# Supplementary material for: Dissecting hypertonicity‐ and NFAT5‐dependent gene expression programs in mpkCCD cells
Source: Physiol Rep. 2026 Jun 19;14(12):e70976. doi: 10.14814/phy2.70976 (PMC13282263; doi:10.14814/phy2.70976)
Supplement: Supplementary file 1 — File S1. Nfat5‐KO_300 versus Scr_300 differentially expressed genes (DEG). [file PHY2-14-e70976-s002.xlsx]

## Sheet: Nfat5-KO_300 vs. Scr_300
Supplemental Excel file 1
Nfat5-KO_300 vs. Scr_300 differentially expressed genes (DEG)
gene_name	Nfat5-KO1_300_1	Nfat5-KO1_300_3	Nfat5-KO3_300_1	Nfat5-KO3_300_2	Scr2_300	Scr3_300	log2FoldChange	pvalue	padj	gene_description
Phldb2	9865.19	9748.75	9785.5	10122	4089.04	4445.3	1.21138	1.36468e-26	2.13232e-22	pleckstrin homology like domain, family B, member 2 [Source:MGI Symbol;Acc:MGI:2444981]
Slco4a1	149.608	130.398	174.165	163.654	568.515	572.038	-1.88532	3.17129e-21	2.47757e-17	solute carrier organic anion transporter family, member 4a1 [Source:MGI Symbol;Acc:MGI:1351866]
Clmn	1513.91	1495.56	1843.79	1776.67	4565.03	4656.31	-1.47612	5.21436e-21	2.71581e-17	calmin [Source:MGI Symbol;Acc:MGI:2136957]
Rapgef5	293.271	315.964	219.319	247.526	40.926	47.0031	2.61611	7.15853e-21	2.7963e-17	Rap guanine nucleotide exchange factor (GEF) 5 [Source:MGI Symbol;Acc:MGI:2444365]
Scel	488.454	476.454	589.151	534.943	1529.39	1982.13	-1.74932	1.579e-20	4.93437e-17	sciellin [Source:MGI Symbol;Acc:MGI:1891228]
3830403N18Rik	8.91702	18.0551	56.98	50.119	979.555	1272.08	-5.07335	2.63562e-20	6.8636e-17	RIKEN cDNA 3830403N18 gene [Source:MGI Symbol;Acc:MGI:1917941]
Igf2bp1	1250.36	1149.51	1256.78	1234.56	438.62	513.034	1.36253	8.9275e-20	1.99274e-16	insulin-like growth factor 2 mRNA binding protein 1 [Source:MGI Symbol;Acc:MGI:1890357]
Gm773	0	0	0	0	160.145	172.011	-9.78621	3.3603e-19	6.56308e-16	predicted gene 773 [Source:MGI Symbol;Acc:MGI:2685619]
Id3	2073.7	1779.43	1987.85	2074.31	586.309	344.023	2.08758	5.58304e-19	9.69277e-16	inhibitor of DNA binding 3 [Source:MGI Symbol;Acc:MGI:96398]
Mgat4a	370.552	389.188	373.058	374.358	899.482	1020.07	-1.34854	6.6303e-19	1.03598e-15	mannoside acetylglucosaminyltransferase 4, isoenzyme A [Source:MGI Symbol;Acc:MGI:2662992]
Ptgs2	2715.73	3023.23	3952.05	4036.11	985.783	892.059	1.86968	8.93524e-18	1.26921e-14	prostaglandin-endoperoxide synthase 2 [Source:MGI Symbol;Acc:MGI:97798]
Parvb	408.201	394.203	776.218	781.447	69.3963	68.0045	3.10197	1.44439e-17	1.88072e-14	parvin, beta [Source:MGI Symbol;Acc:MGI:2153063]
Ddr2	4.9539	13.0398	25.8023	28.6394	296.269	701.047	-4.78718	2.01976e-17	2.42759e-14	discoidin domain receptor family, member 2 [Source:MGI Symbol;Acc:MGI:1345277]
Sgsm1	3.96312	4.01224	8.60075	8.18269	120.109	107.007	-4.20632	4.15525e-17	4.63756e-14	small G protein signaling modulator 1 [Source:MGI Symbol;Acc:MGI:107320]
Tspan14	1564.44	1535.69	1708.32	1693.82	3351.48	3705.25	-1.11805	9.7817e-17	1.01893e-13	tetraspanin 14 [Source:MGI Symbol;Acc:MGI:1196325]
Neat1	4812.22	4138.63	4686.33	5076.34	11229.7	10135.7	-1.19123	4.33648e-16	4.23485e-13	nuclear paraspeckle assembly transcript 1 (non-protein coding) [Source:MGI Symbol;Acc:MGI:1914211]
Pon3	384.422	517.579	405.31	425.5	104.094	134.009	1.86591	5.11589e-16	4.70211e-13	paraoxonase 3 [Source:MGI Symbol;Acc:MGI:106686]
Slc25a48	178.34	213.652	275.224	238.321	800.726	1327.09	-2.23273	8.53033e-16	7.4048e-13	solute carrier family 25, member 48 [Source:MGI Symbol;Acc:MGI:2145373]
Rps2-ps10	10818.3	10536.2	10830.5	10906.5	6113.1	5875.39	0.845714	2.33394e-15	1.91936e-12	ribosomal protein S2, pseudogene 10 [Source:MGI Symbol;Acc:MGI:3645604]
Limch1	5.94468	6.01836	9.67585	10.2284	104.094	100.007	-3.68429	2.7538e-15	2.1514e-12	LIM and calponin homology domains 1 [Source:MGI Symbol;Acc:MGI:1924819]
Lama3	871.886	786.4	1269.69	1516.87	162.814	243.016	2.45424	1.92433e-14	1.4318e-11	laminin, alpha 3 [Source:MGI Symbol;Acc:MGI:99909]
Ramp1	32.6957	30.0918	31.1777	25.5709	141.462	191.013	-2.47442	2.08891e-14	1.4836e-11	receptor (calcitonin) activity modifying protein 1 [Source:MGI Symbol;Acc:MGI:1858418]
Zfp799	0	0	1.07509	0	101.425	129.009	-8.53693	2.42138e-14	1.64496e-11	zinc finger protein 799 [Source:MGI Symbol;Acc:MGI:2443934]
Dsc2	3399.36	3564.88	3026.39	3124.76	1623.69	1609.11	1.02045	1.78967e-13	1.16515e-10	desmocollin 2 [Source:MGI Symbol;Acc:MGI:103221]
Gabrp	1010.6	1101.36	476.267	435.728	6832.86	4569.3	-2.91465	2.99284e-13	1.87052e-10	gamma-aminobutyric acid (GABA) A receptor, pi [Source:MGI Symbol;Acc:MGI:2387597]
Ltf	114.93	118.361	173.09	140.129	433.282	458.03	-1.70695	1.17798e-12	7.07921e-10	lactotransferrin [Source:MGI Symbol;Acc:MGI:96837]
Ncam1	0	0	0	0	63.1684	62.0041	-8.37848	1.63533e-12	9.46369e-10	neural cell adhesion molecule 1 [Source:MGI Symbol;Acc:MGI:97281]
Anxa5	9652.18	9943.34	9906.99	9657.62	16068.8	17293.1	-0.768799	3.3907e-12	1.89213e-09	annexin A5 [Source:MGI Symbol;Acc:MGI:106008]
Rnps1-ps	1254.33	1231.76	1293.34	1138.42	629.904	637.042	0.956675	5.1431e-12	2.77107e-09	RNA binding protein with serine rich domain 1, pseudogene [Source:MGI Symbol;Acc:MGI:3708729]
Btg1	2762.29	2796.53	2865.13	2513.11	4903.11	5708.38	-0.956331	1.43398e-11	7.46863e-09	BTG anti-proliferation factor 1 [Source:MGI Symbol;Acc:MGI:88215]
Acap1	734.168	638.95	480.567	488.916	112.991	189.013	1.95804	2.58078e-11	1.3008e-08	ArfGAP with coiled-coil, ankyrin repeat and PH domains 1 [Source:MGI Symbol;Acc:MGI:2388270]
Krt20	2350.13	2272.94	2950.06	2920.2	1130.8	1172.08	1.18793	3.75728e-11	1.83461e-08	keratin 20 [Source:MGI Symbol;Acc:MGI:1914059]
Tsku	1100.76	931.843	1192.28	1105.69	282.923	456.03	1.55233	3.93744e-11	1.86432e-08	tsukushi, small leucine rich proteoglycan [Source:MGI Symbol;Acc:MGI:2443855]
Pdlim1	0.99078	0	8.60075	7.15985	182.388	100.007	-5.09176	4.79243e-11	2.2024e-08	PDZ and LIM domain 1 (elfin) [Source:MGI Symbol;Acc:MGI:1860611]
Lrfn3	0	0	0	0	68.5066	39.0026	-8.16021	5.24384e-11	2.341e-08	leucine rich repeat and fibronectin type III domain containing 3 [Source:MGI Symbol;Acc:MGI:2442512]
Sppl2a	4368.35	5066.46	4386.38	4557.76	8244.81	8381.56	-0.855392	6.9534e-11	3.01797e-08	signal peptide peptidase like 2A [Source:MGI Symbol;Acc:MGI:1913802]
Mlh3	616.265	696.124	585.926	530.852	277.585	243.016	1.22151	1.87935e-10	7.93646e-08	mutL homolog 3 [Source:MGI Symbol;Acc:MGI:1353455]
Plscr4	103.041	90.2755	162.339	162.631	505.347	473.031	-1.91789	2.08021e-10	8.55351e-08	phospholipid scramblase 4 [Source:MGI Symbol;Acc:MGI:2143267]
Id1	2881.19	2653.1	4032.68	4089.3	1244.68	756.05	1.77053	2.35905e-10	9.45134e-08	inhibitor of DNA binding 1, HLH protein [Source:MGI Symbol;Acc:MGI:96396]
Igf2r	2763.28	2389.29	2628.6	2609.25	1419.06	1102.07	1.04266	3.14771e-10	1.22957e-07	insulin-like growth factor 2 receptor [Source:MGI Symbol;Acc:MGI:96435]
Tiparp	3868	3996.19	4286.4	4253.98	1083.65	1886.13	1.46607	3.57372e-10	1.36193e-07	TCDD-inducible poly(ADP-ribose) polymerase [Source:MGI Symbol;Acc:MGI:2159210]
Serpina3g	2.97234	1.00306	0	5.11418	56.0508	77.0051	-4.85959	6.32407e-10	2.3527e-07	serine (or cysteine) peptidase inhibitor, clade A, member 3G [Source:MGI Symbol;Acc:MGI:105046]
Ptp4a3	17.834	15.0459	13.9762	8.18269	102.315	83.0055	-2.7507	6.56015e-10	2.38377e-07	protein tyrosine phosphatase 4a3 [Source:MGI Symbol;Acc:MGI:1277098]
Wnt7a	1577.32	1470.49	1623.39	1735.75	686.845	871.058	1.04065	7.52807e-10	2.67332e-07	wingless-type MMTV integration site family, member 7A [Source:MGI Symbol;Acc:MGI:98961]
Ptgds	2.97234	2.00612	3.22528	1.02284	27.5806	169.011	-5.41429	1.16495e-09	3.97132e-07	prostaglandin D2 synthase (brain) [Source:MGI Symbol;Acc:MGI:99261]
Cand2	560.781	472.442	455.84	505.281	241.997	211.014	1.13751	1.16916e-09	3.97132e-07	cullin-associated and neddylation-dissociated 2 (putative) [Source:MGI Symbol;Acc:MGI:1914338]
Abcc1	7431.84	6986.32	6543.02	6495.01	4107.72	3829.25	0.790432	1.74486e-09	5.78546e-07	ATP-binding cassette, sub-family C (CFTR/MRP), member 1 [Source:MGI Symbol;Acc:MGI:102676]
Misp3	862.969	816.491	800.945	747.693	1408.39	1649.11	-0.921307	1.77729e-09	5.78546e-07	MISP family member 3 [Source:MGI Symbol;Acc:MGI:1917384]
Asrgl1	0.99078	1.00306	6.45056	7.15985	89.8593	66.0044	-4.33436	2.123e-09	6.76976e-07	asparaginase like 1 [Source:MGI Symbol;Acc:MGI:1913764]
Steap3	0	0	1.07509	1.02284	75.6241	50.0033	-6.94044	3.55132e-09	1.10979e-06	STEAP family member 3 [Source:MGI Symbol;Acc:MGI:1915678]
Serpina1e	12.8801	10.0306	5.37547	2.04567	69.3963	126.008	-3.68034	6.10024e-09	1.86895e-06	serine (or cysteine) peptidase inhibitor, clade A, member 1E [Source:MGI Symbol;Acc:MGI:891967]
Akr1c13	337.856	318.973	322.528	325.262	145.91	168.011	1.05679	1.04612e-08	3.1434e-06	aldo-keto reductase family 1, member C13 [Source:MGI Symbol;Acc:MGI:1351662]
Ebf4	18.8248	18.0551	10.7509	26.5937	93.418	113.007	-2.47219	1.1708e-08	3.45164e-06	early B cell factor 4 [Source:MGI Symbol;Acc:MGI:2385972]
Map3k9	2231.24	2184.67	2492.07	2747.34	1324.76	1215.08	0.926374	1.22652e-08	3.54897e-06	mitogen-activated protein kinase kinase kinase 9 [Source:MGI Symbol;Acc:MGI:2449952]
Sec16a	3729.29	3566.88	3933.77	3766.08	2400.4	2257.15	0.68679	1.65627e-08	4.70531e-06	SEC16 homolog A, endoplasmic reticulum export factor [Source:MGI Symbol;Acc:MGI:2139207]
Dclk2	211.036	224.686	259.098	283.326	100.536	63.0042	1.57589	1.84949e-08	5.1604e-06	doublecortin-like kinase 2 [Source:MGI Symbol;Acc:MGI:1918012]
Fbln2	6981.03	5976.24	13203.2	12907.2	2474.24	2708.18	1.91428	1.91832e-08	5.25856e-06	fibulin 2 [Source:MGI Symbol;Acc:MGI:95488]
D630039A03Rik	2.97234	7.02143	19.3517	12.274	124.557	92.0061	-3.38873	2.2748e-08	6.12822e-06	RIKEN cDNA D630039A03 gene [Source:MGI Symbol;Acc:MGI:2442889]
Zfand2a	1691.26	1684.14	2178.14	2088.63	829.196	996.066	1.06611	2.4947e-08	6.60673e-06	zinc finger, AN1-type domain 2A [Source:MGI Symbol;Acc:MGI:2140729]
Cp	64.4007	57.1745	202.118	194.339	1332.76	667.044	-2.94974	3.08485e-08	7.95054e-06	ceruloplasmin [Source:MGI Symbol;Acc:MGI:88476]
Zfp870	0	0	0	0	25.8012	39.0026	-7.42765	3.10389e-08	7.95054e-06	zinc finger protein 870 [Source:MGI Symbol;Acc:MGI:3029586]
Aph1a	3704.52	3534.79	3754.23	3599.36	2016.05	2359.16	0.738078	3.26185e-08	8.22038e-06	aph1 homolog A, gamma secretase subunit [Source:MGI Symbol;Acc:MGI:2385110]
Nuak1	534.03	509.555	493.468	559.491	895.034	938.062	-0.805969	3.84913e-08	9.54646e-06	NUAK family, SNF1-like kinase, 1 [Source:MGI Symbol;Acc:MGI:1925226]
Vash2	109.977	90.2755	90.3079	83.8726	258.901	215.014	-1.34018	4.54396e-08	1.10936e-05	vasohibin 2 [Source:MGI Symbol;Acc:MGI:2444826]
Gba	1743.77	1708.21	1662.1	1759.28	1019.59	1108.07	0.692087	4.62025e-08	1.11064e-05	glucosidase, beta, acid [Source:MGI Symbol;Acc:MGI:95665]
Ankrd9	591.495	615.879	574.1	602.45	309.614	351.023	0.852445	5.00213e-08	1.18422e-05	ankyrin repeat domain 9 [Source:MGI Symbol;Acc:MGI:1921501]
Tmprss4	147.626	155.474	173.09	154.448	346.092	314.021	-1.06702	5.11932e-08	1.19387e-05	transmembrane protease, serine 4 [Source:MGI Symbol;Acc:MGI:2384877]
Fras1	446.842	413.261	83.8573	106.375	24.9115	17.0011	3.64532	5.75448e-08	1.32226e-05	Fraser extracellular matrix complex subunit 1 [Source:MGI Symbol;Acc:MGI:2385368]
Gm4045	10.8986	5.0153	16.1264	16.3654	80.0726	86.0057	-2.78276	6.13637e-08	1.38958e-05	predicted gene 4045 [Source:MGI Symbol;Acc:MGI:3782220]
B2m	3128.88	3289.04	2713.54	2744.27	5308.81	5083.34	-0.807432	6.24749e-08	1.39453e-05	beta-2 microglobulin [Source:MGI Symbol;Acc:MGI:88127]
Mxi1	621.219	601.836	481.642	490.961	1233.12	1029.07	-1.043	8.41573e-08	1.85205e-05	MAX interactor 1, dimerization protein [Source:MGI Symbol;Acc:MGI:97245]
Pdzrn3	15.8525	18.0551	26.8773	41.9363	209.968	108.007	-2.63293	8.91281e-08	1.9342e-05	PDZ domain containing RING finger 3 [Source:MGI Symbol;Acc:MGI:1933157]
Septin4	147.626	145.444	86.0075	66.4843	383.459	458.03	-1.91606	9.90153e-08	2.11933e-05	septin 4 [Source:MGI Symbol;Acc:MGI:1270156]
Hapln4	386.404	321.983	323.603	296.622	129.896	164.011	1.17865	1.03679e-07	2.18917e-05	hyaluronan and proteoglycan link protein 4 [Source:MGI Symbol;Acc:MGI:2679531]
Gpr153	280.391	278.851	130.086	108.421	39.1466	31.0021	2.50624	1.09698e-07	2.28538e-05	G protein-coupled receptor 153 [Source:MGI Symbol;Acc:MGI:1916157]
Rilpl2	715.343	707.158	748.265	691.437	1242.9	1129.07	-0.729337	1.35148e-07	2.77854e-05	Rab interacting lysosomal protein-like 2 [Source:MGI Symbol;Acc:MGI:1933112]
Slc9a2	552.855	553.69	499.919	468.459	885.247	1041.07	-0.892223	1.40223e-07	2.84544e-05	solute carrier family 9 (sodium/hydrogen exchanger), member 2 [Source:MGI Symbol;Acc:MGI:105075]
Pitpnm3	632.117	688.1	713.862	700.643	1170.84	1113.07	-0.740438	1.51387e-07	3.02268e-05	PITPNM family member 3 [Source:MGI Symbol;Acc:MGI:2685726]
Gm10503	58.456	52.1592	72.0313	79.7812	217.086	169.011	-1.55911	1.52827e-07	3.02268e-05	predicted gene 10503 [Source:MGI Symbol;Acc:MGI:3642784]
Zfp28	139.7	168.514	141.912	130.923	56.0508	54.0036	1.4001	1.54871e-07	3.02483e-05	zinc finger protein 28 [Source:MGI Symbol;Acc:MGI:99175]
Dvl1	2786.07	2597.93	2683.43	2695.17	4451.15	3982.26	-0.648259	2.01688e-07	3.89058e-05	dishevelled segment polarity protein 1 [Source:MGI Symbol;Acc:MGI:94941]
Gas5	650.942	567.732	621.404	675.072	1129.02	1044.07	-0.789305	2.63634e-07	5.02352e-05	growth arrest specific 5 [Source:MGI Symbol;Acc:MGI:95659]
Notch1	2912.89	2584.89	2672.68	2787.23	1753.59	1427.09	0.784211	2.69608e-07	5.07545e-05	notch 1 [Source:MGI Symbol;Acc:MGI:97363]
Slc25a44	1406.91	1451.43	1540.61	1488.23	875.46	957.064	0.683989	2.88378e-07	5.36417e-05	solute carrier family 25, member 44 [Source:MGI Symbol;Acc:MGI:2444391]
Ano1	3705.52	3660.17	3645.64	3765.06	1966.23	2446.16	0.743954	3.21358e-07	5.87504e-05	anoctamin 1, calcium activated chloride channel [Source:MGI Symbol;Acc:MGI:2142149]
Nupr1	118.894	160.49	88.1577	107.398	257.122	1186.08	-2.60266	3.23362e-07	5.87504e-05	nuclear protein transcription regulator 1 [Source:MGI Symbol;Acc:MGI:1891834]
Ap2m1	19055.7	18698.1	18433.6	18203.4	13029.6	12676.8	0.532984	4.38033e-07	7.86697e-05	adaptor-related protein complex 2, mu 1 subunit [Source:MGI Symbol;Acc:MGI:1298405]
Tmem144	473.593	507.549	455.84	469.482	227.762	282.019	0.904646	4.88244e-07	8.66911e-05	transmembrane protein 144 [Source:MGI Symbol;Acc:MGI:1917902]
Anxa1	10511.2	11411.8	12618.4	13077	19266.4	25713.7	-0.917756	5.38822e-07	9.45966e-05	annexin A1 [Source:MGI Symbol;Acc:MGI:96819]
Surf6	1659.56	1616.93	1921.19	1855.42	1042.72	1067.07	0.741097	5.52066e-07	9.58449e-05	surfeit gene 6 [Source:MGI Symbol;Acc:MGI:98447]
Pigr	62.4191	57.1745	34.403	14.3197	255.343	222.015	-2.50246	5.61868e-07	9.64745e-05	polymeric immunoglobulin receptor [Source:MGI Symbol;Acc:MGI:103080]
Dnajb11	4114.71	4206.84	4258.45	4287.73	2757.17	2933.19	0.567763	5.75651e-07	9.77668e-05	DnaJ heat shock protein family (Hsp40) member B11 [Source:MGI Symbol;Acc:MGI:1915088]
Gm43719	101.06	85.2602	126.861	90.0096	222.424	310.021	-1.40122	6.14326e-07	0.000103109	predicted gene 43719 [Source:MGI Symbol;Acc:MGI:5663856]
Neurl1b	532.049	595.818	250.497	191.27	1571.2	1889.13	-2.14013	6.20306e-07	0.000103109	neuralized E3 ubiquitin protein ligase 1B [Source:MGI Symbol;Acc:MGI:3643092]
Tead4	1430.69	1196.65	1475.03	1325.6	815.851	760.05	0.783926	7.28086e-07	0.000119751	TEA domain family member 4 [Source:MGI Symbol;Acc:MGI:106907]
Scara5	130.783	116.355	287.05	245.481	717.095	710.047	-1.87305	7.48244e-07	0.000121785	scavenger receptor class A, member 5 [Source:MGI Symbol;Acc:MGI:1918395]
Hmox1	2600.8	2183.66	2646.88	2536.63	1515.15	1518.1	0.716393	9.76609e-07	0.000156287	heme oxygenase 1 [Source:MGI Symbol;Acc:MGI:96163]
Pmepa1	1131.47	1051.21	1653.49	1563.92	225.983	566.038	1.77033	9.89715e-07	0.000156287	prostate transmembrane protein, androgen induced 1 [Source:MGI Symbol;Acc:MGI:1929600]
Tmem45b	352.718	315.964	179.541	229.115	647.698	891.059	-1.51337	9.90232e-07	0.000156287	transmembrane protein 45b [Source:MGI Symbol;Acc:MGI:2384574]
Tsc22d2	3123.93	3125.54	3310.21	3113.51	2169.97	1876.12	0.646894	1.01959e-06	0.000159312	TSC22 domain family, member 2 [Source:MGI Symbol;Acc:MGI:1919283]
Gpc1	2150.98	1927.88	1555.66	1595.62	909.269	971.064	0.943276	1.07316e-06	0.000166021	glypican 1 [Source:MGI Symbol;Acc:MGI:1194891]
Sardh	308.132	270.826	207.493	211.727	93.418	109.007	1.30378	1.21869e-06	0.000186687	sarcosine dehydrogenase [Source:MGI Symbol;Acc:MGI:2183102]
Snap29	1574.35	1748.33	1782.51	1795.08	1075.64	1113.07	0.656595	1.3296e-06	0.000201699	synaptosomal-associated protein 29 [Source:MGI Symbol;Acc:MGI:1914724]
Ercc4	810.458	800.443	871.901	829.52	525.81	512.034	0.673945	1.37744e-06	0.000206947	excision repair cross-complementing rodent repair deficiency, complementation group 4 [Source:MGI Symbol;Acc:MGI:1354163]
Ccdc163	171.405	156.477	127.936	159.562	316.732	310.021	-1.02556	1.41936e-06	0.000211214	coiled-coil domain containing 163 [Source:MGI Symbol;Acc:MGI:1915644]
Crocc2	83.2255	67.2051	116.11	123.763	23.1321	28.0019	1.93399	1.59324e-06	0.000234853	ciliary rootlet coiled-coil, rootletin family member 2 [Source:MGI Symbol;Acc:MGI:3045962]
Gpatch2l	1013.57	1027.13	1051.44	1057.61	680.617	672.045	0.617101	1.72266e-06	0.000251556	G patch domain containing 2 like [Source:MGI Symbol;Acc:MGI:1917623]
Renbp	5.94468	4.01224	9.67585	1.02284	40.0363	76.005	-3.49519	1.95954e-06	0.000281497	renin binding protein [Source:MGI Symbol;Acc:MGI:105940]
Padi4	2641.42	2422.39	2872.65	2906.9	1727.79	1612.11	0.698759	1.96372e-06	0.000281497	peptidyl arginine deiminase, type IV [Source:MGI Symbol;Acc:MGI:1338898]
Sh3pxd2a	7740.96	7191.95	6404.33	6458.19	4000.07	4456.3	0.716837	2.00503e-06	0.000284805	SH3 and PX domains 2A [Source:MGI Symbol;Acc:MGI:1298393]
Bmp3	186.267	178.545	194.592	238.321	62.2787	96.0064	1.33731	2.03441e-06	0.000286375	bone morphogenetic protein 3 [Source:MGI Symbol;Acc:MGI:88179]
Flnc	4870.67	3999.2	6061.38	6310.9	2742.93	1820.12	1.21867	2.06689e-06	0.00028835	filamin C, gamma [Source:MGI Symbol;Acc:MGI:95557]
Lifr	0	0	0	0	48.0436	10.0007	-7.27183	2.17327e-06	0.000300507	LIF receptor alpha [Source:MGI Symbol;Acc:MGI:96788]
G6pc3	359.653	289.885	381.658	388.678	163.704	187.012	1.01811	2.45189e-06	0.000336059	glucose 6 phosphatase, catalytic, 3 [Source:MGI Symbol;Acc:MGI:1915651]
Mef2d	2320.41	2145.55	2322.2	2327.97	1561.42	1338.09	0.652256	2.7915e-06	0.00037928	myocyte enhancer factor 2D [Source:MGI Symbol;Acc:MGI:99533]
Primpol	267.51	286.875	293.501	323.216	502.678	520.035	-0.804593	2.834e-06	0.000381734	primase and polymerase (DNA-directed) [Source:MGI Symbol;Acc:MGI:3603756]
Ddx17	7845.98	7857.98	8437.34	8081.43	11414.8	13558.9	-0.632298	2.91598e-06	0.00038942	DEAD box helicase 17 [Source:MGI Symbol;Acc:MGI:1914290]
Cdc42bpb	9908.79	9663.49	9298.49	9483.74	6847.99	6615.44	0.510337	3.37714e-06	0.000447185	CDC42 binding protein kinase beta [Source:MGI Symbol;Acc:MGI:2136459]
Gm4610	792.624	726.216	555.824	519.601	144.131	306.02	1.52878	3.79688e-06	0.00049854	predicted gene 4610 [Source:MGI Symbol;Acc:MGI:3782793]
Map3k5	696.518	605.849	785.894	740.533	1232.23	1184.08	-0.772942	4.18582e-06	0.000542089	mitogen-activated protein kinase kinase kinase 5 [Source:MGI Symbol;Acc:MGI:1346876]
AI506816	7651.79	7250.12	8782.44	8534.54	5210.95	4023.27	0.802713	4.19794e-06	0.000542089	expressed sequence AI506816 [Source:MGI Symbol;Acc:MGI:2140929]
Epg5	1059.14	936.859	998.762	1011.58	559.619	663.044	0.712985	4.36592e-06	0.00055916	ectopic P-granules autophagy protein 5 homolog (C, elegans) [Source:MGI Symbol;Acc:MGI:1918673]
Zbtb10	0	0	0	0	20.463	21.0014	-6.78439	4.5085e-06	0.000572726	zinc finger and BTB domain containing 10 [Source:MGI Symbol;Acc:MGI:2139883]
Ppat	5245.19	5656.26	4797.07	4860.52	3402.2	3242.22	0.629547	4.90508e-06	0.00061808	phosphoribosyl pyrophosphate amidotransferase [Source:MGI Symbol;Acc:MGI:2387203]
Ift20	550.873	509.555	522.496	517.555	807.844	831.055	-0.641832	4.94941e-06	0.000618676	intraflagellar transport 20 [Source:MGI Symbol;Acc:MGI:1915585]
Cstb	4219.73	4372.34	3534.91	3489.92	6240.32	6959.46	-0.757318	5.25192e-06	0.000651279	cystatin B [Source:MGI Symbol;Acc:MGI:109514]
Fam83h	3551.94	3311.1	3741.33	3456.16	2274.06	2431.16	0.579384	5.35418e-06	0.000658733	family with sequence similarity 83, member H [Source:MGI Symbol;Acc:MGI:2145900]
Gstt3	339.837	405.237	279.524	275.143	750.903	607.04	-1.06314	5.62107e-06	0.000686166	glutathione S-transferase, theta 3 [Source:MGI Symbol;Acc:MGI:2143526]
Akr1b3	4252.43	4201.82	3554.26	3549.24	6788.38	5997.4	-0.716902	5.84179e-06	0.000707581	aldo-keto reductase family 1, member B3 (aldose reductase) [Source:MGI Symbol;Acc:MGI:1353494]
Capsl	0.99078	0	7.52566	10.2284	88.0799	67.0044	-4.0579	6.11546e-06	0.000732063	calcyphosine-like [Source:MGI Symbol;Acc:MGI:1922818]
Krt4	43.5943	51.1561	80.632	65.4615	172.601	162.011	-1.47695	6.13761e-06	0.000732063	keratin 4 [Source:MGI Symbol;Acc:MGI:96701]
Sned1	745.066	746.277	621.404	615.747	410.15	364.024	0.81705	7.02432e-06	0.000831477	sushi, nidogen and EGF-like domains 1 [Source:MGI Symbol;Acc:MGI:3045960]
Tmem79	1007.62	858.62	1000.91	955.329	614.78	571.038	0.688233	7.13435e-06	0.000838152	transmembrane protein 79 [Source:MGI Symbol;Acc:MGI:1919163]
Ints1	7424.9	6299.22	9689.82	9442.82	4498.3	3026.2	1.1264	7.26309e-06	0.000846909	integrator complex subunit 1 [Source:MGI Symbol;Acc:MGI:1915760]
Shc1	4865.72	4688.31	4531.52	4423.77	2752.72	3260.22	0.62231	7.36308e-06	0.000852209	src homology 2 domain-containing transforming protein C1 [Source:MGI Symbol;Acc:MGI:98296]
Bach2	12.8801	7.02143	16.1264	8.18269	71.1756	47.0031	-2.42365	8.25676e-06	0.00094374	BTB and CNC homology, basic leucine zipper transcription factor 2 [Source:MGI Symbol;Acc:MGI:894679]
Baz1a	6271.63	6213.96	6359.18	6336.47	4539.23	3802.25	0.593822	8.27471e-06	0.00094374	bromodomain adjacent to zinc finger domain 1A [Source:MGI Symbol;Acc:MGI:1309478]
Bcas1	38.6404	37.1132	56.98	61.3702	116.55	195.013	-1.68269	8.65027e-06	0.000979424	breast carcinoma amplified sequence 1 [Source:MGI Symbol;Acc:MGI:1924210]
E130202H07Rik	8.91702	9.02755	9.67585	20.4567	67.6169	56.0037	-2.36369	9.38854e-06	0.00105537	RIKEN cDNA E130202H07 gene [Source:MGI Symbol;Acc:MGI:2685655]
Snn	3100.15	3044.29	2279.2	2136.7	1324.76	1415.09	0.946627	9.47153e-06	0.00105709	stannin [Source:MGI Symbol;Acc:MGI:1276549]
Trim54	29.7234	42.1286	45.1539	52.1646	8.89696	7.00046	2.40538	1.02221e-05	0.00112907	tripartite motif-containing 54 [Source:MGI Symbol;Acc:MGI:1889623]
Cyba	1049.24	973.972	955.758	971.694	645.029	658.044	0.600385	1.0261e-05	0.00112907	cytochrome b-245, alpha polypeptide [Source:MGI Symbol;Acc:MGI:1316658]
Lzts3	533.039	503.537	364.457	401.975	1029.38	798.053	-1.01932	1.0641e-05	0.00116269	leucine zipper, putative tumor suppressor family member 3 [Source:MGI Symbol;Acc:MGI:2656976]
Zfp990	0.99078	0	7.52566	11.2512	104.094	61.004	-4.07049	1.10759e-05	0.00119742	zinc finger protein 990 [Source:MGI Symbol;Acc:MGI:3652161]
Rsbn1	1174.07	1255.83	1473.95	1495.39	796.278	805.053	0.753366	1.11121e-05	0.00119742	rosbin, round spermatid basic protein 1 [Source:MGI Symbol;Acc:MGI:2444993]
Dcaf17	606.357	722.204	607.428	679.163	1088.99	1024.07	-0.692468	1.15151e-05	0.00123235	DDB1 and CUL4 associated factor 17 [Source:MGI Symbol;Acc:MGI:1923013]
Cep170b	9905.81	9154.94	10895	11337.1	6662.04	6587.44	0.639936	1.26888e-05	0.00134872	centrosomal protein 170B [Source:MGI Symbol;Acc:MGI:2145043]
Adar	1735.85	1723.26	1848.09	1762.35	1180.63	1247.08	0.542128	1.31508e-05	0.00138838	adenosine deaminase, RNA-specific [Source:MGI Symbol;Acc:MGI:1889575]
Il23a	62.4191	89.2724	92.4581	86.9411	179.719	193.013	-1.17162	1.33863e-05	0.0013981	interleukin 23, alpha subunit p19 [Source:MGI Symbol;Acc:MGI:1932410]
Tnip3	4.9539	3.00918	2.15019	1.02284	32.9187	30.002	-3.49088	1.34933e-05	0.0013981	TNFAIP3 interacting protein 3 [Source:MGI Symbol;Acc:MGI:3041165]
Krt5	127.811	81.2479	202.118	211.727	362.106	834.055	-1.94146	1.35113e-05	0.0013981	keratin 5 [Source:MGI Symbol;Acc:MGI:96702]
Plod2	1750.71	1802.5	1860.99	2090.68	3595.26	2755.18	-0.759224	1.38712e-05	0.00142591	procollagen lysine, 2-oxoglutarate 5-dioxygenase 2 [Source:MGI Symbol;Acc:MGI:1347007]
Mgat2	4128.58	3987.17	4256.3	4218.18	2758.95	3016.2	0.522514	1.40527e-05	0.00143512	mannoside acetylglucosaminyltransferase 2 [Source:MGI Symbol;Acc:MGI:2384966]
Gata3	2143.06	2184.67	935.332	808.04	467.09	400.027	1.80762	1.43174e-05	0.00145265	GATA binding protein 3 [Source:MGI Symbol;Acc:MGI:95663]
Irf2bp2	866.932	866.645	849.324	837.703	1244.68	1246.08	-0.542292	1.5475e-05	0.00155998	interferon regulatory factor 2 binding protein 2 [Source:MGI Symbol;Acc:MGI:2443921]
Sec61a1	5914.95	5511.82	5598.01	5677.76	3887.08	4143.27	0.499403	1.59384e-05	0.00159639	Sec61 alpha 1 subunit (S, cerevisiae) [Source:MGI Symbol;Acc:MGI:1858417]
Mmp14	3711.46	3357.24	3076.92	2941.68	1787.4	2150.14	0.733049	1.60556e-05	0.00159789	matrix metallopeptidase 14 (membrane-inserted) [Source:MGI Symbol;Acc:MGI:101900]
Gm44250	463.685	552.686	407.461	318.102	137.903	219.015	1.28893	1.68457e-05	0.00166591	predicted gene, 44250 [Source:MGI Symbol;Acc:MGI:5690642]
Tuba4a	7478.4	7081.61	7603.06	7503.53	5446.72	5032.33	0.501253	1.86531e-05	0.00183305	tubulin, alpha 4A [Source:MGI Symbol;Acc:MGI:1095410]
Dvl3	2398.68	2315.06	2140.51	2076.36	1533.84	1422.09	0.595053	1.93388e-05	0.00188856	dishevelled segment polarity protein 3 [Source:MGI Symbol;Acc:MGI:108100]
Shroom3	4782.49	4390.4	3747.78	3709.83	2640.62	2342.16	0.738761	1.96376e-05	0.00189742	shroom family member 3 [Source:MGI Symbol;Acc:MGI:1351655]
Tmem121	424.054	415.267	352.631	360.038	203.74	234.016	0.827313	1.96725e-05	0.00189742	transmembrane protein 121 [Source:MGI Symbol;Acc:MGI:1916445]
Fbxl18	1356.38	1326.05	1448.15	1378.78	966.209	800.053	0.640531	2.0109e-05	0.00192763	F-box and leucine-rich repeat protein 18 [Source:MGI Symbol;Acc:MGI:2444450]
St3gal1	1951.84	1909.83	1698.65	1591.53	2705.56	2946.2	-0.660217	2.04093e-05	0.00194449	ST3 beta-galactoside alpha-2,3-sialyltransferase 1 [Source:MGI Symbol;Acc:MGI:98304]
Tmem63a	811.449	798.436	880.502	724.168	1223.33	1284.09	-0.64162	2.06256e-05	0.00195318	transmembrane protein 63a [Source:MGI Symbol;Acc:MGI:2384789]
Tekt5	320.022	378.154	348.33	302.759	154.807	202.013	0.920792	2.08308e-05	0.00196073	tektin 5 [Source:MGI Symbol;Acc:MGI:1917676]
Lgr6	53.5021	54.1653	129.011	119.672	260.681	372.025	-1.82929	2.17158e-05	0.0020318	leucine-rich repeat-containing G protein-coupled receptor 6 [Source:MGI Symbol;Acc:MGI:2441805]
Hspbap1	1075	1021.12	1335.27	1309.23	675.279	705.047	0.780001	2.22337e-05	0.00206786	Hspb associated protein 1 [Source:MGI Symbol;Acc:MGI:1913917]
Upf2	2604.76	2543.76	2430.79	2621.53	1758.04	1828.12	0.508317	2.2407e-05	0.00206872	UPF2 regulator of nonsense transcripts homolog (yeast) [Source:MGI Symbol;Acc:MGI:2449307]
Angpt1	0	0	4.30038	2.04567	29.36	39.0026	-4.45755	2.25077e-05	0.00206872	angiopoietin 1 [Source:MGI Symbol;Acc:MGI:108448]
Zfp462	388.386	339.035	446.164	442.888	236.659	165.011	1.0066	2.31889e-05	0.00210697	zinc finger protein 462 [Source:MGI Symbol;Acc:MGI:107690]
Fggy	110.967	111.34	55.9049	51.1418	23.1321	11.0007	2.26307	2.31936e-05	0.00210697	FGGY carbohydrate kinase domain containing [Source:MGI Symbol;Acc:MGI:1922828]
Fgf11	171.405	130.398	89.2328	101.261	360.327	270.018	-1.356	2.4534e-05	0.00221586	fibroblast growth factor 11 [Source:MGI Symbol;Acc:MGI:109167]
Cpne8	1060.13	1248.81	1413.75	1251.95	1894.16	2484.16	-0.815722	2.61443e-05	0.00234773	copine VIII [Source:MGI Symbol;Acc:MGI:1914121]
Bnip3l	3768.93	4004.22	3453.2	3705.73	5349.74	8227.55	-0.862667	2.63084e-05	0.00234896	BCL2/adenovirus E1B interacting protein 3-like [Source:MGI Symbol;Acc:MGI:1332659]
Dzip3	1878.52	2204.73	2291.03	2305.47	1338.99	1432.1	0.647251	2.67235e-05	0.00235762	DAZ interacting protein 3, zinc finger [Source:MGI Symbol;Acc:MGI:1917433]
Grin3b	93.1333	103.315	113.96	140.129	37.3672	50.0033	1.36966	2.67926e-05	0.00235762	glutamate receptor, ionotropic, NMDA3B [Source:MGI Symbol;Acc:MGI:2150393]
Synpo	228.87	240.735	148.363	135.014	580.971	385.026	-1.35926	2.70241e-05	0.00235762	synaptopodin [Source:MGI Symbol;Acc:MGI:1099446]
Flywch1	1469.33	1422.34	1608.34	1508.68	1038.27	999.066	0.560116	2.71434e-05	0.00235762	FLYWCH-type zinc finger 1 [Source:MGI Symbol;Acc:MGI:2442638]
Muc1	5552.33	5056.43	4230.49	4097.48	2333.67	2970.2	0.836249	2.71598e-05	0.00235762	mucin 1, transmembrane [Source:MGI Symbol;Acc:MGI:97231]
Zfp414	356.681	356.087	275.224	254.686	567.626	603.04	-0.913241	2.8232e-05	0.00243716	zinc finger protein 414 [Source:MGI Symbol;Acc:MGI:1915641]
Ero1a	2523.52	2699.24	2040.53	2283.99	3653.09	4291.28	-0.734673	2.94252e-05	0.00251097	endoplasmic reticulum oxidoreductase 1 alpha [Source:MGI Symbol;Acc:MGI:1354385]
Nedd9	613.293	622.901	349.406	321.171	1314.08	1100.07	-1.34015	2.94508e-05	0.00251097	neural precursor cell expressed, developmentally down-regulated gene 9 [Source:MGI Symbol;Acc:MGI:97302]
Prxl2c	390.367	493.506	353.706	342.65	711.756	740.049	-0.877325	2.95692e-05	0.00251097	peroxiredoxin like 2C [Source:MGI Symbol;Acc:MGI:1913379]
Nrip1	540.966	608.858	711.712	641.318	1158.38	971.064	-0.767526	2.99009e-05	0.00252541	nuclear receptor interacting protein 1 [Source:MGI Symbol;Acc:MGI:1315213]
Lbr	2796.97	2826.63	3074.77	2968.27	4185.13	4067.27	-0.50059	3.14225e-05	0.00262965	lamin B receptor [Source:MGI Symbol;Acc:MGI:2138281]
Adam15	1754.67	1555.75	2093.21	1932.14	1171.73	956.063	0.785156	3.14717e-05	0.00262965	a disintegrin and metallopeptidase domain 15 (metargidin) [Source:MGI Symbol;Acc:MGI:1333882]
Nfatc2	1960.75	1707.21	2216.84	2103.97	1307.85	1019.07	0.779104	3.24899e-05	0.00268805	nuclear factor of activated T cells, cytoplasmic, calcineurin dependent 2 [Source:MGI Symbol;Acc:MGI:102463]
Plpp3	156.543	190.582	207.493	233.207	101.425	77.0051	1.13966	3.25146e-05	0.00268805	phospholipid phosphatase 3 [Source:MGI Symbol;Acc:MGI:1915166]
Nfat5	2217.36	2300.02	1851.31	1810.42	3298.1	3289.22	-0.687649	3.60401e-05	0.00296231	nuclear factor of activated T cells 5 [Source:MGI Symbol;Acc:MGI:1859333]
Cpt1a	3461.78	3487.64	3491.91	3214.77	4675.35	4929.33	-0.492218	3.63021e-05	0.00296231	carnitine palmitoyltransferase 1a, liver [Source:MGI Symbol;Acc:MGI:1098296]
Tmem71	146.635	149.456	96.7585	106.375	254.453	291.019	-1.12619	3.64009e-05	0.00296231	transmembrane protein 71 [Source:MGI Symbol;Acc:MGI:2146049]
Trpm7	2818.77	3315.12	3510.18	3401.95	4738.52	5786.38	-0.690162	3.78784e-05	0.00306658	transient receptor potential cation channel, subfamily M, member 7 [Source:MGI Symbol;Acc:MGI:1929996]
Tnfaip2	7902.46	7360.46	8055.68	7859.47	5626.43	5637.37	0.468825	3.99097e-05	0.00321081	tumor necrosis factor, alpha-induced protein 2 [Source:MGI Symbol;Acc:MGI:104960]
Ash1l	3405.31	3409.4	3810.13	3706.76	2506.27	2484.16	0.521891	4.0071e-05	0.00321081	ASH1 like histone lysine methyltransferase [Source:MGI Symbol;Acc:MGI:2183158]
Ppp1r12b	357.671	372.136	347.255	349.81	596.096	528.035	-0.656354	4.03068e-05	0.00321323	protein phosphatase 1, regulatory subunit 12B [Source:MGI Symbol;Acc:MGI:1916417]
Cdipt	3711.46	3665.18	3728.43	3569.7	2329.22	2721.18	0.539083	4.07314e-05	0.0032306	CDP-diacylglycerol--inositol 3-phosphatidyltransferase (phosphatidylinositol synthase) [Source:MGI Symbol;Acc:MGI:105491]
Arf6	4180.1	3995.19	5093.79	5099.86	2883.5	2783.18	0.696617	4.1364e-05	0.00326377	ADP-ribosylation factor 6 [Source:MGI Symbol;Acc:MGI:99435]
Fmo1	0	0	7.52566	5.11418	91.6386	35.0023	-4.34103	4.15674e-05	0.00326377	flavin containing monooxygenase 1 [Source:MGI Symbol;Acc:MGI:1310002]
Adamts5	7869.76	7860.99	8199.74	8097.79	5931.6	5883.39	0.438707	4.18592e-05	0.00327025	a disintegrin-like and metallopeptidase (reprolysin type) with thrombospondin type 1 motif, 5 (aggrecanase-2) [Source:MGI Symbol;Acc:MGI:1346321]
Cdca4	3159.6	3075.38	3260.76	3253.64	2210.89	2353.16	0.482135	4.33049e-05	0.00336637	cell division cycle associated 4 [Source:MGI Symbol;Acc:MGI:1919213]
4930469K13Rik	0	0	0	1.02284	14.2351	24.0016	-5.9447	4.50258e-05	0.00348144	RIKEN cDNA 4930469K13 gene [Source:MGI Symbol;Acc:MGI:1924124]
Sp8	93.1333	114.349	74.1815	74.667	33.8084	31.0021	1.45862	4.52308e-05	0.00348144	trans-acting transcription factor 8 [Source:MGI Symbol;Acc:MGI:2443471]
Pcnx4	1694.23	1846.63	2186.74	2533.56	1134.36	1173.08	0.840025	4.63399e-05	0.00354932	pecanex homolog 4 [Source:MGI Symbol;Acc:MGI:1914958]
Btbd3	929.351	972.969	867.601	1004.42	1563.2	1341.09	-0.62213	4.72277e-05	0.00359968	BTB (POZ) domain containing 3 [Source:MGI Symbol;Acc:MGI:2385155]
Tubb6	10190.2	9771.82	9530.71	9626.93	7299.95	6248.41	0.529699	4.85286e-05	0.00368087	tubulin, beta 6 class V [Source:MGI Symbol;Acc:MGI:1915201]
Mb21d2	263.547	311.952	299.951	277.189	168.152	167.011	0.781757	5.00301e-05	0.00377643	Mab-21 domain containing 2 [Source:MGI Symbol;Acc:MGI:1917028]
Eif4g1	39883.8	37333.9	42684.5	42332.1	29320.8	24101.6	0.602538	5.04205e-05	0.00378759	eukaryotic translation initiation factor 4, gamma 1 [Source:MGI Symbol;Acc:MGI:2384784]
Lonrf1	360.644	401.224	325.753	384.586	565.846	649.043	-0.722065	5.09891e-05	0.00379593	LON peptidase N-terminal domain and ring finger 1 [Source:MGI Symbol;Acc:MGI:3609241]
Jak2	1014.56	1078.29	1014.89	1060.68	1734.91	1434.1	-0.604837	5.10173e-05	0.00379593	Janus kinase 2 [Source:MGI Symbol;Acc:MGI:96629]
Ptpn21	2451.19	2503.64	2629.68	2578.57	1856.79	1790.12	0.47845	5.51491e-05	0.00408391	protein tyrosine phosphatase, non-receptor type 21 [Source:MGI Symbol;Acc:MGI:1344406]
Crebbp	1279.1	1179.6	1605.12	1503.57	854.997	797.053	0.75243	5.57969e-05	0.00411239	CREB binding protein [Source:MGI Symbol;Acc:MGI:1098280]
Add3	1104.72	1113.4	1027.79	1076.02	2318.55	1515.1	-0.827318	5.68888e-05	0.00415631	adducin 3 (gamma) [Source:MGI Symbol;Acc:MGI:1351615]
Syde1	1154.26	1083.31	1020.26	1060.68	1757.15	1503.1	-0.594602	5.70432e-05	0.00415631	synapse defective 1, Rho GTPase, homolog 1 (C, elegans) [Source:MGI Symbol;Acc:MGI:1918959]
Lamc2	6678.85	6537.95	5046.49	5357.62	3600.6	3622.24	0.709472	5.71909e-05	0.00415631	laminin, gamma 2 [Source:MGI Symbol;Acc:MGI:99913]
Sult1c2	277.418	299.915	106.434	122.74	733.999	609.04	-1.73515	5.75366e-05	0.00416208	sulfotransferase family, cytosolic, 1C, member 2 [Source:MGI Symbol;Acc:MGI:1916333]
Lamb1	8214.55	7581.13	7708.42	7639.56	5290.13	5816.39	0.487613	5.921e-05	0.00425879	laminin B1 [Source:MGI Symbol;Acc:MGI:96743]
Mlana	3.96312	11.0337	2.15019	3.06851	43.5951	38.0025	-3.0067	5.94187e-05	0.00425879	melan-A [Source:MGI Symbol;Acc:MGI:108454]
Tmc4	899.628	800.443	748.265	719.054	492.002	502.033	0.672207	6.05747e-05	0.00432183	transmembrane channel-like gene family 4 [Source:MGI Symbol;Acc:MGI:2669035]
Ppm1g	14293	14113.1	14382.6	14302.3	10908.6	9735.65	0.467474	6.16703e-05	0.00437999	protein phosphatase 1G (formerly 2C), magnesium-dependent, gamma isoform [Source:MGI Symbol;Acc:MGI:106065]
Dcaf5	2528.47	2515.68	2301.78	2308.54	1730.46	1651.11	0.513468	6.48495e-05	0.00455926	DDB1 and CUL4 associated factor 5 [Source:MGI Symbol;Acc:MGI:2444785]
C130071C03Rik	0	0	5.37547	2.04567	30.2497	41.0027	-4.28983	6.50053e-05	0.00455926	RIKEN cDNA C130071C03 gene [Source:MGI Symbol;Acc:MGI:2443574]
Pygo2	3263.63	3069.37	3379.02	3396.84	2352.36	2325.15	0.486673	6.51999e-05	0.00455926	pygopus 2 [Source:MGI Symbol;Acc:MGI:1916161]
B4galt5	1905.27	1903.81	1895.39	1808.37	1386.15	1210.08	0.532584	6.53615e-05	0.00455926	UDP-Gal:betaGlcNAc beta 1,4-galactosyltransferase, polypeptide 5 [Source:MGI Symbol;Acc:MGI:1927169]
Lcn2	6676.86	6479.77	6529.05	6519.56	9000.16	8621.57	-0.427523	6.61466e-05	0.00459351	lipocalin 2 [Source:MGI Symbol;Acc:MGI:96757]
Wfdc2	33346.7	29657.5	35298.6	35457.6	23187.2	22598.5	0.546672	6.7498e-05	0.00466662	WAP four-disulfide core domain 2 [Source:MGI Symbol;Acc:MGI:1914951]
Col4a1	703.454	704.149	388.109	343.673	225.983	177.012	1.40804	6.84265e-05	0.00470997	collagen, type IV, alpha 1 [Source:MGI Symbol;Acc:MGI:88454]
Smad7	783.707	705.152	1060.04	962.489	412.819	516.034	0.918851	6.93513e-05	0.0047527	SMAD family member 7 [Source:MGI Symbol;Acc:MGI:1100518]
Casp7	427.026	385.175	508.519	516.532	749.124	818.054	-0.77078	7.20321e-05	0.00489884	caspase 7 [Source:MGI Symbol;Acc:MGI:109383]
Afg3l2	4115.7	3964.1	4052.03	3881.66	2987.6	2873.19	0.450057	7.21109e-05	0.00489884	AFG3-like AAA ATPase 2 [Source:MGI Symbol;Acc:MGI:1916847]
Smpd4	2826.69	2594.92	2643.66	2540.72	1916.4	1850.12	0.493524	7.261e-05	0.00491139	sphingomyelin phosphodiesterase 4 [Source:MGI Symbol;Acc:MGI:1924876]
Dmtn	152.58	144.441	98.9086	106.375	52.492	52.0035	1.26604	7.46224e-05	0.00502575	dematin actin binding protein [Source:MGI Symbol;Acc:MGI:99670]
Gm16136	277.418	286.875	261.248	285.371	413.708	490.033	-0.701249	7.58381e-05	0.00508571	predicted gene 16136 [Source:MGI Symbol;Acc:MGI:3802137]
Rnf6	4038.42	4260	4131.59	4015.65	2962.69	3065.2	0.448035	7.64549e-05	0.00510516	ring finger protein (C3H2C3 type) 6 [Source:MGI Symbol;Acc:MGI:1921382]
Chdh	173.386	196.6	67.7309	61.3702	556.949	388.026	-1.9203	7.928e-05	0.00527127	choline dehydrogenase [Source:MGI Symbol;Acc:MGI:1860776]
2610002M06Rik	589.514	670.045	553.673	647.455	962.651	931.062	-0.622044	8.19946e-05	0.00541622	RIKEN cDNA 2610002M06 gene [Source:MGI Symbol;Acc:MGI:1914278]
Sipa1l1	6699.65	6400.53	6158.14	6093.03	4464.49	4694.31	0.468902	8.22038e-05	0.00541622	signal-induced proliferation-associated 1 like 1 [Source:MGI Symbol;Acc:MGI:2443679]
Impdh1	3735.24	3364.27	2727.51	2494.7	1822.1	1649.11	0.827674	8.25253e-05	0.00541622	inosine monophosphate dehydrogenase 1 [Source:MGI Symbol;Acc:MGI:96567]
Wdr25	221.935	230.704	233.295	202.522	127.226	127.008	0.804997	8.30812e-05	0.00541622	WD repeat domain 25 [Source:MGI Symbol;Acc:MGI:3045255]
Mettl26	1149.3	1009.08	1098.75	1136.37	1563.2	1618.11	-0.534177	8.31931e-05	0.00541622	methyltransferase like 26 [Source:MGI Symbol;Acc:MGI:1915597]
Il24	360.644	343.047	489.168	555.4	207.299	219.015	1.03585	8.43797e-05	0.00547068	interleukin 24 [Source:MGI Symbol;Acc:MGI:2135548]
Slc30a4	1811.15	1942.93	1912.59	1860.54	2524.96	3139.21	-0.589556	8.68334e-05	0.00558766	solute carrier family 30 (zinc transporter), member 4 [Source:MGI Symbol;Acc:MGI:1345282]
Decr2	562.763	609.861	455.84	488.916	863.894	884.059	-0.722964	8.80481e-05	0.00558766	2-4-dienoyl-Coenzyme A reductase 2, peroxisomal [Source:MGI Symbol;Acc:MGI:1347059]
Extl1	76.29	84.2571	86.0075	62.393	26.6909	33.0022	1.37474	8.84008e-05	0.00558766	exostosin-like glycosyltransferase 1 [Source:MGI Symbol;Acc:MGI:1888742]
Drosha	6444.03	5975.23	6403.26	6490.92	4711.83	4523.3	0.454651	8.87047e-05	0.00558766	drosha, ribonuclease type III [Source:MGI Symbol;Acc:MGI:1261425]
Zfp410	1610.02	1652.04	1594.36	1592.56	1136.14	1186.08	0.473747	8.87298e-05	0.00558766	zinc finger protein 410 [Source:MGI Symbol;Acc:MGI:1289280]
Rubcn	2338.24	2131.5	2530.77	2559.14	1654.83	1550.1	0.57648	8.87585e-05	0.00558766	RUN domain and cysteine-rich domain containing, Beclin 1-interacting protein [Source:MGI Symbol;Acc:MGI:1915160]
Zdhhc8	2176.74	2071.32	2183.52	2097.84	1570.31	1518.1	0.465463	8.88508e-05	0.00558766	zinc finger, DHHC domain containing 8 [Source:MGI Symbol;Acc:MGI:1338012]
Thnsl1	638.062	712.173	565.499	568.697	373.672	389.026	0.704176	8.90449e-05	0.00558766	threonine synthase-like 1 (bacterial) [Source:MGI Symbol;Acc:MGI:2139347]
Klhdc7a	311.105	306.937	123.636	108.421	550.722	966.064	-1.83458	9.50918e-05	0.00592254	kelch domain containing 7A [Source:MGI Symbol;Acc:MGI:2444612]
Plec	6314.24	5090.53	9023.26	9057.21	4001.85	2841.19	1.10719	9.51396e-05	0.00592254	plectin [Source:MGI Symbol;Acc:MGI:1277961]
Gprc5b	262.557	250.765	134.387	131.946	935.96	353.023	-1.7253	9.57941e-05	0.00593961	G protein-coupled receptor, family C, group 5, member B [Source:MGI Symbol;Acc:MGI:1927596]
Smyd3	293.271	304.93	284.9	298.668	429.723	534.035	-0.704795	9.71268e-05	0.00599844	SET and MYND domain containing 3 [Source:MGI Symbol;Acc:MGI:1916976]
Prr7	307.142	271.829	337.579	350.833	192.174	168.011	0.813699	9.87165e-05	0.00607132	proline rich 7 (synaptic) [Source:MGI Symbol;Acc:MGI:3487246]
Pdxk	703.454	626.913	255.872	246.503	1490.24	1457.1	-1.6851	9.90839e-05	0.00607132	pyridoxal (pyridoxine, vitamin B6) kinase [Source:MGI Symbol;Acc:MGI:1351869]
Slc27a4	1587.23	1496.57	1568.56	1504.59	1028.49	1136.08	0.50846	0.000100325	0.00612337	solute carrier family 27 (fatty acid transporter), member 4 [Source:MGI Symbol;Acc:MGI:1347347]
Gng2	0.99078	0	0	2.04567	17.7939	26.0017	-4.83889	0.000101737	0.00616508	guanine nucleotide binding protein (G protein), gamma 2 [Source:MGI Symbol;Acc:MGI:102705]
Csf1r	271.474	240.735	199.967	154.448	350.54	856.057	-1.47661	0.000101798	0.00616508	colony stimulating factor 1 receptor [Source:MGI Symbol;Acc:MGI:1339758]
Ahnak2	69.3546	80.2449	81.7071	116.603	24.9115	37.0025	1.49512	0.000102946	0.00621056	AHNAK nucleoprotein 2 [Source:NCBI gene (formerly Entrezgene);Acc:100041194]
Fam171b	0	0	3.22528	0	40.926	17.0011	-5.21608	0.000104159	0.00624535	family with sequence similarity 171, member B [Source:MGI Symbol;Acc:MGI:2444579]
Polr1a	3062.5	2666.14	3210.23	3102.26	2136.16	1685.11	0.655544	0.000104518	0.00624535	polymerase (RNA) I polypeptide A [Source:MGI Symbol;Acc:MGI:1096397]
Bnc2	0	1.00306	0	3.06851	34.6981	17.0011	-4.66427	0.000104722	0.00624535	basonuclin 2 [Source:MGI Symbol;Acc:MGI:2443805]
Sec14l1	2589.9	2420.39	2191.04	1981.23	3588.14	3518.23	-0.630161	0.000106504	0.00632746	SEC14-like lipid binding 1 [Source:MGI Symbol;Acc:MGI:1921386]
Tor4a	927.37	908.773	808.471	909.301	588.089	611.041	0.567802	0.000107203	0.00634486	torsin family 4, member A [Source:MGI Symbol;Acc:MGI:2442720]
Tubb4b	19295.4	18969.9	19854.8	19474.8	14946	13995.9	0.422774	0.000110247	0.00650042	tubulin, beta 4B class IVB [Source:MGI Symbol;Acc:MGI:1915472]
1500011B03Rik	886.748	812.479	539.697	570.743	346.092	354.023	1.00508	0.00011719	0.00685363	RIKEN cDNA 1500011B03 gene [Source:MGI Symbol;Acc:MGI:1913486]
Gm50107	74.3085	71.2173	60.2053	82.8497	140.572	155.01	-1.03308	0.000117461	0.00685363	predicted gene, 50107 [Source:MGI Symbol;Acc:MGI:6302841]
Tent5b	897.646	806.461	875.126	832.589	605.883	542.036	0.570957	0.000117553	0.00685363	terminal nucleotidyltransferase 5B [Source:MGI Symbol;Acc:MGI:2140500]
Ust	0.99078	8.02449	6.45056	13.2969	67.6169	40.0027	-2.90712	0.000118001	0.00685414	uronyl-2-sulfotransferase [Source:MGI Symbol;Acc:MGI:2442406]
Nsmce2	994.743	1000.05	1092.3	1090.34	1427.96	1779.12	-0.61841	0.000118672	0.0068676	NSE2/MMS21 homolog, SMC5-SMC6 complex SUMO ligase [Source:MGI Symbol;Acc:MGI:1915751]
Clec16a	1377.18	1367.17	1387.95	1370.6	975.996	1013.07	0.468244	0.000119559	0.00687395	C-type lectin domain family 16, member A [Source:MGI Symbol;Acc:MGI:1921624]
Ccrl2	28.7326	22.0673	7.52566	21.4796	86.3005	73.0048	-1.99337	0.000119662	0.00687395	chemokine (C-C motif) receptor-like 2 [Source:MGI Symbol;Acc:MGI:1920904]
Spire1	1908.24	2081.35	1994.3	2155.12	1419.06	1463.1	0.497771	0.000121039	0.00690969	spire type actin nucleation factor 1 [Source:MGI Symbol;Acc:MGI:1915416]
Sema3c	17026.5	17888.6	16668.3	16912.6	10710.2	12978.9	0.531857	0.000121168	0.00690969	sema domain, immunoglobulin domain (Ig), short basic domain, secreted, (semaphorin) 3C [Source:MGI Symbol;Acc:MGI:107557]
Egr1	194.193	224.686	435.413	406.066	2007.15	481.032	-1.98174	0.000123389	0.00701074	early growth response 1 [Source:MGI Symbol;Acc:MGI:95295]
Lmna	7521.01	6731.54	10104.8	10162.9	4759.87	4884.32	0.839693	0.000125123	0.00708352	lamin A [Source:MGI Symbol;Acc:MGI:96794]
Nagpa	693.546	707.158	947.158	876.57	440.399	495.033	0.785434	0.000125665	0.00708851	N-acetylglucosamine-1-phosphodiester alpha-N-acetylglucosaminidase [Source:MGI Symbol;Acc:MGI:1351598]
Pms2	1887.44	2047.25	1782.51	1911.68	1370.13	1308.09	0.510151	0.000126452	0.00709089	PMS1 homolog2, mismatch repair system component [Source:MGI Symbol;Acc:MGI:104288]
Ndufa7	2803.91	2480.57	2344.78	2325.93	3659.32	3638.24	-0.551895	0.000126615	0.00709089	NADH:ubiquinone oxidoreductase subunit A7 [Source:MGI Symbol;Acc:MGI:1913666]
Mpst	585.551	548.674	461.215	442.888	819.41	854.057	-0.715018	0.000131821	0.0073561	mercaptopyruvate sulfurtransferase [Source:MGI Symbol;Acc:MGI:2179733]
Adcy9	241.75	265.811	149.438	164.677	82.7417	92.0061	1.23471	0.000132497	0.0073675	adenylate cyclase 9 [Source:MGI Symbol;Acc:MGI:108450]
Gstt1	4.9539	9.02755	61.2804	35.7993	217.975	201.013	-2.91897	0.000135787	0.00750715	glutathione S-transferase, theta 1 [Source:MGI Symbol;Acc:MGI:107379]
Heg1	515.205	558.705	655.807	660.752	384.348	249.017	0.914563	0.000135969	0.00750715	heart development protein with EGF-like domains 1 [Source:MGI Symbol;Acc:MGI:1924696]
Ndrg1	3095.2	3006.17	1813.68	1914.75	4514.32	5683.38	-1.05289	0.000140539	0.00773213	N-myc downstream regulated gene 1 [Source:MGI Symbol;Acc:MGI:1341799]
Rnf113a2	293.271	260.796	366.607	356.97	526.7	600.04	-0.818867	0.000144906	0.00792837	ring finger protein 113A2 [Source:MGI Symbol;Acc:MGI:1913631]
Ifih1	384.422	426.301	427.887	428.568	282.923	213.014	0.747265	0.000145219	0.00792837	interferon induced with helicase C domain 1 [Source:MGI Symbol;Acc:MGI:1918836]
Csde1	13967	15420.1	15333	15257.6	10590	11277.7	0.455636	0.000145628	0.00792837	cold shock domain containing E1, RNA binding [Source:MGI Symbol;Acc:MGI:92356]
Gabbr1	158.525	169.517	206.418	203.544	363.885	300.02	-0.848798	0.000148797	0.00807274	gamma-aminobutyric acid (GABA) B receptor, 1 [Source:MGI Symbol;Acc:MGI:1860139]
H2-DMb1	408.201	385.175	295.651	272.074	187.726	163.011	0.955974	0.000150366	0.00812963	histocompatibility 2, class II, locus Mb1 [Source:MGI Symbol;Acc:MGI:95922]
Gm43305	846.126	736.247	511.745	494.03	1485.79	1170.08	-1.03714	0.00015409	0.00827748	predicted gene 43305 [Source:MGI Symbol;Acc:MGI:5663442]
Lrp2	203.11	131.401	13.9762	16.3654	0	1.00007	7.57555	0.00015416	0.00827748	low density lipoprotein receptor-related protein 2 [Source:MGI Symbol;Acc:MGI:95794]
Frmd4b	784.697	734.24	1147.13	1200.81	456.414	519.034	0.98709	0.000163088	0.00871337	FERM domain containing 4B [Source:MGI Symbol;Acc:MGI:2141794]
Mafk	1560.48	1502.59	1393.32	1471.86	990.231	1087.07	0.513298	0.000163393	0.00871337	v-maf musculoaponeurotic fibrosarcoma oncogene family, protein K (avian) [Source:MGI Symbol;Acc:MGI:99951]
Nsl1	814.421	819.501	820.297	778.378	1122.8	1139.08	-0.484786	0.000164816	0.00873738	NSL1, MIS12 kinetochore complex component [Source:MGI Symbol;Acc:MGI:2685830]
Oma1	210.045	231.707	222.544	237.298	356.768	357.024	-0.663095	0.000164962	0.00873738	OMA1 zinc metallopeptidase [Source:MGI Symbol;Acc:MGI:1914263]
Gm20756	0.99078	0	1.07509	1.02284	12.4557	27.0018	-4.68035	0.00016651	0.00876958	predicted gene, 20756 [Source:MGI Symbol;Acc:MGI:5434112]
Eci1	1436.63	1503.59	1285.81	1211.04	1906.62	2577.17	-0.721587	0.000166692	0.00876958	enoyl-Coenzyme A delta isomerase 1 [Source:MGI Symbol;Acc:MGI:94871]
Rsbn1l	830.273	913.788	790.194	841.794	1203.76	1228.08	-0.526512	0.000169741	0.00889283	round spermatid basic protein 1-like [Source:MGI Symbol;Acc:MGI:3036237]
Nrbp2	107.995	93.2847	49.4543	54.2103	210.858	198.013	-1.42149	0.000170173	0.00889283	nuclear receptor binding protein 2 [Source:MGI Symbol;Acc:MGI:2385017]
Phb2	7475.43	6937.17	6941.88	6804.93	5235.86	5184.34	0.434239	0.000176661	0.00920111	prohibitin 2 [Source:MGI Symbol;Acc:MGI:102520]
S100a1	372.533	378.154	440.789	445.957	592.537	807.054	-0.773185	0.000178829	0.00928307	S100 calcium binding protein A1 [Source:MGI Symbol;Acc:MGI:1338917]
Camsap1	2747.43	2686.2	2188.89	2227.74	1642.38	1539.1	0.630466	0.000181867	0.0094095	calmodulin regulated spectrin-associated protein 1 [Source:MGI Symbol;Acc:MGI:3036242]
Fbrsl1	1753.68	1447.42	1604.04	1647.79	1125.46	1081.07	0.548082	0.000182495	0.00941083	fibrosin-like 1 [Source:MGI Symbol;Acc:MGI:1920907]
Stard13	1517.87	1589.85	2060.96	1969.98	1103.22	1081.07	0.708321	0.000183763	0.00944508	StAR-related lipid transfer (START) domain containing 13 [Source:MGI Symbol;Acc:MGI:2385331]
Polr1d	5958.55	6431.63	5894.74	5761.64	4429.79	4399.29	0.445501	0.000190845	0.0097769	polymerase (RNA) I polypeptide D [Source:MGI Symbol;Acc:MGI:108403]
Ltn1	3093.21	3193.75	3419.87	3454.12	2384.38	2378.16	0.466405	0.000193184	0.0098644	listerin E3 ubiquitin protein ligase 1 [Source:MGI Symbol;Acc:MGI:1926163]
E130309D02Rik	1931.03	1874.72	1678.22	1659.04	1241.13	1228.08	0.532564	0.000195994	0.00997525	RIKEN cDNA E130309D02 gene [Source:MGI Symbol;Acc:MGI:2442621]
Gpatch4	1867.62	1787.45	2272.75	2295.24	1294.51	1330.09	0.647523	0.000202789	0.0102876	G patch domain containing 4 [Source:MGI Symbol;Acc:MGI:1913864]
Fnip1	532.049	606.852	583.776	590.176	795.388	1267.08	-0.834191	0.000210156	0.0106268	folliculin interacting protein 1 [Source:MGI Symbol;Acc:MGI:2444668]
Antxr2	2137.11	2406.34	1600.81	1571.08	1029.38	1116.07	0.846635	0.000212027	0.0106869	anthrax toxin receptor 2 [Source:MGI Symbol;Acc:MGI:1919164]
Met	7336.72	7575.12	7718.1	7663.09	4899.55	5841.39	0.49597	0.000213868	0.010745	met proto-oncogene [Source:MGI Symbol;Acc:MGI:96969]
Tbc1d2	1118.59	1048.2	1197.65	1165.01	690.404	825.055	0.580072	0.000215095	0.010772	TBC1 domain family, member 2 [Source:MGI Symbol;Acc:MGI:2652885]
Chst7	212.027	158.484	192.442	213.773	85.4108	114.008	0.964148	0.00021814	0.0108311	carbohydrate (N-acetylglucosamino) sulfotransferase 7 [Source:MGI Symbol;Acc:MGI:1891767]
Gm9118	795.596	901.752	918.13	892.936	1242.9	1277.08	-0.522684	0.000218148	0.0108311	predicted gene 9118 [Source:MGI Symbol;Acc:MGI:3648185]
Snx25	527.095	590.803	549.373	529.829	760.69	895.059	-0.591393	0.000218355	0.0108311	sorting nexin 25 [Source:MGI Symbol;Acc:MGI:2142610]
Fat2	6.93546	22.0673	18.2766	33.7536	104.984	71.0047	-2.12086	0.000221828	0.0109685	FAT atypical cadherin 2 [Source:MGI Symbol;Acc:MGI:2685369]
Gm45587	0	1.00306	0	0	14.2351	16.0011	-5.60715	0.000223809	0.0110316	predicted gene 45587 [Source:MGI Symbol;Acc:MGI:5791423]
Map9	455.759	500.527	441.864	452.094	309.614	301.02	0.599288	0.000226432	0.0111166	microtubule-associated protein 9 [Source:MGI Symbol;Acc:MGI:2442208]
Atp6v1a	6756.13	7159.85	8072.88	8246.1	5267	5110.34	0.542737	0.000226956	0.0111166	ATPase, H+ transporting, lysosomal V1 subunit A [Source:MGI Symbol;Acc:MGI:1201780]
Pacs1	1712.07	1608.91	1442.78	1458.56	2372.82	2172.14	-0.546802	0.000228643	0.0111642	phosphofurin acidic cluster sorting protein 1 [Source:MGI Symbol;Acc:MGI:1277113]
Usp8	3530.15	3627.07	3289.79	3430.59	4590.83	4835.32	-0.441889	0.000229936	0.0111923	ubiquitin specific peptidase 8 [Source:MGI Symbol;Acc:MGI:1934029]
Paip2	1451.49	1623.96	1653.49	1637.56	2241.14	2215.15	-0.48545	0.000236814	0.0114914	polyadenylate-binding protein-interacting protein 2 [Source:MGI Symbol;Acc:MGI:1915119]
Gm15097	0	0	0	0	13.3454	14.0009	-6.18381	0.000240984	0.0116575	predicted gene 15097 [Source:MGI Symbol;Acc:MGI:3710639]
Akt1	11434.6	11106.9	11011.1	10477.9	8311.54	8248.55	0.410795	0.000241816	0.0116616	thymoma viral proto-oncogene 1 [Source:MGI Symbol;Acc:MGI:87986]
Zfp827	0	0	4.30038	5.11418	35.5878	34.0023	-3.90075	0.000244507	0.0117552	zinc finger protein 827 [Source:MGI Symbol;Acc:MGI:2444807]
Aatk	0	0	0	0	14.2351	13.0009	-6.17832	0.00025016	0.01199	apoptosis-associated tyrosine kinase [Source:MGI Symbol;Acc:MGI:1197518]
Bcar3	2759.32	2446.47	3944.52	3957.35	1693.98	1819.12	0.899575	0.000250969	0.011992	breast cancer anti-estrogen resistance 3 [Source:MGI Symbol;Acc:MGI:1352501]
Slc25a47	114.93	114.349	133.312	136.037	65.8375	62.0041	0.962243	0.00025298	0.0120513	solute carrier family 25, member 47 [Source:MGI Symbol;Acc:MGI:2144766]
Katnb1	1539.67	1387.23	1397.62	1490.27	1078.31	932.062	0.531899	0.000254127	0.0120676	katanin p80 (WD40-containing) subunit B 1 [Source:MGI Symbol;Acc:MGI:1921437]
Anapc13	715.343	639.953	700.961	649.501	928.842	1060.07	-0.555624	0.000254868	0.0120676	anaphase promoting complex subunit 13 [Source:MGI Symbol;Acc:MGI:1916260]
Fn1	15358.1	12789	17886.3	18263.8	10502	5930.39	0.96815	0.000258863	0.0122197	fibronectin 1 [Source:MGI Symbol;Acc:MGI:95566]
Ptprf	11358.3	10396.7	12108.8	11595.9	7723.45	8507.56	0.485862	0.00026486	0.0124267	protein tyrosine phosphatase, receptor type, F [Source:MGI Symbol;Acc:MGI:102695]
Pla1a	37.6496	37.1132	99.9837	103.306	221.534	245.016	-1.74813	0.000265277	0.0124267	phospholipase A1 member A [Source:MGI Symbol;Acc:MGI:1934677]
Gm10425	249.676	236.722	289.2	296.622	140.572	168.011	0.797935	0.000266128	0.0124267	predicted gene 10425 [Source:MGI Symbol;Acc:MGI:3642471]
Tspan11	0	0	0	0	15.1248	12.0008	-6.1728	0.000267053	0.0124267	tetraspanin 11 [Source:MGI Symbol;Acc:MGI:1915748]
Gm36660	104.032	111.34	103.209	74.667	45.3745	42.0028	1.16922	0.000267225	0.0124267	predicted gene, 36660 [Source:MGI Symbol;Acc:MGI:5595819]
Idh1	874.858	1016.1	651.507	623.93	1552.52	1389.09	-0.89363	0.000268542	0.012451	isocitrate dehydrogenase 1 (NADP+), soluble [Source:MGI Symbol;Acc:MGI:96413]
Nts	0	0	0	4.09134	24.0218	32.0021	-4.77525	0.00027119	0.0125365	neurotensin [Source:MGI Symbol;Acc:MGI:1328351]
Dnajb4	1252.35	1171.57	1501.91	1428.9	926.173	750.05	0.675015	0.000274656	0.0126593	DnaJ heat shock protein family (Hsp40) member B4 [Source:MGI Symbol;Acc:MGI:1914285]
Sash1	743.085	755.305	974.035	902.141	1306.96	1348.09	-0.654277	0.000275894	0.012673	SAM and SH3 domain containing 1 [Source:MGI Symbol;Acc:MGI:1917347]
2700099C18Rik	521.15	589.8	673.009	689.391	1021.37	939.062	-0.665148	0.000277231	0.012673	RIKEN cDNA 2700099C18 gene [Source:MGI Symbol;Acc:MGI:1924272]
Polq	1457.44	1397.26	1453.53	1599.72	1082.76	814.054	0.638471	0.000277388	0.012673	polymerase (DNA directed), theta [Source:MGI Symbol;Acc:MGI:2155399]
Sh2d4b	325.966	269.823	464.441	418.34	621.897	862.057	-1.00533	0.000279233	0.0127201	SH2 domain containing 4B [Source:MGI Symbol;Acc:MGI:1925182]
Slc38a2	5511.71	5697.39	8634.08	8517.16	11206.6	17196.1	-1.00216	0.000282345	0.0128245	solute carrier family 38, member 2 [Source:MGI Symbol;Acc:MGI:1915010]
Ppm1j	374.515	362.105	402.085	365.152	555.17	554.037	-0.561138	0.000285062	0.0129104	protein phosphatase 1J [Source:MGI Symbol;Acc:MGI:1919137]
Zfp7	1107.69	1171.57	910.605	916.461	1871.03	1480.1	-0.706865	0.000295197	0.0133038	zinc finger protein 7 [Source:MGI Symbol;Acc:MGI:99208]
Nop2	5102.52	4281.06	5452.88	5587.75	3468.03	3309.22	0.591447	0.00029545	0.0133038	NOP2 nucleolar protein [Source:MGI Symbol;Acc:MGI:107891]
Rbm17	4656.66	4544.87	4864.8	5004.74	3549	3547.24	0.426237	0.000302658	0.0135892	RNA binding motif protein 17 [Source:MGI Symbol;Acc:MGI:1924188]
Pi4kb	1733.86	1675.11	1519.11	1491.29	1023.15	1170.08	0.549799	0.000303817	0.0136021	phosphatidylinositol 4-kinase beta [Source:MGI Symbol;Acc:MGI:1334433]
Dipk2a	292.28	315.964	293.501	280.257	445.737	445.03	-0.591804	0.000309375	0.0138114	divergent protein kinase domain 2A [Source:MGI Symbol;Acc:MGI:1916111]
Zbtb20	1130.48	1092.33	854.7	878.616	645.029	568.038	0.7053	0.000315765	0.0140178	zinc finger and BTB domain containing 20 [Source:MGI Symbol;Acc:MGI:1929213]
Nsmaf	827.301	804.455	946.083	993.174	1450.2	1270.08	-0.607802	0.000315794	0.0140178	neutral sphingomyelinase (N-SMase) activation associated factor [Source:MGI Symbol;Acc:MGI:1341864]
Nfkbiz	1833.93	1742.32	2280.27	2178.64	1275.82	1322.09	0.628916	0.000321295	0.0142216	nuclear factor of kappa light polypeptide gene enhancer in B cells inhibitor, zeta [Source:MGI Symbol;Acc:MGI:1931595]
Rorb	1.98156	0	13.9762	19.4339	88.9696	111.007	-3.50271	0.000323501	0.0142788	RAR-related orphan receptor beta [Source:MGI Symbol;Acc:MGI:1343464]
Arg2	23.7787	30.0918	46.229	47.0505	117.44	86.0057	-1.47087	0.00032582	0.0143407	arginase type II [Source:MGI Symbol;Acc:MGI:1330806]
Gdap2	982.853	1125.43	995.537	1150.69	743.786	708.047	0.550989	0.000327155	0.014359	ganglioside-induced differentiation-associated-protein 2 [Source:MGI Symbol;Acc:MGI:1338001]
Arel1	2144.05	2253.88	2389.93	2495.72	1669.96	1650.11	0.483382	0.000333273	0.0145865	apoptosis resistant E3 ubiquitin protein ligase 1 [Source:MGI Symbol;Acc:MGI:1915747]
Bcat1	706.426	637.947	811.696	742.579	998.238	1528.1	-0.801398	0.000336431	0.0146836	branched chain aminotransferase 1, cytosolic [Source:MGI Symbol;Acc:MGI:104861]
Abcf3	2203.49	2150.56	2123.31	2192.96	1673.52	1508.1	0.44609	0.000344053	0.0149744	ATP-binding cassette, sub-family F (GCN20), member 3 [Source:MGI Symbol;Acc:MGI:1351656]
Zan	140.691	145.444	239.746	217.864	70.286	93.0062	1.18843	0.000350439	0.01521	zonadhesin [Source:MGI Symbol;Acc:MGI:106656]
Crebrf	217.972	266.814	177.39	173.882	294.489	828.055	-1.42418	0.000352381	0.015252	CREB3 regulatory factor [Source:MGI Symbol;Acc:MGI:1924378]
Mgat3	19.8156	20.0612	139.762	123.763	857.667	1044.07	-3.64858	0.000356154	0.0153727	mannoside acetylglucosaminyltransferase 3 [Source:MGI Symbol;Acc:MGI:104532]
Lnx2	1671.45	1590.85	1456.75	1468.79	1095.22	1101.07	0.494503	0.000358968	0.0154515	ligand of numb-protein X 2 [Source:MGI Symbol;Acc:MGI:2155959]
Casp14	103.041	103.315	92.4581	93.0781	31.1393	55.0037	1.1928	0.000364727	0.0156562	caspase 14 [Source:MGI Symbol;Acc:MGI:1335092]
Gm5860	229.861	230.704	227.92	226.047	511.575	319.021	-0.862299	0.000369569	0.0157778	predicted gene 5860 [Source:MGI Symbol;Acc:MGI:3646172]
Zscan25	553.846	542.656	612.804	587.108	375.452	404.027	0.559035	0.000369579	0.0157778	zinc finger and SCAN domain containing 25 [Source:MGI Symbol;Acc:MGI:3647079]
Arpc1b	10982.8	10055.7	10287.6	9840.71	7527.71	7820.52	0.423436	0.000371681	0.0158243	actin related protein 2/3 complex, subunit 1B [Source:MGI Symbol;Acc:MGI:1343142]
Rnf114	4363.39	4615.08	4005.8	3947.12	5960.07	5831.39	-0.478013	0.000374678	0.0159	ring finger protein 114 [Source:MGI Symbol;Acc:MGI:1933159]
Plxna1	4855.81	4495.72	3959.57	3884.73	2983.15	2868.19	0.555235	0.000375495	0.0159	plexin A1 [Source:MGI Symbol;Acc:MGI:107685]
Atp6v0c-ps2	857.024	672.051	1232.06	1145.58	478.656	519.034	0.969237	0.000377896	0.0159219	ATPase, H+ transporting, lysosomal V0 subunit C, pseudogene 2 [Source:MGI Symbol;Acc:MGI:2151816]
Tmem170	460.713	501.53	461.215	453.116	685.066	666.044	-0.526076	0.00037805	0.0159219	transmembrane protein 170 [Source:MGI Symbol;Acc:MGI:106426]
Cetn3	1465.36	1769.4	1527.71	1504.59	2177.09	2348.16	-0.530083	0.000382457	0.0160642	centrin 3 [Source:MGI Symbol;Acc:MGI:1097706]
Mapkapk5	208.064	174.533	206.418	228.092	125.447	103.007	0.836609	0.000386693	0.0161727	MAP kinase-activated protein kinase 5 [Source:MGI Symbol;Acc:MGI:1333110]
Zbtb8os	399.284	418.276	451.539	408.112	591.648	641.043	-0.555703	0.000387109	0.0161727	zinc finger and BTB domain containing 8 opposite strand [Source:MGI Symbol;Acc:MGI:1914356]
Adi1	1789.35	1817.55	1814.76	1755.19	2358.58	2399.16	-0.406904	0.000388762	0.0161984	acireductone dioxygenase 1 [Source:MGI Symbol;Acc:MGI:2144929]
Pgam5	3585.63	3429.46	3884.31	3880.64	2352.36	2793.19	0.522411	0.000392663	0.0163175	phosphoglycerate mutase family member 5 [Source:MGI Symbol;Acc:MGI:1919792]
Sema4a	36.6588	28.0857	48.3792	63.4158	93.418	161.011	-1.52692	0.000395582	0.016339	sema domain, immunoglobulin domain (Ig), transmembrane domain (TM) and short cytoplasmic domain, (semaphorin) 4A [Source:MGI Symbol;Acc:MGI:107560]
Cip2a	4899.41	5464.68	4905.65	4875.86	3780.32	3617.24	0.445312	0.000396154	0.016339	cell proliferation regulating inhibitor of protein phosphatase 2A [Source:MGI Symbol;Acc:MGI:2146335]
Rem2	172.396	157.481	154.814	142.174	89.8593	86.0057	0.833425	0.000396318	0.016339	rad and gem related GTP binding protein 2 [Source:MGI Symbol;Acc:MGI:2155260]
Scin	13434	14361.8	12407.7	12312.9	17678.3	18807.2	-0.474531	0.000399475	0.0163925	scinderin [Source:MGI Symbol;Acc:MGI:1306794]
Cox7a2l	6153.73	6336.33	6329.08	6261.8	8017.94	11613.8	-0.646527	0.000399716	0.0163925	cytochrome c oxidase subunit 7A2 like [Source:MGI Symbol;Acc:MGI:106015]
Tmed9	5706.89	5042.39	5581.89	5729.93	4148.65	3891.26	0.456186	0.000402855	0.016478	transmembrane p24 trafficking protein 9 [Source:MGI Symbol;Acc:MGI:1914761]
Tpm1	17082	17772.2	16617.7	16855.3	27012.9	21681.4	-0.511316	0.000405427	0.0165399	tropomyosin 1, alpha [Source:MGI Symbol;Acc:MGI:98809]
Fsd1l	71.3361	101.309	75.2566	74.667	31.1393	38.0025	1.2251	0.000407718	0.0165901	fibronectin type III and SPRY domain containing 1-like [Source:MGI Symbol;Acc:MGI:2442443]
Sh3tc1	1537.69	1440.4	1247.11	1217.17	830.086	947.063	0.615105	0.000414989	0.0168421	SH3 domain and tetratricopeptide repeats 1 [Source:MGI Symbol;Acc:MGI:2678949]
Fyb2	236.796	262.802	222.544	206.613	382.569	361.024	-0.679147	0.000420668	0.0169931	FYN binding protein 2 [Source:MGI Symbol;Acc:MGI:2685466]
Nlrc3	103.041	82.251	277.374	274.12	25.8012	63.0042	2.05542	0.000420885	0.0169931	NLR family, CARD domain containing 3 [Source:MGI Symbol;Acc:MGI:2444070]
Areg	57.4652	85.2602	190.292	227.07	33.8084	38.0025	1.96338	0.000428778	0.017236	amphiregulin [Source:MGI Symbol;Acc:MGI:88068]
Rnft1	1078.96	1238.78	1123.47	1082.16	1568.53	1601.11	-0.486858	0.000430178	0.017236	ring finger protein, transmembrane 1 [Source:MGI Symbol;Acc:MGI:1924142]
Cox7c	3705.52	3759.47	3949.9	3949.17	4971.62	5216.35	-0.407296	0.000430212	0.017236	cytochrome c oxidase subunit 7C [Source:MGI Symbol;Acc:MGI:103226]
Lrp1	645.988	565.726	796.645	737.465	282.923	454.03	0.89861	0.000433429	0.0173205	low density lipoprotein receptor-related protein 1 [Source:MGI Symbol;Acc:MGI:96828]
Fam50a	937.278	862.632	626.78	654.615	1208.21	1508.1	-0.817664	0.000445028	0.0177305	family with sequence similarity 50, member A [Source:MGI Symbol;Acc:MGI:1351626]
Rxra	2414.53	2318.07	1663.17	1652.9	1065.86	1245.08	0.800533	0.000447068	0.0177305	retinoid X receptor alpha [Source:MGI Symbol;Acc:MGI:98214]
Cyp26b1	4.9539	7.02143	7.52566	9.20552	24.9115	42.0028	-2.22011	0.000447597	0.0177305	cytochrome P450, family 26, subfamily b, polypeptide 1 [Source:MGI Symbol;Acc:MGI:2176159]
Rab17	44.5851	39.1194	23.6521	35.7993	76.5138	110.007	-1.37762	0.000448227	0.0177305	RAB17, member RAS oncogene family [Source:MGI Symbol;Acc:MGI:104640]
Vsnl1	38.6404	36.1102	27.9524	22.5024	58.7199	141.009	-1.6702	0.000452591	0.0178205	visinin-like 1 [Source:MGI Symbol;Acc:MGI:1349453]
Ppox	437.925	502.533	425.737	404.02	723.323	634.042	-0.617106	0.000452783	0.0178205	protoporphyrinogen oxidase [Source:MGI Symbol;Acc:MGI:104968]
Stam	2076.67	2388.29	2643.66	2748.36	1681.52	1572.1	0.598933	0.000454588	0.0178466	signal transducing adaptor molecule (SH3 domain and ITAM motif) 1 [Source:MGI Symbol;Acc:MGI:1329014]
Ankrd42	218.962	201.615	189.217	189.225	112.102	125.008	0.754255	0.000464527	0.0181911	ankyrin repeat domain 42 [Source:MGI Symbol;Acc:MGI:1921095]
Cited2	2798.95	2467.53	3093.05	3120.67	1901.28	1998.13	0.557822	0.000470333	0.0183724	Cbp/p300-interacting transactivator, with Glu/Asp-rich carboxy-terminal domain, 2 [Source:MGI Symbol;Acc:MGI:1306784]
Slc25a24	5758.41	6146.76	6677.41	6891.87	3806.12	4758.32	0.57272	0.000477456	0.0185636	solute carrier family 25 (mitochondrial carrier, phosphate carrier), member 24 [Source:MGI Symbol;Acc:MGI:1917160]
Clstn3	6.93546	11.0337	9.67585	7.15985	30.2497	40.0027	-2.01259	0.000478778	0.0185636	calsyntenin 3 [Source:MGI Symbol;Acc:MGI:2178323]
Dipk1b	475.574	447.365	719.238	643.364	289.151	326.022	0.893482	0.000478792	0.0185636	divergent protein kinase domain 1B [Source:MGI Symbol;Acc:MGI:1927576]
Mrtfb	1187.94	1198.66	1348.17	1250.93	863.005	915.061	0.487543	0.000480657	0.0185898	myocardin related transcription factor B [Source:MGI Symbol;Acc:MGI:3050795]
Sgms1	1010.6	1045.19	724.613	721.099	1492.02	1504.1	-0.774887	0.000482773	0.0186012	sphingomyelin synthase 1 [Source:MGI Symbol;Acc:MGI:2444110]
Arhgap21	3807.57	3748.44	3556.41	3485.83	2731.37	2744.18	0.414762	0.000483489	0.0186012	Rho GTPase activating protein 21 [Source:MGI Symbol;Acc:MGI:1918685]
Gm14292	311.105	313.958	274.149	321.171	206.409	172.011	0.688092	0.000486324	0.0186012	predicted gene 14292 [Source:MGI Symbol;Acc:MGI:3649964]
Camta1	131.774	116.355	116.11	126.832	198.402	215.014	-0.750744	0.000486598	0.0186012	calmodulin binding transcription activator 1 [Source:MGI Symbol;Acc:MGI:2140230]
Zfp142	1039.33	965.948	1118.1	1089.32	775.815	678.045	0.534247	0.000486904	0.0186012	zinc finger protein 142 [Source:MGI Symbol;Acc:MGI:1924514]
Meox1	0	0	0	0	3.55878	29.0019	-6.43322	0.000497167	0.0189372	mesenchyme homeobox 1 [Source:MGI Symbol;Acc:MGI:103220]
Padi1	193.202	187.572	237.596	218.887	96.9768	133.009	0.866262	0.000498123	0.0189372	peptidyl arginine deiminase, type I [Source:MGI Symbol;Acc:MGI:1338893]
Rsrp1	1739.81	1601.89	1630.92	1471.86	2142.39	2468.16	-0.516674	0.000501242	0.0190095	arginine/serine rich protein 1 [Source:MGI Symbol;Acc:MGI:106498]
Akt3	1125.53	1199.66	900.929	847.931	1605.9	1694.11	-0.695783	0.000505567	0.0191271	thymoma viral proto-oncogene 3 [Source:MGI Symbol;Acc:MGI:1345147]
Slc39a9	2472.99	2686.2	2537.22	2662.44	1950.21	1925.13	0.418445	0.000510485	0.0192665	solute carrier family 39 (zinc transporter), member 9 [Source:MGI Symbol;Acc:MGI:1914820]
Pax2	608.339	516.576	245.121	184.11	1302.51	978.065	-1.55304	0.000513418	0.0193305	paired box 2 [Source:MGI Symbol;Acc:MGI:97486]
Ruvbl1	3543.03	3419.43	3485.45	3660.73	2751.83	2524.17	0.418927	0.000516965	0.0194173	RuvB-like protein 1 [Source:MGI Symbol;Acc:MGI:1928760]
Rpl13a	796.587	839.562	842.874	889.867	1129.91	1214.08	-0.476556	0.000524563	0.0196554	ribosomal protein L13A [Source:MGI Symbol;Acc:MGI:1351455]
Limk1	820.366	761.323	956.834	910.324	596.096	551.037	0.587568	0.00054083	0.0201947	LIM-domain containing, protein kinase [Source:MGI Symbol;Acc:MGI:104572]
Ptbp2	699.49	857.617	813.846	808.04	516.913	559.037	0.563201	0.00054154	0.0201947	polypyrimidine tract binding protein 2 [Source:MGI Symbol;Acc:MGI:1860489]
Kcnj15	0	0	1.07509	2.04567	24.9115	12.0008	-4.58336	0.000549244	0.0204332	potassium inwardly-rectifying channel, subfamily J, member 15 [Source:MGI Symbol;Acc:MGI:1310000]
Lfng	323.985	308.943	137.612	132.969	78.2932	80.0053	1.51354	0.000554323	0.0205731	LFNG O-fucosylpeptide 3-beta-N-acetylglucosaminyltransferase [Source:MGI Symbol;Acc:MGI:1095413]
Zhx3	723.269	725.213	685.91	711.894	470.649	531.035	0.507439	0.000571304	0.0211419	zinc fingers and homeoboxes 3 [Source:MGI Symbol;Acc:MGI:2444772]
Ssr2	4907.33	4815.69	5901.19	5825.05	3615.72	3762.25	0.539616	0.000572354	0.0211419	signal sequence receptor, beta [Source:MGI Symbol;Acc:MGI:1913506]
Prom1	912.508	968.957	479.492	531.875	1572.09	1518.1	-1.09498	0.000574175	0.0211592	prominin 1 [Source:MGI Symbol;Acc:MGI:1100886]
Med15	2880.2	2527.71	2595.28	2655.28	2022.28	1846.12	0.462064	0.000576299	0.0211875	mediator complex subunit 15 [Source:MGI Symbol;Acc:MGI:2137379]
Wipi2	5202.58	5303.18	5700.15	5669.58	3537.43	4248.28	0.490536	0.000585925	0.0214399	WD repeat domain, phosphoinositide interacting 2 [Source:MGI Symbol;Acc:MGI:1923831]
Tpd52l2	851.08	909.776	870.826	856.114	1132.58	1386.09	-0.529923	0.000586665	0.0214399	tumor protein D52-like 2 [Source:MGI Symbol;Acc:MGI:1913564]
Epn3	5431.45	4755.51	4726.11	4647.77	2886.17	3697.25	0.571248	0.000587281	0.0214399	epsin 3 [Source:MGI Symbol;Acc:MGI:1919139]
Rdh12	156.543	185.566	137.612	213.773	84.5211	94.0062	0.959059	0.000589636	0.0214548	retinol dehydrogenase 12 [Source:MGI Symbol;Acc:MGI:1925224]
Xlr3a	0	0	2.15019	1.02284	21.3527	14.0009	-4.51289	0.00059079	0.0214548	X-linked lymphocyte-regulated 3A [Source:MGI Symbol;Acc:MGI:109506]
Gm9791	218.962	255.781	323.603	263.892	156.586	145.01	0.815169	0.00059181	0.0214548	predicted pseudogene 9791 [Source:MGI Symbol;Acc:MGI:3642317]
Mapk4	0.99078	0	3.22528	3.06851	22.2424	20.0013	-3.55061	0.000594379	0.0214981	mitogen-activated protein kinase 4 [Source:MGI Symbol;Acc:MGI:2444559]
Ephb4	5465.14	5146.7	5058.32	4623.22	3852.38	3355.22	0.493318	0.000597413	0.0215579	Eph receptor B4 [Source:MGI Symbol;Acc:MGI:104757]
Aqp1	4.9539	4.01224	110.735	97.1694	2846.14	1123.07	-5.19441	0.000605547	0.0218011	aquaporin 1 [Source:MGI Symbol;Acc:MGI:103201]
Gm14513	7.92624	12.0367	6.45056	9.20552	31.1393	39.0026	-1.97362	0.000612145	0.0219135	predicted gene 14513 [Source:MGI Symbol;Acc:MGI:3648369]
Igip	142.672	143.438	199.967	147.288	300.717	261.017	-0.828476	0.000613564	0.0219135	IgA inducing protein [Source:MGI Symbol;Acc:MGI:1924271]
Serpinb9	1138.41	1144.49	3066.17	3319.1	742.896	759.05	1.52884	0.000614273	0.0219135	serine (or cysteine) peptidase inhibitor, clade B, member 9 [Source:MGI Symbol;Acc:MGI:106603]
Smg5	7286.19	6879.99	8835.12	8796.39	4976.96	5568.37	0.592336	0.000614279	0.0219135	Smg-5 homolog, nonsense mediated mRNA decay factor (C, elegans) [Source:MGI Symbol;Acc:MGI:2447364]
Gm10524	139.7	138.422	105.359	98.1923	47.1539	66.0044	1.0939	0.000617649	0.0219835	predicted gene 10524 [Source:MGI Symbol;Acc:MGI:3642791]
Cdkn2b	266.52	280.857	218.244	248.549	402.142	395.026	-0.652095	0.000623315	0.0221348	cyclin dependent kinase inhibitor 2B [Source:MGI Symbol;Acc:MGI:104737]
Ifitm3	770.827	682.081	734.289	664.843	983.114	1044.07	-0.507305	0.000626494	0.0221972	interferon induced transmembrane protein 3 [Source:MGI Symbol;Acc:MGI:1913391]
Snx10	282.372	207.634	231.145	246.503	154.807	115.008	0.840531	0.000630995	0.0223061	sorting nexin 10 [Source:MGI Symbol;Acc:MGI:1919232]
Gm20544	71.3361	59.1806	76.3317	81.8269	22.2424	37.0025	1.29117	0.000635401	0.0224112	predicted gene 20544 [Source:MGI Symbol;Acc:MGI:5142009]
Ak6	550.873	591.806	706.337	580.971	957.312	874.058	-0.592543	0.00063844	0.0224676	adenylate kinase 6 [Source:MGI Symbol;Acc:MGI:5510732]
Slc25a29	144.654	155.474	138.687	122.74	73.8447	81.0054	0.859939	0.000641511	0.022525	solute carrier family 25 (mitochondrial carrier, palmitoylcarnitine transporter), member 29 [Source:MGI Symbol;Acc:MGI:2444911]
Lta4h	2669.16	2416.37	2776.97	2627.67	3706.47	3445.23	-0.447445	0.000651768	0.0228338	leukotriene A4 hydrolase [Source:MGI Symbol;Acc:MGI:96836]
Rab11fip5	4177.13	3715.34	5047.57	5128.5	2539.19	3109.21	0.677639	0.000662312	0.0231513	RAB11 family interacting protein 5 (class I) [Source:MGI Symbol;Acc:MGI:1098586]
Pcmtd2	345.782	371.132	288.125	274.12	465.311	643.043	-0.792202	0.000666416	0.0232428	protein-L-isoaspartate (D-aspartate) O-methyltransferase domain containing 2 [Source:MGI Symbol;Acc:MGI:1923927]
Gatad2b	2237.18	2217.77	2474.87	2423.1	1732.24	1721.11	0.437325	0.000680701	0.0236881	GATA zinc finger domain containing 2B [Source:MGI Symbol;Acc:MGI:2443225]
Cenpk	457.74	501.53	407.461	418.34	613	823.055	-0.685263	0.000682498	0.0236978	centromere protein K [Source:MGI Symbol;Acc:MGI:1926210]
Kctd14	3.96312	2.00612	0	1.02284	35.5878	12.0008	-3.75268	0.000693241	0.0240175	potassium channel tetramerisation domain containing 14 [Source:MGI Symbol;Acc:MGI:1289222]
Mtx3	309.123	312.955	299.951	280.257	566.736	408.027	-0.69826	0.000698488	0.024116	metaxin 3 [Source:MGI Symbol;Acc:MGI:2686040]
Zfhx3	611.311	627.916	655.807	636.204	462.642	438.029	0.490279	0.000701075	0.024116	zinc finger homeobox 3 [Source:MGI Symbol;Acc:MGI:99948]
Chpf	1204.79	1102.36	1068.64	1031.02	660.154	824.055	0.570774	0.000701525	0.024116	chondroitin polymerizing factor [Source:MGI Symbol;Acc:MGI:106576]
Farp2	638.062	632.931	427.887	468.459	329.187	283.019	0.823682	0.000702259	0.024116	FERM, RhoGEF and pleckstrin domain protein 2 [Source:MGI Symbol;Acc:MGI:2385126]
Cpsf2	5882.26	6328.31	6555.92	6668.89	4630.87	4859.32	0.422345	0.000720242	0.0246794	cleavage and polyadenylation specific factor 2 [Source:MGI Symbol;Acc:MGI:1861601]
RPS6KA4	4154.34	3770.51	4142.34	4044.29	2942.22	3108.21	0.413038	0.000723398	0.0246931	ribosomal protein S6 kinase, polypeptide 4 [Source:NCBI gene (formerly Entrezgene);Acc:56613]
Eepd1	138.709	111.34	211.794	188.202	70.286	77.0051	1.14166	0.000723805	0.0246931	endonuclease/exonuclease/phosphatase family domain containing 1 [Source:MGI Symbol;Acc:MGI:1914734]
Kndc1	13.8709	25.0765	33.3279	19.4339	112.102	48.0032	-1.80881	0.000727107	0.0247517	kinase non-catalytic C-lobe domain (KIND) containing 1 [Source:MGI Symbol;Acc:MGI:1923734]
Ptgfrn	9012.13	8956.33	8840.5	8549.89	6683.39	6994.46	0.370268	0.000735568	0.0249853	prostaglandin F2 receptor negative regulator [Source:MGI Symbol;Acc:MGI:1277114]
Tlr4	522.141	627.916	453.69	528.806	820.299	826.055	-0.62636	0.000737869	0.0250091	toll-like receptor 4 [Source:MGI Symbol;Acc:MGI:96824]
Map6	1991.47	1845.63	2666.23	2718.7	1390.59	1391.09	0.729038	0.000752168	0.0254386	microtubule-associated protein 6 [Source:MGI Symbol;Acc:MGI:1201690]
Sis	0	0	0	2.04567	10.6763	26.0017	-5.15776	0.000775657	0.0261615	sucrase isomaltase (alpha-glucosidase) [Source:MGI Symbol;Acc:MGI:1917233]
Med22	2927.75	2681.18	3988.6	3817.22	1844.34	2176.14	0.738423	0.000778122	0.0261615	mediator complex subunit 22 [Source:MGI Symbol;Acc:MGI:98446]
Tincr	176.359	142.435	147.288	129.9	222.424	326.022	-0.878497	0.000778567	0.0261615	TINCR ubiquitin domain containing [Source:MGI Symbol;Acc:MGI:5012404]
Zfp687	2172.78	1954.97	1833.04	1872.81	1391.48	1424.09	0.476392	0.000783736	0.0262787	zinc finger protein 687 [Source:MGI Symbol;Acc:MGI:1925516]
Cipc	14637.8	14589.5	13778.4	14033.3	10781.3	11271.7	0.370999	0.000798188	0.026706	CLOCK interacting protein, circadian [Source:MGI Symbol;Acc:MGI:1919185]
Chka	7669.63	7160.85	10238.1	9854	13135.5	14888	-0.682486	0.000802149	0.0267812	choline kinase alpha [Source:MGI Symbol;Acc:MGI:107760]
Appl2	492.417	443.353	359.081	359.015	686.845	646.043	-0.688397	0.000813303	0.0270957	adaptor protein, phosphotyrosine interaction, PH domain and leucine zipper containing 2 [Source:MGI Symbol;Acc:MGI:2384914]
Cav1	5466.13	5778.63	4692.78	4405.35	3171.76	3612.24	0.584428	0.000821202	0.0273006	caveolin 1, caveolae protein [Source:MGI Symbol;Acc:MGI:102709]
Myt1l	46.5666	53.1622	72.0313	47.0505	116.55	112.007	-1.06509	0.000832112	0.0276046	myelin transcription factor 1-like [Source:MGI Symbol;Acc:MGI:1100511]
Rps6ka3	2062.8	2274.94	2165.24	2004.76	3029.41	2762.18	-0.445304	0.000860997	0.0283051	ribosomal protein S6 kinase polypeptide 3 [Source:MGI Symbol;Acc:MGI:104557]
Nop10	1324.67	1293.95	1412.67	1518.91	1950.21	1886.13	-0.46732	0.000863493	0.0283051	NOP10 ribonucleoprotein [Source:MGI Symbol;Acc:MGI:1913431]
Tafa5	0.99078	0	1.07509	0	14.2351	15.001	-4.83867	0.000864897	0.0283051	TAFA chemokine like family member 5 [Source:MGI Symbol;Acc:MGI:2146182]
A530017D24Rik	77.2808	85.2602	58.0551	47.0505	153.917	134.009	-1.10472	0.000864926	0.0283051	RIKEN cDNA A530017D24 gene [Source:MGI Symbol;Acc:MGI:2144320]
2210404E10Rik	1.98156	3.00918	8.60075	4.09134	39.1466	19.0013	-2.7306	0.000867098	0.0283051	RIKEN cDNA 2210404E10 gene [Source:MGI Symbol;Acc:MGI:1919555]
Wdr3	2811.83	2799.54	4191.79	4306.14	2053.42	1994.13	0.801454	0.000868339	0.0283051	WD repeat domain 3 [Source:MGI Symbol;Acc:MGI:2443143]
Pigk	2325.36	2407.35	2101.81	2209.33	1644.16	1694.11	0.437984	0.000869316	0.0283051	phosphatidylinositol glycan anchor biosynthesis, class K [Source:MGI Symbol;Acc:MGI:1913863]
Smyd5	1660.55	1569.79	1376.12	1455.5	1124.58	986.065	0.521919	0.000869341	0.0283051	SET and MYND domain containing 5 [Source:MGI Symbol;Acc:MGI:108048]
Tagap1	553.846	580.772	557.974	544.149	756.241	786.052	-0.463487	0.000869532	0.0283051	T cell activation GTPase activating protein 1 [Source:MGI Symbol;Acc:MGI:1919786]
Lgals3bp	11.8894	15.0459	7.52566	19.4339	40.0363	54.0036	-1.79911	0.00087588	0.0284524	lectin, galactoside-binding, soluble, 3 binding protein [Source:MGI Symbol;Acc:MGI:99554]
B9d2	100.069	106.324	117.185	116.603	180.608	188.012	-0.744407	0.000913104	0.0296001	B9 protein domain 2 [Source:MGI Symbol;Acc:MGI:2387643]
Igfbp7	115.921	127.389	587.001	552.331	2318.55	2826.19	-2.89581	0.000926654	0.0299772	insulin-like growth factor binding protein 7 [Source:MGI Symbol;Acc:MGI:1352480]
Ndufs2	5047.03	4939.07	4532.6	4515.82	6142.46	6664.44	-0.42822	0.000944056	0.030477	NADH:ubiquinone oxidoreductase core subunit S2 [Source:MGI Symbol;Acc:MGI:2385112]
Arid5b	470.62	560.711	483.792	481.756	758.021	694.046	-0.540556	0.000947769	0.0305338	AT rich interactive domain 5B (MRF1-like) [Source:MGI Symbol;Acc:MGI:2175912]
Zfp37	213.018	207.634	216.094	221.955	336.305	309.021	-0.588498	0.000953568	0.0306437	zinc finger protein 37 [Source:MGI Symbol;Acc:MGI:99181]
Alg3	946.195	864.638	1057.89	941.009	666.382	671.045	0.510061	0.000956538	0.0306437	asparagine-linked glycosylation 3 (alpha-1,3-mannosyltransferase) [Source:MGI Symbol;Acc:MGI:1098592]
Hnrnph3	1306.84	1363.16	1449.23	1586.42	2282.96	1880.12	-0.545539	0.000957063	0.0306437	heterogeneous nuclear ribonucleoprotein H3 [Source:MGI Symbol;Acc:MGI:1926462]
Spr	1351.42	1242.79	1049.29	998.288	745.565	768.051	0.616917	0.000967448	0.0308846	sepiapterin reductase [Source:MGI Symbol;Acc:MGI:103078]
Csf3	193.202	201.615	360.156	349.81	128.116	126.008	1.11952	0.000968542	0.0308846	colony stimulating factor 3 (granulocyte) [Source:MGI Symbol;Acc:MGI:1339751]
Rdh10	1168.13	1209.69	1987.85	2115.22	3143.29	3102.21	-0.946736	0.000978139	0.031075	retinol dehydrogenase 10 (all-trans) [Source:MGI Symbol;Acc:MGI:1924238]
Gramd1c	283.363	323.989	336.504	312.988	200.182	211.014	0.612025	0.00097849	0.031075	GRAM domain containing 1C [Source:MGI Symbol;Acc:MGI:2443024]
Mgat1	1038.34	975.978	1054.67	1026.93	736.668	775.051	0.438163	0.000991092	0.0314114	mannoside acetylglucosaminyltransferase 1 [Source:MGI Symbol;Acc:MGI:96973]
Rtca	2203.49	2358.2	2122.24	2304.45	1684.19	1697.11	0.41055	0.00101002	0.0319466	RNA 3'-terminal phosphate cyclase [Source:MGI Symbol;Acc:MGI:1913618]
Gna12	2334.28	2190.68	1797.56	1864.63	1405.72	1364.09	0.563644	0.00101512	0.032043	guanine nucleotide binding protein, alpha 12 [Source:MGI Symbol;Acc:MGI:95767]
Ccne1	1815.11	1839.61	1564.26	1411.51	1060.52	1160.08	0.578423	0.00102024	0.0321395	cyclin E1 [Source:MGI Symbol;Acc:MGI:88316]
Cbx7	564.744	511.561	401.01	374.358	705.529	883.059	-0.778259	0.00102958	0.0323687	chromobox 7 [Source:MGI Symbol;Acc:MGI:1196439]
Gm45902	438.915	460.405	682.685	721.099	290.93	329.022	0.893394	0.00103402	0.0323809	predicted gene 45902 [Source:MGI Symbol;Acc:MGI:5805017]
Sdhd	2734.55	2822.61	2942.53	2903.83	3603.27	3901.26	-0.396305	0.00103412	0.0323809	succinate dehydrogenase complex, subunit D, integral membrane protein [Source:MGI Symbol;Acc:MGI:1914175]
Lmtk2	3599.5	3696.28	3646.72	3801.88	2939.55	2462.16	0.448457	0.00104829	0.0327591	lemur tyrosine kinase 2 [Source:MGI Symbol;Acc:MGI:3036247]
Man1b1	4161.27	4169.72	3621.99	3748.69	2952.9	2814.19	0.445005	0.00106654	0.0332629	mannosidase, alpha, class 1B, member 1 [Source:MGI Symbol;Acc:MGI:2684954]
Dxo	682.647	695.121	661.183	650.524	997.349	873.058	-0.476371	0.00107167	0.0333564	decapping exoribonuclease [Source:MGI Symbol;Acc:MGI:1890444]
Sec22b	2553.24	2694.22	2885.55	3014.3	2009.82	2070.14	0.45006	0.00107612	0.0334282	SEC22 homolog B, vesicle trafficking protein [Source:MGI Symbol;Acc:MGI:1338759]
Trip11	2312.48	2406.34	2552.27	2423.1	1898.61	1485.1	0.518118	0.00107981	0.0334764	thyroid hormone receptor interactor 11 [Source:MGI Symbol;Acc:MGI:1924393]
App	14454.5	14984.7	13691.3	13329.6	18138.2	19023.3	-0.396555	0.00108816	0.0336685	amyloid beta (A4) precursor protein [Source:MGI Symbol;Acc:MGI:88059]
Pigg	1419.79	1478.51	1139.6	1191.6	880.799	873.058	0.576291	0.00109311	0.0337353	phosphatidylinositol glycan anchor biosynthesis, class G [Source:MGI Symbol;Acc:MGI:3576484]
H2-K1	9339.09	9625.37	8759.87	8938.56	13063.4	11474.8	-0.420732	0.00109464	0.0337353	histocompatibility 2, K1, K region [Source:MGI Symbol;Acc:MGI:95904]
Deptor	52.5113	49.15	79.5569	82.8497	161.035	125.008	-1.11779	0.00111256	0.0342199	DEP domain containing MTOR-interacting protein [Source:MGI Symbol;Acc:MGI:2146322]
Oip5	605.366	687.097	466.591	457.208	897.703	948.063	-0.735706	0.00111747	0.0343035	Opa interacting protein 5 [Source:MGI Symbol;Acc:MGI:1917895]
Itga2	67.373	73.2234	67.7309	79.7812	142.351	120.008	-0.866	0.00113209	0.034684	integrin alpha 2 [Source:MGI Symbol;Acc:MGI:96600]
Dcaf8	2276.81	2406.34	2053.43	2024.19	2870.16	3353.22	-0.506443	0.00113696	0.034763	DDB1 and CUL4 associated factor 8 [Source:MGI Symbol;Acc:MGI:91860]
Gon4l	1692.25	1652.04	1604.04	1600.74	1267.82	1217.08	0.398022	0.00113943	0.034763	gon-4-like (C,elegans) [Source:MGI Symbol;Acc:MGI:1917579]
Ndufab1	1835.91	1810.52	1721.23	1710.18	2296.3	2349.16	-0.392402	0.00114134	0.034763	NADH:ubiquinone oxidoreductase subunit AB1 [Source:MGI Symbol;Acc:MGI:1917566]
Erh	6852.23	7109.69	8169.64	8366.8	5247.42	5595.37	0.492	0.00114794	0.0348961	ERH mRNA splicing and mitosis factor [Source:MGI Symbol;Acc:MGI:108089]
Agpat2	2746.44	2402.33	2195.34	2085.56	1420.84	1713.11	0.589514	0.00115717	0.0351084	1-acylglycerol-3-phosphate O-acyltransferase 2 (lysophosphatidic acid acyltransferase, beta) [Source:MGI Symbol;Acc:MGI:1914762]
Rpn1	10299.2	10313.5	9050.14	9015.28	6775.92	7374.49	0.45073	0.00116386	0.0352429	ribophorin I [Source:MGI Symbol;Acc:MGI:98084]
Slc16a6	824.329	696.124	853.625	871.456	593.427	455.03	0.629268	0.00117216	0.0354255	solute carrier family 16 (monocarboxylic acid transporters), member 6 [Source:MGI Symbol;Acc:MGI:2144585]
Oplah	89.1702	126.386	91.383	101.261	56.0508	44.0029	1.02602	0.00117734	0.0354594	5-oxoprolinase (ATP-hydrolysing) [Source:MGI Symbol;Acc:MGI:1922725]
Etfbkmt	105.023	108.331	72.0313	72.6214	161.035	188.012	-0.961463	0.00117782	0.0354594	electron transfer flavoprotein beta subunit lysine methyltransferase [Source:MGI Symbol;Acc:MGI:2443575]
Plxna2	1355.39	1282.91	1462.13	1586.42	994.68	1015.07	0.500585	0.00118161	0.0355052	plexin A2 [Source:MGI Symbol;Acc:MGI:107684]
Man2a1	901.609	874.669	1019.19	1022.84	1604.12	1245.08	-0.578102	0.00119126	0.0357264	mannosidase 2, alpha 1 [Source:MGI Symbol;Acc:MGI:104669]
Midn	3553.93	3105.48	3874.64	3836.66	2685.99	2252.15	0.540892	0.00119613	0.0358037	midnolin [Source:MGI Symbol;Acc:MGI:1890222]
Xxylt1	1069.05	1106.38	1222.38	1235.59	858.556	803.053	0.479121	0.00119941	0.0358332	xyloside xylosyltransferase 1 [Source:MGI Symbol;Acc:MGI:2146443]
Ankrd50	2441.28	2231.81	2742.56	2933.49	1760.71	1796.12	0.540814	0.00120326	0.0358797	ankyrin repeat domain 50 [Source:MGI Symbol;Acc:MGI:2139777]
Upk3b	141.681	186.569	215.019	199.453	228.652	727.048	-1.36323	0.00122345	0.0363875	uroplakin 3B [Source:MGI Symbol;Acc:MGI:2140882]
Camsap3	2711.76	2328.1	2149.11	2029.31	1558.75	1581.1	0.5539	0.00122495	0.0363875	calmodulin regulated spectrin-associated protein family, member 3 [Source:MGI Symbol;Acc:MGI:1916947]
Arhgap23	1612.99	1502.59	1533.08	1458.56	1169.06	1119.07	0.416231	0.00124111	0.0367976	Rho GTPase activating protein 23 [Source:MGI Symbol;Acc:MGI:3697726]
Lgals12	2.97234	0	2.15019	0	14.2351	25.0017	-3.9379	0.0012601	0.0372898	lectin, galactose binding, soluble 12 [Source:MGI Symbol;Acc:MGI:1929094]
Pdx1	18.8248	12.0367	21.5019	49.0961	3.55878	4.00027	2.74838	0.00128951	0.0380881	pancreatic and duodenal homeobox 1 [Source:MGI Symbol;Acc:MGI:102851]
C77080	5965.48	5249.02	5248.61	4944.39	3869.29	3992.26	0.44528	0.00130327	0.038396	expressed sequence C77080 [Source:MGI Symbol;Acc:MGI:2140651]
Srl	441.888	429.31	211.794	216.841	162.814	107.007	1.26745	0.00130485	0.038396	sarcalumenin [Source:MGI Symbol;Acc:MGI:2146620]
AI429214	26.751	22.0673	22.577	16.3654	58.7199	53.0035	-1.34828	0.0013157	0.0386424	expressed sequence AI429214 [Source:MGI Symbol;Acc:MGI:2142538]
Actn1	11929	10699.6	17947.6	17973.3	8848.02	7496.5	0.840819	0.00131986	0.038692	actinin, alpha 1 [Source:MGI Symbol;Acc:MGI:2137706]
Tmem171	3147.71	3202.77	2474.87	2349.45	1851.46	1797.12	0.614887	0.00132632	0.0388086	transmembrane protein 171 [Source:MGI Symbol;Acc:MGI:2685751]
Frem2	776.771	665.029	305.327	307.874	225.983	180.012	1.33949	0.00133337	0.0389418	Fras1 related extracellular matrix protein 2 [Source:MGI Symbol;Acc:MGI:2444465]
Eif2b5	4508.05	4529.82	4343.38	4326.6	3315.01	3541.24	0.369009	0.00133637	0.0389567	eukaryotic translation initiation factor 2B, subunit 5 epsilon [Source:MGI Symbol;Acc:MGI:2446176]
Qtrt2	1185.96	1140.48	1810.46	1782.8	842.542	846.056	0.809568	0.00133983	0.0389847	queuine tRNA-ribosyltransferase accessory subunit 2 [Source:MGI Symbol;Acc:MGI:1922194]
Aga	421.081	429.31	404.235	359.015	250.894	287.019	0.585901	0.00135781	0.0394346	aspartylglucosaminidase [Source:MGI Symbol;Acc:MGI:104873]
Muc4	156.543	144.441	150.513	178.996	101.425	78.0052	0.810362	0.0013761	0.0398358	mucin 4 [Source:NCBI gene (formerly Entrezgene);Acc:140474]
Clcn2	373.524	343.047	347.255	314.011	225.093	237.016	0.576636	0.00137673	0.0398358	chloride channel, voltage-sensitive 2 [Source:MGI Symbol;Acc:MGI:105061]
Fh1	2420.47	2526.71	2153.41	2138.75	3032.08	3421.23	-0.482072	0.00138392	0.0399701	fumarate hydratase 1 [Source:MGI Symbol;Acc:MGI:95530]
Gprc5a	6220.11	5757.57	7906.24	7352.15	4234.95	4800.32	0.591895	0.0013892	0.0400485	G protein-coupled receptor, family C, group 5, member A [Source:MGI Symbol;Acc:MGI:1891250]
Hk2	3087.27	2435.43	3116.7	3008.16	1715.33	2164.14	0.586284	0.00140381	0.0402898	hexokinase 2 [Source:MGI Symbol;Acc:MGI:1315197]
Wnk1	9287.57	9193.05	9805.93	9591.13	7618.46	6172.41	0.457533	0.00140448	0.0402898	WNK lysine deficient protein kinase 1 [Source:MGI Symbol;Acc:MGI:2442092]
Pmm2	1931.03	1825.57	2228.67	2175.57	1370.13	1512.1	0.501606	0.00140531	0.0402898	phosphomannomutase 2 [Source:MGI Symbol;Acc:MGI:1859214]
Mark3	5250.14	5171.78	5036.81	5171.46	3833.7	4164.28	0.367163	0.0014087	0.040313	MAP/microtubule affinity regulating kinase 3 [Source:MGI Symbol;Acc:MGI:1341865]
Nr1d2	918.453	1028.14	1077.24	1094.43	1323.87	1771.12	-0.587645	0.00143457	0.0409782	nuclear receptor subfamily 1, group D, member 2 [Source:MGI Symbol;Acc:MGI:2449205]
Sp140	0	0	3.22528	6.13702	24.9115	34.0023	-3.66306	0.00144915	0.0413193	Sp140 nuclear body protein [Source:MGI Symbol;Acc:MGI:3702467]
Psmc1	9869.16	10007.5	12732.3	12895.9	7783.95	7530.5	0.571102	0.00147122	0.041872	protease (prosome, macropain) 26S subunit, ATPase 1 [Source:MGI Symbol;Acc:MGI:106054]
Vav2	1948.86	1958.98	1512.66	1606.88	1089.88	1255.08	0.583767	0.00149404	0.0424442	vav 2 oncogene [Source:MGI Symbol;Acc:MGI:102718]
Tfrc	6322.16	6899.05	6646.23	6550.24	8106.91	11558.8	-0.57411	0.00150611	0.0427095	transferrin receptor [Source:MGI Symbol;Acc:MGI:98822]
Chst12	432.971	429.31	299.951	320.148	218.865	219.015	0.759814	0.0015187	0.0429885	carbohydrate sulfotransferase 12 [Source:MGI Symbol;Acc:MGI:1929064]
Alg1	768.845	728.222	712.787	749.739	419.047	570.038	0.582426	0.00152844	0.0431473	asparagine-linked glycosylation 1 (beta-1,4-mannosyltransferase) [Source:MGI Symbol;Acc:MGI:2384774]
5830417I10Rik	714.352	612.87	706.337	704.734	513.354	421.028	0.550264	0.00152983	0.0431473	RIKEN cDNA 5830417I10 gene [Source:MGI Symbol;Acc:MGI:1923272]
Zfp384	1781.42	1816.54	1657.79	1600.74	1285.61	1270.08	0.4238	0.00154142	0.043381	zinc finger protein 384 [Source:MGI Symbol;Acc:MGI:2443203]
Zc3h12c	367.579	333.016	354.781	292.531	494.671	502.033	-0.564459	0.00154367	0.043381	zinc finger CCCH type containing 12C [Source:MGI Symbol;Acc:MGI:3026959]
Cntd1	20.8064	12.0367	20.4268	33.7536	74.7344	55.0037	-1.57803	0.00155885	0.0436918	cyclin N-terminal domain containing 1 [Source:MGI Symbol;Acc:MGI:1923965]
Gm14681	863.96	833.544	975.11	965.557	1217.99	1316.09	-0.478269	0.00156032	0.0436918	predicted gene 14681 [Source:MGI Symbol;Acc:MGI:3705734]
Fasn	13258.6	10405.8	15428.7	15536.9	9277.75	7999.53	0.660779	0.00157416	0.0440005	fatty acid synthase [Source:MGI Symbol;Acc:MGI:95485]
Fzd8	266.52	194.594	134.387	105.352	68.5066	76.005	1.2791	0.00157799	0.0440287	frizzled class receptor 8 [Source:MGI Symbol;Acc:MGI:108460]
Plbd2	2217.36	1848.64	2139.44	2073.29	1436.86	1568.1	0.46221	0.00159334	0.0443777	phospholipase B domain containing 2 [Source:MGI Symbol;Acc:MGI:1919022]
Ccdc82	528.086	630.925	565.499	549.263	779.373	822.055	-0.494093	0.00160053	0.0444987	coiled-coil domain containing 82 [Source:MGI Symbol;Acc:MGI:1913646]
Gm49909	112.949	154.471	110.735	111.489	187.726	259.017	-0.866056	0.00160543	0.0445257	predicted gene, 49909 [Source:MGI Symbol;Acc:MGI:6270609]
Dalrd3	364.607	371.132	446.164	420.386	585.42	583.039	-0.544955	0.00160932	0.0445257	DALR anticodon binding domain containing 3 [Source:MGI Symbol;Acc:MGI:1915039]
Afap1l1	38.6404	37.1132	140.837	146.266	459.083	218.014	-1.90131	0.00161005	0.0445257	actin filament associated protein 1-like 1 [Source:MGI Symbol;Acc:MGI:2147199]
Cfap298	696.518	668.038	803.095	757.922	507.126	524.035	0.504347	0.00161699	0.044582	cilia and flagella associate protien 298 [Source:MGI Symbol;Acc:MGI:1915251]
Pnisr	1564.44	1620.95	1479.33	1426.86	2581.9	1907.13	-0.55981	0.00161779	0.044582	PNN interacting serine/arginine-rich [Source:MGI Symbol;Acc:MGI:1913875]
Slc25a36	777.762	946.889	908.454	851	1207.32	1220.08	-0.478708	0.00163533	0.044982	solute carrier family 25, member 36 [Source:MGI Symbol;Acc:MGI:1924909]
Gpr89	1084.9	1126.44	1423.42	1377.76	865.674	809.054	0.581286	0.00164103	0.044982	G protein-coupled receptor 89 [Source:MGI Symbol;Acc:MGI:1914799]
Gclm	4340.61	4377.36	5566.84	5408.76	3238.49	3492.23	0.548887	0.0016422	0.044982	glutamate-cysteine ligase, modifier subunit [Source:MGI Symbol;Acc:MGI:104995]
Stxbp6	224.907	278.851	404.235	394.815	646.809	562.037	-0.892722	0.00164382	0.044982	syntaxin binding protein 6 (amisyn) [Source:MGI Symbol;Acc:MGI:2384963]
Lgmn	3788.74	3767.5	4213.29	4215.11	2729.59	3136.21	0.446394	0.00165429	0.0451893	legumain [Source:MGI Symbol;Acc:MGI:1330838]
Pcyt1a	2211.42	2357.19	2029.78	2134.66	1629.03	1638.11	0.418551	0.00166134	0.045299	phosphate cytidylyltransferase 1, choline, alpha isoform [Source:MGI Symbol;Acc:MGI:88557]
Enkur	89.1702	109.334	103.209	125.809	48.9333	62.0041	0.948843	0.0016641	0.045299	enkurin, TRPC channel interacting protein [Source:MGI Symbol;Acc:MGI:1918483]
Mideas	1600.11	1510.61	1454.6	1416.63	1144.15	1091.07	0.420133	0.00169507	0.0460616	mitotic deacetylase associated SANT domain protein [Source:MGI Symbol;Acc:MGI:2685106]
Tsc1	1344.49	1344.1	1284.74	1321.5	1013.36	1013.07	0.385709	0.0017048	0.0462457	TSC complex subunit 1 [Source:MGI Symbol;Acc:MGI:1929183]
Snapc5	465.666	470.436	334.354	314.011	659.264	668.044	-0.744053	0.00172225	0.046638	small nuclear RNA activating complex, polypeptide 5 [Source:MGI Symbol;Acc:MGI:1914282]
P4htm	59.4468	59.1806	52.6796	62.393	28.4703	25.0017	1.12614	0.00173047	0.0467795	prolyl 4-hydroxylase, transmembrane (endoplasmic reticulum) [Source:MGI Symbol;Acc:MGI:1921693]
Nek9	3703.53	3825.67	3787.56	3841.77	2697.56	3076.2	0.392721	0.00173917	0.0469335	NIMA (never in mitosis gene a)-related expressed kinase 9 [Source:MGI Symbol;Acc:MGI:2387995]
Pltp	56.4744	71.2173	48.3792	33.7536	120.999	111.007	-1.14434	0.00174676	0.047057	phospholipid transfer protein [Source:MGI Symbol;Acc:MGI:103151]
Dusp10	506.288	500.527	826.747	747.693	346.092	373.025	0.843636	0.00175676	0.047245	dual specificity phosphatase 10 [Source:MGI Symbol;Acc:MGI:1927070]
Cenpv	21.7972	16.049	44.0789	39.8906	85.4108	87.0058	-1.50417	0.00176952	0.0475064	centromere protein V [Source:MGI Symbol;Acc:MGI:1920389]
Eid1	805.504	957.923	931.031	1044.32	1286.5	1392.09	-0.518857	0.00178777	0.0478171	EP300 interacting inhibitor of differentiation 1 [Source:MGI Symbol;Acc:MGI:1889651]
Bms1	4980.65	4489.7	4442.29	4405.35	3604.16	2579.17	0.566619	0.00178944	0.0478171	BMS1, ribosome biogenesis factor [Source:MGI Symbol;Acc:MGI:2446132]
E2f2	649.951	656.002	757.941	719.054	525.81	404.027	0.580372	0.00179027	0.0478171	E2F transcription factor 2 [Source:MGI Symbol;Acc:MGI:1096341]
Ttc7b	193.202	234.716	251.572	229.115	123.668	153.01	0.716737	0.00179467	0.0478528	tetratricopeptide repeat domain 7B [Source:MGI Symbol;Acc:MGI:2144724]
Clk3	830.273	754.302	696.661	645.41	1193.97	980.065	-0.571299	0.00180065	0.0479208	CDC-like kinase 3 [Source:MGI Symbol;Acc:MGI:1098670]
Mmp15	33.6865	46.1408	13.9762	8.18269	101.425	98.0065	-1.96501	0.00180336	0.0479208	matrix metallopeptidase 15 [Source:MGI Symbol;Acc:MGI:109320]
Rdm1	208.064	196.6	184.916	158.54	262.46	367.024	-0.749479	0.00181696	0.0482004	RAD52 motif 1 [Source:MGI Symbol;Acc:MGI:1913849]
Nadk2	601.403	709.164	718.163	766.104	1029.38	969.064	-0.516413	0.0018257	0.0483501	NAD kinase 2, mitochondrial [Source:MGI Symbol;Acc:MGI:1915896]
Slc15a2	0.99078	0	1.07509	1.02284	24.0218	6.0004	-4.29192	0.00183797	0.0485926	solute carrier family 15 (H+/peptide transporter), member 2 [Source:MGI Symbol;Acc:MGI:1890457]
Ppp3cb	2026.14	2123.48	1852.39	1859.52	2492.93	2964.2	-0.473091	0.00184613	0.048726	protein phosphatase 3, catalytic subunit, beta isoform [Source:MGI Symbol;Acc:MGI:107163]
Dolk	776.771	728.222	908.454	910.324	530.259	599.04	0.557608	0.00184959	0.048735	dolichol kinase [Source:MGI Symbol;Acc:MGI:2677836]
Golga3	3535.1	3464.57	2978.01	2902.81	2363.03	2254.15	0.480113	0.001867	0.0491109	golgi autoantigen, golgin subfamily a, 3 [Source:MGI Symbol;Acc:MGI:96958]
Nup205	7759.79	7502.89	6615.05	6374.31	5436.93	4369.29	0.526512	0.00187113	0.0491368	nucleoporin 205 [Source:MGI Symbol;Acc:MGI:2141625]
Prcc	2279.78	2159.59	2645.81	2573.46	1822.1	1592.11	0.500001	0.00187461	0.0491456	papillary renal cell carcinoma (translocation-associated) [Source:MGI Symbol;Acc:MGI:2137738]
Mllt11	300.206	311.952	532.171	534.943	195.733	228.015	0.986613	0.00189617	0.0495602	myeloid/lymphoid or mixed-lineage leukemia; translocated to, 11 [Source:MGI Symbol;Acc:MGI:1929671]
Reps2	6.93546	5.0153	12.9011	11.2512	53.3817	23.0015	-2.08873	0.00189677	0.0495602	RALBP1 associated Eps domain containing protein 2 [Source:MGI Symbol;Acc:MGI:2663511]
Pitpnm2	1446.54	1258.84	1436.33	1389.01	1024.04	1029.07	0.429623	0.00190248	0.0496105	phosphatidylinositol transfer protein, membrane-associated 2 [Source:MGI Symbol;Acc:MGI:1336192]
Prpf3	2594.85	2665.13	3201.63	3310.92	2067.65	2029.13	0.52277	0.00190504	0.0496105	pre-mRNA processing factor 3 [Source:MGI Symbol;Acc:MGI:1918017]
1500004A13Rik	122.857	101.309	112.885	107.398	62.2787	63.0042	0.827047	0.00191163	0.0496993	RIKEN cDNA 1500004A13 gene [Source:MGI Symbol;Acc:MGI:2442808]
Msi1	18.8248	18.0551	16.1264	30.6851	1.77939	6.0004	2.45205	0.00192828	0.0500488	musashi RNA-binding protein 1 [Source:MGI Symbol;Acc:MGI:107376]
Pigyl	389.376	387.181	335.429	323.216	506.237	545.036	-0.55023	0.00193521	0.0501376	phosphatidylinositol glycan anchor biosynthesis, class Y-like [Source:MGI Symbol;Acc:MGI:1913518]
Isg20l2	2479.92	2494.61	2937.16	2987.7	1929.75	1982.13	0.478274	0.00193812	0.0501376	interferon stimulated exonuclease gene 20-like 2 [Source:MGI Symbol;Acc:MGI:2140076]
Eef1aknmt	1737.83	1561.77	1773.9	1787.92	1343.44	1116.07	0.479702	0.00195316	0.0504432	EEF1A lysine and N-terminal methyltransferase [Source:MGI Symbol;Acc:MGI:1918699]
Armc7	241.75	236.722	323.603	273.097	149.469	177.012	0.720013	0.00197764	0.050991	armadillo repeat containing 7 [Source:MGI Symbol;Acc:MGI:2679719]
mt-Tc	68.3638	81.2479	194.592	142.174	359.437	255.017	-1.33884	0.0019979	0.0514287	mitochondrially encoded tRNA cysteine [Source:MGI Symbol;Acc:MGI:102490]
H2aj	3305.24	2856.72	2495.29	2648.12	1944.87	2004.13	0.517564	0.00201098	0.0516603	H2J,A histone [Source:MGI Symbol;Acc:MGI:3606192]
Gak	8390.91	7985.37	7003.16	6993.13	5526.79	5603.37	0.448332	0.00201351	0.0516603	cyclin G associated kinase [Source:MGI Symbol;Acc:MGI:2442153]
mt-Tw	11.8894	14.0429	24.7272	26.5937	53.3817	58.0038	-1.53082	0.00203791	0.05215	mitochondrially encoded tRNA tryptophan [Source:MGI Symbol;Acc:MGI:102471]
Fut2	7.92624	2.00612	6.45056	6.13702	24.9115	28.0019	-2.23286	0.00203979	0.05215	fucosyltransferase 2 [Source:MGI Symbol;Acc:MGI:109374]
Snapc1	390.367	385.175	473.041	463.345	299.827	267.018	0.593545	0.00204261	0.05215	small nuclear RNA activating complex, polypeptide 1 [Source:MGI Symbol;Acc:MGI:1922877]
Plcxd2	619.237	658.008	1251.41	1313.32	386.128	510.034	1.10016	0.00205178	0.0522985	phosphatidylinositol-specific phospholipase C, X domain containing 2 [Source:MGI Symbol;Acc:MGI:3647874]
Lztr1	3224	3052.31	2882.33	2729.95	2204.67	2242.15	0.418808	0.00206528	0.0524913	leucine-zipper-like transcriptional regulator, 1 [Source:MGI Symbol;Acc:MGI:1914113]
Ralgds	1713.06	1645.02	1339.57	1371.62	1095.22	981.065	0.547455	0.00206988	0.0524913	ral guanine nucleotide dissociation stimulator [Source:MGI Symbol;Acc:MGI:107485]
Unc13a	145.645	144.441	167.715	162.631	239.328	239.016	-0.625408	0.00207175	0.0524913	unc-13 homolog A [Source:MGI Symbol;Acc:MGI:3051532]
Zfc3h1	1140.39	1274.89	1211.63	1131.26	1808.75	1499.1	-0.475802	0.00207278	0.0524913	zinc finger, C3H1-type containing [Source:MGI Symbol;Acc:MGI:2446143]
Pcdhga7	17.834	29.0888	5.37547	14.3197	0.889696	2.00013	3.54989	0.00207764	0.0525294	protocadherin gamma subfamily A, 7 [Source:MGI Symbol;Acc:MGI:1935219]
Arhgap18	459.722	521.592	634.305	612.679	747.344	1091.07	-0.722314	0.00208716	0.0526584	Rho GTPase activating protein 18 [Source:MGI Symbol;Acc:MGI:1921160]
Alkbh4	295.252	268.82	395.635	393.792	191.285	208.014	0.761099	0.00209014	0.0526584	alkB homolog 4, lysine demethylase [Source:MGI Symbol;Acc:MGI:1919291]
Cers3	26.751	43.1316	86.0075	96.1466	152.138	218.014	-1.55547	0.00209286	0.0526584	ceramide synthase 3 [Source:MGI Symbol;Acc:MGI:2681008]
Mettl17	265.529	295.903	264.473	301.737	417.267	399.026	-0.533936	0.00210021	0.0527254	methyltransferase like 17 [Source:MGI Symbol;Acc:MGI:1098577]
Trrap	5801.01	5158.74	5936.67	6150.31	4520.54	3253.22	0.567715	0.00210227	0.0527254	transformation/transcription domain-associated protein [Source:MGI Symbol;Acc:MGI:2153272]
Ccdc88c	1328.64	1119.42	1154.65	1180.35	915.497	794.053	0.48398	0.00211421	0.0529399	coiled-coil domain containing 88C [Source:MGI Symbol;Acc:MGI:1915589]
Lsg1	2170.8	2110.44	2811.37	2981.57	1629.92	1645.11	0.621014	0.00212299	0.0530274	large 60S subunit nuclear export GTPase 1 [Source:MGI Symbol;Acc:MGI:107236]
Btbd9	790.642	805.458	913.83	893.959	1103.22	1278.08	-0.484447	0.00212449	0.0530274	BTB (POZ) domain containing 9 [Source:MGI Symbol;Acc:MGI:1916625]
Mras	445.851	483.475	278.449	241.389	720.653	694.046	-0.964904	0.00215373	0.0536715	muscle and microspikes RAS [Source:MGI Symbol;Acc:MGI:1100856]
Gatad2a	5796.06	5374.4	6201.14	6173.84	4651.33	4047.27	0.436471	0.00215898	0.0537166	GATA zinc finger domain containing 2A [Source:MGI Symbol;Acc:MGI:2384585]
Prrc2b	11858.6	11510.1	15066.4	15222.9	9362.27	8850.59	0.558808	0.00217243	0.0539207	proline-rich coiled-coil 2B [Source:MGI Symbol;Acc:MGI:1923304]
Pip5k1a	2856.42	2652.09	4085.36	4208.97	1992.03	2145.14	0.738231	0.00217673	0.0539207	phosphatidylinositol-4-phosphate 5-kinase, type 1 alpha [Source:MGI Symbol;Acc:MGI:107929]
Asap2	1257.3	1206.68	920.28	884.753	584.53	737.049	0.692226	0.00217753	0.0539207	ArfGAP with SH3 domain, ankyrin repeat and PH domain 2 [Source:MGI Symbol;Acc:MGI:2685438]
Gm47015	0	0	0	0	12.4557	8.00053	-5.76616	0.0021798	1	predicted gene, 47015 [Source:MGI Symbol;Acc:MGI:6095697]
Lcorl	646.979	834.547	797.72	665.866	1114.79	1042.07	-0.55086	0.00218123	0.0539268	ligand dependent nuclear receptor corepressor-like [Source:MGI Symbol;Acc:MGI:2651932]
H2bc4	154.562	126.386	198.892	189.225	48.0436	104.007	1.14141	0.00218473	0.0539279	H2B clustered histone 4 [Source:MGI Symbol;Acc:MGI:1915274]
Kank4os	0.99078	1.00306	4.30038	4.09134	14.2351	26.0017	-2.96264	0.00219354	0.0540601	KN motif and ankyrin repeat domains 4, opposite strand [Source:MGI Symbol;Acc:MGI:3026921]
Pim1	425.044	388.185	444.014	458.231	553.391	757.05	-0.610824	0.00219809	0.054087	proviral integration site 1 [Source:MGI Symbol;Acc:MGI:97584]
Etl4	1134.44	1213.7	985.861	963.512	717.984	777.052	0.523703	0.002216	0.0544071	enhancer trap locus 4 [Source:MGI Symbol;Acc:MGI:95454]
Stx1a	383.432	371.132	358.006	309.919	254.453	213.014	0.604421	0.00221807	0.0544071	syntaxin 1A (brain) [Source:MGI Symbol;Acc:MGI:109355]
Ppp2r5c	5296.71	5645.23	5300.21	5473.2	4370.18	4147.28	0.350171	0.00222346	0.0544538	protein phosphatase 2, regulatory subunit B', gamma [Source:MGI Symbol;Acc:MGI:1349475]
Heatr3	3303.26	3336.18	3789.71	3781.42	2628.16	2682.18	0.420055	0.002237	0.0545625	HEAT repeat containing 3 [Source:MGI Symbol;Acc:MGI:2444491]
Pcgf5	1509.95	1539.7	1599.74	1717.34	2048.08	2172.14	-0.40672	0.00224226	0.0545625	polycomb group ring finger 5 [Source:MGI Symbol;Acc:MGI:1923505]
Rpl23	13189.3	13518.3	13837.5	14397.4	16690.7	20685.4	-0.444163	0.00224476	0.0545625	ribosomal protein L23 [Source:MGI Symbol;Acc:MGI:1929455]
Glo1	2302.57	2426.4	2525.4	2611.3	3540.99	3082.2	-0.425288	0.00224567	0.0545625	glyoxalase 1 [Source:MGI Symbol;Acc:MGI:95742]
Ahsa1	6791.79	6806.77	7782.6	7878.91	5736.76	4715.31	0.485031	0.00224943	0.0545625	AHA1, activator of heat shock protein ATPase 1 [Source:MGI Symbol;Acc:MGI:2387603]
Slc9a4	103.041	92.2816	74.1815	60.3473	137.903	188.012	-0.980533	0.00225069	0.0545625	solute carrier family 9 (sodium/hydrogen exchanger), member 4 [Source:MGI Symbol;Acc:MGI:105074]
Tecpr2	856.034	845.58	963.284	950.215	654.816	667.044	0.451365	0.00225234	0.0545625	tectonin beta-propeller repeat containing 2 [Source:MGI Symbol;Acc:MGI:2144865]
Top3b	1287.02	1316.02	1315.91	1409.47	979.555	1040.07	0.399818	0.00226676	0.0547699	topoisomerase (DNA) III beta [Source:MGI Symbol;Acc:MGI:1333803]
Nemf	2679.07	2859.73	2765.14	2761.66	2226.91	2062.14	0.367194	0.00226791	0.0547699	nuclear export mediator factor [Source:MGI Symbol;Acc:MGI:1918305]
Rad21	20023.7	21729.3	21467.5	21496.9	25938.2	28830.9	-0.370691	0.00227627	0.054887	RAD21 cohesin complex component [Source:MGI Symbol;Acc:MGI:108016]
Slc12a6	154.562	153.468	106.434	122.74	201.961	280.019	-0.841406	0.00228627	0.0550432	solute carrier family 12, member 6 [Source:MGI Symbol;Acc:MGI:2135960]
Ppm1f	2462.09	2427.41	4344.45	4515.82	1930.64	1667.11	0.934136	0.00229449	0.055156	protein phosphatase 1F (PP2C domain containing) [Source:MGI Symbol;Acc:MGI:1918464]
Pheta1	603.385	541.653	597.752	577.902	345.202	447.03	0.551732	0.00230758	0.0553854	PH domain containing endocytic trafficking adaptor 1 [Source:MGI Symbol;Acc:MGI:2442708]
Gkap1	32.6957	25.0765	18.2766	27.6166	6.22787	8.00053	1.872	0.00231123	0.0553879	G kinase anchoring protein 1 [Source:MGI Symbol;Acc:MGI:1891694]
Pcnx	1792.32	1937.91	1744.88	1677.45	1401.27	1240.08	0.436952	0.00234012	0.0559258	pecanex homolog [Source:MGI Symbol;Acc:MGI:1891924]
Npc1	781.725	774.363	583.776	623.93	495.56	360.024	0.691018	0.00234083	0.0559258	NPC intracellular cholesterol transporter 1 [Source:MGI Symbol;Acc:MGI:1097712]
Ndufs8	3698.58	3702.3	3176.9	2952.93	4522.32	5042.33	-0.499446	0.00235559	0.0561817	NADH:ubiquinone oxidoreductase core subunit S8 [Source:MGI Symbol;Acc:MGI:2385079]
Cebpd	340.828	316.967	484.867	445.957	265.129	135.009	0.987034	0.00236296	0.0561817	CCAAT/enhancer binding protein (C/EBP), delta [Source:MGI Symbol;Acc:MGI:103573]
Zfp143	724.26	747.28	741.815	677.117	1037.39	925.061	-0.441718	0.0023634	0.0561817	zinc finger protein 143 [Source:MGI Symbol;Acc:MGI:1277969]
Rassf9	0	2.00612	0	0	17.7939	11.0007	-4.81963	0.00236592	0.0561817	Ras association (RalGDS/AF-6) domain family (N-terminal) member 9 [Source:MGI Symbol;Acc:MGI:2384307]
Serpine1	515.205	453.383	2240.5	2245.13	69.3963	260.017	3.0498	0.00238907	0.0565766	serine (or cysteine) peptidase inhibitor, clade E, member 1 [Source:MGI Symbol;Acc:MGI:97608]
Ankef1	0	0	0	3.06851	12.4557	23.0015	-4.52952	0.00238979	0.0565766	ankyrin repeat and EF-hand domain containing 1 [Source:MGI Symbol;Acc:MGI:2441685]
Cox7b	2772.2	2711.27	2621.08	2500.83	3315.01	3604.24	-0.383762	0.00240049	0.0567439	cytochrome c oxidase subunit 7B [Source:MGI Symbol;Acc:MGI:1913392]
Chid1	979.881	818.498	965.434	1004.42	705.529	622.041	0.504623	0.0024374	0.0575294	chitinase domain containing 1 [Source:MGI Symbol;Acc:MGI:1915288]
Coq8a	17.834	8.02449	19.3517	11.2512	45.3745	42.0028	-1.63264	0.00244317	0.0575786	coenzyme Q8A [Source:MGI Symbol;Acc:MGI:1914676]
Gm4332	1099.77	1032.15	996.612	1065.8	1301.62	1633.11	-0.484335	0.00245547	0.0577811	predicted gene 4332 [Source:MGI Symbol;Acc:MGI:3782515]
Gse1	801.541	760.32	902.004	884.753	473.318	643.043	0.585529	0.00249167	0.0585449	genetic suppressor element 1, coiled-coil protein [Source:MGI Symbol;Acc:MGI:1098275]
Dlx4os	53.5021	42.1286	54.8298	46.0276	101.425	87.0058	-0.941328	0.0024974	0.0585915	distal-less homeobox 4, opposite strand [Source:MGI Symbol;Acc:MGI:2444057]
Ttyh3	5659.33	5109.59	3045.74	2812.8	2379.05	1907.13	0.955783	0.00251798	0.0589858	tweety family member 3 [Source:MGI Symbol;Acc:MGI:1925589]
Chmp2a	2150.98	2301.02	1931.94	2003.74	2743.82	2892.19	-0.426253	0.0025468	0.0595716	charged multivesicular body protein 2A [Source:MGI Symbol;Acc:MGI:1916203]
Mycn	881.794	792.418	634.305	584.039	404.811	486.032	0.699796	0.00255172	0.0595974	v-myc avian myelocytomatosis viral related oncogene, neuroblastoma derived [Source:MGI Symbol;Acc:MGI:97357]
Gm20796	0	0	0	1.02284	26.6909	2.00013	-5.53498	0.00256385	0.0597349	predicted gene, 20796 [Source:MGI Symbol;Acc:MGI:5434152]
Ntpcr	255.621	234.716	162.339	163.654	118.33	102.007	0.889225	0.00256526	0.0597349	nucleoside-triphosphatase, cancer-related [Source:MGI Symbol;Acc:MGI:1913816]
Ypel5	466.657	529.616	453.69	462.322	631.684	719.048	-0.497832	0.00257576	0.0598903	yippee like 5 [Source:MGI Symbol;Acc:MGI:1916937]
Mdc1	2710.77	2592.91	2272.75	2329	3934.23	3117.21	-0.509776	0.00260106	0.0603887	mediator of DNA damage checkpoint 1 [Source:MGI Symbol;Acc:MGI:3525201]
Cdk8	3359.73	3479.62	3723.05	3859.16	2793.64	2698.18	0.392782	0.00260497	0.0603898	cyclin-dependent kinase 8 [Source:MGI Symbol;Acc:MGI:1196224]
Rpl3-ps2	294.262	293.897	276.299	290.485	384.348	441.029	-0.514376	0.00261591	0.0604785	ribosomal protein L3, pseudogene 2 [Source:MGI Symbol;Acc:MGI:3645345]
Lypd3	732.186	615.879	915.98	876.57	500.899	502.033	0.646592	0.00261654	0.0604785	Ly6/Plaur domain containing 3 [Source:MGI Symbol;Acc:MGI:1919684]
Map7d1	2654.3	2226.79	2678.06	2584.71	1962.67	1713.11	0.464255	0.0026446	0.0610367	MAP7 domain containing 1 [Source:MGI Symbol;Acc:MGI:2384297]
Prkg1	100.069	96.2938	60.2053	64.4387	177.939	140.009	-0.985568	0.00269462	0.0620972	protein kinase, cGMP-dependent, type I [Source:MGI Symbol;Acc:MGI:108174]
Adnp	293.271	247.756	376.283	310.942	197.512	177.012	0.71227	0.00269849	0.0620972	activity-dependent neuroprotective protein [Source:MGI Symbol;Acc:MGI:1338758]
Rcor1	3912.59	4133.61	4424.01	4462.63	3374.62	2948.2	0.421017	0.00270554	0.0621678	REST corepressor 1 [Source:MGI Symbol;Acc:MGI:106340]
Ifitm10	333.893	283.866	278.449	288.44	215.306	132.009	0.767761	0.00271154	0.0622141	interferon induced transmembrane protein 10 [Source:MGI Symbol;Acc:MGI:2444776]
Uba7	151.589	142.435	142.987	149.334	285.592	197.013	-0.720654	0.0027575	0.0631758	ubiquitin-like modifier activating enzyme 7 [Source:MGI Symbol;Acc:MGI:1349462]
Ifit3	110.967	78.2387	122.561	136.037	185.946	225.015	-0.876067	0.00277313	0.0634409	interferon-induced protein with tetratricopeptide repeats 3 [Source:MGI Symbol;Acc:MGI:1101055]
Tpm3-rs7	1902.3	1852.65	2210.39	2340.25	1512.48	1439.1	0.492437	0.00277788	0.0634567	tropomyosin 3, related sequence 7 [Source:MGI Symbol;Acc:MGI:99705]
4632415L05Rik	538.984	632.931	557.974	474.596	732.219	931.062	-0.593091	0.00278464	0.0635182	RIKEN cDNA 4632415L05 gene [Source:MGI Symbol;Acc:MGI:1918058]
Timmdc1	1208.75	1099.35	1240.66	1155.8	927.063	800.053	0.445152	0.00279487	0.0636586	translocase of inner mitochondrial membrane domain containing 1 [Source:MGI Symbol;Acc:MGI:1922139]
Vps16	1997.41	1924.87	1795.41	1840.08	2486.7	2409.16	-0.373562	0.00286976	0.0652693	VSP16 CORVET/HOPS core subunit [Source:MGI Symbol;Acc:MGI:2136772]
Trpa1	14.8617	16.049	32.2528	27.6166	46.2642	86.0057	-1.544	0.00288746	0.0655763	transient receptor potential cation channel, subfamily A, member 1 [Source:MGI Symbol;Acc:MGI:3522699]
Sesn1	348.754	405.237	395.635	387.655	596.096	504.033	-0.518089	0.00289311	0.0656095	sestrin 1 [Source:MGI Symbol;Acc:MGI:2155278]
Usp14	5396.78	5803.71	5016.39	4873.81	4145.98	3631.24	0.439208	0.00290771	0.065708	ubiquitin specific peptidase 14 [Source:MGI Symbol;Acc:MGI:1928898]
Ttc8	567.717	654.999	432.188	380.495	281.144	306.02	0.793998	0.00290853	0.065708	tetratricopeptide repeat domain 8 [Source:MGI Symbol;Acc:MGI:1923510]
Mapk12	2021.19	1856.67	1599.74	1706.09	2523.18	2428.16	-0.463001	0.00291008	0.065708	mitogen-activated protein kinase 12 [Source:MGI Symbol;Acc:MGI:1353438]
Epha2	3281.46	2884.8	7339.67	7497.39	2608.59	1952.13	1.20321	0.00291548	0.065735	Eph receptor A2 [Source:MGI Symbol;Acc:MGI:95278]
H2-D1	7861.84	7990.38	7036.49	7060.64	10372.1	9429.63	-0.403107	0.00293494	0.0660785	histocompatibility 2, D region locus 1 [Source:MGI Symbol;Acc:MGI:95896]
Adam12	234.815	231.707	766.542	787.584	158.366	187.012	1.54856	0.0029463	0.0662389	a disintegrin and metallopeptidase domain 12 (meltrin alpha) [Source:MGI Symbol;Acc:MGI:105378]
Gadd45g	429.008	446.362	896.628	821.337	354.989	268.018	1.0568	0.00296951	0.0666431	growth arrest and DNA-damage-inducible 45 gamma [Source:MGI Symbol;Acc:MGI:1346325]
Nxpe4	15.8525	14.0429	10.7509	15.3425	31.1393	50.0033	-1.53028	0.00297282	0.0666431	neurexophilin and PC-esterase domain family, member 4 [Source:MGI Symbol;Acc:MGI:1924792]
Bbs1	623.2	602.84	499.919	562.56	345.202	429.028	0.564821	0.00300714	0.0673161	Bardet-Biedl syndrome 1 (human) [Source:MGI Symbol;Acc:MGI:1277215]
Hira	857.024	802.449	913.83	843.84	605.883	659.044	0.433972	0.00301946	0.067495	histone cell cycle regulator [Source:MGI Symbol;Acc:MGI:99430]
Rbak	468.639	516.576	441.864	416.294	307.835	331.022	0.52942	0.00304226	0.0679075	RB-associated KRAB zinc finger [Source:MGI Symbol;Acc:MGI:1927369]
Btc	193.202	211.646	185.991	169.791	133.454	86.0057	0.790055	0.00305715	0.0680614	betacellulin, epidermal growth factor family member [Source:MGI Symbol;Acc:MGI:99439]
Wdr5	4281.16	4137.63	4804.59	4671.29	3478.71	3306.22	0.399026	0.00305786	0.0680614	WD repeat domain 5 [Source:MGI Symbol;Acc:MGI:2155884]
Coq7	766.863	748.283	707.412	719.054	966.209	971.064	-0.397249	0.00306804	0.0681908	demethyl-Q 7 [Source:MGI Symbol;Acc:MGI:107207]
Rnf10	10789.6	10575.3	12264.7	11731.9	8319.54	8927.59	0.395119	0.00309133	0.0686108	ring finger protein 10 [Source:MGI Symbol;Acc:MGI:1859162]
Gm6477	330.92	298.912	352.631	328.33	459.083	463.031	-0.492853	0.00311106	0.0689507	predicted gene 6477 [Source:MGI Symbol;Acc:MGI:3647945]
Parl	2230.24	2187.68	2711.39	2990.77	1731.35	1718.11	0.552704	0.00312189	0.0690928	presenilin associated, rhomboid-like [Source:MGI Symbol;Acc:MGI:1277152]
Ucp2	2093.52	1907.82	1478.25	1341.96	1111.23	1035.07	0.668277	0.00313074	0.0691046	uncoupling protein 2 (mitochondrial, proton carrier) [Source:MGI Symbol;Acc:MGI:109354]
Firre	523.132	552.686	559.049	603.473	828.307	720.048	-0.468847	0.0031328	0.0691046	functional intergenic repeating RNA element [Source:MGI Symbol;Acc:MGI:2147989]
Chchd1	1498.06	1566.78	1263.24	1452.43	1938.65	1997.13	-0.445253	0.00314018	0.0691046	coiled-coil-helix-coiled-coil-helix domain containing 1 [Source:MGI Symbol;Acc:MGI:1913371]
Hdgf	28296.7	26195.9	24848.6	24035.6	18011.9	20635.4	0.419503	0.00314225	0.0691046	heparin binding growth factor [Source:MGI Symbol;Acc:MGI:1194494]
Mast1	173.386	141.432	131.161	101.261	64.0581	80.0053	0.927858	0.00314633	0.0691046	microtubule associated serine/threonine kinase 1 [Source:MGI Symbol;Acc:MGI:1861901]
Gm14207	0.99078	1.00306	2.15019	2.04567	24.0218	7.00046	-3.33732	0.00314896	0.0691046	predicted gene 14207 [Source:MGI Symbol;Acc:MGI:3649550]
Nbeal2	2987.2	2587.9	3535.98	3745.63	2271.39	2001.13	0.589218	0.00315884	0.0691815	neurobeachin-like 2 [Source:MGI Symbol;Acc:MGI:2448554]
Gm20656	2.97234	11.0337	7.52566	6.13702	0	0	5.31643	0.00317116	0.0691815	predicted gene 20656 [Source:MGI Symbol;Acc:MGI:5313103]
Ifit3b	24.7695	32.0979	36.5532	34.7764	52.492	102.007	-1.26751	0.00317147	0.0691815	interferon-induced protein with tetratricopeptide repeats 3B [Source:MGI Symbol;Acc:MGI:3698419]
Vbp1	1640.73	1843.63	1595.44	1721.43	2177.09	2312.15	-0.400518	0.00317369	0.0691815	von Hippel-Lindau binding protein 1 [Source:MGI Symbol;Acc:MGI:1333804]
Tcp11l1	1315.76	1280.91	938.557	928.735	694.852	735.049	0.642692	0.0031746	0.0691815	t-complex 11 like 1 [Source:MGI Symbol;Acc:MGI:2444263]
Arnt2	0.99078	1.00306	25.8023	20.4567	0	0	6.1173	0.00319458	0.0695199	aryl hydrocarbon receptor nuclear translocator 2 [Source:MGI Symbol;Acc:MGI:107188]
Ankle2	3027.82	3078.39	3112.4	3002.02	2494.71	2325.15	0.342106	0.00321254	0.0698136	ankyrin repeat and LEM domain containing 2 [Source:MGI Symbol;Acc:MGI:1261856]
Wdr26	4952.91	5319.23	6144.16	5923.24	7774.16	7395.49	-0.44165	0.00322452	0.0698799	WD repeat domain 26 [Source:MGI Symbol;Acc:MGI:1923825]
Ilvbl	720.297	739.256	406.385	418.34	975.996	1160.08	-0.902812	0.00323187	0.0698799	ilvB (bacterial acetolactate synthase)-like [Source:MGI Symbol;Acc:MGI:1351911]
Kirrel	2399.67	2192.69	2472.72	2487.54	1693.98	1904.13	0.408825	0.0032321	0.0698799	kirre like nephrin family adhesion molecule 1 [Source:MGI Symbol;Acc:MGI:1891396]
Timeless	2564.14	2465.52	2440.46	2523.34	3050.77	3341.22	-0.355131	0.00323348	0.0698799	timeless circadian clock 1 [Source:MGI Symbol;Acc:MGI:1321393]
Gadd45b	5481.98	4973.18	7880.44	8206.21	4230.5	3745.25	0.734516	0.00324951	0.0701294	growth arrest and DNA-damage-inducible 45 beta [Source:MGI Symbol;Acc:MGI:107776]
Zfp326	2070.73	2138.53	2327.58	2495.72	1762.49	1515.1	0.462214	0.0032607	0.070263	zinc finger protein 326 [Source:MGI Symbol;Acc:MGI:1927246]
Ankrd13a	5477.03	5463.67	6960.16	6868.34	4438.69	4258.28	0.509904	0.0032647	0.070263	ankyrin repeat domain 13a [Source:MGI Symbol;Acc:MGI:1915670]
Hagh	976.909	929.837	689.135	669.958	1225.11	1336.09	-0.649039	0.00329355	0.0707863	hydroxyacyl glutathione hydrolase [Source:MGI Symbol;Acc:MGI:95745]
Coq10a	204.101	237.725	165.564	145.243	283.813	377.025	-0.811103	0.0033054	0.0709435	coenzyme Q10A [Source:MGI Symbol;Acc:MGI:2684847]
Rpl3	19105.2	19985	20150.5	20253.2	24187.3	25506.7	-0.322221	0.00331184	0.0709843	ribosomal protein L3 [Source:MGI Symbol;Acc:MGI:1351605]
Acbd3	1420.78	1478.51	1533.08	1620.17	1928.86	2035.14	-0.389382	0.00332928	0.0712602	acyl-Coenzyme A binding domain containing 3 [Source:MGI Symbol;Acc:MGI:2181074]
Plekhg3	3799.64	3752.45	4224.04	3970.65	2804.32	3175.21	0.397048	0.0033461	0.0713515	pleckstrin homology domain containing, family G (with RhoGef domain) member 3 [Source:MGI Symbol;Acc:MGI:2388284]
Gpi1	11829.9	10444.9	10072.6	9712.85	12996.7	16914.1	-0.508164	0.00334669	0.0713515	glucose-6-phosphate isomerase 1 [Source:MGI Symbol;Acc:MGI:95797]
Sass6	643.016	797.433	719.238	715.985	540.935	478.032	0.496236	0.00335174	0.0713515	SAS-6 centriolar assembly protein [Source:MGI Symbol;Acc:MGI:1920026]
Gpat3	381.45	409.249	438.638	480.733	307.835	277.018	0.547054	0.00335181	0.0713515	glycerol-3-phosphate acyltransferase 3 [Source:MGI Symbol;Acc:MGI:3603816]
Adgra1	17.834	23.0704	31.1777	27.6166	73.8447	48.0032	-1.29422	0.00337107	0.0716189	adhesion G protein-coupled receptor A1 [Source:MGI Symbol;Acc:MGI:1277167]
Col4a2	588.523	471.439	258.023	203.544	177.939	143.009	1.24497	0.00337354	0.0716189	collagen, type IV, alpha 2 [Source:MGI Symbol;Acc:MGI:88455]
Kat5	1964.72	2028.19	1750.25	1824.74	2404.85	2614.17	-0.407306	0.00339105	0.071893	K(lysine) acetyltransferase 5 [Source:MGI Symbol;Acc:MGI:1932051]
2810029C07Rik	95.1148	112.343	117.185	126.832	60.4993	68.0045	0.813745	0.00339691	0.0719196	RIKEN cDNA 2810029C07 gene [Source:MGI Symbol;Acc:MGI:1919920]
Pgm1	2364.99	2326.1	1802.93	1899.41	2772.29	3438.23	-0.565241	0.00342123	0.0723366	phosphoglucomutase 1 [Source:MGI Symbol;Acc:MGI:97565]
Mast2	4255.4	4097.5	4369.18	4331.71	3492.06	3199.21	0.349608	0.00344041	0.0726438	microtubule associated serine/threonine kinase 2 [Source:MGI Symbol;Acc:MGI:894676]
Cldn6	11174	9571.21	13275.3	13374.6	7894.27	8327.55	0.546797	0.00347556	0.073287	claudin 6 [Source:MGI Symbol;Acc:MGI:1859284]
Pam16	867.923	866.645	798.795	901.119	546.273	681.045	0.485483	0.00348093	0.0733013	presequence translocase-asssociated motor 16 homolog (S, cerevisiae) [Source:MGI Symbol;Acc:MGI:1913699]
Pnpla8	1226.59	1468.48	1175.08	1236.61	1658.39	1913.13	-0.483857	0.00351105	0.0738361	patatin-like phospholipase domain containing 8 [Source:MGI Symbol;Acc:MGI:1914702]
2210408I21Rik	151.589	180.551	194.592	165.699	100.536	114.008	0.691081	0.00351802	0.0738504	RIKEN cDNA 2210408I21 gene [Source:MGI Symbol;Acc:MGI:1919621]
Trim3	860.987	772.357	645.056	688.369	1096.99	1036.07	-0.523842	0.00352119	0.0738504	tripartite motif-containing 3 [Source:MGI Symbol;Acc:MGI:1860040]
Frmd4a	1000.69	932.847	1151.43	1062.73	705.529	789.052	0.472732	0.00357992	0.0748212	FERM domain containing 4A [Source:MGI Symbol;Acc:MGI:1919850]
Fyttd1	4860.76	5296.16	4955.11	5119.29	4135.31	3740.25	0.36104	0.00358186	0.0748212	forty-two-three domain containing 1 [Source:MGI Symbol;Acc:MGI:1917955]
Ddt	270.483	298.912	241.896	238.321	376.341	396.026	-0.556835	0.00358234	0.0748212	D-dopachrome tautomerase [Source:MGI Symbol;Acc:MGI:1298381]
Tatdn2	2655.29	2319.08	2543.67	2412.87	1521.38	2002.13	0.495241	0.00358782	0.0748212	TatD DNase domain containing 2 [Source:MGI Symbol;Acc:MGI:3576210]
Dtx3	818.384	835.55	790.194	904.187	1063.19	1189.08	-0.427587	0.00359142	0.0748212	deltex 3, E3 ubiquitin ligase [Source:MGI Symbol;Acc:MGI:2135752]
Ptgs2os	58.456	65.199	108.584	59.3245	32.029	31.0021	1.20764	0.003609	0.0750505	prostaglandin-endoperoxide synthase 2, opposite strand [Source:MGI Symbol;Acc:MGI:2443180]
F3	1424.74	1467.48	1757.78	1704.04	1057.85	1206.08	0.488969	0.00361203	0.0750505	coagulation factor III [Source:MGI Symbol;Acc:MGI:88381]
Fam76b	1278.11	1508.6	1269.69	1283.66	1689.53	2025.13	-0.476093	0.00362209	0.0751189	family with sequence similarity 76, member B [Source:MGI Symbol;Acc:MGI:1920076]
Etfdh	1600.11	1750.34	1543.83	1551.64	1107.67	1286.09	0.429525	0.00362494	0.0751189	electron transferring flavoprotein, dehydrogenase [Source:MGI Symbol;Acc:MGI:106100]
Nanos1	241.75	266.814	268.773	270.029	345.202	417.028	-0.540831	0.00367668	0.0760506	nanos C2HC-type zinc finger 1 [Source:MGI Symbol;Acc:MGI:2669254]
4930453N24Rik	1137.42	1263.86	1390.1	1317.41	862.115	989.066	0.464747	0.00368288	0.0760506	RIKEN cDNA 4930453N24 gene [Source:MGI Symbol;Acc:MGI:1914859]
Pogz	1475.27	1462.46	1500.83	1399.24	1158.38	1112.07	0.362273	0.0036845	0.0760506	pogo transposable element with ZNF domain [Source:MGI Symbol;Acc:MGI:2442117]
Btbd7	2729.6	3010.19	2782.34	2772.91	2161.96	2249.15	0.356562	0.00370037	0.0762774	BTB (POZ) domain containing 7 [Source:MGI Symbol;Acc:MGI:1917858]
Klhdc2	1951.84	2060.29	2253.4	2254.33	1501.81	1680.11	0.421059	0.0037182	0.0765439	kelch domain containing 2 [Source:MGI Symbol;Acc:MGI:1916804]
Crtc2	1626.86	1478.51	1853.46	1871.79	1270.49	1172.08	0.483371	0.00374486	0.0769914	CREB regulated transcription coactivator 2 [Source:MGI Symbol;Acc:MGI:1921593]
Chml	812.439	1029.14	606.353	681.209	1304.29	1239.08	-0.700787	0.0037933	0.0778847	choroideremia-like [Source:MGI Symbol;Acc:MGI:101913]
Gart	6263.71	5612.13	7033.26	7117.92	4984.96	4365.29	0.476841	0.00380803	0.0780845	phosphoribosylglycinamide formyltransferase [Source:MGI Symbol;Acc:MGI:95654]
Pou2f2	42.6035	45.1377	29.0275	24.5481	15.1248	7.00046	1.6651	0.0038284	0.0783899	POU domain, class 2, transcription factor 2 [Source:MGI Symbol;Acc:MGI:101897]
Dut	4556.6	4660.22	4075.68	3994.17	5403.12	6239.41	-0.429639	0.00383594	0.0783899	deoxyuridine triphosphatase [Source:MGI Symbol;Acc:MGI:1346051]
Smarcd3	183.294	184.563	167.715	146.266	96.9768	114.008	0.694197	0.00383888	0.0783899	SWI/SNF related, matrix associated, actin dependent regulator of chromatin, subfamily d, member 3 [Source:MGI Symbol;Acc:MGI:1914243]
Polr3c	2012.27	2073.33	2172.76	2145.91	1609.46	1682.11	0.352397	0.00385009	0.0783899	polymerase (RNA) III (DNA directed) polypeptide C [Source:MGI Symbol;Acc:MGI:1921664]
Rps18	20418	18459.3	21473.9	21984.8	25323.4	30983.1	-0.451763	0.0038525	0.0783899	ribosomal protein S18 [Source:MGI Symbol;Acc:MGI:98146]
Cript	2065.78	2306.04	1909.37	1881	2621.93	2974.2	-0.455293	0.00385302	0.0783899	cysteine-rich PDZ-binding protein [Source:MGI Symbol;Acc:MGI:1929655]
Bend3	976.909	869.654	1081.54	1000.33	655.706	753.05	0.479812	0.00389215	0.0789524	BEN domain containing 3 [Source:MGI Symbol;Acc:MGI:2677212]
Msh6	9887.98	9850.06	7504.16	7674.34	12906.8	12275.8	-0.528499	0.00389297	0.0789524	mutS homolog 6 [Source:MGI Symbol;Acc:MGI:1343961]
Zdhhc23	891.702	881.69	1283.66	1195.7	653.926	709.047	0.641577	0.00389583	0.0789524	zinc finger, DHHC domain containing 23 [Source:MGI Symbol;Acc:MGI:2685625]
Magi3	2468.03	2609.96	2397.46	2388.32	1889.71	1969.13	0.354099	0.00390913	0.0790876	membrane associated guanylate kinase, WW and PDZ domain containing 3 [Source:MGI Symbol;Acc:MGI:1923484]
Mroh2a	241.75	271.829	256.947	298.668	425.274	361.024	-0.557369	0.00391262	0.0790876	maestro heat-like repeat family member 2A [Source:MGI Symbol;Acc:MGI:3705228]
Arc	493.408	413.261	1024.56	902.141	332.746	337.022	1.08057	0.00397844	0.0802513	activity regulated cytoskeletal-associated protein [Source:MGI Symbol;Acc:MGI:88067]
Eif2ak1	2292.66	2562.82	2606.03	2491.63	1990.25	1812.12	0.38803	0.00398046	0.0802513	eukaryotic translation initiation factor 2 alpha kinase 1 [Source:MGI Symbol;Acc:MGI:1353448]
Taf3	1228.57	1294.95	1283.66	1256.04	983.114	993.066	0.357347	0.00400536	0.0806492	TATA-box binding protein associated factor 3 [Source:MGI Symbol;Acc:MGI:2388097]
Naa20	1929.05	1977.03	1894.32	1988.39	2352.36	2722.18	-0.38165	0.00401916	0.080823	N(alpha)-acetyltransferase 20, NatB catalytic subunit [Source:MGI Symbol;Acc:MGI:1915127]
Irs2	3196.26	2834.65	3370.42	3146.24	3926.23	4415.29	-0.410934	0.00403001	0.0808633	insulin receptor substrate 2 [Source:MGI Symbol;Acc:MGI:109334]
Pcsk7	1263.24	1252.82	1108.42	1150.69	841.652	938.062	0.424399	0.00403152	0.0808633	proprotein convertase subtilisin/kexin type 7 [Source:MGI Symbol;Acc:MGI:107421]
Slc31a2	352.718	362.105	244.046	239.344	465.311	529.035	-0.730132	0.00406665	0.0814633	solute carrier family 31, member 2 [Source:MGI Symbol;Acc:MGI:1333844]
Hsd11b1	56.4744	35.1071	20.4268	16.3654	65.8375	135.009	-1.64213	0.00408661	0.0816729	hydroxysteroid 11-beta dehydrogenase 1 [Source:MGI Symbol;Acc:MGI:103562]
Tnfrsf21	388.386	369.126	503.144	561.537	313.173	227.015	0.75283	0.00408835	0.0816729	tumor necrosis factor receptor superfamily, member 21 [Source:MGI Symbol;Acc:MGI:2151075]
Coq4	640.044	549.677	828.897	718.031	459.083	434.029	0.61502	0.00409279	0.0816729	coenzyme Q4 [Source:MGI Symbol;Acc:MGI:1098826]
Oxr1	4954.89	5480.72	5592.64	5466.04	6486.77	8057.53	-0.43644	0.00410609	0.0818337	oxidation resistance 1 [Source:MGI Symbol;Acc:MGI:2179326]
Rrn3	2942.62	2877.78	3610.17	3609.59	2411.96	2236.15	0.488107	0.0041284	0.0821736	RRN3 RNA polymerase I transcription factor homolog (yeast) [Source:MGI Symbol;Acc:MGI:1925255]
Nrxn2	77.2808	58.1775	24.7272	8.18269	9.78665	5.00033	2.50374	0.00414106	0.0822009	neurexin II [Source:MGI Symbol;Acc:MGI:1096362]
Dcbld2	3589.59	3729.38	3804.76	3807	3086.35	2694.18	0.368813	0.00414481	0.0822009	discoidin, CUB and LCCL domain containing 2 [Source:MGI Symbol;Acc:MGI:1920629]
Kpna4	4590.28	5000.26	5799.06	5963.13	4041	3530.23	0.49571	0.00414556	0.0822009	karyopherin (importin) alpha 4 [Source:MGI Symbol;Acc:MGI:1100848]
Mybl1	308.132	393.2	293.501	253.663	622.787	425.028	-0.747654	0.00417197	0.0826198	myeloblastosis oncogene-like 1 [Source:MGI Symbol;Acc:MGI:99925]
Usp44	602.394	599.83	707.412	581.994	823.858	898.06	-0.466985	0.00418923	0.0828567	ubiquitin specific peptidase 44 [Source:MGI Symbol;Acc:MGI:3045318]
Ivd	1988.49	1882.75	2092.13	1983.28	2393.28	3046.2	-0.452945	0.00419603	0.0828862	isovaleryl coenzyme A dehydrogenase [Source:MGI Symbol;Acc:MGI:1929242]
Pcsk9	7481.38	6700.45	6408.63	6015.3	5091.73	4862.32	0.41838	0.00421846	0.0832241	proprotein convertase subtilisin/kexin type 9 [Source:MGI Symbol;Acc:MGI:2140260]
Dazap2	7966.86	8215.07	6818.25	6903.12	9604.26	10593.7	-0.433851	0.00423977	0.083539	DAZ associated protein 2 [Source:MGI Symbol;Acc:MGI:1344344]
Ndufaf1	683.638	745.274	694.511	703.711	1025.82	878.058	-0.430021	0.0042478	0.0835918	NADH:ubiquinone oxidoreductase complex assembly factor 1 [Source:MGI Symbol;Acc:MGI:1916952]
Cdh13	539.975	514.57	312.852	311.965	655.706	878.058	-0.868521	0.00425439	0.0836162	cadherin 13 [Source:MGI Symbol;Acc:MGI:99551]
BC051226	84.2163	65.199	35.4781	64.4387	129.896	132.009	-1.06883	0.00429285	0.084266	cDNA sequence BC051226 [Source:MGI Symbol;Acc:MGI:3039585]
Casp4	1.98156	10.0306	16.1264	18.411	46.2642	50.0033	-2.05215	0.00432935	0.0848726	caspase 4, apoptosis-related cysteine peptidase [Source:MGI Symbol;Acc:MGI:107700]
Dyrk1a	2048.93	2018.16	2225.44	2155.12	1567.64	1701.11	0.369918	0.00433462	0.0848726	dual-specificity tyrosine-(Y)-phosphorylation regulated kinase 1a [Source:MGI Symbol;Acc:MGI:1330299]
Myh7b	41.6127	28.0857	23.6521	18.411	9.78665	6.0004	1.81677	0.00434174	0.0849057	myosin, heavy chain 7B, cardiac muscle, beta [Source:MGI Symbol;Acc:MGI:3710243]
Bicd1	476.565	478.46	531.096	564.605	742.006	677.045	-0.469306	0.00435947	0.0851458	BICD cargo adaptor 1 [Source:MGI Symbol;Acc:MGI:1101760]
Susd6	1533.73	1650.03	1838.41	1788.94	1121.02	1348.09	0.46415	0.00439748	0.0857811	sushi domain containing 6 [Source:MGI Symbol;Acc:MGI:2444661]
Kcnn4	0.99078	1.00306	3.22528	9.20552	29.36	21.0014	-2.80888	0.00442948	0.0862665	potassium intermediate/small conductance calcium-activated channel, subfamily N, member 4 [Source:MGI Symbol;Acc:MGI:1277957]
Arpc1a	4187.03	4104.52	3604.79	3485.83	2784.75	2956.2	0.422008	0.00443341	0.0862665	actin related protein 2/3 complex, subunit 1A [Source:MGI Symbol;Acc:MGI:1928896]
Cdip1	1014.56	1023.12	1127.77	1041.25	766.918	830.055	0.397512	0.00447418	0.0869515	cell death inducing Trp53 target 1 [Source:MGI Symbol;Acc:MGI:1913876]
mt-Tn	90.1609	105.321	267.698	208.659	426.164	366.024	-1.23878	0.00448181	0.0869917	mitochondrially encoded tRNA asparagine [Source:MGI Symbol;Acc:MGI:102479]
Egln1	3074.39	2993.13	2865.13	2579.59	3636.19	3982.26	-0.404297	0.00451055	0.0874409	egl-9 family hypoxia-inducible factor 1 [Source:MGI Symbol;Acc:MGI:1932286]
Hsd11b2	196.174	215.658	32.2528	21.4796	24.0218	21.0014	2.37028	0.00452125	0.0874832	hydroxysteroid 11-beta dehydrogenase 2 [Source:MGI Symbol;Acc:MGI:104720]
Hps3	411.174	452.38	382.733	353.901	645.029	525.035	-0.548726	0.00452393	0.0874832	HPS3, biogenesis of lysosomal organelles complex 2 subunit 1 [Source:MGI Symbol;Acc:MGI:2153839]
Szrd1	2826.69	2955.02	3241.41	3174.88	2359.47	2357.16	0.370748	0.0045644	0.0881567	SUZ RNA binding domain containing 1 [Source:MGI Symbol;Acc:MGI:1098672]
Ranbp1	6658.04	6875.98	6977.36	7395.1	5505.44	5583.37	0.331497	0.00458079	0.0883639	RAN binding protein 1 [Source:MGI Symbol;Acc:MGI:96269]
Cacna1g	6961.22	6766.65	6245.22	6279.19	4787.45	5348.35	0.373085	0.00458968	0.0884219	calcium channel, voltage-dependent, T type, alpha 1G subunit [Source:MGI Symbol;Acc:MGI:1201678]
Pih1d1	632.117	618.889	681.61	590.176	789.16	956.063	-0.46803	0.00459614	0.0884219	PIH1 domain containing 1 [Source:MGI Symbol;Acc:MGI:1916095]
Lyrm2	284.354	271.829	227.92	197.407	371.893	388.026	-0.630208	0.00460077	0.0884219	LYR motif containing 2 [Source:MGI Symbol;Acc:MGI:1917573]
Ppip5k1	783.707	782.387	654.732	639.273	1056.96	953.063	-0.49112	0.00461602	0.0885881	diphosphoinositol pentakisphosphate kinase 1 [Source:MGI Symbol;Acc:MGI:2443281]
Sftpd	4.9539	7.02143	2.15019	9.20552	24.9115	25.0017	-2.09275	0.00462075	0.0885881	surfactant associated protein D [Source:MGI Symbol;Acc:MGI:109515]
Fry	1.98156	5.0153	4.30038	6.13702	24.0218	17.0011	-2.23868	0.00464586	0.0888738	FRY microtubule binding protein [Source:MGI Symbol;Acc:MGI:2443895]
Ereg	83.2255	73.2234	363.382	337.536	61.389	61.004	1.80792	0.00464703	0.0888738	epiregulin [Source:MGI Symbol;Acc:MGI:107508]
BC034090	696.518	657.005	485.942	464.368	403.922	282.019	0.747216	0.0046873	0.0895343	cDNA sequence BC034090 [Source:MGI Symbol;Acc:MGI:2672904]
Rnf186	15.8525	15.0459	8.60075	4.09134	38.2569	38.0025	-1.80337	0.00471346	0.0898191	ring finger protein 186 [Source:MGI Symbol;Acc:MGI:1914075]
Gm43039	0.99078	1.00306	2.15019	2.04567	16.0145	10.0007	-3.08174	0.0047137	0.0898191	predicted gene 43039 [Source:MGI Symbol;Acc:MGI:5663176]
Hipk2	604.376	590.803	563.349	561.537	461.752	334.022	0.542477	0.00477437	0.090828	homeodomain interacting protein kinase 2 [Source:MGI Symbol;Acc:MGI:1314872]
Mcts1	385.413	414.264	433.263	349.81	571.185	538.036	-0.487564	0.00478164	0.090828	malignant T cell amplified sequence 1 [Source:MGI Symbol;Acc:MGI:1916245]
Cubn	32.6957	30.0918	155.889	149.334	13.3454	29.0019	2.12232	0.00478409	0.090828	cubilin (intrinsic factor-cobalamin receptor) [Source:MGI Symbol;Acc:MGI:1931256]
Ppil6	0.99078	3.00918	2.15019	2.04567	13.3454	15.001	-2.79145	0.00479933	0.0910068	peptidylprolyl isomerase (cyclophilin)-like 6 [Source:MGI Symbol;Acc:MGI:1920325]
Samd4b	2396.7	2232.81	2922.11	2848.6	1814.09	1891.13	0.488945	0.00481274	0.0911504	sterile alpha motif domain containing 4B [Source:MGI Symbol;Acc:MGI:2448542]
Btbd6	712.371	692.112	559.049	578.925	419.936	462.031	0.528112	0.00481881	0.0911549	BTB (POZ) domain containing 6 [Source:MGI Symbol;Acc:MGI:3026623]
Csad	201.128	189.578	190.292	199.453	268.688	291.019	-0.51969	0.00482632	0.0911865	cysteine sulfinic acid decarboxylase [Source:MGI Symbol;Acc:MGI:2180098]
Sprr2h	7.92624	16.049	165.564	210.704	2.66909	8.00053	4.23406	0.00483608	0.0912606	small proline-rich protein 2H [Source:MGI Symbol;Acc:MGI:1330343]
Kifc3	3523.21	3506.7	1791.11	1622.22	4126.41	6638.44	-1.04367	0.00487323	0.0917682	kinesin family member C3 [Source:MGI Symbol;Acc:MGI:109202]
Foxn1	2900.01	2743.37	2868.35	2719.72	2325.66	1859.12	0.424023	0.00487618	0.0917682	forkhead box N1 [Source:MGI Symbol;Acc:MGI:102949]
Etv3	1857.71	1729.28	1680.37	1748.03	1430.63	1238.08	0.3941	0.0048806	0.0917682	ets variant 3 [Source:MGI Symbol;Acc:MGI:1350926]
Max	1720.98	1556.75	1988.92	2122.38	1203.76	1366.09	0.523797	0.00489982	0.0920189	Max protein [Source:MGI Symbol;Acc:MGI:96921]
Dok4	607.348	593.812	587.001	526.761	434.171	419.028	0.439855	0.00490721	0.092047	docking protein 4 [Source:MGI Symbol;Acc:MGI:2148865]
Man2b2	2265.91	2257.89	2211.47	2167.39	1843.45	1595.11	0.372154	0.00491961	0.0921689	mannosidase 2, alpha B2 [Source:MGI Symbol;Acc:MGI:1195262]
Pex5	1725.94	1589.85	1416.97	1398.22	1145.93	1106.07	0.444961	0.00494775	0.0925851	peroxisomal biogenesis factor 5 [Source:MGI Symbol;Acc:MGI:1098808]
Dusp2	50.5298	53.1622	122.561	95.1238	34.6981	28.0019	1.35447	0.00497847	0.0929606	dual specificity phosphatase 2 [Source:MGI Symbol;Acc:MGI:101911]
Dek	6699.65	7653.35	6827.92	6853	8620.26	9525.63	-0.372422	0.00497971	0.0929606	DEK proto-oncogene (DNA binding) [Source:MGI Symbol;Acc:MGI:1926209]
Zmym6	352.718	404.233	353.706	370.267	501.788	513.034	-0.454478	0.00499309	0.093099	zinc finger, MYM-type 6 [Source:MGI Symbol;Acc:MGI:106505]
Mylk2	6.93546	2.00612	3.22528	1.02284	36.4775	10.0007	-2.81679	0.00501648	0.0932067	myosin, light polypeptide kinase 2, skeletal muscle [Source:MGI Symbol;Acc:MGI:2139434]
Ccm2	1227.58	1281.91	1318.07	1291.84	989.342	1014.07	0.353533	0.00502366	0.0932067	cerebral cavernous malformation 2 [Source:MGI Symbol;Acc:MGI:2384924]
Cgn	6586.7	6066.51	5088.42	5020.08	4283.88	3757.25	0.501112	0.00502444	0.0932067	cingulin [Source:MGI Symbol;Acc:MGI:1927237]
Spata6	266.52	350.068	132.237	166.722	107.653	100.007	1.14073	0.00502515	0.0932067	spermatogenesis associated 6 [Source:MGI Symbol;Acc:MGI:1915196]
Gins1	772.808	867.648	711.712	723.145	969.768	1205.08	-0.499639	0.00502869	0.0932067	GINS complex subunit 1 (Psf1 homolog) [Source:MGI Symbol;Acc:MGI:1916520]
Nt5c	1672.44	1552.74	1330.97	1418.67	2177.97	1921.13	-0.456413	0.0050514	0.0935167	5',3'-nucleotidase, cytosolic [Source:MGI Symbol;Acc:MGI:1354954]
Prpf18	2583.95	2930.94	2514.64	2589.82	2118.37	1916.13	0.396126	0.00506178	0.093598	pre-mRNA processing factor 18 [Source:MGI Symbol;Acc:MGI:1914479]
Runx2	145.645	130.398	108.584	96.1466	196.623	202.013	-0.728703	0.00507265	0.093688	runt related transcription factor 2 [Source:MGI Symbol;Acc:MGI:99829]
Tmppe	302.188	323.989	345.105	383.564	252.674	192.013	0.605466	0.00508788	0.0938584	transmembrane protein with metallophosphoesterase domain [Source:MGI Symbol;Acc:MGI:5317335]
Eva1a	0	0	0	0	10.6763	7.00046	-5.55542	0.0051098	1	eva-1 homolog A (C, elegans) [Source:MGI Symbol;Acc:MGI:2385247]
Arhgap9	13.8709	13.0398	22.577	19.4339	33.8084	60.004	-1.4447	0.00512733	0.0944747	Rho GTPase activating protein 9 [Source:MGI Symbol;Acc:MGI:2143764]
Chd9	840.181	853.605	822.447	902.141	669.051	638.042	0.386762	0.00515577	0.0948869	chromodomain helicase DNA binding protein 9 [Source:MGI Symbol;Acc:MGI:1924001]
Rfx5	700.481	689.103	688.06	631.09	489.333	527.035	0.41463	0.00517583	0.0951439	regulatory factor X, 5 (influences HLA class II expression) [Source:MGI Symbol;Acc:MGI:1858421]
Tmem120a	2018.22	1886.76	2324.35	2272.74	1503.59	1632.11	0.439067	0.00519919	0.095461	transmembrane protein 120A [Source:MGI Symbol;Acc:MGI:2686991]
Acot13	530.067	532.625	344.03	350.833	690.404	755.05	-0.717412	0.00522967	0.0958563	acyl-CoA thioesterase 13 [Source:MGI Symbol;Acc:MGI:1914084]
Alg5	1095.8	1068.26	1247.11	1248.88	772.256	919.061	0.462534	0.00523299	0.0958563	asparagine-linked glycosylation 5 (dolichyl-phosphate beta-glucosyltransferase) [Source:MGI Symbol;Acc:MGI:1913498]
Rit1	592.486	628.919	511.745	542.103	377.231	431.029	0.494062	0.00525316	0.0961132	Ras-like without CAAX 1 [Source:MGI Symbol;Acc:MGI:108053]
Klf3	2864.34	2928.94	3326.34	3242.39	3814.13	4422.29	-0.414135	0.00527278	0.0962702	Kruppel-like factor 3 (basic) [Source:MGI Symbol;Acc:MGI:1342773]
Lrba	3348.84	3241.89	3036.07	2936.56	2515.17	2352.16	0.367969	0.00528183	0.0962702	LPS-responsive beige-like anchor [Source:MGI Symbol;Acc:MGI:1933162]
Atp5k	3358.74	2774.47	3113.47	3055.21	2269.61	2409.16	0.39476	0.0052839	0.0962702	ATP synthase, H+ transporting, mitochondrial F1F0 complex, subunit E [Source:MGI Symbol;Acc:MGI:106636]
Atoh8	44.5851	57.1745	13.9762	6.13702	0.889696	7.00046	2.97042	0.00528639	0.0962702	atonal bHLH transcription factor 8 [Source:MGI Symbol;Acc:MGI:1918343]
Rora	16.8433	12.0367	33.3279	20.4567	51.6023	59.0039	-1.42373	0.00532252	0.0968154	RAR-related orphan receptor alpha [Source:MGI Symbol;Acc:MGI:104661]
Il1rl1	138.709	155.474	518.195	450.048	859.446	818.054	-1.41055	0.00536152	0.0974113	interleukin 1 receptor-like 1 [Source:MGI Symbol;Acc:MGI:98427]
Timm8b	866.932	876.675	851.474	911.347	1083.65	1192.08	-0.375999	0.00539499	0.0979057	translocase of inner mitochondrial membrane 8B [Source:MGI Symbol;Acc:MGI:1353424]
Tuba8	90.1609	63.1928	51.6045	32.7308	28.4703	11.0007	1.58287	0.00540324	0.0979415	tubulin, alpha 8 [Source:MGI Symbol;Acc:MGI:1858225]
Gm15128	0	0	1.07509	0	8.00726	10.0007	-4.85913	0.00542616	1	predicted gene 15128 [Source:MGI Symbol;Acc:MGI:3712219]
Ddx24	3938.35	3932	5313.11	5660.37	3298.1	2939.2	0.59501	0.00545352	0.0987384	DEAD box helicase 24 [Source:MGI Symbol;Acc:MGI:1351337]
Cyp1b1	3407.29	3428.46	3775.73	3575.83	1967.12	2915.19	0.539205	0.00549864	0.0993403	cytochrome P450, family 1, subfamily b, polypeptide 1 [Source:MGI Symbol;Acc:MGI:88590]
Aopep	2196.56	2184.67	1955.6	2049.76	1333.65	1719.11	0.4584	0.00549948	0.0993403	aminopeptidase O [Source:MGI Symbol;Acc:MGI:1919311]
Il1rap	572.671	644.968	789.119	827.474	455.524	486.032	0.589779	0.00550724	0.0993619	interleukin 1 receptor accessory protein [Source:MGI Symbol;Acc:MGI:104975]
Atat1	117.903	121.37	162.339	143.197	242.887	197.013	-0.693427	0.00551339	0.0993619	alpha tubulin acetyltransferase 1 [Source:MGI Symbol;Acc:MGI:1913869]
Slc4a8	501.334	498.521	587.001	583.017	813.182	700.046	-0.480714	0.00552273	0.0994155	solute carrier family 4 (anion exchanger), member 8 [Source:MGI Symbol;Acc:MGI:1928745]
Ubqln4	5458.2	5116.61	5763.58	5534.57	4315.91	4361.29	0.333827	0.00553621	0.0995141	ubiquilin 4 [Source:MGI Symbol;Acc:MGI:2150152]
Phlda3	1092.83	1008.08	983.711	1097.5	749.124	832.055	0.403719	0.00554095	0.0995141	pleckstrin homology like domain, family A, member 3 [Source:MGI Symbol;Acc:MGI:1351485]
Zdhhc14	2.97234	3.00918	9.67585	3.06851	24.9115	20.0013	-2.27357	0.00554837	0.099533	zinc finger, DHHC domain containing 14 [Source:MGI Symbol;Acc:MGI:2653229]
Vdr	2.97234	0	19.3517	25.5709	106.763	68.0045	-2.87092	0.00555787	0.0995892	vitamin D (1,25-dihydroxyvitamin D3) receptor [Source:MGI Symbol;Acc:MGI:103076]
Hspa1b	4488.23	4086.47	5111	5089.63	11071.4	5256.35	-0.798563	0.00557416	0.0997091	heat shock protein 1B [Source:MGI Symbol;Acc:MGI:99517]
Anxa6	4306.92	4349.27	3399.45	3435.71	6213.63	4972.33	-0.530246	0.00557917	0.0997091	annexin A6 [Source:MGI Symbol;Acc:MGI:88255]
Setdb1	2424.44	2481.57	3018.86	3067.49	2078.33	1856.12	0.482075	0.00558371	0.0997091	SET domain, bifurcated 1 [Source:MGI Symbol;Acc:MGI:1934229]
Pwwp2a	646.979	687.097	502.069	465.39	816.741	956.063	-0.622942	0.00563549	0.100519	PWWP domain containing 2A [Source:MGI Symbol;Acc:MGI:1918052]
Il17rd	139.7	113.346	138.687	123.763	278.475	167.011	-0.791346	0.00569269	0.101423	interleukin 17 receptor D [Source:MGI Symbol;Acc:MGI:2159727]
Mbnl2	2386.79	2601.94	2395.31	2288.08	3004.5	3180.21	-0.354783	0.0057023	0.101479	muscleblind like splicing factor 2 [Source:MGI Symbol;Acc:MGI:2145597]
Ybx3	15684	15865.4	19056	18660.6	13441.5	12334.8	0.426071	0.00579426	0.102782	Y box protein 3 [Source:MGI Symbol;Acc:MGI:2137670]
Skida1	416.127	434.325	236.521	239.344	168.152	185.012	0.909785	0.00579692	0.102782	SKI/DACH domain containing 1 [Source:MGI Symbol;Acc:MGI:1919918]
Emc10	1942.92	1813.53	1712.62	1678.47	1303.4	1424.09	0.390155	0.00580131	0.102782	ER membrane protein complex subunit 10 [Source:MGI Symbol;Acc:MGI:1916933]
Col4a5	3300.29	3183.71	3054.34	3159.54	4313.24	3797.25	-0.353358	0.00580186	0.102782	collagen, type IV, alpha 5 [Source:MGI Symbol;Acc:MGI:88456]
Pmf1	2836.6	2751.4	2939.31	2725.86	2296.3	2179.14	0.33009	0.00581917	0.102972	polyamine-modulated factor 1 [Source:MGI Symbol;Acc:MGI:1914287]
Mtx1	1284.05	1189.63	1297.64	1256.04	979.555	986.065	0.354786	0.00583156	0.102991	metaxin 1 [Source:MGI Symbol;Acc:MGI:103025]
Psmd2	20380.3	19982	28690	27771	17455.8	14436	0.602145	0.00583343	0.102991	proteasome (prosome, macropain) 26S subunit, non-ATPase, 2 [Source:MGI Symbol;Acc:MGI:1096584]
Mettl27	326.957	366.117	177.39	154.448	416.378	681.045	-1.09782	0.00587006	0.10344	methyltransferase like 27 [Source:MGI Symbol;Acc:MGI:1933146]
Gskip	773.799	793.421	807.396	744.625	596.096	603.04	0.379195	0.0058721	0.10344	GSK3B interacting protein [Source:MGI Symbol;Acc:MGI:1914037]
Rwdd2a	43.5943	48.1469	37.6283	33.7536	74.7344	81.0054	-0.931525	0.00592461	0.104205	RWD domain containing 2A [Source:MGI Symbol;Acc:MGI:1916769]
Mypn	0.99078	3.00918	12.9011	13.2969	0	0	5.4404	0.00592885	0.104205	myopalladin [Source:MGI Symbol;Acc:MGI:1916052]
Zfp493	124.838	188.575	109.66	129.9	68.5066	82.0054	0.879369	0.00594919	0.104435	zinc finger protein 493 [Source:MGI Symbol;Acc:MGI:1920208]
Ap2a1	3069.44	2891.82	3388.7	3149.31	2543.64	2181.14	0.403281	0.00595533	0.104435	adaptor-related protein complex 2, alpha 1 subunit [Source:MGI Symbol;Acc:MGI:101921]
Dstn	6981.03	7501.89	7466.53	7425.79	8615.81	11150.7	-0.428401	0.0059992	0.105087	destrin [Source:MGI Symbol;Acc:MGI:1929270]
Kcnj16	1.98156	0	1.07509	4.09134	6.22787	32.0021	-3.41504	0.00600619	0.105092	potassium inwardly-rectifying channel, subfamily J, member 16 [Source:MGI Symbol;Acc:MGI:1314842]
Pdia5	498.362	512.564	590.227	633.136	421.716	348.023	0.536356	0.00605311	0.105677	protein disulfide isomerase associated 5 [Source:MGI Symbol;Acc:MGI:1919849]
Gfm1	3170.49	3058.33	4331.55	4371.6	2602.36	2370.16	0.586251	0.00605317	0.105677	G elongation factor, mitochondrial 1 [Source:MGI Symbol;Acc:MGI:107339]
Ptcd1	1055.18	1107.38	1057.89	1027.95	823.858	837.056	0.355041	0.00612162	0.106753	pentatricopeptide repeat domain 1 [Source:MGI Symbol;Acc:MGI:1919049]
Iars2	2222.32	2215.76	1928.72	2018.06	2562.32	3039.2	-0.417788	0.00614216	0.106991	isoleucine-tRNA synthetase 2, mitochondrial [Source:MGI Symbol;Acc:MGI:1919586]
Zfp148	3378.56	3594.97	3133.9	2938.61	2457.34	2498.17	0.39657	0.00617572	0.107456	zinc finger protein 148 [Source:MGI Symbol;Acc:MGI:1332234]
4930509E16Rik	33.6865	53.1622	37.6283	38.8678	19.5733	14.0009	1.2776	0.00618742	0.10754	RIKEN cDNA 4930509E16 gene [Source:MGI Symbol;Acc:MGI:1922365]
Cd276	1786.38	1795.48	1763.15	1716.32	1377.25	1437.1	0.327289	0.00620256	0.107683	CD276 antigen [Source:MGI Symbol;Acc:MGI:2183926]
Slc25a45	271.474	308.943	312.852	315.033	381.679	502.033	-0.547907	0.00623172	0.10807	solute carrier family 25, member 45 [Source:MGI Symbol;Acc:MGI:2147731]
Slc48a1	6039.79	5698.39	7997.62	7702.98	4992.97	4404.29	0.545829	0.00626847	0.108586	solute carrier family 48 (heme transporter), member 1 [Source:MGI Symbol;Acc:MGI:1914989]
Zc2hc1a	980.872	1190.63	881.577	896.004	1468.89	1339.09	-0.507977	0.00628901	0.108735	zinc finger, C2HC-type containing 1A [Source:MGI Symbol;Acc:MGI:1914556]
Serpinf1	9.9078	18.0551	5.37547	5.11418	24.0218	52.0035	-1.97694	0.006291	0.108735	serine (or cysteine) peptidase inhibitor, clade F, member 1 [Source:MGI Symbol;Acc:MGI:108080]
Ctnnd1	859.006	870.657	1028.86	928.735	723.323	626.042	0.44957	0.006298	0.108736	catenin (cadherin associated protein), delta 1 [Source:MGI Symbol;Acc:MGI:105100]
Irf1	499.353	483.475	373.058	371.289	664.603	615.041	-0.567075	0.00630872	0.108801	interferon regulatory factor 1 [Source:MGI Symbol;Acc:MGI:96590]
Zfp263	858.015	855.611	832.123	889.867	601.434	699.046	0.402227	0.00634065	0.109231	zinc finger protein 263 [Source:MGI Symbol;Acc:MGI:1921370]
Commd6	608.339	564.723	479.492	584.039	760.69	778.052	-0.460022	0.00635786	0.109407	COMM domain containing 6 [Source:MGI Symbol;Acc:MGI:1913450]
Cdc123	4089.94	4213.86	4355.21	4218.18	3339.92	3476.23	0.308074	0.00636869	0.109473	cell division cycle 123 [Source:MGI Symbol;Acc:MGI:2138811]
Pomt2	1054.19	921.813	1147.13	1125.12	678.838	836.055	0.488064	0.00637674	0.109491	protein-O-mannosyltransferase 2 [Source:MGI Symbol;Acc:MGI:2444430]
Dnlz	1445.55	1221.73	1444.93	1412.54	943.967	1101.07	0.434092	0.00638435	0.109501	DNL-type zinc finger [Source:MGI Symbol;Acc:MGI:106559]
Mms19	1391.05	1493.56	1234.21	1316.39	1786.51	1787.12	-0.394906	0.00639306	0.10953	MMS19 cytosolic iron-sulfur assembly component [Source:MGI Symbol;Acc:MGI:1919449]
Msh2	5000.46	5226.95	3909.04	3822.34	6202.96	6705.44	-0.523553	0.00640951	0.109692	mutS homolog 2 [Source:MGI Symbol;Acc:MGI:101816]
Lysmd1	220.944	209.64	305.327	288.44	153.917	165.011	0.683178	0.00643758	0.110052	LysM, putative peptidoglycan-binding, domain containing 1 [Source:MGI Symbol;Acc:MGI:1919409]
Tex261	4323.76	4277.05	3631.67	3562.54	2871.05	3024.2	0.421944	0.00645293	0.110109	testis expressed gene 261 [Source:MGI Symbol;Acc:MGI:1096575]
Ddit3	207.073	244.747	192.442	280.257	223.314	873.058	-1.24524	0.00645504	0.110109	DNA-damage inducible transcript 3 [Source:MGI Symbol;Acc:MGI:109247]
Gm46620	99.078	116.355	74.1815	88.9867	29.36	61.004	1.07359	0.00648259	0.110458	predicted gene, 46620 [Source:MGI Symbol;Acc:MGI:5826257]
Unc13d	3210.13	2813.59	3849.91	3850.98	2259.83	2540.17	0.515688	0.00649045	0.110472	unc-13 homolog D [Source:MGI Symbol;Acc:MGI:1917700]
Mypop	238.778	244.747	241.896	249.572	178.829	163.011	0.511125	0.00650018	0.110517	Myb-related transcription factor, partner of profilin [Source:MGI Symbol;Acc:MGI:2446472]
Tada2b	1282.07	1253.83	1537.38	1416.63	1048.06	994.066	0.426409	0.00652682	0.110849	transcriptional adaptor 2B [Source:MGI Symbol;Acc:MGI:3035274]
Cspg4b	30.7142	28.0857	22.577	22.5024	8.00726	10.0007	1.53379	0.00657285	0.11151	chondroitin sulfate proteoglycan 4B [Source:MGI Symbol;Acc:MGI:3040697]
Tmem263	754.974	863.635	889.103	958.397	1241.13	1121.07	-0.447144	0.00660971	0.112014	transmembrane protein 263 [Source:MGI Symbol;Acc:MGI:2143652]
Fam114a2	1264.23	1321.03	1191.2	1168.08	1543.62	1652.11	-0.370068	0.00663577	0.11218	family with sequence similarity 114, member A2 [Source:MGI Symbol;Acc:MGI:1917629]
Socs2	309.123	317.97	516.045	501.19	631.684	771.051	-0.770956	0.00664331	0.11218	suppressor of cytokine signaling 2 [Source:MGI Symbol;Acc:MGI:1201787]
Hnrnpa0	19088.4	17476.3	19933.3	18345.6	15019	14756	0.329767	0.00664601	0.11218	heterogeneous nuclear ribonucleoprotein A0 [Source:MGI Symbol;Acc:MGI:1924384]
Urb1	1177.05	1051.21	2050.2	2034.42	960.871	769.051	0.867328	0.00664822	0.11218	URB1 ribosome biogenesis 1 homolog (S, cerevisiae) [Source:MGI Symbol;Acc:MGI:2146468]
Med6	1080.94	1133.46	1230.98	1278.55	911.938	876.058	0.40139	0.00665986	0.112255	mediator complex subunit 6 [Source:MGI Symbol;Acc:MGI:1917042]
Gm13835	2618.63	2876.78	2865.13	3014.3	2253.6	2210.15	0.349453	0.00666997	0.112304	predicted gene 13835 [Source:MGI Symbol;Acc:MGI:3650921]
Utrn	2928.74	2787.51	3463.95	3682.21	2303.42	2341.16	0.469501	0.00669096	0.112536	utrophin [Source:MGI Symbol;Acc:MGI:104631]
Golga1	929.351	905.764	809.546	813.155	1103.22	1181.08	-0.401527	0.0067049	0.11265	golgi autoantigen, golgin subfamily a, 1 [Source:MGI Symbol;Acc:MGI:1924149]
Srd5a1	2311.49	2460.51	2958.66	2751.43	3565.01	3495.23	-0.429978	0.00672134	0.112777	steroid 5 alpha-reductase 1 [Source:MGI Symbol;Acc:MGI:98400]
Zdhhc5	3074.39	2999.15	4026.23	4217.15	2432.43	2472.16	0.545471	0.00672694	0.112777	zinc finger, DHHC domain containing 5 [Source:MGI Symbol;Acc:MGI:1923573]
Sik1	4786.46	4253.98	3772.5	3312.97	6206.52	5393.36	-0.52473	0.00674617	0.112978	salt inducible kinase 1 [Source:MGI Symbol;Acc:MGI:104754]
Vipas39	1474.28	1532.68	1271.84	1357.3	1063.19	1069.07	0.402481	0.0067556	0.113015	VPS33B interacting protein, apical-basolateral polarity regulator, spe-39 homolog [Source:MGI Symbol;Acc:MGI:2144805]
Hspa13	1959.76	2220.78	2540.45	2566.3	1719.78	1647.11	0.463696	0.00677903	0.113286	heat shock protein 70 family, member 13 [Source:MGI Symbol;Acc:MGI:1309463]
Metrnl	708.407	677.066	1061.12	1117.96	448.407	605.04	0.758875	0.0068123	0.11372	meteorin, glial cell differentiation regulator-like [Source:MGI Symbol;Acc:MGI:2384806]
Gm35066	30.7142	27.0826	43.0038	46.0276	100.536	60.004	-1.13268	0.00683463	0.113729	predicted gene, 35066 [Source:MGI Symbol;Acc:MGI:5594225]
Txnl4a	2060.82	2351.17	1509.43	1658.02	1298.07	1205.08	0.598385	0.00683492	0.113729	thioredoxin-like 4A [Source:MGI Symbol;Acc:MGI:1351613]
Nudt16	19.8156	19.0582	16.1264	20.4567	42.7054	43.0029	-1.18249	0.00683565	0.113729	nudix (nucleoside diphosphate linked moiety X)-type motif 16 [Source:MGI Symbol;Acc:MGI:1922936]
Zdhhc2	634.099	737.25	1118.1	1240.7	1600.56	1634.11	-0.79455	0.00684191	0.113729	zinc finger, DHHC domain containing 2 [Source:MGI Symbol;Acc:MGI:1923452]
Grb7	2074.69	2062.29	2153.41	2088.63	2466.24	3045.2	-0.395449	0.0068521	0.113777	growth factor receptor bound protein 7 [Source:MGI Symbol;Acc:MGI:102683]
Zfp61	388.386	411.255	376.283	351.856	582.751	482.032	-0.479705	0.0069198	0.114755	zinc finger protein 61 [Source:MGI Symbol;Acc:MGI:99663]
Dicer1	3998.79	4120.57	4659.46	4542.41	3553.44	2840.19	0.437632	0.00692569	0.114755	dicer 1, ribonuclease type III [Source:MGI Symbol;Acc:MGI:2177178]
Ogt	2678.08	2902.86	2932.86	2916.11	3681.56	3494.23	-0.3285	0.00694366	0.114931	O-linked N-acetylglucosamine (GlcNAc) transferase (UDP-N-acetylglucosamine:polypeptide-N-acetylglucosaminyl transferase) [Source:MGI Symbol;Acc:MGI:1339639]
Gm9616	1477.25	1363.16	1473.95	1375.71	1698.43	2092.14	-0.413698	0.00696912	0.11523	predicted gene 9616 [Source:MGI Symbol;Acc:MGI:3780024]
Brd8	2049.92	2140.53	1596.51	1591.53	2791.86	2510.17	-0.523173	0.00698578	0.115285	bromodomain containing 8 [Source:MGI Symbol;Acc:MGI:1925906]
Exoc6	794.605	888.712	696.661	790.652	1080.98	1062.07	-0.4347	0.00698721	0.115285	exocyst complex component 6 [Source:MGI Symbol;Acc:MGI:1351611]
Stra6	29.7234	36.1102	39.7785	36.8221	98.7562	53.0035	-1.0956	0.00704006	0.116035	stimulated by retinoic acid gene 6 [Source:MGI Symbol;Acc:MGI:107742]
Pomp	4745.83	4844.78	4914.25	4941.32	4017.87	3915.26	0.293479	0.00707205	0.116439	proteasome maturation protein [Source:MGI Symbol;Acc:MGI:1913787]
Umad1	234.815	263.805	216.094	198.43	338.974	328.022	-0.546598	0.00708489	0.116528	UMAP1-MVP12 associated (UMA) domain containing 1 [Source:MGI Symbol;Acc:MGI:3840148]
Snx17	3113.03	3141.59	2840.4	2891.56	2322.11	2419.16	0.338201	0.00709988	0.116652	sorting nexin 17 [Source:MGI Symbol;Acc:MGI:2387801]
Txndc11	1059.14	1107.38	975.11	1016.7	841.652	726.048	0.406969	0.00710798	0.116662	thioredoxin domain containing 11 [Source:MGI Symbol;Acc:MGI:1923620]
Baiap2	2623.58	2352.18	3239.26	3024.53	3782.99	4090.27	-0.486492	0.00714126	0.117005	brain-specific angiogenesis inhibitor 1-associated protein 2 [Source:MGI Symbol;Acc:MGI:2137336]
Epb41l3	2801.92	2759.42	1833.04	1735.75	4062.35	3329.22	-0.695215	0.00714388	0.117005	erythrocyte membrane protein band 4,1 like 3 [Source:MGI Symbol;Acc:MGI:103008]
Ankrd44	361.635	405.237	241.896	205.59	502.678	578.038	-0.831181	0.00719898	0.117723	ankyrin repeat domain 44 [Source:MGI Symbol;Acc:MGI:3045243]
Slc66a2	400.275	410.252	344.03	326.285	246.446	268.018	0.526142	0.00720275	0.117723	solute carrier family 66 member 2 [Source:MGI Symbol;Acc:MGI:1914193]
Fbf1	3314.16	3082.41	2809.22	2793.37	2373.71	2209.15	0.388586	0.00722848	0.11802	Fas (TNFRSF6) binding factor 1 [Source:MGI Symbol;Acc:MGI:1922033]
Ano9	324.976	318.973	198.892	247.526	459.973	419.028	-0.688601	0.00724447	0.118158	anoctamin 9 [Source:MGI Symbol;Acc:MGI:1918595]
Nectin2	3595.54	3306.09	3036.07	2968.27	2417.3	2506.17	0.390393	0.00729689	0.118841	nectin cell adhesion molecule 2 [Source:MGI Symbol;Acc:MGI:97822]
Tpst2	2011.28	1804.51	3820.88	3853.02	1525.83	1526.1	0.912489	0.00730345	0.118841	protein-tyrosine sulfotransferase 2 [Source:MGI Symbol;Acc:MGI:1309516]
Dcun1d4	1953.82	2092.38	1727.68	1655.97	1200.2	1469.1	0.477244	0.00730919	0.118841	DCN1, defective in cullin neddylation 1, domain containing 4 (S, cerevisiae) [Source:MGI Symbol;Acc:MGI:2140972]
Rhpn2	2053.89	2164.61	2501.74	2365.82	2937.77	3019.2	-0.391007	0.00732533	0.118979	rhophilin, Rho GTPase binding protein 2 [Source:MGI Symbol;Acc:MGI:1289234]
Adcy7	26.751	10.0306	25.8023	35.7993	60.4993	69.0046	-1.3969	0.00736326	0.119471	adenylate cyclase 7 [Source:MGI Symbol;Acc:MGI:102891]
Plp1	35.6681	44.1347	33.3279	28.6394	62.2787	79.0052	-0.992585	0.00737106	0.119474	proteolipid protein (myelin) 1 [Source:MGI Symbol;Acc:MGI:97623]
Matn3	212.027	209.64	147.288	180.019	131.675	55.0037	1.00092	0.0073896	0.11965	matrilin 3 [Source:MGI Symbol;Acc:MGI:1328350]
Gc	1.98156	1.00306	37.6283	30.6851	0	1.00007	5.22003	0.0074303	0.119889	vitamin D binding protein [Source:MGI Symbol;Acc:MGI:95669]
Zfp53	520.159	529.616	433.263	444.934	717.095	628.042	-0.480707	0.00743098	0.119889	zinc finger protein 53 [Source:MGI Symbol;Acc:MGI:99200]
Tnpo3	4578.39	4724.42	3983.22	3881.66	3340.81	3131.21	0.407401	0.00743439	0.119889	transportin 3 [Source:MGI Symbol;Acc:MGI:1196412]
Spsb1	304.169	291.891	451.539	476.642	241.108	212.014	0.749277	0.00743506	0.119889	splA/ryanodine receptor domain and SOCS box containing 1 [Source:MGI Symbol;Acc:MGI:1921896]
Gjb4	668.776	564.723	1004.14	1060.68	468.87	491.033	0.780649	0.0074436	0.119903	gap junction protein, beta 4 [Source:MGI Symbol;Acc:MGI:95722]
Pld1	190.23	192.588	159.114	213.773	132.565	109.007	0.644149	0.00745525	0.119926	phospholipase D1 [Source:MGI Symbol;Acc:MGI:109585]
Hmgxb3	1352.41	1332.06	1430.95	1357.3	1108.56	1054.07	0.33921	0.00746037	0.119926	HMG box domain containing 3 [Source:MGI Symbol;Acc:MGI:2441817]
Bmp8b	2.97234	8.02449	4.30038	6.13702	0	0	4.94917	0.00748389	1	bone morphogenetic protein 8b [Source:MGI Symbol;Acc:MGI:107335]
Trub2	1320.71	1362.16	1590.06	1565.96	1089.88	1101.07	0.414015	0.00749064	0.120289	TruB pseudouridine (psi) synthase family member 2 [Source:MGI Symbol;Acc:MGI:2442186]
Jund	5020.28	4702.35	5904.42	5897.67	4306.13	3281.22	0.504174	0.00750341	0.12037	jun D proto-oncogene [Source:MGI Symbol;Acc:MGI:96648]
Gid4	1049.24	1014.09	950.383	965.557	1200.2	1435.1	-0.404983	0.00753546	0.120629	GID complex subunit 4, VID24 homolog [Source:MGI Symbol;Acc:MGI:1914021]
Dusp7	1007.62	1011.09	1619.09	1628.35	761.579	839.056	0.718065	0.00753914	0.120629	dual specificity phosphatase 7 [Source:MGI Symbol;Acc:MGI:2387100]
Phf19	366.588	421.286	484.867	414.249	565.846	620.041	-0.491691	0.00754597	0.120629	PHD finger protein 19 [Source:MGI Symbol;Acc:MGI:1921266]
Senp5	2430.38	2580.88	2673.76	2734.04	2117.48	1989.13	0.343042	0.00755038	0.120629	SUMO/sentrin specific peptidase 5 [Source:MGI Symbol;Acc:MGI:2443596]
Dlx1	109.977	88.2693	122.561	119.672	72.955	51.0034	0.825059	0.00755833	0.120632	distal-less homeobox 1 [Source:MGI Symbol;Acc:MGI:94901]
Plscr2	1170.11	1269.87	2592.05	2695.17	3878.18	3686.24	-0.969372	0.00760068	0.121184	phospholipid scramblase 2 [Source:MGI Symbol;Acc:MGI:1270860]
Rpain	274.446	255.781	234.37	229.115	376.341	330.022	-0.507818	0.00761667	0.121298	RPA interacting protein [Source:MGI Symbol;Acc:MGI:1916973]
Zgrf1	1004.65	1028.14	926.731	961.466	792.719	710.047	0.383287	0.00762917	0.121298	zinc finger, GRF-type containing 1 [Source:MGI Symbol;Acc:MGI:1918893]
Zfp697	383.432	375.145	475.192	450.048	253.563	319.021	0.556935	0.00763108	0.121298	zinc finger protein 697 [Source:MGI Symbol;Acc:MGI:2139736]
Slc2a6	232.833	205.627	133.312	123.763	89.8593	95.0063	0.912726	0.00768545	0.121926	solute carrier family 2 (facilitated glucose transporter), member 6 [Source:MGI Symbol;Acc:MGI:2443286]
Fancm	1384.12	1541.7	1432.03	1542.44	1072.08	1201.08	0.376402	0.00769628	0.121926	Fanconi anemia, complementation group M [Source:MGI Symbol;Acc:MGI:2442306]
Ube2q1	2647.36	2824.62	2294.25	2459.92	1871.92	2005.13	0.399414	0.00769694	0.121926	ubiquitin-conjugating enzyme E2Q family member 1 [Source:MGI Symbol;Acc:MGI:1917343]
Tmem50a	1027.44	1039.17	893.403	927.712	1186.85	1462.1	-0.445993	0.00770181	0.121926	transmembrane protein 50A [Source:MGI Symbol;Acc:MGI:1919067]
Atrn	2645.38	2799.54	2887.7	2778.02	2239.36	2227.15	0.314662	0.00773081	0.122048	attractin [Source:MGI Symbol;Acc:MGI:1341628]
Psmd4	5815.88	5494.77	6491.42	6433.64	4818.59	4537.3	0.373113	0.00773817	0.122048	proteasome (prosome, macropain) 26S subunit, non-ATPase, 4 [Source:MGI Symbol;Acc:MGI:1201670]
Psd4	1045.27	1003.06	1709.4	1777.69	695.742	902.06	0.792712	0.00773987	0.122048	pleckstrin and Sec7 domain containing 4 [Source:MGI Symbol;Acc:MGI:2674093]
Selenow	886.748	896.736	915.98	988.06	1581.88	1079.07	-0.529759	0.00774608	0.122048	selenoprotein W [Source:MGI Symbol;Acc:MGI:1100878]
Phldb1	2469.02	2177.64	2908.13	2756.54	1963.56	1770.12	0.465371	0.00774858	0.122048	pleckstrin homology like domain, family B, member 1 [Source:MGI Symbol;Acc:MGI:2143230]
Gmds	1291.98	1313.01	1081.54	1064.77	1573.87	1648.11	-0.439395	0.00776664	0.122209	GDP-mannose 4, 6-dehydratase [Source:MGI Symbol;Acc:MGI:1891112]
Ptpn13	13550.9	13116	15358.8	15452	11687.9	10028.7	0.404154	0.00777575	0.12223	protein tyrosine phosphatase, non-receptor type 13 [Source:MGI Symbol;Acc:MGI:103293]
Pcolce2	152.58	184.563	305.327	280.257	140.572	99.0066	0.943363	0.00781412	0.122709	procollagen C-endopeptidase enhancer 2 [Source:MGI Symbol;Acc:MGI:1923727]
Gm44171	0.99078	0	0	0	9.78665	7.00046	-4.7597	0.00782717	1	predicted gene, 44171 [Source:MGI Symbol;Acc:MGI:5690563]
Kifc2	27.7418	53.1622	52.6796	82.8497	149.469	99.0066	-1.20091	0.00787506	0.123501	kinesin family member C2 [Source:MGI Symbol;Acc:MGI:109187]
Rtn3	12604.7	13332.7	13018.3	12870.3	15346.4	16490.1	-0.296982	0.00788038	0.123501	reticulon 3 [Source:MGI Symbol;Acc:MGI:1339970]
Pimreg	1568.4	1493.56	1359.99	1462.66	1931.53	1836.12	-0.356678	0.00789442	0.123597	PICALM interacting mitotic regulator [Source:MGI Symbol;Acc:MGI:1924434]
Suv39h2	972.946	1011.09	993.387	1006.47	758.91	808.054	0.346486	0.00790679	0.123597	suppressor of variegation 3-9 2 [Source:MGI Symbol;Acc:MGI:1890396]
Glrx5	2482.89	2271.93	3247.86	3546.17	1939.54	1883.12	0.595022	0.00791679	0.123597	glutaredoxin 5 [Source:MGI Symbol;Acc:MGI:1920296]
Hoxb8	1111.65	1052.21	1015.96	918.507	1274.93	1464.1	-0.418292	0.0079181	0.123597	homeobox B8 [Source:MGI Symbol;Acc:MGI:96189]
Myo6	2931.72	2933.95	3052.19	2944.74	3688.68	3592.24	-0.295839	0.00794758	0.123933	myosin VI [Source:MGI Symbol;Acc:MGI:104785]
U2af1	4266.3	3777.53	4358.43	4264.2	5404.9	5180.34	-0.345164	0.00796657	0.124092	U2 small nuclear ribonucleoprotein auxiliary factor (U2AF) 1 [Source:MGI Symbol;Acc:MGI:98884]
Pmm1	3951.23	3802.6	3019.94	2938.61	5052.58	4623.31	-0.496958	0.00797367	0.124092	phosphomannomutase 1 [Source:MGI Symbol;Acc:MGI:1353418]
Axl	3983.92	3620.05	8032.03	7998.58	3131.73	3044.2	0.936137	0.00801287	0.124578	AXL receptor tyrosine kinase [Source:MGI Symbol;Acc:MGI:1347244]
Wwc2	6299.38	6392.51	6834.37	6839.7	5025	5485.36	0.32691	0.00802689	0.124672	WW, C2 and coiled-coil domain containing 2 [Source:MGI Symbol;Acc:MGI:1261872]
Azi2	1074.01	1216.71	1044.99	1118.98	1465.33	1416.09	-0.371432	0.00806225	0.125097	5-azacytidine induced gene 2 [Source:MGI Symbol;Acc:MGI:1351332]
Cacna1a	48.5482	54.1653	56.98	58.3017	84.5211	105.007	-0.797086	0.00807846	0.125136	calcium channel, voltage-dependent, P/Q type, alpha 1A subunit [Source:MGI Symbol;Acc:MGI:109482]
Ccl2	0.99078	0	1.07509	8.18269	27.5806	19.0013	-3.18633	0.00808079	0.125136	chemokine (C-C motif) ligand 2 [Source:MGI Symbol;Acc:MGI:98259]
Golga5	1724.95	1765.39	1664.25	1662.11	1277.6	1413.09	0.341416	0.00815634	0.126181	golgi autoantigen, golgin subfamily a, 5 [Source:MGI Symbol;Acc:MGI:1351475]
Ube3b	4622.98	4669.25	4610	4679.47	3878.18	3743.25	0.285703	0.00817387	0.126189	ubiquitin protein ligase E3B [Source:MGI Symbol;Acc:MGI:1891295]
Entpd7	433.961	436.331	402.085	376.404	320.29	270.018	0.480964	0.00819037	0.126189	ectonucleoside triphosphate diphosphohydrolase 7 [Source:MGI Symbol;Acc:MGI:2135885]
Fntb	1589.21	1446.41	1704.02	1472.88	1227.78	1151.08	0.384657	0.00819211	0.126189	farnesyltransferase, CAAX box, beta [Source:MGI Symbol;Acc:MGI:1861305]
Ctps2	676.702	696.124	630.005	542.103	835.424	916.061	-0.460606	0.00819306	0.126189	cytidine 5'-triphosphate synthase 2 [Source:MGI Symbol;Acc:MGI:1933185]
Rbsn	2002.37	1968.01	1533.08	1565.96	1169.95	1331.09	0.499364	0.00820125	0.126189	rabenosyn, RAB effector [Source:MGI Symbol;Acc:MGI:1925537]
Atl3	4965.79	5390.45	5352.89	5432.28	6224.31	7400.49	-0.366094	0.00821312	0.126189	atlastin GTPase 3 [Source:MGI Symbol;Acc:MGI:1924270]
Son	10001.9	9725.68	10595.1	10412.5	8607.8	7300.48	0.356413	0.00821512	0.126189	Son DNA binding protein [Source:MGI Symbol;Acc:MGI:98353]
Rbms3	337.856	344.05	90.3079	86.9411	640.581	552.037	-1.47269	0.00822149	0.126189	RNA binding motif, single stranded interacting protein [Source:MGI Symbol;Acc:MGI:2444477]
Papola	9971.21	10614.4	9738.2	9914.35	8346.23	7958.53	0.303253	0.00830932	0.127412	poly (A) polymerase alpha [Source:MGI Symbol;Acc:MGI:109301]
Zfp605	586.542	537.641	574.1	603.473	414.598	453.03	0.408088	0.00833197	0.127634	zinc finger protein 605 [Source:MGI Symbol;Acc:MGI:2444933]
Mbp	2316.44	2388.29	1833.04	1770.53	1336.32	1561.1	0.520041	0.00835186	0.127814	myelin basic protein [Source:MGI Symbol;Acc:MGI:96925]
Zfp667	24.7695	42.1286	7.52566	13.2969	4.44848	4.00027	2.37668	0.00838254	0.127948	zinc finger protein 667 [Source:MGI Symbol;Acc:MGI:2442757]
Zmynd19	2987.2	2795.53	3151.1	3086.92	2104.13	2506.17	0.382781	0.0083873	0.127948	zinc finger, MYND domain containing 19 [Source:MGI Symbol;Acc:MGI:1914437]
Dctn5	1197.85	1210.69	1180.45	1173.19	1443.98	1542.1	-0.326417	0.00839784	0.127948	dynactin 5 [Source:MGI Symbol;Acc:MGI:1891689]
M6pr	8949.71	8933.26	6974.13	7131.21	5976.98	5648.37	0.460281	0.00840004	0.127948	mannose-6-phosphate receptor, cation dependent [Source:MGI Symbol;Acc:MGI:96904]
Zfp62	849.098	913.788	832.123	811.109	1045.39	1177.08	-0.383642	0.00840159	0.127948	zinc finger protein 62 [Source:MGI Symbol;Acc:MGI:99662]
Dbn1	293.271	277.848	348.33	323.216	532.928	389.026	-0.570621	0.00841094	0.127966	drebrin 1 [Source:MGI Symbol;Acc:MGI:1931838]
Sptbn5	96.1056	86.2632	72.0313	72.6214	39.1466	51.0034	0.863142	0.0084307	0.128142	spectrin beta, non-erythrocytic 5 [Source:MGI Symbol;Acc:MGI:2685200]
Gm30414	0	0	0	1.02284	0.889696	23.0015	-5.26449	0.00845062	1	predicted gene, 30414 [Source:MGI Symbol;Acc:MGI:5589573]
Adap1	1838.89	1647.03	1949.15	1995.55	1324.76	1483.1	0.404157	0.00845085	0.128323	ArfGAP with dual PH domains 1 [Source:MGI Symbol;Acc:MGI:2442201]
Ankle1	478.547	403.23	433.263	416.294	748.234	522.035	-0.553987	0.00847306	0.128516	ankyrin repeat and LEM domain containing 1 [Source:MGI Symbol;Acc:MGI:1918775]
Tnni1	0.99078	7.02143	6.45056	9.20552	0	0	5.09038	0.00847521	1	troponin I, skeletal, slow 1 [Source:MGI Symbol;Acc:MGI:105073]
Atp1b2	31.7049	27.0826	11.826	10.2284	51.6023	64.0042	-1.51177	0.00848002	0.128516	ATPase, Na+/K+ transporting, beta 2 polypeptide [Source:MGI Symbol;Acc:MGI:88109]
Foxk1	2477.94	2183.66	2354.46	2152.05	1635.26	1877.12	0.384403	0.00849827	0.128582	forkhead box K1 [Source:MGI Symbol;Acc:MGI:1347488]
Med27	595.459	619.892	530.021	538.012	446.627	390.026	0.44802	0.00851955	0.128582	mediator complex subunit 27 [Source:MGI Symbol;Acc:MGI:1916225]
Czib	498.362	467.426	499.919	522.669	672.61	632.042	-0.392413	0.00852134	0.128582	CXXC motif containing zinc binding protein [Source:MGI Symbol;Acc:MGI:1921348]
Metap1d	487.464	492.503	393.484	421.408	588.089	666.044	-0.482043	0.00852152	0.128582	methionyl aminopeptidase type 1D (mitochondrial) [Source:MGI Symbol;Acc:MGI:1913809]
Mif	12152.9	10240.2	12071.2	11526.3	13903.3	16327.1	-0.394635	0.00852547	0.128582	macrophage migration inhibitory factor (glycosylation-inhibiting factor) [Source:MGI Symbol;Acc:MGI:96982]
Id2	7513.08	7353.44	4146.64	4297.96	2715.35	3898.26	0.817607	0.00854421	0.12874	inhibitor of DNA binding 2 [Source:MGI Symbol;Acc:MGI:96397]
Pigl	164.469	212.649	219.319	253.663	149.469	107.007	0.726428	0.00855949	0.128846	phosphatidylinositol glycan anchor biosynthesis, class L [Source:MGI Symbol;Acc:MGI:2681271]
Tmed10-ps	353.708	339.035	327.904	308.896	228.652	252.017	0.468768	0.00860914	0.129468	transmembrane p24 trafficking protein 10, pseudogene [Source:MGI Symbol;Acc:MGI:3782198]
Ppp1r14b	11264.2	9804.92	13767.7	13682.5	8722.58	8461.56	0.497456	0.00872352	0.130797	protein phosphatase 1, regulatory inhibitor subunit 14B [Source:MGI Symbol;Acc:MGI:107682]
Mir7-1	4.9539	2.00612	3.22528	4.09134	22.2424	12.0008	-2.26421	0.00872959	0.130797	microRNA 7-1 [Source:MGI Symbol;Acc:MGI:3619436]
Procr	612.302	581.775	1704.02	1786.89	521.362	485.032	1.2187	0.0087304	0.130797	protein C receptor, endothelial [Source:MGI Symbol;Acc:MGI:104596]
Pex7	451.796	470.436	298.876	364.13	580.971	638.042	-0.620321	0.00873094	0.130797	peroxisomal biogenesis factor 7 [Source:MGI Symbol;Acc:MGI:1321392]
Chaserr	295.252	241.738	268.773	273.097	393.245	359.024	-0.480199	0.0087762	0.131349	CHD2 adjacent suppressive regulatory RNA [Source:MGI Symbol;Acc:MGI:1916420]
Gm43797	1.98156	5.0153	5.37547	9.20552	0	0	4.95708	0.00878483	1	predicted gene 43797 [Source:MGI Symbol;Acc:MGI:5663934]
Thop1	4242.52	3750.44	4717.51	4480.02	3402.2	3092.21	0.404222	0.00879233	0.131435	thimet oligopeptidase 1 [Source:MGI Symbol;Acc:MGI:1354165]
Daam1	1338.54	1457.45	1986.77	2014.99	1104.11	1152.08	0.591095	0.0087988	0.131435	dishevelled associated activator of morphogenesis 1 [Source:MGI Symbol;Acc:MGI:1914596]
Llgl2	5721.75	5286.13	5565.76	5433.31	4470.72	4493.3	0.295746	0.00882605	0.131716	LLGL2 scribble cell polarity complex component [Source:MGI Symbol;Acc:MGI:1918843]
Smyd2	316.059	325.995	350.481	388.678	445.737	522.035	-0.48642	0.00885203	0.131978	SET and MYND domain containing 2 [Source:MGI Symbol;Acc:MGI:1915889]
Ikzf2	259.584	285.872	158.039	166.722	121.888	120.008	0.847591	0.00886802	0.13209	IKAROS family zinc finger 2 [Source:MGI Symbol;Acc:MGI:1342541]
H4c6	4.9539	4.01224	3.22528	8.18269	0	0	4.87656	0.00887898	1	H4 clustered histone 6 [Source:MGI Symbol;Acc:MGI:2448425]
Apool	307.142	316.967	223.62	213.773	392.356	436.029	-0.641413	0.00888611	0.132234	apolipoprotein O-like [Source:MGI Symbol;Acc:MGI:1915367]
Hsf2bp	42.6035	26.0796	39.7785	31.7079	62.2787	78.0052	-1.00024	0.00893585	0.132724	heat shock transcription factor 2 binding protein [Source:MGI Symbol;Acc:MGI:1921627]
Chd4	13280.4	11861.2	12606.6	12585	10650.5	7855.52	0.44344	0.00893603	0.132724	chromodomain helicase DNA binding protein 4 [Source:MGI Symbol;Acc:MGI:1344380]
Ccnl2	1762.6	1584.84	1837.34	1952.59	2730.48	2152.14	-0.452509	0.00896397	0.133012	cyclin L2 [Source:MGI Symbol;Acc:MGI:1927119]
L3mbtl2	2343.19	2140.53	2279.2	2217.51	1869.25	1677.11	0.340218	0.00903871	0.133927	L3MBTL2 polycomb repressive complex 1 subunit [Source:MGI Symbol;Acc:MGI:2443584]
Hilpda	498.362	468.429	731.064	770.196	306.945	429.028	0.746096	0.00904278	0.133927	hypoxia inducible lipid droplet associated [Source:MGI Symbol;Acc:MGI:1916823]
Trmt2a	2717.71	2505.65	2783.42	2769.84	2216.23	2056.14	0.334627	0.00905652	0.13396	TRM2 tRNA methyltransferase 2A [Source:MGI Symbol;Acc:MGI:96270]
Atg2b	2498.75	2459.51	3185.5	3138.06	2226.02	1647.11	0.542146	0.00906215	0.13396	autophagy related 2B [Source:MGI Symbol;Acc:MGI:1923809]
Prkce	664.813	553.69	659.033	635.181	798.057	887.059	-0.423402	0.00909661	0.134343	protein kinase C, epsilon [Source:MGI Symbol;Acc:MGI:97599]
0610010F05Rik	609.329	654.999	708.487	821.337	975.106	959.064	-0.469486	0.00910649	0.134362	RIKEN cDNA 0610010F05 gene [Source:MGI Symbol;Acc:MGI:1918925]
Cldnd1	4534.8	5107.59	2571.62	2624.6	1990.25	2214.15	0.819464	0.00911537	0.134366	claudin domain containing 1 [Source:MGI Symbol;Acc:MGI:2447860]
Gm49204	18.8248	13.0398	15.0513	20.4567	48.9333	33.0022	-1.28439	0.00913072	0.134465	predicted gene, 49204 [Source:MGI Symbol;Acc:MGI:6118653]
Gm5951	0	2.00612	0	0	10.6763	11.0007	-4.40887	0.00914573	1	predicted gene 5951 [Source:MGI Symbol;Acc:MGI:3647256]
Bhlhe41	130.783	110.337	237.596	210.704	305.166	340.023	-0.905077	0.00915659	0.134663	basic helix-loop-helix family, member e41 [Source:MGI Symbol;Acc:MGI:1930704]
Bcas2	4445.63	4411.46	3925.17	4211.02	3318.56	3444.23	0.329367	0.00916141	0.134663	breast carcinoma amplified sequence 2 [Source:MGI Symbol;Acc:MGI:1915433]
Osgin1	814.421	674.057	745.04	692.46	558.729	535.036	0.419462	0.00918304	0.134681	oxidative stress induced growth inhibitor 1 [Source:MGI Symbol;Acc:MGI:1919089]
Hr	2587.92	2376.25	1376.12	1439.13	1222.44	1033.07	0.786203	0.00919375	0.134681	lysine demethylase and nuclear receptor corepressor [Source:MGI Symbol;Acc:MGI:96223]
Bdnf	215.99	195.597	577.325	666.889	112.102	210.014	1.3625	0.00919591	0.134681	brain derived neurotrophic factor [Source:MGI Symbol;Acc:MGI:88145]
Vezf1	2254.02	2402.33	2393.16	2331.04	2731.37	3439.23	-0.395554	0.00920098	0.134681	vascular endothelial zinc finger 1 [Source:MGI Symbol;Acc:MGI:1313291]
Ifi44	19.8156	16.049	31.1777	53.1875	62.2787	100.007	-1.43279	0.00920571	0.134681	interferon-induced protein 44 [Source:MGI Symbol;Acc:MGI:2443016]
St6gal1	3.96312	2.00612	3.22528	3.06851	25.8012	8.00053	-2.46789	0.00922447	0.134829	beta galactoside alpha 2,6 sialyltransferase 1 [Source:MGI Symbol;Acc:MGI:108470]
Gm5637	163.479	206.631	182.766	224.001	121.888	131.009	0.619707	0.00924311	0.134854	predicted pseudogene 5637 [Source:MGI Symbol;Acc:MGI:3648120]
Lypd6b	24.7695	30.0918	20.4268	20.4567	6.22787	10.0007	1.57071	0.00924342	0.134854	LY6/PLAUR domain containing 6B [Source:MGI Symbol;Acc:MGI:1919147]
Lrrc75a	304.169	302.924	277.374	226.047	358.547	482.032	-0.597206	0.0092887	0.135171	leucine rich repeat containing 75A [Source:MGI Symbol;Acc:MGI:2682293]
Sdcbp2	504.307	532.625	1451.38	1489.25	459.083	412.027	1.19075	0.00929151	0.135171	syndecan binding protein (syntenin) 2 [Source:MGI Symbol;Acc:MGI:2385156]
Scamp5	1213.71	1180.6	1125.62	1156.83	861.225	966.064	0.356305	0.00929162	0.135171	secretory carrier membrane protein 5 [Source:MGI Symbol;Acc:MGI:1928948]
Smad3	2405.61	2170.62	2851.15	2716.65	3302.55	3569.24	-0.438161	0.00929978	0.135171	SMAD family member 3 [Source:MGI Symbol;Acc:MGI:1201674]
Cyth4	1.98156	1.00306	13.9762	8.18269	31.1393	35.0023	-2.40435	0.0093224	0.135374	cytohesin 4 [Source:MGI Symbol;Acc:MGI:2441702]
Strip1	2277.8	2348.17	2128.69	2018.06	1676.19	1752.12	0.355671	0.00934265	0.135542	striatin interacting protein 1 [Source:MGI Symbol;Acc:MGI:2443884]
Eif3b	19072.5	17881.6	25360.4	25019.6	15942.5	14303.9	0.52976	0.00935379	0.135578	eukaryotic translation initiation factor 3, subunit B [Source:MGI Symbol;Acc:MGI:106478]
Vegfb	1508.96	1323.04	879.427	841.794	1613.91	2251.15	-0.763336	0.00936524	0.135618	vascular endothelial growth factor B [Source:MGI Symbol;Acc:MGI:106199]
Rnaseh2b	780.734	794.424	742.89	746.67	945.746	1011.07	-0.352405	0.00938705	0.135652	ribonuclease H2, subunit B [Source:MGI Symbol;Acc:MGI:1914403]
9330198I05Rik	2.97234	1.00306	9.67585	11.2512	0	0	5.16238	0.00938747	1	RIKEN cDNA 9330198I05 gene [Source:MGI Symbol;Acc:MGI:1924810]
Man1a	743.085	696.124	1418.05	1367.53	1893.27	1921.13	-0.852741	0.00938829	0.135652	mannosidase 1, alpha [Source:MGI Symbol;Acc:MGI:104677]
6820408C15Rik	37.6496	29.0888	22.577	19.4339	8.89696	10.0007	1.52842	0.00939365	0.135652	RIKEN cDNA 6820408C15 gene [Source:MGI Symbol;Acc:MGI:3045333]
Rab25	4693.32	4514.78	4819.65	4651.86	3474.26	3963.26	0.32869	0.00942266	0.135946	RAB25, member RAS oncogene family [Source:MGI Symbol;Acc:MGI:1858203]
Tert	286.335	241.738	215.019	243.435	474.208	304.02	-0.658539	0.00945114	0.136231	telomerase reverse transcriptase [Source:MGI Symbol;Acc:MGI:1202709]
Nsa2	3419.18	3632.08	3571.46	3582.99	4166.44	4770.32	-0.331247	0.00947582	0.13646	NSA2 ribosome biogenesis homolog [Source:MGI Symbol;Acc:MGI:1913883]
Acsl4	1152.28	1278.9	1169.7	1117.96	1608.57	1440.1	-0.369936	0.00950334	0.136614	acyl-CoA synthetase long-chain family member 4 [Source:MGI Symbol;Acc:MGI:1354713]
Mars2	889.72	889.715	851.474	901.119	648.588	725.048	0.363082	0.00951337	0.136614	methionine-tRNA synthetase 2 (mitochondrial) [Source:MGI Symbol;Acc:MGI:2444136]
Crem	193.202	212.649	251.572	224.001	153.028	145.01	0.563201	0.0095154	0.136614	cAMP responsive element modulator [Source:MGI Symbol;Acc:MGI:88495]
Actr10	3555.91	3810.63	3844.54	3758.92	2990.27	3083.2	0.301497	0.00952148	0.136614	ARP10 actin-related protein 10 [Source:MGI Symbol;Acc:MGI:1891654]
Gmps	5116.39	5258.04	6881.68	6729.24	4329.26	4241.28	0.484647	0.00955101	0.136824	guanine monophosphate synthetase [Source:MGI Symbol;Acc:MGI:2448526]
Plekhh1	1250.36	1169.57	967.585	915.438	818.52	675.045	0.526338	0.00955368	0.136824	pleckstrin homology domain containing, family H (with MyTH4 domain) member 1 [Source:MGI Symbol;Acc:MGI:2144989]
Syt17	5.94468	5.0153	27.9524	11.2512	0	2.00013	3.69706	0.00956236	0.136824	synaptotagmin XVII [Source:MGI Symbol;Acc:MGI:104966]
Malrd1	30.7142	16.049	46.229	53.1875	10.6763	13.0009	1.62726	0.00960372	0.137171	MAM and LDL receptor class A domain containing 1 [Source:MGI Symbol;Acc:MGI:1928271]
Rhbdl2	367.579	340.038	466.591	421.408	530.259	622.041	-0.530458	0.0096114	0.137171	rhomboid like 2 [Source:MGI Symbol;Acc:MGI:3608413]
Pdrg1	1209.74	1216.71	1238.51	1250.93	1662.84	1459.1	-0.345311	0.00961298	0.137171	p53 and DNA damage regulated 1 [Source:MGI Symbol;Acc:MGI:1915809]
Pi4ka	1974.62	1947.94	1894.32	1989.42	1613.91	1539.1	0.307816	0.00967056	0.137867	phosphatidylinositol 4-kinase alpha [Source:MGI Symbol;Acc:MGI:2448506]
Bmp1	1415.82	1562.77	1131	1139.44	982.224	834.055	0.530939	0.00969156	0.138041	bone morphogenetic protein 1 [Source:MGI Symbol;Acc:MGI:88176]
Rcbtb2	392.349	364.111	442.939	445.957	524.92	621.041	-0.477923	0.00970115	0.138051	regulator of chromosome condensation (RCC1) and BTB (POZ) domain containing protein 2 [Source:MGI Symbol;Acc:MGI:1917200]
Ess2	1961.74	1998.1	1578.24	1603.81	1347.89	1267.08	0.449533	0.0097329	0.138377	ess-2 splicing factor [Source:MGI Symbol;Acc:MGI:107854]
Mal	17510	17741.1	16875.7	16630.3	10335.6	14662	0.45978	0.00976928	0.138746	myelin and lymphocyte protein, T cell differentiation protein [Source:MGI Symbol;Acc:MGI:892970]
Atxn7l2	421.081	280.857	485.942	455.162	270.467	240.016	0.685728	0.00978353	0.138746	ataxin 7-like 2 [Source:MGI Symbol;Acc:MGI:1919772]
Ndufa12	1198.84	1448.42	882.652	742.579	1511.59	2145.14	-0.77523	0.0097855	0.138746	NADH:ubiquinone oxidoreductase subunit A12 [Source:MGI Symbol;Acc:MGI:1913664]
Plcb4	3.96312	0	2.15019	0	16.0145	15.001	-3.34139	0.009827	0.139208	phospholipase C, beta 4 [Source:MGI Symbol;Acc:MGI:107464]
Pde8b	22.7879	12.0367	11.826	9.20552	39.1466	37.0025	-1.4446	0.00987639	0.139781	phosphodiesterase 8B [Source:MGI Symbol;Acc:MGI:2443999]
Ubr7	2402.64	2576.86	2300.7	2384.23	1798.07	2009.13	0.344203	0.00989697	0.139946	ubiquitin protein ligase E3 component n-recognin 7 (putative) [Source:MGI Symbol;Acc:MGI:1913872]
Nit1	550.873	593.812	530.021	483.801	742.006	700.046	-0.418143	0.00994879	0.140551	nitrilase 1 [Source:MGI Symbol;Acc:MGI:1350916]
Ap1ar	3444.94	3612.02	3237.11	3213.75	2448.44	2817.19	0.359323	0.00996224	0.140614	adaptor-related protein complex 1 associated regulatory protein [Source:MGI Symbol;Acc:MGI:2384822]
Ccdc122	180.322	223.683	137.612	116.603	81.852	99.0066	0.865432	0.00998046	0.140744	coiled-coil domain containing 122 [Source:MGI Symbol;Acc:MGI:1918358]
Bnip3l-ps	372.533	349.065	246.197	281.28	407.481	590.039	-0.674384	0.0100858	0.142102	BCL2/adenovirus E1B interacting protein 3-like, pseudogene [Source:MGI Symbol;Acc:MGI:3642435]
Ankrd12	834.236	953.911	814.921	848.954	1193.97	1069.07	-0.390977	0.0101181	0.142428	ankyrin repeat domain 12 [Source:MGI Symbol;Acc:MGI:1914357]
Ltbr	2304.55	2064.3	1722.3	1690.75	1220.66	1503.1	0.514852	0.010185	0.143086	lymphotoxin B receptor [Source:MGI Symbol;Acc:MGI:104875]
Mon1a	384.422	357.09	349.406	315.033	256.232	253.017	0.465193	0.0101934	0.143086	MON1 homolog A, secretory traffciking associated [Source:MGI Symbol;Acc:MGI:1920075]
Jkamp	625.182	597.824	683.76	657.684	465.311	508.034	0.397883	0.0101935	0.143086	JNK1/MAPK8-associated membrane protein [Source:MGI Symbol;Acc:MGI:1915057]
Lin9	1005.64	1125.43	991.237	1006.47	1255.36	1430.09	-0.379097	0.01021	0.143086	lin-9 homolog (C, elegans) [Source:MGI Symbol;Acc:MGI:1919818]
Fbxl2	88.1794	128.392	108.584	103.306	167.263	170.011	-0.654846	0.0102159	0.143086	F-box and leucine-rich repeat protein 2 [Source:MGI Symbol;Acc:MGI:1919429]
Ssr3	13521.2	15395	17281.1	17430.1	11916.6	12004.8	0.411334	0.0102197	0.143086	signal sequence receptor, gamma [Source:MGI Symbol;Acc:MGI:1914687]
Gm13256	5.94468	8.02449	4.30038	2.04567	0	0	4.87302	0.0102282	1	predicted gene 13256 [Source:MGI Symbol;Acc:MGI:3651464]
Gm5611	142.672	136.416	174.165	171.836	225.093	239.016	-0.570845	0.0102356	0.143179	predicted gene 5611 [Source:MGI Symbol;Acc:MGI:3647121]
Nek1	1061.12	1158.54	996.612	951.238	1459.1	1298.09	-0.404116	0.0102611	0.143315	NIMA (never in mitosis gene a)-related expressed kinase 1 [Source:MGI Symbol;Acc:MGI:97303]
4930511M06Rik	7.92624	7.02143	13.9762	12.274	21.3527	42.0028	-1.6211	0.0102637	0.143315	RIKEN cDNA 4930511M06 gene [Source:MGI Symbol;Acc:MGI:1922334]
Akt2	4314.85	4123.58	4654.08	4877.91	3535.65	3523.23	0.348076	0.010274	0.143331	thymoma viral proto-oncogene 2 [Source:MGI Symbol;Acc:MGI:104874]
Fbxo7	759.928	872.663	867.601	825.429	1067.63	1073.07	-0.364582	0.0103732	0.144537	F-box protein 7 [Source:MGI Symbol;Acc:MGI:1917004]
2410006H16Rik	813.43	706.155	1121.32	1216.15	1136.14	2385.16	-0.868483	0.0103789	0.144537	RIKEN cDNA 2410006H16 gene [Source:MGI Symbol;Acc:MGI:1916471]
Nipal1	110.967	66.202	587.001	650.524	55.1611	49.0033	2.76333	0.0104224	0.145013	NIPA-like domain containing 1 [Source:MGI Symbol;Acc:MGI:1917951]
Gm13420	243.732	227.695	190.292	196.385	141.462	148.01	0.568749	0.0104345	0.145053	predicted gene 13420 [Source:MGI Symbol;Acc:MGI:3649917]
Gm12602	317.049	319.976	466.591	549.263	226.872	266.018	0.745807	0.0104706	0.145425	predicted gene 12602 [Source:MGI Symbol;Acc:MGI:3651757]
Gata2	1979.58	1884.75	698.811	635.181	619.228	524.035	1.1849	0.0104859	0.145508	GATA binding protein 2 [Source:MGI Symbol;Acc:MGI:95662]
H3f3a	10243.7	10318.5	7450.4	7204.86	11535.8	14736	-0.577181	0.0105052	0.145556	H3,3 histone A [Source:MGI Symbol;Acc:MGI:1097686]
Basp1	10603.3	9077.7	12749.5	12240.3	7655.83	8406.56	0.475649	0.010508	0.145556	brain abundant, membrane attached signal protein 1 [Source:MGI Symbol;Acc:MGI:1917600]
Mybl2	9552.11	8816.9	10410.1	10438	7888.04	7451.49	0.354189	0.0105792	0.146413	myeloblastosis oncogene-like 2 [Source:MGI Symbol;Acc:MGI:101785]
Foxs1	0	0	0	0	16.0145	2.00013	-5.58457	0.0105984	1	forkhead box S1 [Source:MGI Symbol;Acc:MGI:95546]
Ly6g6d	17.834	23.0704	15.0513	9.20552	36.4775	47.0031	-1.35435	0.0106759	0.147597	lymphocyte antigen 6 complex, locus G6D [Source:MGI Symbol;Acc:MGI:2148931]
Mettl4	1671.45	1899.8	1817.98	1790.99	2606.81	2113.14	-0.394998	0.0106836	0.147597	methyltransferase like 4 [Source:MGI Symbol;Acc:MGI:1924031]
Arhgap5	4511.02	5066.46	5187.33	5069.18	6817.74	5906.39	-0.359691	0.0107097	0.147713	Rho GTPase activating protein 5 [Source:MGI Symbol;Acc:MGI:1332637]
1700030C10Rik	16.8433	29.0888	35.4781	30.6851	11.566	8.00053	1.51042	0.010711	0.147713	RIKEN cDNA 1700030C10 gene [Source:MGI Symbol;Acc:MGI:1916763]
Lmo7	2417.5	2403.33	2062.03	2167.39	2782.08	3070.2	-0.370847	0.0107221	0.147736	LIM domain only 7 [Source:MGI Symbol;Acc:MGI:1353586]
Cdc42se1	4289.08	4024.28	3516.63	3565.61	2489.37	3162.21	0.446007	0.0107856	0.148371	CDC42 small effector 1 [Source:MGI Symbol;Acc:MGI:1889510]
Phlda1	834.236	801.446	1362.14	1471.86	773.145	475.032	0.839796	0.0107872	0.148371	pleckstrin homology like domain, family A, member 1 [Source:MGI Symbol;Acc:MGI:1096880]
Acbd4	355.69	360.099	282.75	261.846	446.627	473.031	-0.544666	0.010825	0.148761	acyl-Coenzyme A binding domain containing 4 [Source:MGI Symbol;Acc:MGI:1914381]
Ajuba	4973.71	4430.52	6666.66	6400.91	3379.06	4190.28	0.569911	0.0108394	0.148828	ajuba LIM protein [Source:MGI Symbol;Acc:MGI:1341886]
Ppl	6342.97	5581.03	5818.41	5819.94	4854.18	4594.3	0.318295	0.0108569	0.148937	periplakin [Source:MGI Symbol;Acc:MGI:1194898]
Brd3	3814.5	3720.35	3023.16	2934.52	2396.84	2544.17	0.449394	0.010895	0.149328	bromodomain containing 3 [Source:MGI Symbol;Acc:MGI:1914632]
Chchd4	1340.52	1248.81	1167.55	1238.65	994.68	968.064	0.347817	0.0109102	0.149406	coiled-coil-helix-coiled-coil-helix domain containing 4 [Source:MGI Symbol;Acc:MGI:1919420]
Ttf2	1901.31	1820.56	1984.62	1915.77	1580.1	1474.1	0.319187	0.0109617	0.149933	transcription termination factor, RNA polymerase II [Source:MGI Symbol;Acc:MGI:1921294]
Mutyh	209.054	200.612	206.418	163.654	266.909	297.02	-0.53198	0.0109679	0.149933	mutY DNA glycosylase [Source:MGI Symbol;Acc:MGI:1917853]
Abcb9	43.5943	41.1255	61.2804	54.2103	29.36	16.0011	1.13312	0.0109792	0.149957	ATP-binding cassette, sub-family B (MDR/TAP), member 9 [Source:MGI Symbol;Acc:MGI:1861729]
Ttc9	1612	1746.33	3175.83	3214.77	1316.75	1443.1	0.820624	0.0110148	0.150193	tetratricopeptide repeat domain 9 [Source:MGI Symbol;Acc:MGI:1916730]
Ube2b	1520.85	1700.19	1267.54	1339.92	1954.66	2014.13	-0.445406	0.0110157	0.150193	ubiquitin-conjugating enzyme E2B [Source:MGI Symbol;Acc:MGI:102944]
Uckl1	215.99	255.781	174.165	142.174	306.055	340.023	-0.71252	0.0110455	0.150467	uridine-cytidine kinase 1-like 1 [Source:MGI Symbol;Acc:MGI:1915806]
Gm7074	3.96312	14.0429	10.7509	10.2284	0.889696	1.00007	3.36901	0.0110675	0.150635	predicted gene 7074 [Source:MGI Symbol;Acc:MGI:3645420]
E2f5	754.974	729.225	666.558	661.775	966.209	872.058	-0.386582	0.0110925	0.150845	E2F transcription factor 5 [Source:MGI Symbol;Acc:MGI:105091]
Sec24b	2731.58	2744.37	3127.45	3052.14	2394.17	2135.14	0.363433	0.0111347	0.151287	Sec24 related gene family, member B (S, cerevisiae) [Source:MGI Symbol;Acc:MGI:2139764]
Sec31a	6965.18	6129.7	6360.26	6080.76	5344.4	4599.31	0.360589	0.0111541	0.151419	Sec31 homolog A (S, cerevisiae) [Source:MGI Symbol;Acc:MGI:1916412]
Rsph10b	101.06	115.352	99.9837	123.763	72.955	63.0042	0.693339	0.0111722	0.151533	radial spoke head 10 homolog B (Chlamydomonas) [Source:MGI Symbol;Acc:MGI:1922386]
Ctdp1	1722.97	1585.84	1429.87	1398.22	1148.6	1184.08	0.395713	0.0112399	0.152319	CTD (carboxy-terminal domain, RNA polymerase II, polypeptide A) phosphatase, subunit 1 [Source:MGI Symbol;Acc:MGI:1926953]
Sbsn	85.207	72.2204	374.133	378.449	75.6241	69.0046	1.65294	0.0112744	0.152559	suprabasin [Source:MGI Symbol;Acc:MGI:2446326]
Csnk1e	3239.85	3215.81	3396.22	3488.89	2824.78	2444.16	0.340043	0.0112772	0.152559	casein kinase 1, epsilon [Source:MGI Symbol;Acc:MGI:1351660]
Mrpl54	2636.46	2449.47	2509.27	2406.73	2989.38	3230.21	-0.314494	0.0112922	0.152608	mitochondrial ribosomal protein L54 [Source:MGI Symbol;Acc:MGI:1913297]
Adgre5	855.043	796.43	783.743	706.78	987.562	1071.07	-0.3897	0.0113003	0.152608	adhesion G protein-coupled receptor E5 [Source:MGI Symbol;Acc:MGI:1347095]
2410012E07Rik	0	0	0	0	8.00726	7.00046	-5.3186	0.0113201	1	RIKEN cDNA 2410012E07 gene [Source:MGI Symbol;Acc:MGI:1920898]
Gm19610	17.834	13.0398	32.2528	32.7308	8.00726	6.0004	1.76783	0.0113256	0.152789	predicted gene, 19610 [Source:MGI Symbol;Acc:MGI:5011795]
Shtn1	4825.1	4748.49	5250.76	5137.71	6118.44	6192.41	-0.302699	0.0113337	0.152789	shootin 1 [Source:MGI Symbol;Acc:MGI:1918903]
Psma5	4228.65	4469.64	5711.97	5875.17	3576.58	3642.24	0.490575	0.0113552	0.152789	proteasome subunit alpha 5 [Source:MGI Symbol;Acc:MGI:1347009]
Gm48809	3.96312	0	12.9011	13.2969	0	0	5.43953	0.0113594	0.152789	predicted gene, 48809 [Source:MGI Symbol;Acc:MGI:6098521]
Polr3k	727.232	825.519	647.207	624.953	929.732	1013.07	-0.459558	0.0113626	0.152789	polymerase (RNA) III (DNA directed) polypeptide K [Source:MGI Symbol;Acc:MGI:1914255]
Ephb3	1026.45	970.963	1079.39	1040.22	823.858	802.053	0.340128	0.011446	0.153778	Eph receptor B3 [Source:MGI Symbol;Acc:MGI:104770]
Cpox	8549.44	8224.1	4649.78	4604.81	2930.66	4433.29	0.821609	0.0114624	0.153867	coproporphyrinogen oxidase [Source:MGI Symbol;Acc:MGI:104841]
B3galt1	2.97234	1.00306	10.7509	8.18269	0	0	5.04112	0.011528	1	UDP-Gal:betaGlcNAc beta 1,3-galactosyltransferase, polypeptide 1 [Source:MGI Symbol;Acc:MGI:1349403]
1600020E01Rik	104.032	102.312	106.434	110.466	126.337	245.016	-0.809236	0.0115519	0.154864	RIKEN cDNA 1600020E01 gene [Source:MGI Symbol;Acc:MGI:1919262]
Slc9a9	0	0	3.22528	0	14.2351	12.0008	-4.06298	0.0115765	0.154864	solute carrier family 9 (sodium/hydrogen exchanger), member 9 [Source:MGI Symbol;Acc:MGI:2679732]
Ufd1	1902.3	1800.49	2571.62	2617.44	1517.82	1534.1	0.542684	0.0115808	0.154864	ubiquitin recognition factor in ER-associated degradation 1 [Source:MGI Symbol;Acc:MGI:109353]
Marchf7	2153.95	2326.1	2479.17	2395.48	3015.18	2865.19	-0.330359	0.0115936	0.154864	membrane associated ring-CH-type finger 7 [Source:MGI Symbol;Acc:MGI:1931053]
Nhlrc3	1193.89	1205.68	1203.03	1075	810.513	972.065	0.392321	0.011602	0.154864	NHL repeat containing 3 [Source:MGI Symbol;Acc:MGI:2444520]
Sf3b4	4814.2	4095.5	6269.95	5904.83	3687.79	3609.24	0.53075	0.0116045	0.154864	splicing factor 3b, subunit 4 [Source:MGI Symbol;Acc:MGI:109580]
Sdhc	1951.84	2071.32	1776.06	1825.76	2315.88	2581.17	-0.360959	0.0116061	0.154864	succinate dehydrogenase complex, subunit C, integral membrane protein [Source:MGI Symbol;Acc:MGI:1913302]
Chrnd	7.92624	8.02449	4.30038	6.13702	27.5806	17.0011	-1.75561	0.0116316	0.155056	cholinergic receptor, nicotinic, delta polypeptide [Source:MGI Symbol;Acc:MGI:87893]
Sema4b	1262.25	1042.18	1051.44	1031.02	862.115	783.052	0.414813	0.0116404	0.155056	sema domain, immunoglobulin domain (Ig), transmembrane domain (TM) and short cytoplasmic domain, (semaphorin) 4B [Source:MGI Symbol;Acc:MGI:107559]
Rasef	706.426	801.446	831.048	762.013	1019.59	985.065	-0.370948	0.0116954	0.155636	RAS and EF hand domain containing [Source:MGI Symbol;Acc:MGI:2448565]
Spred3	307.142	315.964	445.089	460.276	277.585	190.013	0.707148	0.0117038	0.155636	sprouty-related EVH1 domain containing 3 [Source:MGI Symbol;Acc:MGI:2142186]
Psmg3	570.689	535.634	512.82	512.441	382.569	425.028	0.401036	0.011744	0.156037	proteasome (prosome, macropain) assembly chaperone 3 [Source:MGI Symbol;Acc:MGI:1913756]
Acacb	156.543	143.438	170.94	188.202	109.433	108.007	0.599415	0.0117572	0.156081	acetyl-Coenzyme A carboxylase beta [Source:MGI Symbol;Acc:MGI:2140940]
Foxa2	0	0	0	0	4.44848	11.0007	-5.35818	0.011781	1	forkhead box A2 [Source:MGI Symbol;Acc:MGI:1347476]
Flot1	955.112	1013.09	676.234	723.145	1270.49	1209.08	-0.558174	0.0117837	0.156299	flotillin 1 [Source:MGI Symbol;Acc:MGI:1100500]
Haghl	504.307	446.362	351.556	344.696	607.662	606.04	-0.559201	0.0118043	0.156327	hydroxyacylglutathione hydrolase-like [Source:MGI Symbol;Acc:MGI:1919877]
Glt8d2	7.92624	8.02449	20.4268	21.4796	32.029	55.0037	-1.59092	0.0118069	0.156327	glycosyltransferase 8 domain containing 2 [Source:MGI Symbol;Acc:MGI:1922032]
Odc1	18157	18280.8	26207.6	27609.4	14832.1	15413	0.577294	0.0118158	0.156327	ornithine decarboxylase, structural 1 [Source:MGI Symbol;Acc:MGI:97402]
Usp36	2400.66	2007.12	2824.27	2940.65	1673.52	1893.13	0.512105	0.0118839	0.157094	ubiquitin specific peptidase 36 [Source:MGI Symbol;Acc:MGI:1919594]
Mt1	947.185	866.645	377.358	389.701	827.417	2095.14	-1.17902	0.011912	0.157333	metallothionein 1 [Source:MGI Symbol;Acc:MGI:97171]
Mtcp1	68.3638	83.254	53.7547	58.3017	122.778	104.007	-0.782237	0.0119496	0.157696	mature T cell proliferation 1 [Source:MGI Symbol;Acc:MGI:102699]
Pgk1	21373.1	21926.9	18594.8	18939.9	22625	37005.5	-0.56105	0.0119624	0.157732	phosphoglycerate kinase 1 [Source:MGI Symbol;Acc:MGI:97555]
Heatr5b	2034.07	1993.08	2135.14	2181.71	1773.16	1366.09	0.409903	0.0119865	0.157917	HEAT repeat containing 5B [Source:MGI Symbol;Acc:MGI:2444098]
Msto1	1747.74	1618.94	1869.59	1868.72	1351.45	1434.1	0.350927	0.0120217	0.158247	misato 1, mitochondrial distribution and morphology regulator [Source:MGI Symbol;Acc:MGI:2385175]
Setd1b	1216.68	1093.34	1416.97	1213.08	932.401	924.061	0.411775	0.0120508	0.158496	SET domain containing 1B [Source:MGI Symbol;Acc:MGI:2652820]
Zfp472	294.262	361.102	280.6	246.503	401.253	468.031	-0.555385	0.0120967	0.158966	zinc finger protein 472 [Source:MGI Symbol;Acc:MGI:2385049]
Taz	461.703	414.264	423.587	395.838	636.132	518.034	-0.445838	0.0121279	0.159199	tafazzin [Source:MGI Symbol;Acc:MGI:109626]
Fbxo11	4210.81	4662.23	3897.22	3740.51	5177.14	5565.37	-0.379851	0.0121541	0.159199	F-box protein 11 [Source:MGI Symbol;Acc:MGI:2147134]
Gm49797	117.903	120.367	153.738	152.403	192.174	223.015	-0.609185	0.0121559	0.159199	predicted gene, 49797 [Source:MGI Symbol;Acc:MGI:6215329]
H2-T23	116.912	96.2938	112.885	116.603	148.579	194.013	-0.628737	0.0121565	0.159199	histocompatibility 2, T region locus 23 [Source:MGI Symbol;Acc:MGI:95957]
Car12	1223.61	1231.76	1017.04	902.141	1401.27	1698.11	-0.502527	0.0121654	0.159199	carbonic anhydrase 12 [Source:MGI Symbol;Acc:MGI:1923709]
Lnx1	468.639	506.546	496.693	543.126	409.26	323.021	0.459085	0.0121939	0.159439	ligand of numb-protein X 1 [Source:MGI Symbol;Acc:MGI:1278335]
Atpif1	963.038	1208.69	817.071	811.109	1234.9	1610.11	-0.58211	0.0122202	0.159585	ATPase inhibitory factor 1 [Source:MGI Symbol;Acc:MGI:1196457]
Sel1l	3701.55	3597.98	3146.8	2961.11	2694	2335.15	0.414567	0.0122255	0.159585	sel-1 suppressor of lin-12-like (C, elegans) [Source:MGI Symbol;Acc:MGI:1329016]
Nkpd1	82.2347	58.1775	89.2328	94.1009	49.823	37.0025	0.894879	0.0122477	0.159742	NTPase, KAP family P-loop domain containing 1 [Source:MGI Symbol;Acc:MGI:1916797]
Rps2-ps13	4902.38	5487.75	6835.45	6808	4512.54	4059.27	0.487302	0.0122701	0.159867	ribosomal protein S2, pseudogene 13 [Source:MGI Symbol;Acc:MGI:3705640]
H3c15	5.94468	4.01224	18.2766	16.3654	0	2.00013	3.52953	0.0122778	0.159867	H3 clustered histone 15 [Source:MGI Symbol;Acc:MGI:2448357]
Vegfa	114.93	92.2816	284.9	252.641	240.218	700.046	-1.33637	0.0122994	0.160016	vascular endothelial growth factor A [Source:MGI Symbol;Acc:MGI:103178]
Mgst1	9.9078	8.02449	0	0	57.8302	238.016	-5.04096	0.0123109	0.160032	microsomal glutathione S-transferase 1 [Source:MGI Symbol;Acc:MGI:1913850]
Alcam	224.907	225.689	8.60075	9.20552	5.33817	10.0007	3.93462	0.0123468	0.160364	activated leukocyte cell adhesion molecule [Source:MGI Symbol;Acc:MGI:1313266]
Chmp5	2037.04	2202.72	1996.45	2070.22	2474.24	2719.18	-0.322278	0.0123825	0.160577	charged multivesicular body protein 5 [Source:MGI Symbol;Acc:MGI:1924209]
Zfp655	1343.5	1433.37	1409.45	1507.66	912.828	1204.08	0.428013	0.0123837	0.160577	zinc finger protein 655 [Source:MGI Symbol;Acc:MGI:1919861]
Apbb3	248.686	224.686	233.295	252.641	524.031	269.018	-0.726586	0.0124131	0.160825	amyloid beta (A4) precursor protein-binding, family B, member 3 [Source:MGI Symbol;Acc:MGI:108404]
Foxn2	1338.54	1459.45	1559.96	1479.02	1863.91	1823.12	-0.337411	0.0124463	0.161121	forkhead box N2 [Source:MGI Symbol;Acc:MGI:1347478]
Commd2	1882.48	1761.37	1564.26	1664.15	1286.5	1379.09	0.366608	0.0124647	0.161225	COMM domain containing 2 [Source:MGI Symbol;Acc:MGI:1098806]
Crkl	3229.94	3134.56	3659.62	3870.41	2686.88	2650.18	0.380339	0.0124835	0.161335	v-crk avian sarcoma virus CT10 oncogene homolog-like [Source:MGI Symbol;Acc:MGI:104686]
Rhox5	0	0	15.0513	9.20552	185.057	251.017	-5.17077	0.0124941	0.16134	reproductive homeobox 5 [Source:MGI Symbol;Acc:MGI:97538]
Nae1	1722.97	1944.93	1668.55	1667.22	2296.3	2171.14	-0.351353	0.0125628	0.162092	NEDD8 activating enzyme E1 subunit 1 [Source:MGI Symbol;Acc:MGI:2384561]
Srgap3	11.8894	7.02143	24.7272	29.6622	86.3005	33.0022	-1.70733	0.0125919	0.162145	SLIT-ROBO Rho GTPase activating protein 3 [Source:MGI Symbol;Acc:MGI:2152938]
8030462N17Rik	1218.66	1326.05	1088	1109.78	899.482	913.061	0.387817	0.0125933	0.162145	RIKEN cDNA 8030462N17 gene [Source:MGI Symbol;Acc:MGI:2444951]
Rbm8a	6713.52	6599.14	6692.46	6829.48	5733.2	5322.35	0.279255	0.0125999	0.162145	RNA binding motif protein 8a [Source:MGI Symbol;Acc:MGI:1913129]
Rdh11	2950.54	3118.52	3424.17	3306.83	2242.03	2686.18	0.377162	0.0126163	0.162145	retinol dehydrogenase 11 [Source:MGI Symbol;Acc:MGI:102581]
Gm42141	27.7418	28.0857	31.1777	30.6851	16.0145	4.00027	1.53769	0.0126286	0.162145	predicted gene, 42141 [Source:MGI Symbol;Acc:MGI:5625026]
Gm20075	353.708	391.194	302.101	294.577	419.936	575.038	-0.567714	0.0126292	0.162145	predicted gene, 20075 [Source:MGI Symbol;Acc:MGI:5012260]
Rab10os	378.478	409.249	421.437	419.363	500.899	585.039	-0.414917	0.0126458	0.162225	RAB10, member RAS oncogene family, opposite strand [Source:MGI Symbol;Acc:MGI:1921423]
Ccl27a	83.2255	62.1898	92.4581	69.5529	128.116	124.008	-0.715061	0.0126671	0.162366	chemokine (C-C motif) ligand 27A [Source:MGI Symbol;Acc:MGI:1343459]
Slc25a30	1038.34	1242.79	1128.85	1108.75	1338.1	1707.11	-0.430302	0.0126986	0.162636	solute carrier family 25, member 30 [Source:MGI Symbol;Acc:MGI:1914804]
Gm5819	8.91702	10.0306	9.67585	12.274	2.66909	0	2.88389	0.0127199	0.162776	predicted gene 5819 [Source:MGI Symbol;Acc:MGI:3643122]
Gm17354	41.6127	50.153	52.6796	41.9363	80.0726	81.0054	-0.790347	0.0127411	0.162913	predicted gene, 17354 [Source:MGI Symbol;Acc:MGI:4936988]
Tepsin	596.449	563.72	509.595	532.898	434.171	397.026	0.40576	0.0127756	0.163221	TEPSIN, adaptor related protein complex 4 accessory protein [Source:MGI Symbol;Acc:MGI:1926027]
Pfn2	1435.64	1543.71	1197.65	1280.59	1121.02	708.047	0.576673	0.0127996	0.16332	profilin 2 [Source:MGI Symbol;Acc:MGI:97550]
Mir703	30.7142	34.1041	27.9524	40.9134	55.1611	74.0049	-0.947693	0.0128067	0.16332	microRNA 703 [Source:MGI Symbol;Acc:MGI:3629657]
Rrp9	1455.46	1329.06	1965.27	1999.64	1263.37	964.064	0.599026	0.0128168	0.16332	ribosomal RNA processing 9, U3 small nucleolar RNA binding protein [Source:MGI Symbol;Acc:MGI:2384313]
Ik	3410.26	3506.7	2993.06	3109.42	4406.66	3934.26	-0.357632	0.0128252	0.16332	IK cytokine [Source:MGI Symbol;Acc:MGI:1345142]
Vasn	134.746	116.355	141.912	160.585	100.536	65.0043	0.737837	0.0128571	0.163593	vasorin [Source:MGI Symbol;Acc:MGI:2177651]
Hydin	1.98156	2.00612	9.67585	7.15985	0	0	4.90292	0.012884	1	HYDIN, axonemal central pair apparatus protein [Source:MGI Symbol;Acc:MGI:2389007]
Nqo2	493.408	484.478	487.018	491.984	691.293	588.039	-0.387469	0.0129046	0.164064	N-ribosyldihydronicotinamide quinone reductase 2 [Source:MGI Symbol;Acc:MGI:104513]
Nudt5	2179.72	2352.18	2077.08	2182.73	1790.07	1738.12	0.317217	0.0129225	0.164158	nudix (nucleoside diphosphate linked moiety X)-type motif 5 [Source:MGI Symbol;Acc:MGI:1858232]
Rala	2228.26	2227.8	2248.02	2189.89	2572.11	3032.2	-0.333512	0.0129611	0.164443	v-ral simian leukemia viral oncogene A (ras related) [Source:MGI Symbol;Acc:MGI:1927243]
Emc1	1282.07	1291.94	1711.55	1664.15	1156.6	918.061	0.519498	0.012966	0.164443	ER membrane protein complex subunit 1 [Source:MGI Symbol;Acc:MGI:2443696]
Esco2	1371.24	1683.14	948.233	980.9	1958.22	1983.13	-0.66138	0.0130104	0.164873	establishment of sister chromatid cohesion N-acetyltransferase 2 [Source:MGI Symbol;Acc:MGI:1919238]
Soga1	21.7972	32.0979	7.52566	8.18269	0.889696	5.00033	2.58959	0.0130388	0.164979	suppressor of glucose, autophagy associated 1 [Source:MGI Symbol;Acc:MGI:2444575]
9930111J21Rik2	28.7326	19.0582	30.1026	20.4567	9.78665	8.00053	1.46255	0.0130462	0.164979	RIKEN cDNA 9930111J21 gene 2 [Source:MGI Symbol;Acc:MGI:3711310]
Malat1	4776.55	5833.8	5938.82	7413.52	13509.1	6595.44	-0.746788	0.0130505	0.164979	metastasis associated lung adenocarcinoma transcript 1 (non-coding RNA) [Source:MGI Symbol;Acc:MGI:1919539]
Zfp511	554.837	542.656	603.128	524.715	717.984	719.048	-0.369284	0.013061	0.164979	zinc finger protein 511 [Source:MGI Symbol;Acc:MGI:1917002]
Vash1	1224.6	1180.6	673.009	624.953	614.78	416.028	0.844744	0.0130807	0.165094	vasohibin 1 [Source:MGI Symbol;Acc:MGI:2442543]
Patj	2136.12	2040.23	1925.49	1892.25	2378.16	2702.18	-0.345764	0.0131007	0.165212	PATJ, crumbs cell polarity complex component [Source:MGI Symbol;Acc:MGI:1277960]
Dnttip2	3710.47	3928.99	4878.78	4900.41	3151.3	3244.22	0.445465	0.0131535	0.165744	deoxynucleotidyltransferase, terminal, interacting protein 2 [Source:MGI Symbol;Acc:MGI:1923173]
Dgkq	686.61	616.882	603.128	689.391	537.376	331.022	0.578702	0.0131677	0.165789	diacylglycerol kinase, theta [Source:MGI Symbol;Acc:MGI:102918]
Clu	1360.34	1357.14	478.417	422.431	2964.47	1378.09	-1.26318	0.0131995	0.166056	clusterin [Source:MGI Symbol;Acc:MGI:88423]
Spring1	1145.34	1184.61	1203.03	1222.29	897.703	993.066	0.330876	0.0132529	0.166577	SREBF pathway regulator in golgi 1 [Source:MGI Symbol;Acc:MGI:1924042]
Slc4a7	903.591	887.709	650.432	644.387	1408.39	960.064	-0.618278	0.0132626	0.166577	solute carrier family 4, sodium bicarbonate cotransporter, member 7 [Source:MGI Symbol;Acc:MGI:2443878]
Crot	1214.7	1315.01	835.348	914.415	1633.48	1548.1	-0.572153	0.0132765	0.166577	carnitine O-octanoyltransferase [Source:MGI Symbol;Acc:MGI:1921364]
H3f3c	62.4191	75.2296	32.2528	42.9591	121.888	94.0062	-1.01932	0.0132835	0.166577	H3 histone, family 3C [Source:MGI Symbol;Acc:MGI:3650546]
Nlrx1	43.5943	38.1163	48.3792	40.9134	22.2424	20.0013	1.01473	0.0133138	0.166823	NLR family member X1 [Source:MGI Symbol;Acc:MGI:2429611]
Ppp2r5e	3121.95	3206.79	3301.61	3455.14	2752.72	2507.17	0.314703	0.013333	0.16693	protein phosphatase 2, regulatory subunit B', epsilon [Source:MGI Symbol;Acc:MGI:1349473]
Senp2	4081.02	4486.69	4090.73	4018.72	3259.84	3468.23	0.309697	0.0133831	0.167392	SUMO/sentrin specific peptidase 2 [Source:MGI Symbol;Acc:MGI:1923076]
Dapp1	975.918	1011.09	850.399	927.712	747.344	705.047	0.37425	0.0133959	0.167392	dual adaptor for phosphotyrosine and 3-phosphoinositides 1 [Source:MGI Symbol;Acc:MGI:1347063]
Cideb	18.8248	13.0398	19.3517	33.7536	8.00726	4.00027	1.81108	0.0134021	0.167392	cell death-inducing DNA fragmentation factor, alpha subunit-like effector B [Source:MGI Symbol;Acc:MGI:1270844]
Sav1	1905.27	1961.99	2148.04	2087.61	1699.32	1468.1	0.354778	0.0134397	0.167728	salvador family WW domain containing 1 [Source:MGI Symbol;Acc:MGI:1927144]
Hyal2	781.725	794.424	849.324	817.246	677.058	562.037	0.387047	0.0134843	0.16815	hyaluronoglucosaminidase 2 [Source:MGI Symbol;Acc:MGI:1196334]
Tmem54	1704.14	1588.85	1824.43	1838.04	1361.23	1386.09	0.340076	0.0135424	0.168445	transmembrane protein 54 [Source:MGI Symbol;Acc:MGI:1913510]
Zwilch	1402.94	1560.76	1241.73	1411.51	1894.16	1763.12	-0.380949	0.0135462	0.168445	zwilch kinetochore protein [Source:MGI Symbol;Acc:MGI:1915264]
Ccdc85c	2173.77	1936.91	1738.43	1653.93	1411.06	1397.09	0.417939	0.0135462	0.168445	coiled-coil domain containing 85C [Source:MGI Symbol;Acc:MGI:3644008]
Ermard	138.709	163.499	156.964	164.677	232.211	213.014	-0.514141	0.013558	0.168445	ER membrane associated RNA degradation [Source:MGI Symbol;Acc:MGI:1917317]
Ubap2l	7062.28	6596.13	6630.1	6450	5713.63	4999.33	0.31948	0.0135618	0.168445	ubiquitin-associated protein 2-like [Source:MGI Symbol;Acc:MGI:1921633]
Ifi35	322.994	332.013	232.22	207.636	450.186	405.027	-0.643304	0.0135908	0.168671	interferon-induced protein 35 [Source:MGI Symbol;Acc:MGI:1917360]
Spata2	1946.88	1906.82	1986.77	2001.69	1615.69	1594.11	0.288703	0.0136267	0.168893	spermatogenesis associated 2 [Source:MGI Symbol;Acc:MGI:2146885]
Sccpdh	783.707	876.675	857.925	928.735	1070.3	1149.08	-0.364683	0.0136304	0.168893	saccharopine dehydrogenase (putative) [Source:MGI Symbol;Acc:MGI:1924486]
Myzap	548.892	575.757	518.195	538.012	644.14	829.055	-0.433233	0.0137034	0.169643	myocardial zonula adherens protein [Source:MGI Symbol;Acc:MGI:2142908]
Gspt1	7741.95	7725.57	9881.19	9699.55	6764.36	6223.41	0.432137	0.0137126	0.169643	G1 to S phase transition 1 [Source:MGI Symbol;Acc:MGI:1316728]
Inf2	1424.74	1280.91	2053.43	1951.57	1215.32	978.065	0.612977	0.0137313	0.16974	inverted formin, FH2 and WH2 domain containing [Source:MGI Symbol;Acc:MGI:1917685]
Lsm2	1929.05	1796.48	2220.07	2024.19	2663.75	2479.16	-0.368234	0.0137542	0.169816	LSM2 homolog, U6 small nuclear RNA and mRNA degradation associated [Source:MGI Symbol;Acc:MGI:90676]
Mettl23	494.399	419.279	426.812	430.614	547.163	647.043	-0.430639	0.0137592	0.169816	methyltransferase like 23 [Source:MGI Symbol;Acc:MGI:1921569]
Dok1	534.03	457.396	423.587	401.975	337.195	314.021	0.480296	0.0137726	0.169848	docking protein 1 [Source:MGI Symbol;Acc:MGI:893587]
Tesk1	475.574	466.423	588.076	551.309	387.018	374.025	0.450949	0.0138433	0.170585	testis specific protein kinase 1 [Source:MGI Symbol;Acc:MGI:1201675]
Stk32c	3.96312	3.00918	5.37547	5.11418	0	0	4.65151	0.0138595	1	serine/threonine kinase 32C [Source:MGI Symbol;Acc:MGI:2385336]
Mib1	3761	4114.56	3363.97	3358.99	2925.32	2683.18	0.380105	0.0138753	0.170844	mindbomb E3 ubiquitin protein ligase 1 [Source:MGI Symbol;Acc:MGI:2443157]
Aar2	2675.1	2619.99	3071.54	2933.49	2203.78	2259.15	0.340234	0.0139481	0.171606	AAR2 splicing factor homolog [Source:MGI Symbol;Acc:MGI:1915545]
Trank1	14.8617	30.0918	40.8536	39.8906	7.11756	14.0009	1.58041	0.0139848	0.171743	tetratricopeptide repeat and ankyrin repeat containing 1 [Source:MGI Symbol;Acc:MGI:1341834]
Antkmt	524.122	493.506	494.543	455.162	642.36	631.042	-0.372431	0.0139912	0.171743	adenine nucleotide translocase lysine methyltransferase [Source:MGI Symbol;Acc:MGI:2384888]
Oaf	1662.53	1629.97	2152.34	2205.23	1228.67	1472.1	0.502206	0.0139922	0.171743	out at first homolog [Source:MGI Symbol;Acc:MGI:94852]
Upk3bl	504.307	563.72	814.921	836.68	787.381	1637.11	-0.834116	0.0140502	0.172319	uroplakin 3B-like [Source:MGI Symbol;Acc:MGI:1916915]
Acsbg1	2.97234	0	30.1026	37.8449	0.889696	1.00007	4.2308	0.0140701	0.172427	acyl-CoA synthetase bubblegum family member 1 [Source:MGI Symbol;Acc:MGI:2385656]
Ptpn1	4432.75	4304.13	4218.67	4157.83	3599.71	3452.23	0.278996	0.0140866	0.172494	protein tyrosine phosphatase, non-receptor type 1 [Source:MGI Symbol;Acc:MGI:97805]
Norad	8026.31	8555.11	10396.2	10292.8	6839.09	7128.47	0.415936	0.0141091	0.172635	non-coding RNA activated by DNA damage [Source:MGI Symbol;Acc:MGI:1914767]
Ubtd1	412.164	389.188	363.382	361.061	496.45	507.034	-0.395053	0.0141302	0.172673	ubiquitin domain containing 1 [Source:MGI Symbol;Acc:MGI:2385092]
Gm13456	884.766	792.418	755.791	811.109	1042.72	1030.07	-0.353602	0.0141343	0.172673	predicted gene 13456 [Source:MGI Symbol;Acc:MGI:3651389]
Lbh	2945.59	3020.22	2445.84	2406.73	3799.89	3411.23	-0.414802	0.0141872	0.173184	limb-bud and heart [Source:MGI Symbol;Acc:MGI:1925139]
Ccdc167	79.2624	71.2173	89.2328	67.5072	110.322	137.009	-0.686498	0.0142291	0.173559	coiled-coil domain containing 167 [Source:MGI Symbol;Acc:MGI:1915847]
Klc1	3488.54	3140.58	4991.66	4976.1	3049.88	2341.16	0.622141	0.0142426	0.173588	kinesin light chain 1 [Source:MGI Symbol;Acc:MGI:107978]
Pcnx3	6431.15	5930.1	6387.13	5872.1	5150.45	4853.32	0.299258	0.0142608	0.173675	pecanex homolog 3 [Source:MGI Symbol;Acc:MGI:1861733]
Mmp9	3.96312	4.01224	15.0513	18.411	0.889696	1.00007	3.45491	0.0142799	0.173772	matrix metallopeptidase 9 [Source:MGI Symbol;Acc:MGI:97011]
Smurf1	4195.95	3707.31	5794.76	5678.79	3194.9	3378.22	0.559658	0.0143033	0.173922	SMAD specific E3 ubiquitin protein ligase 1 [Source:MGI Symbol;Acc:MGI:1923038]
Fem1a	1110.66	1053.21	1412.67	1348.1	854.108	933.062	0.462339	0.0143676	0.174568	fem 1 homolog a [Source:MGI Symbol;Acc:MGI:1335089]
Timp2	9478.79	9103.78	11222.9	11128.5	7274.15	8277.55	0.396244	0.0143996	0.174677	tissue inhibitor of metalloproteinase 2 [Source:MGI Symbol;Acc:MGI:98753]
Cox16	298.225	245.75	316.078	365.152	205.52	211.014	0.556434	0.0144085	0.174677	cytochrome c oxidase assembly protein 16 [Source:MGI Symbol;Acc:MGI:1913522]
Brat1	1080.94	856.614	852.549	812.132	733.109	456.03	0.598251	0.0144299	0.174677	BRCA1-associated ATM activator 1 [Source:MGI Symbol;Acc:MGI:1891679]
Ap5z1	561.772	517.579	428.962	489.938	362.106	370.025	0.449084	0.0144356	0.174677	adaptor-related protein complex 5, zeta 1 subunit [Source:MGI Symbol;Acc:MGI:1924908]
Rxrb	1583.27	1480.52	1580.39	1453.45	1770.49	2185.15	-0.375403	0.0144405	0.174677	retinoid X receptor beta [Source:MGI Symbol;Acc:MGI:98215]
Zswim6	258.593	256.784	320.378	269.006	475.987	336.022	-0.557313	0.0144437	0.174677	zinc finger SWIM-type containing 6 [Source:MGI Symbol;Acc:MGI:1914513]
Mpc1	101.06	83.254	54.8298	71.5985	129.006	139.009	-0.784506	0.0144683	0.174839	mitochondrial pyruvate carrier 1 [Source:MGI Symbol;Acc:MGI:1915240]
0610012G03Rik	1735.85	1719.25	1607.27	1636.54	1306.96	1394.09	0.310663	0.0145168	0.175289	RIKEN cDNA 0610012G03 gene [Source:MGI Symbol;Acc:MGI:1913301]
Isg15	137.718	107.328	208.568	237.298	88.0799	96.0064	0.907928	0.0145453	0.175499	ISG15 ubiquitin-like modifier [Source:MGI Symbol;Acc:MGI:1855694]
Zdhhc9	602.394	604.846	569.8	583.017	442.179	478.032	0.3594	0.0146163	0.176219	zinc finger, DHHC domain containing 9 [Source:MGI Symbol;Acc:MGI:2444393]
Rps11-ps1	79.2624	64.1959	75.2566	51.1418	97.8665	136.009	-0.791935	0.0146532	0.176414	ribosomal protein S11, pseudogene 1 [Source:MGI Symbol;Acc:MGI:3644744]
Dclre1c	426.035	473.445	426.812	395.838	351.43	253.017	0.509048	0.014655	0.176414	DNA cross-link repair 1C [Source:MGI Symbol;Acc:MGI:2441769]
Eif4b	17094.9	16564.5	18400.2	17726.8	20098.2	24133.6	-0.342119	0.0146904	0.176491	eukaryotic translation initiation factor 4B [Source:MGI Symbol;Acc:MGI:95304]
Dnmt3b	524.122	466.423	419.287	472.55	373.672	312.021	0.456321	0.0146945	0.176491	DNA methyltransferase 3B [Source:MGI Symbol;Acc:MGI:1261819]
Thbs1	8820.91	8165.92	3410.2	3327.29	2394.17	3427.23	1.02699	0.0146954	0.176491	thrombospondin 1 [Source:MGI Symbol;Acc:MGI:98737]
Pramel12	537.003	530.619	552.598	547.217	426.164	422.028	0.353373	0.0147239	0.176698	PRAME like 12 [Source:MGI Symbol;Acc:MGI:2140473]
Gm52981	0.99078	2.00612	9.67585	9.20552	0	0	4.97478	0.0147472	1	predicted gene, 52981 [Source:MGI Symbol;Acc:MGI:6388863]
Syf2	1092.83	1096.35	872.976	877.593	1221.55	1505.1	-0.468591	0.0147589	0.176788	SYF2 homolog, RNA splicing factor (S, cerevisiae) [Source:MGI Symbol;Acc:MGI:1915842]
Ifi30	1617.94	1525.66	1830.88	1876.9	1285.61	1344.09	0.381482	0.0147593	0.176788	interferon gamma inducible protein 30 [Source:MGI Symbol;Acc:MGI:2137648]
Maf1	1569.39	1545.72	1182.6	1216.15	1782.06	2042.14	-0.471819	0.0147653	0.176788	MAF1 homolog, negative regulator of RNA polymerase III [Source:MGI Symbol;Acc:MGI:1916127]
S100a7a	9.9078	16.049	424.662	360.038	14.2351	13.0009	3.89521	0.0148509	0.177676	S100 calcium binding protein A7A [Source:MGI Symbol;Acc:MGI:2687194]
Apc2	536.012	490.497	459.065	436.751	394.135	243.016	0.59172	0.0148786	0.177806	APC regulator of WNT signaling pathway 2 [Source:MGI Symbol;Acc:MGI:1346052]
Scai	520.159	548.674	502.069	477.664	768.697	610.04	-0.429305	0.0148845	0.177806	suppressor of cancer cell invasion [Source:MGI Symbol;Acc:MGI:2443716]
Wwox	197.165	134.41	145.138	174.905	261.571	232.015	-0.599293	0.0149793	0.178801	WW domain-containing oxidoreductase [Source:MGI Symbol;Acc:MGI:1931237]
Riox1	485.482	451.377	610.653	596.313	359.437	398.026	0.500994	0.0150205	0.179156	ribosomal oxygenase 1 [Source:MGI Symbol;Acc:MGI:1919202]
Gm49654	513.224	479.463	762.242	685.3	414.598	391.026	0.598345	0.0150534	0.179412	predicted gene, 49654 [Source:MGI Symbol;Acc:MGI:6215088]
Epn2	1117.6	1151.51	854.7	843.84	1370.13	1408.09	-0.485643	0.0151269	0.179853	epsin 2 [Source:MGI Symbol;Acc:MGI:1333766]
Rras	980.872	971.966	761.166	692.46	1243.79	1168.08	-0.501752	0.0151327	0.179853	related RAS viral (r-ras) oncogene [Source:MGI Symbol;Acc:MGI:98179]
Miga2	1546.61	1484.53	1542.76	1569.03	1223.33	1277.08	0.296884	0.0151426	0.179853	mitoguardin 2 [Source:MGI Symbol;Acc:MGI:1922035]
Hey1	27.7418	54.1653	25.8023	23.5252	112.991	48.0032	-1.29606	0.0151449	0.179853	hairy/enhancer-of-split related with YRPW motif 1 [Source:MGI Symbol;Acc:MGI:1341800]
Tnfrsf12a	4335.65	3722.36	6935.43	6850.96	3125.5	3592.24	0.701213	0.015148	0.179853	tumor necrosis factor receptor superfamily, member 12a [Source:MGI Symbol;Acc:MGI:1351484]
Ippk	912.508	970.963	1091.22	1125.12	763.359	798.053	0.392673	0.0152513	0.180868	inositol 1,3,4,5,6-pentakisphosphate 2-kinase [Source:MGI Symbol;Acc:MGI:1922928]
Taf4	824.329	734.24	671.934	629.044	929.732	989.066	-0.424066	0.0152566	0.180868	TATA-box binding protein associated factor 4 [Source:MGI Symbol;Acc:MGI:2152346]
Txnrd1	12327.3	11879.2	14284.8	14400.5	10614.1	9915.66	0.365296	0.0152891	0.18111	thioredoxin reductase 1 [Source:MGI Symbol;Acc:MGI:1354175]
Map3k6	61.4283	80.2449	81.7071	85.9182	40.0363	49.0033	0.798344	0.0153002	0.18111	mitogen-activated protein kinase kinase kinase 6 [Source:MGI Symbol;Acc:MGI:1855691]
Arhgef18	2056.86	2063.3	2214.69	2122.38	1674.41	1768.12	0.296781	0.0153572	0.181522	rho/rac guanine nucleotide exchange factor (GEF) 18 [Source:MGI Symbol;Acc:MGI:2142567]
Cdsn	163.479	158.484	150.513	165.699	74.7344	125.008	0.679893	0.015362	0.181522	corneodesmosin [Source:MGI Symbol;Acc:MGI:3505689]
Fanci	697.509	742.265	792.344	787.584	1064.97	902.06	-0.382192	0.0153698	0.181522	Fanconi anemia, complementation group I [Source:MGI Symbol;Acc:MGI:2384790]
Mif4gd	981.863	1007.07	812.771	869.411	1181.52	1224.08	-0.389868	0.0154055	0.181548	MIF4G domain containing [Source:MGI Symbol;Acc:MGI:1916924]
Gm35610	19.8156	26.0796	11.826	21.4796	47.1539	42.0028	-1.16867	0.0154058	0.181548	predicted gene, 35610 [Source:MGI Symbol;Acc:MGI:5594769]
Snx1	1932.02	1999.1	1878.19	1917.82	2392.39	2313.15	-0.28445	0.0154084	0.181548	sorting nexin 1 [Source:MGI Symbol;Acc:MGI:1928395]
Mccc2	709.398	703.146	500.994	490.961	829.196	944.063	-0.560188	0.0154185	0.181548	methylcrotonoyl-Coenzyme A carboxylase 2 (beta) [Source:MGI Symbol;Acc:MGI:1925288]
Man1a2	5264.01	5353.34	5229.26	5248.17	4039.22	4568.3	0.293341	0.0156108	0.183549	mannosidase, alpha, class 1A, member 2 [Source:MGI Symbol;Acc:MGI:104676]
Zmym5	743.085	767.342	716.013	755.876	860.336	1134.08	-0.418893	0.0156119	0.183549	zinc finger, MYM-type 5 [Source:MGI Symbol;Acc:MGI:3041170]
Stk19	715.343	684.087	703.111	721.099	864.784	901.06	-0.322636	0.0156482	0.183714	serine/threonine kinase 19 [Source:MGI Symbol;Acc:MGI:1860085]
Zfp513	859.997	745.274	746.115	749.739	599.655	603.04	0.366696	0.0156579	0.183714	zinc finger protein 513 [Source:MGI Symbol;Acc:MGI:2141255]
Nif3l1	1431.68	1479.51	1272.91	1338.89	1019.59	1139.08	0.35573	0.0156612	0.183714	Ngg1 interacting factor 3-like 1 (S, pombe) [Source:MGI Symbol;Acc:MGI:1929485]
Elac2	1424.74	1471.49	2198.57	2062.04	1271.38	1135.08	0.572187	0.0157153	0.184209	elaC ribonuclease Z 2 [Source:MGI Symbol;Acc:MGI:1890496]
Sfi1	257.603	242.741	267.698	215.818	354.099	323.021	-0.461628	0.0157899	0.184839	Sfi1 homolog, spindle assembly associated (yeast) [Source:MGI Symbol;Acc:MGI:1926137]
Sprr2g	5013.34	4773.57	907.379	994.197	305.166	809.054	2.39109	0.0157927	0.184839	small proline-rich protein 2G [Source:MGI Symbol;Acc:MGI:1330348]
Flad1	671.749	637.947	613.879	600.405	516.023	456.03	0.376085	0.0158119	0.184926	flavin adenine dinucleotide synthetase 1 [Source:MGI Symbol;Acc:MGI:2443030]
Nr1h3	6.93546	1.00306	12.9011	19.4339	0.889696	0	4.42551	0.0158341	0.184995	nuclear receptor subfamily 1, group H, member 3 [Source:MGI Symbol;Acc:MGI:1352462]
Plagl2	1536.7	1459.45	1450.3	1457.54	1244.68	1133.08	0.311842	0.0158415	0.184995	pleiomorphic adenoma gene-like 2 [Source:MGI Symbol;Acc:MGI:1933165]
Gm9824	919.443	890.718	640.756	560.514	532.038	441.029	0.629694	0.0158678	0.185159	predicted pseudogene 9824 [Source:MGI Symbol;Acc:MGI:3641964]
Tmem238l	14.8617	9.02755	16.1264	39.8906	73.8447	43.0029	-1.55024	0.0158932	0.185159	transmembrane protein 238 like [Source:MGI Symbol;Acc:MGI:1918826]
Slc8b1	337.856	310.949	270.924	252.641	228.652	159.011	0.595013	0.0159018	0.185159	solute carrier family 8 (sodium/lithium/calcium exchanger), member B1 [Source:MGI Symbol;Acc:MGI:2180781]
Ndufc2	992.761	967.954	906.304	952.26	1187.74	1185.08	-0.313167	0.0159128	0.185159	NADH:ubiquinone oxidoreductase subunit C2 [Source:MGI Symbol;Acc:MGI:1344370]
Gm10254	188.248	159.487	201.043	177.973	120.999	129.009	0.539678	0.0159148	0.185159	predicted gene 10254 [Source:MGI Symbol;Acc:MGI:3708673]
Rnf32	13.8709	19.0582	16.1264	11.2512	44.4848	28.0019	-1.26855	0.0159292	0.185188	ring finger protein 32 [Source:MGI Symbol;Acc:MGI:1861747]
Gm49284	9.9078	11.0337	26.8773	15.3425	52.492	32.0021	-1.4269	0.0159617	0.185428	predicted gene, 49284 [Source:MGI Symbol;Acc:MGI:6118771]
Pip4p1	1098.77	999.049	790.194	743.602	1269.6	1320.09	-0.51191	0.0160078	0.185826	phosphatidylinositol-4,5-bisphosphate 4-phosphatase 1 [Source:MGI Symbol;Acc:MGI:2448501]
Pigb	460.713	498.521	525.721	491.984	391.466	366.024	0.383294	0.0160421	0.186086	phosphatidylinositol glycan anchor biosynthesis, class B [Source:MGI Symbol;Acc:MGI:1891825]
Rbm28	5206.55	5224.94	4032.68	3998.27	3617.5	3084.2	0.461956	0.0160995	0.186496	RNA binding motif protein 28 [Source:MGI Symbol;Acc:MGI:2655711]
Sfn	2127.2	2080.35	2893.08	2813.82	1926.19	1524.1	0.522557	0.0161013	0.186496	stratifin [Source:MGI Symbol;Acc:MGI:1891831]
Parm1	145.645	165.505	40.8536	23.5252	17.7939	36.0024	1.80675	0.0161178	0.186549	prostate androgen-regulated mucin-like protein 1 [Source:MGI Symbol;Acc:MGI:2443349]
Gm3946	8.91702	5.0153	8.60075	8.18269	0.889696	0	4.0324	0.0161358	0.186619	predicted gene 3946 [Source:MGI Symbol;Acc:MGI:3782120]
Naca	12583.9	13516.2	13165.6	13995.5	15297.4	18303.2	-0.335372	0.0161691	0.186865	nascent polypeptide-associated complex alpha polypeptide [Source:MGI Symbol;Acc:MGI:106095]
Trmt61a	932.324	677.066	1550.29	1553.69	661.044	669.044	0.825115	0.0162328	0.187427	tRNA methyltransferase 61A [Source:MGI Symbol;Acc:MGI:2443487]
Neil3	357.671	414.264	269.849	251.618	467.98	528.035	-0.622394	0.0162417	0.187427	nei like 3 (E, coli) [Source:MGI Symbol;Acc:MGI:2384588]
Fxr1	4086.97	4667.24	4856.2	4958.71	6428.94	5550.37	-0.367736	0.0162872	0.187675	fragile X mental retardation gene 1, autosomal homolog [Source:MGI Symbol;Acc:MGI:104860]
Angptl2	14.8617	31.0949	246.197	224.001	882.578	1124.07	-2.95917	0.0162872	0.187675	angiopoietin-like 2 [Source:MGI Symbol;Acc:MGI:1347002]
ccdc198	4.9539	3.00918	34.403	26.5937	55.1611	88.0058	-2.05713	0.0163005	0.187683	coiled-coil domain containing 198 [Source:MGI Symbol;Acc:MGI:1914332]
Cd2bp2	2408.59	2329.11	2329.73	2350.48	2801.65	2879.19	-0.270633	0.0163155	0.187683	CD2 cytoplasmic tail binding protein 2 [Source:MGI Symbol;Acc:MGI:1917483]
6720427I07Rik	36.6588	34.1041	26.8773	39.8906	53.3817	78.0052	-0.930262	0.0163245	0.187683	RIKEN cDNA 6720427I07 gene [Source:MGI Symbol;Acc:MGI:1924398]
Zc3h12a	947.185	923.819	934.257	915.438	797.167	578.038	0.435058	0.0163359	0.187683	zinc finger CCCH type containing 12A [Source:MGI Symbol;Acc:MGI:2385891]
Nup54	3209.14	3321.13	3408.05	3205.57	2621.04	2783.18	0.2823	0.0164135	0.188248	nucleoporin 54 [Source:MGI Symbol;Acc:MGI:1920460]
Gnas	3746.14	2741.37	3067.24	2923.27	2376.38	2276.15	0.423293	0.0164163	0.188248	GNAS (guanine nucleotide binding protein, alpha stimulating) complex locus [Source:MGI Symbol;Acc:MGI:95777]
Il1f6	207.073	263.805	577.325	614.724	156.586	233.015	1.09396	0.0164213	0.188248	interleukin 1 family, member 6 [Source:MGI Symbol;Acc:MGI:1859324]
Vnn3	6.93546	6.01836	1.07509	4.09134	23.1321	15.001	-2.06719	0.0164355	0.188274	vanin 3 [Source:MGI Symbol;Acc:MGI:1347055]
Epcam	17773.6	17568.6	15228.7	15008.1	19473.7	23143.5	-0.378171	0.0164803	0.188648	epithelial cell adhesion molecule [Source:MGI Symbol;Acc:MGI:106653]
Rpl22	7648.82	7697.49	8066.43	8869.01	9447.68	11155.7	-0.352127	0.0165397	0.188964	ribosomal protein L22 [Source:MGI Symbol;Acc:MGI:99262]
Pde7a	2043.98	2154.57	1692.2	1796.1	2568.55	2458.16	-0.387146	0.0165477	0.188964	phosphodiesterase 7A [Source:MGI Symbol;Acc:MGI:1202402]
Gm16536	79.2624	91.2785	84.9324	60.3473	122.778	131.009	-0.684163	0.0165545	0.188964	predicted gene 16536 [Source:MGI Symbol;Acc:MGI:4414956]
Notch2	2447.23	2276.95	2715.69	2815.87	2139.72	1678.11	0.425309	0.0165562	0.188964	notch 2 [Source:MGI Symbol;Acc:MGI:97364]
Rell1	3228.95	3432.47	3496.21	3504.24	4203.81	4090.27	-0.280065	0.0166268	0.18952	RELT-like 1 [Source:MGI Symbol;Acc:MGI:2140767]
Pla2g15	544.929	532.625	552.598	581.994	445.737	415.028	0.361253	0.0166321	0.18952	phospholipase A2, group XV [Source:MGI Symbol;Acc:MGI:2178076]
P4ha2	442.878	401.224	535.397	570.743	781.153	624.041	-0.527797	0.0166414	0.18952	procollagen-proline, 2-oxoglutarate 4-dioxygenase (proline 4-hydroxylase), alpha II polypeptide [Source:MGI Symbol;Acc:MGI:894286]
Gm11511	2.97234	7.02143	1.07509	8.18269	0	0	4.79585	0.0166574	1	predicted gene 11511 [Source:MGI Symbol;Acc:MGI:3649770]
Hltf	1297.92	1480.52	1180.45	1054.54	1804.3	1617.11	-0.448806	0.0168482	0.19159	helicase-like transcription factor [Source:MGI Symbol;Acc:MGI:1196437]
Magi1	1642.71	1643.01	1172.93	1230.47	880.799	1092.07	0.528325	0.0168542	0.19159	membrane associated guanylate kinase, WW and PDZ domain containing 1 [Source:MGI Symbol;Acc:MGI:1203522]
Shroom4	973.936	992.027	890.178	798.835	653.037	730.048	0.402436	0.0168599	0.19159	shroom family member 4 [Source:MGI Symbol;Acc:MGI:2685570]
Ttc37	1581.28	1691.16	1711.55	1922.93	1403.94	1293.09	0.356466	0.0168772	0.191647	tetratricopeptide repeat domain 37 [Source:MGI Symbol;Acc:MGI:2679923]
Fam189b	153.571	143.438	104.284	112.512	88.0799	68.0045	0.717619	0.0169534	0.192373	family with sequence similarity 189, member B [Source:MGI Symbol;Acc:MGI:1915771]
Tdp2	1000.69	1092.33	1110.57	1006.47	1291.84	1342.09	-0.323381	0.0169851	0.192453	tyrosyl-DNA phosphodiesterase 2 [Source:MGI Symbol;Acc:MGI:1860486]
Cep135	1062.12	1175.59	1221.31	1250.93	935.96	918.061	0.344871	0.0169851	0.192453	centrosomal protein 135 [Source:MGI Symbol;Acc:MGI:2681869]
Slc9a3r2	953.13	862.632	722.463	674.049	1196.64	1048.07	-0.482899	0.0169998	0.192459	solute carrier family 9 (sodium/hydrogen exchanger), member 3 regulator 2 [Source:MGI Symbol;Acc:MGI:1890662]
Gm14963	44.5851	45.1377	51.6045	51.1418	23.1321	28.0019	0.914608	0.0170143	0.192459	predicted gene 14963 [Source:MGI Symbol;Acc:MGI:3705162]
Ccdc188	11.8894	4.01224	17.2015	21.4796	3.55878	1.00007	2.55747	0.0170226	0.192459	coiled-coil domain containing 188 [Source:MGI Symbol;Acc:MGI:3647803]
Sh3rf2	68.3638	63.1928	62.3554	59.3245	78.2932	149.01	-0.841071	0.0170544	0.192679	SH3 domain containing ring finger 2 [Source:MGI Symbol;Acc:MGI:2444628]
Fitm2	1889.42	1899.8	2461.97	2417.98	1643.27	1551.1	0.440191	0.0170698	0.192692	fat storage-inducing transmembrane protein 2 [Source:MGI Symbol;Acc:MGI:2444508]
Fam83c	33.6865	49.15	138.687	135.014	34.6981	30.002	1.46046	0.0170802	0.192692	family with sequence similarity 83, member C [Source:MGI Symbol;Acc:MGI:1918655]
Crip2	4651.71	4109.54	4442.29	4177.26	3248.28	3685.24	0.325955	0.0171287	0.1931	cysteine rich protein 2 [Source:MGI Symbol;Acc:MGI:1915587]
Nomo1	4677.47	4149.66	6262.42	6173.84	4024.09	3286.22	0.540264	0.0172327	0.194132	nodal modulator 1 [Source:MGI Symbol;Acc:MGI:2385850]
Gm37353	3.96312	5.0153	1.07509	7.15985	30.2497	10.0007	-2.22469	0.0172535	0.194226	predicted gene, 37353 [Source:MGI Symbol;Acc:MGI:5610581]
Gm8325	689.583	237.725	304.252	344.696	195.733	206.014	0.972481	0.0172732	0.194308	predicted pseudogene 8325 [Source:MGI Symbol;Acc:MGI:3644852]
M6pr-ps	32.6957	41.1255	15.0513	36.8221	12.4557	11.0007	1.42215	0.0172885	0.19434	mannose-6-phosphate receptor, pseudogene [Source:MGI Symbol;Acc:MGI:96905]
Bmp2k	1282.07	1396.26	1810.46	1842.13	2435.1	2066.14	-0.50813	0.0173639	0.195047	BMP2 inducible kinase [Source:MGI Symbol;Acc:MGI:2155456]
Setd7	2236.19	2315.06	2513.57	2278.88	3242.05	2706.18	-0.348703	0.0174672	0.196067	SET domain containing (lysine methyltransferase) 7 [Source:MGI Symbol;Acc:MGI:1920501]
Serpinb5	186.267	222.679	522.496	516.532	184.167	163.011	1.0597	0.0174917	0.196201	serine (or cysteine) peptidase inhibitor, clade B, member 5 [Source:MGI Symbol;Acc:MGI:109579]
Selenot	9851.32	11041.7	11184.2	11356.5	8833.79	8791.58	0.301148	0.0175151	0.196322	selenoprotein T [Source:MGI Symbol;Acc:MGI:1916477]
Tacc2	1473.29	1372.19	1596.51	1679.5	1131.69	1240.08	0.368029	0.0175518	0.196593	transforming, acidic coiled-coil containing protein 2 [Source:MGI Symbol;Acc:MGI:1928899]
Fbxl19	2321.4	2278.95	1738.43	1632.45	1468	1364.09	0.492958	0.017632	0.197349	F-box and leucine-rich repeat protein 19 [Source:MGI Symbol;Acc:MGI:3039600]
Zfp639	792.624	924.822	794.494	785.538	1028.49	1089.07	-0.360805	0.0176713	0.197648	zinc finger protein 639 [Source:MGI Symbol;Acc:MGI:1915028]
Lypd6	8.91702	11.0337	1.07509	1.02284	0	0	4.99281	0.0176968	1	LY6/PLAUR domain containing 6 [Source:MGI Symbol;Acc:MGI:2443848]
Cbr3	104.032	68.2081	6.45056	10.2284	8.89696	9.0006	2.40118	0.0177474	0.198357	carbonyl reductase 3 [Source:MGI Symbol;Acc:MGI:1309992]
Huwe1	10555.8	9880.15	11780.9	11715.6	9316	7416.49	0.392557	0.0177903	0.198694	HECT, UBA and WWE domain containing 1 [Source:MGI Symbol;Acc:MGI:1926884]
Psmd11	5303.64	5268.08	6741.91	6407.04	4742.97	4160.28	0.413643	0.0178755	0.199503	proteasome (prosome, macropain) 26S subunit, non-ATPase, 11 [Source:MGI Symbol;Acc:MGI:1916327]
Pink1	175.368	176.539	181.691	150.357	204.63	317.021	-0.607681	0.0179219	0.199878	PTEN induced putative kinase 1 [Source:MGI Symbol;Acc:MGI:1916193]
Slc30a7	1350.43	1443.4	1623.39	1591.53	1205.54	1140.08	0.356836	0.0179438	0.199956	solute carrier family 30 (zinc transporter), member 7 [Source:MGI Symbol;Acc:MGI:1913750]
Rbm4b	443.869	396.209	371.982	413.226	607.662	490.033	-0.434236	0.0179545	0.199956	RNA binding motif protein 4B [Source:MGI Symbol;Acc:MGI:1913954]
Snta1	157.534	179.548	580.551	547.217	881.688	809.054	-1.20727	0.0179872	0.200178	syntrophin, acidic 1 [Source:MGI Symbol;Acc:MGI:101772]
Dst	1494.1	1324.04	2389.93	2452.76	1316.75	1029.07	0.707178	0.0180566	0.200746	dystonin [Source:MGI Symbol;Acc:MGI:104627]
Pate14	42.6035	65.199	98.9086	96.1466	169.932	122.008	-0.949364	0.0180639	0.200746	prostate and testis expressed 14 [Source:MGI Symbol;Acc:MGI:3055869]
Gys1	1615.96	1596.87	1515.88	1329.69	2131.71	1814.12	-0.381542	0.0180865	0.200746	glycogen synthase 1, muscle [Source:MGI Symbol;Acc:MGI:101805]
Sptlc1	2409.58	2530.72	3125.3	3151.36	1933.31	2212.15	0.436123	0.0180897	0.200746	serine palmitoyltransferase, long chain base subunit 1 [Source:MGI Symbol;Acc:MGI:1099431]
Rhof	1415.82	1505.59	951.458	955.329	622.787	909.06	0.656736	0.018153	0.201307	ras homolog family member F (in filopodia) [Source:MGI Symbol;Acc:MGI:1345629]
Sema4d	3075.38	2753.4	2554.42	2469.13	2068.54	2158.14	0.360528	0.0182356	0.202079	sema domain, immunoglobulin domain (Ig), transmembrane domain (TM) and short cytoplasmic domain, (semaphorin) 4D [Source:MGI Symbol;Acc:MGI:109244]
Syt11	54.4929	59.1806	105.359	106.375	48.9333	28.0019	1.07533	0.0183028	0.20268	synaptotagmin XI [Source:MGI Symbol;Acc:MGI:1859547]
Pkmyt1	1046.26	936.859	1009.51	923.621	1302.51	1177.08	-0.34088	0.0183257	0.20279	protein kinase, membrane associated tyrosine/threonine 1 [Source:MGI Symbol;Acc:MGI:2137630]
Fbxw7	857.024	834.547	825.672	908.278	641.471	712.047	0.340112	0.0183535	0.202954	F-box and WD-40 domain protein 7 [Source:MGI Symbol;Acc:MGI:1354695]
Prkd2	520.159	497.518	594.527	478.687	431.502	302.02	0.509744	0.018426	0.203611	protein kinase D2 [Source:MGI Symbol;Acc:MGI:2141917]
Gm37131	38.6404	22.0673	118.26	114.558	26.6909	21.0014	1.61933	0.0184742	0.203841	predicted gene, 37131 [Source:MGI Symbol;Acc:MGI:5610359]
Mxra8	3.96312	3.00918	17.2015	11.2512	35.5878	28.0019	-1.85204	0.01848	0.203841	matrix-remodelling associated 8 [Source:MGI Symbol;Acc:MGI:1922011]
Map1lc3b	1676.4	1688.15	1394.4	1295.93	1780.28	2508.17	-0.50206	0.0184859	0.203841	microtubule-associated protein 1 light chain 3 beta [Source:MGI Symbol;Acc:MGI:1914693]
Ghitm	6181.47	6304.24	7133.25	7157.81	7508.14	10891.7	-0.458664	0.0185519	0.204424	growth hormone inducible transmembrane protein [Source:MGI Symbol;Acc:MGI:1913342]
Ppt2	437.925	456.393	354.781	283.326	533.817	609.04	-0.576295	0.018578	0.204465	palmitoyl-protein thioesterase 2 [Source:MGI Symbol;Acc:MGI:1860075]
Ldha	28554.3	27090.7	26480.6	27493.8	29940	45367	-0.458334	0.0185818	0.204465	lactate dehydrogenase A [Source:MGI Symbol;Acc:MGI:96759]
Il18r1	3.96312	5.0153	6.45056	5.11418	28.4703	10.0007	-1.91322	0.0186378	0.204937	interleukin 18 receptor 1 [Source:MGI Symbol;Acc:MGI:105383]
3830406C13Rik	143.663	136.416	124.711	111.489	175.27	203.013	-0.549916	0.0186752	0.205204	RIKEN cDNA 3830406C13 gene [Source:MGI Symbol;Acc:MGI:1917937]
Gm10131	1537.69	1522.65	1455.68	1493.34	1286.5	1126.07	0.316315	0.0187934	0.206358	predicted pseudogene 10131 [Source:MGI Symbol;Acc:MGI:3704308]
Pax9	209.054	190.582	240.821	209.681	338.974	265.018	-0.508442	0.0188358	0.206678	paired box 9 [Source:MGI Symbol;Acc:MGI:97493]
Skap1	351.727	291.891	334.354	307.874	388.797	501.033	-0.468023	0.0188839	0.20706	src family associated phosphoprotein 1 [Source:MGI Symbol;Acc:MGI:1925723]
Rnf19a	2231.24	2406.34	2598.5	2725.86	3299.88	3040.2	-0.348212	0.0189658	0.207813	ring finger protein 19A [Source:MGI Symbol;Acc:MGI:1353623]
Hs2st1	3047.64	3251.92	3260.76	3337.51	2573	2725.18	0.283626	0.0189987	0.207919	heparan sulfate 2-O-sulfotransferase 1 [Source:MGI Symbol;Acc:MGI:1346049]
H3c8	31.7049	16.049	36.5532	34.7764	14.2351	8.00053	1.41188	0.0190021	0.207919	H3 clustered histone 8 [Source:MGI Symbol;Acc:MGI:2145541]
Gm2115	18.8248	19.0582	138.687	110.466	12.4557	24.0016	1.9789	0.0190549	0.208351	predicted gene 2115 [Source:MGI Symbol;Acc:MGI:3780284]
Gm8909	1.98156	1.00306	3.22528	1.02284	11.566	10.0007	-2.5854	0.0191038	0.208739	predicted gene 8909 [Source:MGI Symbol;Acc:MGI:3704134]
Ddx27	9523.37	8930.25	10944.5	10794	7620.24	8127.54	0.351763	0.0191361	0.2089	DEAD box helicase 27 [Source:MGI Symbol;Acc:MGI:2385884]
Tmem214	2087.57	1914.84	2524.32	2310.59	1653.05	1714.11	0.392013	0.0191523	0.2089	transmembrane protein 214 [Source:MGI Symbol;Acc:MGI:1916046]
Mlf1	655.896	760.32	780.518	787.584	622.787	472.031	0.445727	0.0191586	0.2089	myeloid leukemia factor 1 [Source:MGI Symbol;Acc:MGI:1341819]
Msx2	545.92	445.359	310.702	261.846	230.431	233.015	0.755002	0.0191889	0.209084	msh homeobox 2 [Source:MGI Symbol;Acc:MGI:97169]
Klhdc1	79.2624	90.2755	80.632	93.0781	56.0508	51.0034	0.679798	0.0192362	0.209328	kelch domain containing 1 [Source:MGI Symbol;Acc:MGI:2672853]
Depp1	23.7787	17.052	7.52566	7.15985	48.0436	32.0021	-1.52513	0.0192455	0.209328	DEPP1 autophagy regulator [Source:MGI Symbol;Acc:MGI:1918730]
Gm20632	24.7695	9.02755	13.9762	9.20552	3.55878	3.0002	2.11659	0.0192515	0.209328	predicted gene 20632 [Source:MGI Symbol;Acc:MGI:5313079]
B4galt7	449.814	446.362	399.935	418.34	313.173	342.023	0.388635	0.0192928	0.209632	xylosylprotein beta1,4-galactosyltransferase, polypeptide 7 (galactosyltransferase I) [Source:MGI Symbol;Acc:MGI:2384987]
Ift22	1010.6	1015.1	941.782	902.141	729.55	799.053	0.340429	0.0193093	0.209665	intraflagellar transport 22 [Source:MGI Symbol;Acc:MGI:1914536]
Cacfd1	1370.25	1327.05	1375.05	1329.69	1105.89	1112.07	0.284262	0.0194433	0.210973	calcium channel flower domain containing 1 [Source:MGI Symbol;Acc:MGI:1924317]
Gm11839	0.99078	2.00612	3.22528	15.3425	0	0	4.95682	0.0194814	1	predicted gene 11839 [Source:MGI Symbol;Acc:MGI:3651162]
Tesk2	289.308	302.924	309.627	263.892	210.858	221.015	0.432816	0.0195167	0.211623	testis-specific kinase 2 [Source:MGI Symbol;Acc:MGI:2385204]
Sdccag8	356.681	382.166	256.947	255.709	448.407	481.032	-0.570073	0.0195449	0.211638	serologically defined colon cancer antigen 8 [Source:MGI Symbol;Acc:MGI:1924066]
Taf1d	1350.43	1479.51	2014.73	2089.65	2476.02	2538.17	-0.532364	0.0195597	0.211638	TATA-box binding protein associated factor, RNA polymerase I, D [Source:MGI Symbol;Acc:MGI:1922566]
Strap	7901.47	8266.22	8194.37	8217.46	6582.86	7023.47	0.25973	0.0195629	0.211638	serine/threonine kinase receptor associated protein [Source:MGI Symbol;Acc:MGI:1329037]
Zfp600	5.94468	3.00918	2.15019	0	12.4557	20.0013	-2.53897	0.0195723	0.211638	zinc finger protein 600 [Source:MGI Symbol;Acc:MGI:3705222]
Snapc4	1035.36	1021.12	1338.49	1413.56	947.526	734.049	0.515271	0.0196545	0.212148	small nuclear RNA activating complex, polypeptide 4 [Source:MGI Symbol;Acc:MGI:2443935]
Vps45	918.453	999.049	719.238	770.196	656.595	572.038	0.47131	0.019661	0.212148	vacuolar protein sorting 45 [Source:MGI Symbol;Acc:MGI:891965]
Tmed10	5968.46	6040.43	6487.12	6158.5	4662.89	5339.35	0.301604	0.0196709	0.212148	transmembrane p24 trafficking protein 10 [Source:MGI Symbol;Acc:MGI:1915831]
Wdr61	1005.64	1064.25	1109.5	1160.92	1328.32	1386.09	-0.322843	0.0196738	0.212148	WD repeat domain 61 [Source:MGI Symbol;Acc:MGI:1917493]
Cux2	66.3822	88.2693	23.6521	26.5937	21.3527	14.0009	1.53316	0.0196904	0.212181	cut-like homeobox 2 [Source:MGI Symbol;Acc:MGI:107321]
Arpc4	2776.16	2578.87	2327.58	2279.9	1905.73	2003.13	0.34991	0.0197414	0.21241	actin related protein 2/3 complex, subunit 4 [Source:MGI Symbol;Acc:MGI:1915339]
Kdelr2	5391.82	5325.25	4943.28	4427.86	3631.74	4189.28	0.361036	0.019751	0.21241	KDEL (Lys-Asp-Glu-Leu) endoplasmic reticulum protein retention receptor 2 [Source:MGI Symbol;Acc:MGI:1914163]
Il7	28.7326	26.0796	75.2566	76.7127	128.116	110.007	-1.20577	0.0197564	0.21241	interleukin 7 [Source:MGI Symbol;Acc:MGI:96561]
Prpsap2	532.049	589.8	707.412	670.98	843.431	831.055	-0.422031	0.0197671	0.21241	phosphoribosyl pyrophosphate synthetase-associated protein 2 [Source:MGI Symbol;Acc:MGI:2384838]
Nme2	37.6496	30.0918	69.8811	56.256	25.8012	16.0011	1.20676	0.0197875	0.21241	NME/NM23 nucleoside diphosphate kinase 2 [Source:MGI Symbol;Acc:MGI:97356]
Ltk	321.013	284.869	187.066	216.841	451.076	345.023	-0.656814	0.0197932	0.21241	leukocyte tyrosine kinase [Source:MGI Symbol;Acc:MGI:96840]
Tmem250-ps	1061.12	1120.42	983.711	908.278	725.102	833.055	0.386942	0.0198141	0.212488	transmembrane protein 250, pseudogene [Source:MGI Symbol;Acc:MGI:1924939]
Uqcrh	2318.42	2521.69	2193.19	2265.58	2796.31	2952.2	-0.305998	0.0198702	0.212944	ubiquinol-cytochrome c reductase hinge protein [Source:MGI Symbol;Acc:MGI:1913826]
Thsd7a	85.207	103.315	285.975	241.389	354.099	418.028	-1.10976	0.0199442	0.213502	thrombospondin, type I, domain containing 7A [Source:MGI Symbol;Acc:MGI:2685683]
Lysmd3	577.625	701.139	524.646	546.194	834.534	755.05	-0.436219	0.0199496	0.213502	LysM, putative peptidoglycan-binding, domain containing 3 [Source:MGI Symbol;Acc:MGI:1915906]
Ddx41	2513.61	2391.3	2275.97	2160.23	1699.32	1981.13	0.343995	0.0199725	0.2136	DEAD box helicase 41 [Source:MGI Symbol;Acc:MGI:1920185]
AW549877	952.139	1089.32	778.368	866.342	1083.65	1574.1	-0.527596	0.0200009	0.213747	expressed sequence AW549877 [Source:MGI Symbol;Acc:MGI:2146232]
Emp1	14481.2	15650.8	12604.4	12490.9	8250.15	11727.8	0.467036	0.0200177	0.213747	epithelial membrane protein 1 [Source:MGI Symbol;Acc:MGI:107941]
Msra	106.013	121.37	140.837	127.855	161.925	210.014	-0.583925	0.0200334	0.213747	methionine sulfoxide reductase A [Source:MGI Symbol;Acc:MGI:106916]
Cntnap1	100.069	123.376	48.3792	43.9819	33.8084	35.0023	1.19969	0.0200409	0.213747	contactin associated protein-like 1 [Source:MGI Symbol;Acc:MGI:1858201]
Gm13237	62.4191	64.1959	32.2528	46.0276	121.888	76.005	-0.949707	0.0200835	0.214055	predicted gene 13237 [Source:MGI Symbol;Acc:MGI:3649924]
Flvcr1	352.718	443.353	627.855	647.455	822.968	801.053	-0.649338	0.0201157	0.214227	feline leukemia virus subgroup C cellular receptor 1 [Source:MGI Symbol;Acc:MGI:2444881]
Nr4a1	361.635	304.93	588.076	551.309	302.497	239.016	0.7368	0.020127	0.214227	nuclear receptor subfamily 4, group A, member 1 [Source:MGI Symbol;Acc:MGI:1352454]
Srsf5	6084.38	5862.89	6053.85	6285.33	7544.62	7055.47	-0.265872	0.020183	0.214676	serine and arginine-rich splicing factor 5 [Source:MGI Symbol;Acc:MGI:98287]
Mfsd2b	82.2347	56.1714	67.7309	84.8954	129.006	108.007	-0.704576	0.0202103	0.214821	major facilitator superfamily domain containing 2B [Source:MGI Symbol;Acc:MGI:3583946]
Rnf41	1133.45	1129.45	1115.95	1105.69	923.504	913.061	0.287922	0.0202404	0.214928	ring finger protein 41 [Source:MGI Symbol;Acc:MGI:1914838]
4930412M03Rik	4.9539	8.02449	9.67585	11.2512	0	2.00013	3.13967	0.020248	0.214928	RIKEN cDNA 4930412M03 gene [Source:MGI Symbol;Acc:MGI:2443570]
Dpf1	119.884	97.2969	147.288	132.969	92.5283	44.0029	0.860174	0.0202775	0.215096	D4, zinc and double PHD fingers family 1 [Source:MGI Symbol;Acc:MGI:1352748]
Cpne3	1616.95	1861.68	2150.19	2218.53	2770.51	2505.17	-0.427318	0.0205527	0.217867	copine III [Source:MGI Symbol;Acc:MGI:1917818]
Grhpr	793.614	730.228	566.574	655.638	853.218	1053.07	-0.472777	0.0206026	0.218248	glyoxylate reductase/hydroxypyruvate reductase [Source:MGI Symbol;Acc:MGI:1923488]
Tsc22d1	5146.11	5413.52	7411.7	7067.8	9085.57	8323.55	-0.475713	0.020679	0.218849	TSC22 domain family, member 1 [Source:MGI Symbol;Acc:MGI:109127]
Rps4x	17398.1	17851.5	19926.9	19587.3	21510.2	26048.7	-0.347363	0.0206874	0.218849	ribosomal protein S4, X-linked [Source:MGI Symbol;Acc:MGI:98158]
A530020G20Rik	87.1886	89.2724	83.8573	88.9867	128.116	129.009	-0.55767	0.0207458	0.219319	RIKEN cDNA A530020G20 gene [Source:MGI Symbol;Acc:MGI:2442825]
Mzb1	13.8709	10.0306	9.67585	2.04567	0.889696	1.00007	3.24067	0.0207737	0.219465	marginal zone B and B1 cell-specific protein 1 [Source:MGI Symbol;Acc:MGI:1917066]
Tuft1	1762.6	1726.27	1462.13	1506.64	1104.11	1349.09	0.396791	0.020845	0.220069	tuftelin 1 [Source:MGI Symbol;Acc:MGI:109572]
Dnaja3	2902.98	2771.46	2929.63	2890.53	2212.67	2487.17	0.290452	0.0208621	0.220102	DnaJ heat shock protein family (Hsp40) member A3 [Source:MGI Symbol;Acc:MGI:1933786]
Nyap1	195.184	228.698	134.387	154.448	127.226	86.0057	0.739426	0.0208859	0.220204	neuronal tyrosine-phosphorylated phosphoinositide 3-kinase adaptor 1 [Source:MGI Symbol;Acc:MGI:2443880]
Vti1b	1883.47	1821.56	2260.92	2370.93	1572.98	1582.1	0.401747	0.020926	0.220305	vesicle transport through interaction with t-SNAREs 1B [Source:MGI Symbol;Acc:MGI:1855688]
Acap2	3293.35	3427.46	3216.68	3208.64	2737.59	2734.18	0.264581	0.0209356	0.220305	ArfGAP with coiled-coil, ankyrin repeat and PH domains 2 [Source:MGI Symbol;Acc:MGI:1925868]
Acpp	0.99078	1.00306	2.15019	10.2284	27.5806	14.0009	-2.53629	0.0209377	0.220305	acid phosphatase, prostate [Source:MGI Symbol;Acc:MGI:1928480]
Pkp3	2984.23	2649.08	2979.09	2730.97	2267.83	2337.16	0.300601	0.0210148	0.220967	plakophilin 3 [Source:MGI Symbol;Acc:MGI:1891830]
Mapk1ip1	101.06	93.2847	80.632	107.398	175.27	124.008	-0.647691	0.0210402	0.221085	mitogen-activated protein kinase 1 interacting protein 1 [Source:MGI Symbol;Acc:MGI:1916796]
Wdfy3	3596.53	3452.54	2745.79	2613.35	2435.1	2082.14	0.457735	0.0210594	0.221137	WD repeat and FYVE domain containing 3 [Source:MGI Symbol;Acc:MGI:1096875]
Zfp938	280.391	286.875	260.173	290.485	342.533	404.027	-0.416399	0.0211084	0.221503	zinc finger protein 938 [Source:MGI Symbol;Acc:MGI:3621440]
Uspl1	1798.27	1915.85	2352.31	2484.47	1634.37	1512.1	0.442167	0.0211449	0.221737	ubiquitin specific peptidase like 1 [Source:MGI Symbol;Acc:MGI:2442342]
Rapgef2	810.458	801.446	2048.05	1942.37	693.073	759.05	0.947796	0.0211634	0.221783	Rap guanine nucleotide exchange factor (GEF) 2 [Source:MGI Symbol;Acc:MGI:2659071]
Cinp	2545.31	2547.77	2896.3	2714.61	2241.14	2073.14	0.310755	0.0211873	0.221829	cyclin-dependent kinase 2 interacting protein [Source:MGI Symbol;Acc:MGI:1914486]
Map3k8	111.958	104.318	84.9324	121.717	55.1611	75.005	0.703813	0.0211962	0.221829	mitogen-activated protein kinase kinase kinase 8 [Source:MGI Symbol;Acc:MGI:1346878]
Mfge8	3397.38	3235.87	3411.27	3140.11	4780.33	3707.25	-0.364724	0.0212192	0.221847	milk fat globule EGF and factor V/VIII domain containing [Source:MGI Symbol;Acc:MGI:102768]
Numbl	568.708	481.469	649.357	590.176	457.304	374.025	0.460672	0.0212263	0.221847	numb-like [Source:MGI Symbol;Acc:MGI:894702]
Pgd	9533.28	8453.8	7962.15	7600.69	6783.93	6414.43	0.345949	0.021257	0.222019	phosphogluconate dehydrogenase [Source:MGI Symbol;Acc:MGI:97553]
Rb1	628.154	685.091	488.093	477.664	822.079	783.052	-0.494059	0.0213105	0.222429	RB transcriptional corepressor 1 [Source:MGI Symbol;Acc:MGI:97874]
Xbp1	853.061	905.764	640.756	601.428	1202.87	980.065	-0.540815	0.0213549	0.222744	X-box binding protein 1 [Source:MGI Symbol;Acc:MGI:98970]
Rgs10	16.8433	16.049	18.2766	28.6394	46.2642	39.0026	-1.09712	0.0213965	0.223029	regulator of G-protein signalling 10 [Source:MGI Symbol;Acc:MGI:1915115]
Sec13	4147.4	4009.23	3439.23	3397.86	3113.93	2638.18	0.382116	0.021422	0.223146	SEC13 homolog, nuclear pore and COPII coat complex component [Source:MGI Symbol;Acc:MGI:99832]
Rbm38	1718.01	1586.84	2291.03	2264.56	1447.53	1357.09	0.486632	0.0214429	0.223215	RNA binding motif protein 38 [Source:MGI Symbol;Acc:MGI:1889294]
1700037C18Rik	115.921	128.392	116.11	147.288	83.6314	85.0056	0.590396	0.0214763	0.223414	RIKEN cDNA 1700037C18 gene [Source:MGI Symbol;Acc:MGI:1920511]
Spryd7	709.398	698.13	686.985	744.625	897.703	865.057	-0.31247	0.0215002	0.223422	SPRY domain containing 7 [Source:MGI Symbol;Acc:MGI:1913924]
Pnpla7	283.363	215.658	390.259	398.906	201.071	199.013	0.686501	0.0215057	0.223422	patatin-like phospholipase domain containing 7 [Source:MGI Symbol;Acc:MGI:2385325]
Rgs11	224.907	186.569	133.312	186.156	282.923	269.018	-0.59395	0.0215372	0.223429	regulator of G-protein signaling 11 [Source:MGI Symbol;Acc:MGI:1354739]
Pgk1-rs7	197.165	170.52	109.66	110.466	220.645	271.018	-0.740831	0.0215426	0.223429	phosphoglycerate kinase-1, related sequence-7 [Source:MGI Symbol;Acc:MGI:97562]
Rtraf	2503.7	2931.95	2862.98	2861.9	3284.76	3746.25	-0.333323	0.0215695	0.223429	RNA transcription, translation and transport factor [Source:MGI Symbol;Acc:MGI:1915295]
Pnrc1	750.02	665.029	373.058	420.386	818.52	1010.07	-0.727197	0.0215739	0.223429	proline-rich nuclear receptor coactivator 1 [Source:MGI Symbol;Acc:MGI:1917838]
Eml4	3809.55	3767.5	3967.1	4122.03	4710.94	4725.31	-0.268655	0.0215778	0.223429	echinoderm microtubule associated protein like 4 [Source:MGI Symbol;Acc:MGI:1926048]
Gnai3	9739.36	11003.6	10930.5	10989.4	8851.58	8653.57	0.285175	0.0216641	0.224173	guanine nucleotide binding protein (G protein), alpha inhibiting 3 [Source:MGI Symbol;Acc:MGI:95773]
Soat1	754.974	810.473	835.348	795.766	669.941	593.039	0.339018	0.0217728	0.22501	sterol O-acyltransferase 1 [Source:MGI Symbol;Acc:MGI:104665]
Scarb1	3442.96	3251.92	3982.15	3728.24	2911.97	2801.19	0.334131	0.0217738	0.22501	scavenger receptor class B, member 1 [Source:MGI Symbol;Acc:MGI:893578]
Lipt1	101.06	103.315	96.7585	82.8497	149.469	135.009	-0.567772	0.0218538	0.225559	lipoyltransferase 1 [Source:MGI Symbol;Acc:MGI:3645211]
Liph	9.9078	9.02755	15.0513	20.4567	27.5806	41.0027	-1.33307	0.021862	0.225559	lipase, member H [Source:MGI Symbol;Acc:MGI:2388029]
Rpl10a	16373.6	15261.6	16669.3	15973.6	18385.6	20895.4	-0.289481	0.0218763	0.225559	ribosomal protein L10A [Source:MGI Symbol;Acc:MGI:1343877]
Srf	1492.11	1342.1	1620.17	1738.82	1234.01	1143.08	0.381265	0.0218975	0.225559	serum response factor [Source:MGI Symbol;Acc:MGI:106658]
Gm45164	8.91702	3.00918	13.9762	24.5481	0.889696	3.0002	2.71756	0.0219142	0.225559	predicted gene 45164 [Source:MGI Symbol;Acc:MGI:5753740]
Zyx	2928.74	2559.81	2274.9	2295.24	1921.74	1945.13	0.379306	0.021931	0.225559	zyxin [Source:MGI Symbol;Acc:MGI:103072]
Pelo	181.313	262.802	211.794	211.727	153.028	144.01	0.546011	0.0219471	0.225559	pelota mRNA surveillance and ribosome rescue factor [Source:MGI Symbol;Acc:MGI:2145154]
Pdk1	2760.31	2864.74	1018.11	1035.11	2777.63	5295.35	-1.07221	0.0219509	0.225559	pyruvate dehydrogenase kinase, isoenzyme 1 [Source:MGI Symbol;Acc:MGI:1926119]
Pak2	6028.89	6292.2	9431.8	9363.04	5463.62	5128.34	0.554644	0.0219568	0.225559	p21 (RAC1) activated kinase 2 [Source:MGI Symbol;Acc:MGI:1339984]
Aip	3010.98	2944.99	2642.58	2584.71	3469.81	3485.23	-0.31472	0.0219811	0.225646	aryl-hydrocarbon receptor-interacting protein [Source:MGI Symbol;Acc:MGI:109622]
Septin10	814.421	817.495	818.146	786.561	935.07	1115.07	-0.340756	0.0219942	0.225646	septin 10 [Source:MGI Symbol;Acc:MGI:1918110]
Tbc1d17	765.873	684.087	754.716	728.259	906.6	923.061	-0.319223	0.0220295	0.225677	TBC1 domain family, member 17 [Source:MGI Symbol;Acc:MGI:2449973]
Il17rb	2.97234	8.02449	8.60075	3.06851	31.1393	12.0008	-1.93637	0.0220342	0.225677	interleukin 17 receptor B [Source:MGI Symbol;Acc:MGI:1355292]
Larp1b	942.231	964.944	1117.02	1132.28	1538.28	1223.08	-0.41048	0.0220406	0.225677	La ribonucleoprotein domain family, member 1B [Source:MGI Symbol;Acc:MGI:1914604]
Gdpd1	934.305	1026.13	829.973	837.703	1126.35	1228.08	-0.375811	0.0220676	0.225806	glycerophosphodiester phosphodiesterase domain containing 1 [Source:MGI Symbol;Acc:MGI:1913819]
Abhd16a	738.131	779.378	618.179	621.884	848.77	1001.07	-0.423433	0.0221691	0.226596	abhydrolase domain containing 16A [Source:MGI Symbol;Acc:MGI:99476]
Macrod1	440.897	441.347	205.343	140.129	523.141	735.049	-1.03486	0.0221877	0.226596	mono-ADP ribosylhydrolase 1 [Source:MGI Symbol;Acc:MGI:2147583]
Aadat	0.99078	4.01224	2.15019	4.09134	14.2351	12.0008	-2.22342	0.0221883	0.226596	aminoadipate aminotransferase [Source:MGI Symbol;Acc:MGI:1345167]
Pla2g4a	1645.68	1717.24	1052.52	1153.76	935.07	941.062	0.569867	0.0222573	0.227152	phospholipase A2, group IVA (cytosolic, calcium-dependent) [Source:MGI Symbol;Acc:MGI:1195256]
Tnks2	9737.38	10747.8	9704.87	9465.32	11882.8	12197.8	-0.280337	0.022293	0.227368	tankyrase, TRF1-interacting ankyrin-related ADP-ribose polymerase 2 [Source:MGI Symbol;Acc:MGI:1921743]
Gm37963	10.8986	11.0337	7.52566	19.4339	31.1393	31.0021	-1.34435	0.0223137	0.227431	predicted gene, 37963 [Source:MGI Symbol;Acc:MGI:5611191]
Gm45609	2.97234	2.00612	3.22528	8.18269	0	0	4.56086	0.0223235	1	predicted gene 45609 [Source:MGI Symbol;Acc:MGI:5791445]
Scd1	4564.52	4617.09	4334.78	4020.77	5125.54	5776.38	-0.314075	0.0223761	0.227918	stearoyl-Coenzyme A desaturase 1 [Source:MGI Symbol;Acc:MGI:98239]
2410004I01Rik	26.751	34.1041	24.7272	24.5481	5.33817	16.0011	1.3832	0.0224729	0.228576	RIKEN cDNA 2410004I01 gene [Source:MGI Symbol;Acc:MGI:1916989]
Fgf21	3.96312	4.01224	8.60075	10.2284	8.89696	45.003	-2.00682	0.0224807	0.228576	fibroblast growth factor 21 [Source:MGI Symbol;Acc:MGI:1861377]
Klf10	1593.17	1468.48	2352.31	2521.29	1430.63	1154.08	0.618053	0.0224845	0.228576	Kruppel-like factor 10 [Source:MGI Symbol;Acc:MGI:1101353]
Gm48226	164.469	175.536	215.019	182.065	115.66	138.009	0.539666	0.0225928	0.229468	predicted gene, 48226 [Source:MGI Symbol;Acc:MGI:6097627]
Dipk1a	287.326	316.967	239.746	252.641	219.755	147.01	0.57852	0.0226016	0.229468	divergent protein kinase domain 1A [Source:MGI Symbol;Acc:MGI:1914516]
Togaram1	1918.15	2058.28	3039.29	2981.57	1780.28	1617.11	0.556968	0.0226668	0.22998	TOG array regulator of axonemal microtubules 1 [Source:MGI Symbol;Acc:MGI:2684313]
Gm16378	50.5298	47.1439	23.6521	34.7764	58.7199	100.007	-1.01966	0.022726	0.230362	predicted gene 16378 [Source:MGI Symbol;Acc:MGI:3646886]
Atxn7	440.897	416.27	504.219	466.413	610.331	575.038	-0.375826	0.0227446	0.230362	ataxin 7 [Source:MGI Symbol;Acc:MGI:2179277]
Supt20	2040.02	2182.66	2097.51	2184.78	1839.89	1596.11	0.307294	0.0227487	0.230362	SPT20 SAGA complex component [Source:MGI Symbol;Acc:MGI:1929651]
Plxnb2	29436.1	27704.5	29038.3	27938.8	24808.3	22770.5	0.262114	0.0227881	0.230612	plexin B2 [Source:MGI Symbol;Acc:MGI:2154239]
Tmem254a	1716.03	1718.24	1684.67	1453.45	1295.4	1320.09	0.3294	0.022847	0.231057	transmembrane protein 254a [Source:MGI Symbol;Acc:MGI:1196450]
Nras	4563.53	5164.76	5467.93	5824.03	3989.4	4250.28	0.35113	0.0228825	0.231268	neuroblastoma ras oncogene [Source:MGI Symbol;Acc:MGI:97376]
Rin1	3062.5	2603.95	4407.89	4501.5	2239.36	2580.17	0.596616	0.0228977	0.231271	Ras and Rab interactor 1 [Source:MGI Symbol;Acc:MGI:2385695]
Slc12a9	985.826	796.43	1537.38	1426.86	743.786	763.051	0.655208	0.0229214	0.231361	solute carrier family 12 (potassium/chloride transporters), member 9 [Source:MGI Symbol;Acc:MGI:1933532]
Krt23	0	2.00612	0	2.04567	5.33817	16.0011	-3.3869	0.0229455	1	keratin 23 [Source:MGI Symbol;Acc:MGI:2148866]
Knstrn	3050.61	3241.89	2473.79	2339.23	3452.02	4153.28	-0.453662	0.0229573	0.231574	kinetochore-localized astrin/SPAG5 binding [Source:MGI Symbol;Acc:MGI:1289298]
Ptprm	265.529	290.888	921.355	827.474	1072.97	1430.09	-1.11895	0.0229928	0.231782	protein tyrosine phosphatase, receptor type, M [Source:MGI Symbol;Acc:MGI:102694]
Fxyd2	2.97234	2.00612	0	0	12.4557	10.0007	-3.15622	0.0230645	0.232355	FXYD domain-containing ion transport regulator 2 [Source:MGI Symbol;Acc:MGI:1195260]
Rnf40	2745.45	2497.62	2838.25	2608.23	2144.17	2221.15	0.292058	0.0231205	0.232707	ring finger protein 40 [Source:MGI Symbol;Acc:MGI:2142048]
Mrpl1	1700.18	1854.66	2157.71	2372.98	1492.02	1524.1	0.422591	0.0231292	0.232707	mitochondrial ribosomal protein L1 [Source:MGI Symbol;Acc:MGI:2137202]
Cbr4	545.92	575.757	488.093	443.911	655.706	708.047	-0.408921	0.0231672	0.232939	carbonyl reductase 4 [Source:MGI Symbol;Acc:MGI:2384567]
Zmynd11	1969.67	2025.18	2041.6	2046.69	2361.25	2496.17	-0.265194	0.0232119	0.233092	zinc finger, MYND domain containing 11 [Source:MGI Symbol;Acc:MGI:1913755]
Rilpl1	552.855	541.653	336.504	333.445	664.603	705.047	-0.63411	0.0232139	0.233092	Rab interacting lysosomal protein-like 1 [Source:MGI Symbol;Acc:MGI:1922945]
Mturn	32.6957	46.1408	25.8023	13.2969	38.2569	118.008	-1.4028	0.0232345	0.233092	maturin, neural progenitor differentiation regulator homolog (Xenopus) [Source:MGI Symbol;Acc:MGI:1915485]
Psen1	2355.08	2369.23	2727.51	2801.55	1976.9	2076.14	0.339015	0.0232421	0.233092	presenilin 1 [Source:MGI Symbol;Acc:MGI:1202717]
Arglu1	1901.31	1918.86	2317.9	2505.95	3226.04	2620.17	-0.435989	0.0233056	0.233434	arginine and glutamate rich 1 [Source:MGI Symbol;Acc:MGI:2442985]
Helq	1875.55	1733.29	1596.51	1494.36	1358.57	1250.08	0.360734	0.0233189	0.233434	helicase, POLQ-like [Source:MGI Symbol;Acc:MGI:2176740]
LIN54	2547.29	2672.15	2515.72	2451.74	1990.25	2187.15	0.286239	0.023321	0.233434	lin-54 homolog (C, elegans) [Source:NCBI gene (formerly Entrezgene);Acc:231506]
Pwwp3b	277.418	350.068	391.334	364.13	281.144	163.011	0.636473	0.0233644	0.233719	PWWP domain containing 3B [Source:MGI Symbol;Acc:MGI:2445062]
Cdc42	8644.55	9702.61	10205.9	10447.2	12067.8	12167.8	-0.313662	0.0234052	0.233977	cell division cycle 42 [Source:MGI Symbol;Acc:MGI:106211]
Syngr3	304.169	287.878	270.924	273.097	473.318	327.022	-0.495636	0.0234543	0.234318	synaptogyrin 3 [Source:MGI Symbol;Acc:MGI:1341881]
Arhgef5	3868.99	4049.36	3072.62	3112.49	2619.26	2697.18	0.4076	0.0234969	0.234593	Rho guanine nucleotide exchange factor (GEF) 5 [Source:MGI Symbol;Acc:MGI:1858952]
Rabl6	5347.24	5313.21	4390.68	4429.9	3936.9	3648.24	0.360819	0.0235271	0.234745	RAB, member RAS oncogene family-like 6 [Source:MGI Symbol;Acc:MGI:2442633]
Hcn2	229.861	245.75	245.121	256.732	315.842	327.022	-0.395386	0.02358	0.235121	hyperpolarization-activated, cyclic nucleotide-gated K+ 2 [Source:MGI Symbol;Acc:MGI:1298210]
Atxn1l	2563.15	2424.4	2422.19	2377.07	2034.73	2033.13	0.266594	0.0235954	0.235121	ataxin 1-like [Source:MGI Symbol;Acc:MGI:3694797]
Rida	526.104	629.922	749.34	784.515	881.688	1006.07	-0.489194	0.0236229	0.235121	reactive intermediate imine deaminase A homolog [Source:MGI Symbol;Acc:MGI:1095401]
Clba1	236.796	218.667	198.892	220.933	127.226	177.012	0.527348	0.023625	0.235121	clathrin binding box of aftiphilin containing 1 [Source:MGI Symbol;Acc:MGI:2443738]
Ndufc1	1293.96	1298.96	1385.8	1332.76	1614.8	1604.11	-0.277573	0.0236752	0.235471	NADH:ubiquinone oxidoreductase subunit C1 [Source:MGI Symbol;Acc:MGI:1913627]
Zfp292	1492.11	1476.51	1341.72	1285.7	1882.6	1656.11	-0.338921	0.0237175	0.235741	zinc finger protein 292 [Source:MGI Symbol;Acc:MGI:1353423]
Itga7	2053.89	2012.14	1418.05	1403.33	2541.86	2357.16	-0.508449	0.0237481	0.235807	integrin alpha 7 [Source:MGI Symbol;Acc:MGI:102700]
Pcna	10934.2	11800	11665.8	11849.6	12873.9	16661.1	-0.352943	0.0237543	0.235807	proliferating cell nuclear antigen [Source:MGI Symbol;Acc:MGI:97503]
Ttk	997.715	1131.45	1041.77	991.128	1361.23	1243.08	-0.32381	0.023781	0.235859	Ttk protein kinase [Source:MGI Symbol;Acc:MGI:1194921]
Atp11a	8381	8553.1	9627.47	9697.51	10993.1	11411.8	-0.30548	0.0237897	0.235859	ATPase, class VI, type 11A [Source:MGI Symbol;Acc:MGI:1354735]
Hoxc6	0	0	1.07509	2.04567	5.33817	13.0009	-3.56586	0.0237982	1	homeobox C6 [Source:MGI Symbol;Acc:MGI:96197]
Actb	53058.2	46813.9	69675.8	69170.3	40974.9	44600	0.480048	0.023809	0.235901	actin, beta [Source:MGI Symbol;Acc:MGI:87904]
Gm16098	15.8525	11.0337	29.0275	28.6394	8.89696	4.00027	1.69894	0.0238587	0.236143	predicted gene 16098 [Source:MGI Symbol;Acc:MGI:3801762]
Gm20300	146.635	251.768	150.513	120.695	269.578	289.019	-0.737991	0.0238717	0.236143	predicted gene, 20300 [Source:MGI Symbol;Acc:MGI:5012485]
Rpl21-ps15	3666.88	3519.74	3497.28	3139.08	2483.14	2974.2	0.340991	0.023886	0.236143	ribosomal protein L21, pseudogene 15 [Source:MGI Symbol;Acc:MGI:3705426]
Parva	3802.61	3815.64	4227.27	4096.46	4452.04	5923.39	-0.380247	0.0238938	0.236143	parvin, alpha [Source:MGI Symbol;Acc:MGI:1931144]
Susd1	2115.31	2167.61	1586.84	1511.75	2602.36	2517.17	-0.472004	0.0239952	0.236587	sushi domain containing 1 [Source:MGI Symbol;Acc:MGI:3651543]
Aldoa	29763	26284.2	22865.1	21964.4	29038.8	41316.7	-0.480123	0.0239999	0.236587	aldolase A, fructose-bisphosphate [Source:MGI Symbol;Acc:MGI:87994]
Nedd4	24800.2	25820.8	24265.9	24016.2	31086	28325.9	-0.264745	0.0240148	0.236587	neural precursor cell expressed, developmentally down-regulated 4 [Source:MGI Symbol;Acc:MGI:97297]
Lmnb1	7467.51	6546.98	6865.55	6420.34	8586.45	8169.54	-0.295769	0.024037	0.236587	lamin B1 [Source:MGI Symbol;Acc:MGI:96795]
Adh7	157.534	189.578	38.7034	29.6622	10.6763	48.0032	1.82845	0.0240486	0.236587	alcohol dehydrogenase 7 (class IV), mu or sigma polypeptide [Source:MGI Symbol;Acc:MGI:87926]
Plek2	591.495	579.769	1095.52	965.557	469.759	529.035	0.694233	0.0240883	0.236587	pleckstrin 2 [Source:MGI Symbol;Acc:MGI:1351466]
2700097O09Rik	496.381	472.442	485.942	508.35	678.838	578.038	-0.357332	0.0240889	0.236587	RIKEN cDNA 2700097O09 gene [Source:MGI Symbol;Acc:MGI:1919908]
Opa1	3355.77	3735.4	3371.49	3409.11	2936.89	2753.18	0.285566	0.0240935	0.236587	OPA1, mitochondrial dynamin like GTPase [Source:MGI Symbol;Acc:MGI:1921393]
Nod1	1.98156	1.00306	4.30038	6.13702	23.1321	9.0006	-2.26881	0.0241153	0.236587	nucleotide-binding oligomerization domain containing 1 [Source:MGI Symbol;Acc:MGI:1341839]
D730003I15Rik	38.6404	32.0979	29.0275	55.2331	73.8447	70.0046	-0.891802	0.0241184	0.236587	RIKEN cDNA D730003I15 gene [Source:MGI Symbol;Acc:MGI:1925971]
Esyt2	2955.5	3151.62	4182.12	4070.89	2597.02	2653.18	0.451571	0.0241323	0.236587	extended synaptotagmin-like protein 2 [Source:MGI Symbol;Acc:MGI:1261845]
Extl3	1828.98	1752.35	1726.6	1757.23	1500.92	1420.09	0.274142	0.0241338	0.236587	exostosin-like glycosyltransferase 3 [Source:MGI Symbol;Acc:MGI:1860765]
Rpl22l1	363.616	369.126	595.602	579.948	656.595	824.055	-0.634077	0.0241357	0.236587	ribosomal protein L22 like 1 [Source:MGI Symbol;Acc:MGI:1915278]
Gzf1	1490.13	1618.94	1475.03	1441.18	1774.94	1943.13	-0.303314	0.0241901	0.236972	GDNF-inducible zinc finger protein 1 [Source:MGI Symbol;Acc:MGI:1921783]
Gm47705	10.8986	8.02449	7.52566	21.4796	0	4.00027	2.62463	0.0242197	0.237113	predicted gene, 47705 [Source:MGI Symbol;Acc:MGI:6096822]
Gtf3a	1129.49	1083.31	1161.1	1030	883.468	897.06	0.306467	0.0242851	0.237482	general transcription factor III A [Source:MGI Symbol;Acc:MGI:1913846]
Gm14401	0.99078	3.00918	8.60075	15.3425	19.5733	42.0028	-2.14215	0.0242877	0.237482	predicted gene 14401 [Source:MGI Symbol;Acc:MGI:3650075]
Zfas1	738.131	764.332	1475.03	1651.88	1438.64	2908.19	-0.909126	0.0243273	0.23772	zinc finger, NFX1-type containing 1, antisense RNA 1 [Source:MGI Symbol;Acc:MGI:1916199]
Eddm3b	39.6312	35.1071	1.07509	0	0	2.00013	4.27683	0.0243664	0.237921	epididymal protein 3B [Source:MGI Symbol;Acc:MGI:2684921]
Cops3	1587.23	1847.64	1555.66	1581.3	1973.34	2173.14	-0.335401	0.0243893	0.237921	COP9 signalosome subunit 3 [Source:MGI Symbol;Acc:MGI:1349409]
Clip4	9.9078	6.01836	446.164	467.436	13.3454	16.0011	3.98538	0.0243935	0.237921	CAP-GLY domain containing linker protein family, member 4 [Source:MGI Symbol;Acc:MGI:1919100]
Pdap1	12594.8	11630.5	11042.3	11197	9760.85	9349.62	0.281766	0.0244522	0.238344	PDGFA associated protein 1 [Source:MGI Symbol;Acc:MGI:2448536]
1700022I11Rik	0.99078	1.00306	12.9011	5.11418	0	0	4.84447	0.02449	1	RIKEN cDNA 1700022I11 gene [Source:MGI Symbol;Acc:MGI:1914567]
Ggcx	310.114	319.976	274.149	215.818	204.63	180.012	0.541542	0.0245708	0.239193	gamma-glutamyl carboxylase [Source:MGI Symbol;Acc:MGI:1927655]
Anapc11	2747.43	2683.19	2663.01	2455.83	2992.94	3671.24	-0.33715	0.0246005	0.239193	anaphase promoting complex subunit 11 [Source:MGI Symbol;Acc:MGI:1913406]
Alkbh8	561.772	591.806	795.569	886.799	504.457	465.031	0.54814	0.0246108	0.239193	alkB homolog 8, tRNA methyltransferase [Source:MGI Symbol;Acc:MGI:1914917]
Abl2	2434.35	2416.37	2756.54	2983.61	2136.16	2014.13	0.351408	0.0246194	0.239193	v-abl Abelson murine leukemia viral oncogene 2 (arg, Abelson-related gene) [Source:MGI Symbol;Acc:MGI:87860]
Sprr2e	350.736	265.811	394.559	395.838	60.4993	271.018	1.08735	0.024641	0.239193	small proline-rich protein 2E [Source:MGI Symbol;Acc:MGI:1330346]
Wars	3887.82	3866.8	4917.48	4963.82	3161.98	3498.23	0.404887	0.0246451	0.239193	tryptophanyl-tRNA synthetase [Source:MGI Symbol;Acc:MGI:104630]
Npas1	28.7326	39.1194	22.577	23.5252	13.3454	11.0007	1.22504	0.0246464	0.239193	neuronal PAS domain protein 1 [Source:MGI Symbol;Acc:MGI:109205]
Nqo1	708.407	672.051	506.369	470.505	314.063	465.031	0.59838	0.0246697	0.23927	NAD(P)H dehydrogenase, quinone 1 [Source:MGI Symbol;Acc:MGI:103187]
Mrps30	727.232	776.369	797.72	804.972	967.989	953.063	-0.306889	0.0246865	0.239285	mitochondrial ribosomal protein S30 [Source:MGI Symbol;Acc:MGI:1926237]
Rptor	2784.09	2630.03	3030.69	2828.14	2339.9	2270.15	0.289894	0.0247073	0.239338	regulatory associated protein of MTOR, complex 1 [Source:MGI Symbol;Acc:MGI:1921620]
1110002J07Rik	1.98156	2.00612	18.2766	13.2969	0	1.00007	4.21729	0.0248048	0.240133	RIKEN cDNA 1110002J07 gene [Source:MGI Symbol;Acc:MGI:1915738]
Hdgfl2	2946.58	2825.62	2689.88	2561.18	3539.21	3248.22	-0.300427	0.024829	0.240177	HDGF like 2 [Source:MGI Symbol;Acc:MGI:1194492]
Alg6	818.384	999.049	866.526	741.556	1293.62	1026.07	-0.437913	0.0248528	0.240177	asparagine-linked glycosylation 6 (alpha-1,3,-glucosyltransferase) [Source:MGI Symbol;Acc:MGI:2444031]
Gtf3c3	1396.01	1552.74	1112.72	1130.23	908.379	992.066	0.450162	0.0248654	0.240177	general transcription factor IIIC, polypeptide 3 [Source:MGI Symbol;Acc:MGI:2138383]
Slc44a4	764.882	780.381	645.056	588.131	936.849	914.061	-0.413782	0.0248708	0.240177	solute carrier family 44, member 4 [Source:MGI Symbol;Acc:MGI:1917379]
Tstd2	1260.27	1181.61	1489.01	1592.56	1057.85	1020.07	0.410245	0.0248922	0.240235	thiosulfate sulfurtransferase (rhodanese)-like domain containing 2 [Source:MGI Symbol;Acc:MGI:3039624]
Ankrd37	371.542	326.998	168.79	185.133	361.216	595.039	-0.860738	0.0249167	0.240323	ankyrin repeat domain 37 [Source:MGI Symbol;Acc:MGI:3603344]
Tymp	122.857	93.2847	125.786	126.832	56.9405	88.0058	0.69673	0.0249848	0.240832	thymidine phosphorylase [Source:MGI Symbol;Acc:MGI:1920212]
Slc18a2	92.1425	115.352	138.687	99.2151	192.174	151.01	-0.626118	0.0250099	0.240918	solute carrier family 18 (vesicular monoamine), member 2 [Source:MGI Symbol;Acc:MGI:106677]
Denn2b	1918.15	1860.68	1282.59	1363.44	2314.1	2221.15	-0.497399	0.0250246	0.240918	DENN domain containing 2B [Source:MGI Symbol;Acc:MGI:108517]
Wdr5b	293.271	303.927	228.995	210.704	157.476	193.013	0.566422	0.0250467	0.240919	WD repeat domain 5B [Source:MGI Symbol;Acc:MGI:1916794]
Aldoc	443.869	407.243	127.936	100.238	515.134	771.051	-1.25251	0.0250556	0.240919	aldolase C, fructose-bisphosphate [Source:MGI Symbol;Acc:MGI:101863]
Abcg2	511.242	536.638	83.8573	79.7812	63.1684	61.004	2.2865	0.0250936	0.241136	ATP binding cassette subfamily G member 2 (Junior blood group) [Source:MGI Symbol;Acc:MGI:1347061]
Chmp4b	11736.8	11541.2	9969.35	10213	8267.94	9113.6	0.322197	0.025209	0.242096	charged multivesicular body protein 4B [Source:MGI Symbol;Acc:MGI:1922858]
4931440P22Rik	42.6035	36.1102	47.3041	60.3473	22.2424	26.0017	0.951232	0.025251	0.242153	RIKEN cDNA 4931440P22 gene [Source:MGI Symbol;Acc:MGI:1918254]
Armt1	727.232	890.718	833.198	849.977	1217.1	961.064	-0.400636	0.0252539	0.242153	acidic residue methyltransferase 1 [Source:MGI Symbol;Acc:MGI:1920669]
Tvp23b	664.813	756.308	666.558	693.483	870.122	870.058	-0.323455	0.0252614	0.242153	trans-golgi network vesicle protein 23B [Source:MGI Symbol;Acc:MGI:1914760]
Pkm	50250.4	45576.1	54741.6	56060.6	60831.2	70534.7	-0.346547	0.0253823	0.243058	pyruvate kinase, muscle [Source:MGI Symbol;Acc:MGI:97591]
Gm12940	91.1517	82.251	132.237	159.562	278.475	146.01	-0.869697	0.0253869	0.243058	predicted gene 12940 [Source:MGI Symbol;Acc:MGI:3702626]
Rab5if	2072.71	1817.55	2342.63	2479.35	1591.67	1708.11	0.400686	0.025468	0.243685	RAB5 interacting factor [Source:MGI Symbol;Acc:MGI:1914638]
Kcnk5	1319.72	1245.8	1365.37	1437.08	1560.53	1818.12	-0.331866	0.0255122	0.243958	potassium channel, subfamily K, member 5 [Source:MGI Symbol;Acc:MGI:1336175]
Scn5a	2.97234	2.00612	3.22528	7.15985	0	0	4.46781	0.0255175	1	sodium channel, voltage-gated, type V, alpha [Source:MGI Symbol;Acc:MGI:98251]
Gm50322	95.1148	68.2081	65.5807	59.3245	95.1974	152.01	-0.775686	0.0255694	0.244355	predicted gene, 50322 [Source:MGI Symbol;Acc:MGI:6303183]
Klhl42	721.288	665.029	757.941	709.848	608.552	487.032	0.380361	0.0256079	0.244574	kelch-like 42 [Source:MGI Symbol;Acc:MGI:2444786]
Plaur	1716.03	1476.51	2545.82	2484.47	1317.64	1424.09	0.584504	0.0256588	0.2447	plasminogen activator, urokinase receptor [Source:MGI Symbol;Acc:MGI:97612]
Leng8	1811.15	1639	1971.72	1927.02	2832.79	2070.14	-0.4164	0.0256641	0.2447	leukocyte receptor cluster (LRC) member 8 [Source:MGI Symbol;Acc:MGI:2142195]
Rad50	1835.91	1821.56	1802.93	1817.58	2193.1	2147.14	-0.254265	0.025668	0.2447	RAD50 double strand break repair protein [Source:MGI Symbol;Acc:MGI:109292]
Ufm1	2295.64	2413.36	2553.35	2701.31	1855.91	2117.14	0.326575	0.0256877	0.244738	ubiquitin-fold modifier 1 [Source:MGI Symbol;Acc:MGI:1915140]
Slc23a3	637.071	542.656	212.869	221.955	143.241	240.016	1.07575	0.0257228	0.244774	solute carrier family 23 (nucleobase transporters), member 3 [Source:MGI Symbol;Acc:MGI:104516]
Ap1s1	5785.16	5618.14	7290.21	7191.56	4724.28	5119.34	0.394856	0.0257228	0.244774	adaptor protein complex AP-1, sigma 1 [Source:MGI Symbol;Acc:MGI:1098244]
Mrps28	928.361	915.794	765.467	852.022	1054.29	1156.08	-0.352375	0.0258386	0.245726	mitochondrial ribosomal protein S28 [Source:MGI Symbol;Acc:MGI:1913480]
Rsph9	55.4837	66.202	27.9524	25.5709	58.7199	146.01	-1.22135	0.0260003	0.247114	radial spoke head 9 homolog (Chlamydomonas) [Source:MGI Symbol;Acc:MGI:1922814]
Ppp1r18	1170.11	1091.33	1446	1440.15	969.768	963.064	0.413011	0.0260365	0.247307	protein phosphatase 1, regulatory subunit 18 [Source:MGI Symbol;Acc:MGI:1923698]
Atp6v0a2	2134.14	2145.55	3349.99	3354.9	1822.1	1894.13	0.563518	0.0260732	0.247399	ATPase, H+ transporting, lysosomal V0 subunit A2 [Source:MGI Symbol;Acc:MGI:104855]
Scyl3	748.039	730.228	684.835	655.638	839.873	941.062	-0.337094	0.0261008	0.247399	SCY1-like 3 (S, cerevisiae) [Source:MGI Symbol;Acc:MGI:1921385]
Ttc32	445.851	418.276	266.623	285.371	479.546	613.041	-0.624956	0.026112	0.247399	tetratricopeptide repeat domain 32 [Source:MGI Symbol;Acc:MGI:1922766]
Spata20	25.7603	37.1132	81.7071	95.1238	21.3527	26.0017	1.33982	0.0261132	0.247399	spermatogenesis associated 20 [Source:MGI Symbol;Acc:MGI:2183449]
Pgghg	241.75	201.615	245.121	203.544	317.621	290.019	-0.446854	0.0261253	0.247399	protein glucosylgalactosylhydroxylysine glucosidase [Source:MGI Symbol;Acc:MGI:2444047]
Exoc1	1770.52	1845.63	2123.31	2185.8	1591.67	1513.1	0.351797	0.0261844	0.247808	exocyst complex component 1 [Source:MGI Symbol;Acc:MGI:2445020]
Rcan1	1178.04	1322.03	711.712	719.054	660.154	571.038	0.674795	0.0262371	0.248113	regulator of calcineurin 1 [Source:MGI Symbol;Acc:MGI:1890564]
Mrpl4	1508.96	1351.12	1492.23	1280.59	1862.13	1683.11	-0.332195	0.0262484	0.248113	mitochondrial ribosomal protein L4 [Source:MGI Symbol;Acc:MGI:2137210]
A930004D18Rik	499.353	387.181	399.935	394.815	217.975	351.023	0.564786	0.0262829	0.248289	RIKEN cDNA A930004D18 gene [Source:MGI Symbol;Acc:MGI:1925190]
2610301B20Rik	278.409	293.897	261.248	216.841	340.753	382.025	-0.460007	0.026319	0.24848	RIKEN cDNA 2610301B20 gene [Source:MGI Symbol;Acc:MGI:1914407]
Gm35333	9.9078	24.0735	11.826	8.18269	46.2642	26.0017	-1.42192	0.0263678	0.248791	predicted gene, 35333 [Source:MGI Symbol;Acc:MGI:5594492]
Proser1	1064.1	964.944	956.834	801.903	791.829	598.04	0.445844	0.0264025	0.248967	proline and serine rich 1 [Source:MGI Symbol;Acc:MGI:1919933]
Gm28530	2.97234	7.02143	1.07509	2.04567	8.89696	23.0015	-2.27149	0.0264347	0.249053	predicted gene 28530 [Source:MGI Symbol;Acc:MGI:5579236]
Efcab14	2030.11	2121.47	1963.12	1922.93	1681.52	1637.11	0.276165	0.0264434	0.249053	EF-hand calcium binding domain 14 [Source:MGI Symbol;Acc:MGI:2442397]
Gtpbp2	1080.94	1082.3	796.645	894.982	1261.59	1319.09	-0.42076	0.0264658	0.249113	GTP binding protein 2 [Source:MGI Symbol;Acc:MGI:1860138]
Gm17809	7.92624	7.02143	15.0513	14.3197	3.55878	1.00007	2.25372	0.026503	0.249313	predicted gene, 17809 [Source:MGI Symbol;Acc:MGI:5009995]
Xlr	4.9539	2.00612	103.209	76.7127	420.826	588.039	-3.43307	0.0265297	0.249375	X-linked lymphocyte-regulated [Source:MGI Symbol;Acc:MGI:98976]
Zw10	2133.15	2077.34	2134.06	2087.61	1797.19	1732.11	0.256412	0.0265451	0.249375	zw10 kinetochore protein [Source:MGI Symbol;Acc:MGI:1349478]
4933421A08Rik	62.4191	75.2296	66.6558	83.8726	45.3745	42.0028	0.720658	0.0265574	0.249375	RIKEN cDNA 4933421A08 gene [Source:MGI Symbol;Acc:MGI:1918347]
Sdcbp	4970.74	5353.34	4839	4889.16	5772.35	6431.43	-0.283477	0.0265937	0.249421	syndecan binding protein [Source:MGI Symbol;Acc:MGI:1337026]
Rac1	15730.6	16085.1	15136.2	15214.7	12372.1	13595.9	0.259444	0.0265942	0.249421	Rac family small GTPase 1 [Source:MGI Symbol;Acc:MGI:97845]
Cenpe	5059.91	5395.46	4518.62	4632.42	4234.06	3352.22	0.369753	0.0266359	0.249662	centromere protein E [Source:MGI Symbol;Acc:MGI:1098230]
Lypd2	79.2624	87.2663	25.8023	18.411	107.653	166.011	-1.37492	0.0267511	0.250526	Ly6/Plaur domain containing 2 [Source:MGI Symbol;Acc:MGI:1915561]
Kcmf1	4669.54	4849.8	3911.19	3870.41	3306.11	3433.23	0.360248	0.0267649	0.250526	potassium channel modulatory factor 1 [Source:MGI Symbol;Acc:MGI:1921537]
Zfp992	199.147	200.612	187.066	176.951	237.549	283.019	-0.445642	0.0267762	0.250526	zinc finger protein 992 [Source:MGI Symbol;Acc:MGI:3700963]
2810402E24Rik	475.574	539.647	320.378	332.422	165.483	326.022	0.764494	0.0268288	0.250868	RIKEN cDNA 2810402E24 gene [Source:MGI Symbol;Acc:MGI:1913715]
Gm9772	0.99078	1.00306	1.07509	0	8.89696	6.0004	-3.28229	0.0268883	1	predicted gene 9772 [Source:MGI Symbol;Acc:MGI:3641789]
Dhx40	1708.1	2041.23	1979.25	1977.14	2231.36	2694.18	-0.354209	0.0269339	0.2517	DEAH (Asp-Glu-Ala-His) box polypeptide 40 [Source:MGI Symbol;Acc:MGI:1914737]
Pgp	2381.83	2260.9	2246.95	2219.55	2629.05	2878.19	-0.273834	0.0269577	0.251772	phosphoglycolate phosphatase [Source:MGI Symbol;Acc:MGI:1914328]
Cenps	380.459	328.001	408.536	394.815	520.472	473.031	-0.395	0.0269768	0.2518	centromere protein S [Source:MGI Symbol;Acc:MGI:1917178]
Sestd1	3040.7	3168.67	1819.06	1933.16	3255.4	4507.3	-0.640049	0.0270526	0.252356	SEC14 and spectrin domains 1 [Source:MGI Symbol;Acc:MGI:1916262]
Nusap1	3491.51	4063.4	2644.73	2663.47	4093.49	5118.34	-0.518212	0.0270806	0.252467	nucleolar and spindle associated protein 1 [Source:MGI Symbol;Acc:MGI:2675669]
Aox1	3.96312	3.00918	17.2015	12.274	1.77939	0	3.30371	0.0271286	0.252564	aldehyde oxidase 1 [Source:MGI Symbol;Acc:MGI:88035]
Epdr1	827.301	785.397	1305.16	1352.19	736.668	653.043	0.619168	0.0271311	0.252564	ependymin related protein 1 (zebrafish) [Source:MGI Symbol;Acc:MGI:2145369]
Irf5	22.7879	36.1102	5.37547	5.11418	4.44848	2.00013	2.41893	0.0271395	0.252564	interferon regulatory factor 5 [Source:MGI Symbol;Acc:MGI:1350924]
Clip1	3540.06	3733.39	4145.56	4357.28	3131.73	3156.21	0.32706	0.0272614	0.253548	CAP-GLY domain containing linker protein 1 [Source:MGI Symbol;Acc:MGI:1928401]
Glyr1	6242.9	6356.4	5727.03	5552.98	4656.67	5071.34	0.295631	0.0273257	0.253871	glyoxylate reductase 1 homolog (Arabidopsis) [Source:MGI Symbol;Acc:MGI:1921272]
Tspan5	2756.35	2982.1	1779.28	1806.33	1539.17	1581.1	0.579382	0.0273287	0.253871	tetraspanin 5 [Source:MGI Symbol;Acc:MGI:1928096]
Rbm44	0.99078	5.0153	5.37547	4.09134	0	0	4.47619	0.0273519	1	RNA binding motif protein 44 [Source:MGI Symbol;Acc:MGI:2685663]
Ier2	1026.45	895.733	1135.3	1127.17	1928.86	1127.07	-0.546925	0.0273792	0.254189	immediate early response 2 [Source:MGI Symbol;Acc:MGI:104815]
Pfkp	2788.05	2739.36	1854.54	1993.51	2876.39	3941.26	-0.540209	0.0274994	0.255152	phosphofructokinase, platelet [Source:MGI Symbol;Acc:MGI:1891833]
Tbc1d12	570.689	641.959	754.716	742.579	894.144	894.059	-0.400547	0.0275243	0.255152	TBC1D12: TBC1 domain family, member 12 [Source:MGI Symbol;Acc:MGI:2384803]
Rrp1	9973.19	9645.43	8950.16	8840.37	11821.4	10924.7	-0.282237	0.0275447	0.255152	ribosomal RNA processing 1 [Source:MGI Symbol;Acc:MGI:1203500]
Jmjd6	1893.38	1786.45	2042.68	2081.47	2560.54	2297.15	-0.316268	0.0275483	0.255152	jumonji domain containing 6 [Source:MGI Symbol;Acc:MGI:1858910]
Gab2	563.754	559.708	648.282	550.286	451.965	456.03	0.354383	0.0275788	0.255283	growth factor receptor bound protein 2-associated protein 2 [Source:MGI Symbol;Acc:MGI:1333854]
Hexdc	347.764	340.038	239.746	258.778	428.833	415.028	-0.508028	0.027617	0.255361	hexosaminidase (glycosyl hydrolase family 20, catalytic domain) containing [Source:MGI Symbol;Acc:MGI:3605542]
Fam219a	90.1609	91.2785	193.517	154.448	72.0653	72.0048	0.876467	0.0276199	0.255361	family with sequence similarity 219, member A [Source:MGI Symbol;Acc:MGI:1919151]
Comt	3139.78	3139.58	2871.58	3069.53	2166.41	2689.18	0.331861	0.0276742	0.255712	catechol-O-methyltransferase [Source:MGI Symbol;Acc:MGI:88470]
Cutal	305.16	331.01	403.16	405.043	435.951	583.039	-0.496377	0.0277403	0.256162	cutA divalent cation tolerance homolog-like [Source:MGI Symbol;Acc:MGI:1925246]
Cmc4	34.6773	36.1102	24.7272	29.6622	49.823	64.0042	-0.859142	0.0277635	0.256162	C-x(9)-C motif containing 4 [Source:MGI Symbol;Acc:MGI:5637812]
Ddx20	2067.76	2002.11	3188.73	3398.88	1700.21	1847.12	0.587034	0.0277794	0.256162	DEAD box helicase 20 [Source:MGI Symbol;Acc:MGI:1858415]
Gm43980	82.2347	89.2724	63.4305	80.804	149.469	102.007	-0.672713	0.0278218	0.256162	predicted gene, 43980 [Source:MGI Symbol;Acc:MGI:5690372]
Krt80	1854.74	1698.18	3191.95	3088.96	1444.87	1667.11	0.659911	0.0278387	0.256162	keratin 80 [Source:MGI Symbol;Acc:MGI:1921377]
C1rb	3.96312	1.00306	6.45056	4.09134	0	0	4.47887	0.0278446	1	complement component 1, r subcomponent B [Source:MGI Symbol;Acc:MGI:3779804]
Gtf2e1	1387.09	1515.62	1540.61	1570.05	1225.11	1232.08	0.291104	0.0278451	0.256162	general transcription factor II E, polypeptide 1 (alpha subunit) [Source:MGI Symbol;Acc:MGI:1921447]
Kbtbd8	314.077	395.206	380.583	308.896	268.688	242.016	0.452793	0.0278466	0.256162	kelch repeat and BTB (POZ) domain containing 8 [Source:MGI Symbol;Acc:MGI:2661430]
Nup214	2563.15	2194.7	3036.07	3007.14	2232.25	1690.11	0.461123	0.0278745	0.256162	nucleoporin 214 [Source:MGI Symbol;Acc:MGI:1095411]
Lsr	1800.25	1758.37	1726.6	1654.95	1412.84	1462.1	0.271574	0.027882	0.256162	lipolysis stimulated lipoprotein receptor [Source:MGI Symbol;Acc:MGI:1927471]
Tmem170b	400.275	458.399	345.105	383.564	619.228	473.031	-0.461081	0.0278868	0.256162	transmembrane protein 170B [Source:MGI Symbol;Acc:MGI:3647046]
Ntmt1	1905.27	1731.28	2057.73	1994.53	1597	1494.1	0.314423	0.0279033	0.256163	N-terminal Xaa-Pro-Lys N-methyltransferase 1 [Source:MGI Symbol;Acc:MGI:1913867]
Gm45114	13.8709	12.0367	26.8773	33.7536	6.22787	8.00053	1.60641	0.0279408	0.256357	predicted gene 45114 [Source:MGI Symbol;Acc:MGI:5753690]
Vgf	35.6681	31.0949	146.213	144.22	26.6909	36.0024	1.51064	0.0279654	0.256432	VGF nerve growth factor inducible [Source:MGI Symbol;Acc:MGI:1343180]
Obscn	0	2.00612	6.45056	14.3197	0	0	5.03486	0.0280595	1	obscurin, cytoskeletal calmodulin and titin-interacting RhoGEF [Source:MGI Symbol;Acc:MGI:2681862]
Usp24	3786.76	3858.77	4110.08	4059.64	3419.99	3129.21	0.271781	0.0281083	0.257452	ubiquitin specific peptidase 24 [Source:MGI Symbol;Acc:MGI:1919936]
Brpf1	2560.17	2384.28	1458.9	1510.73	1355.01	1235.08	0.611463	0.0281096	0.257452	bromodomain and PHD finger containing, 1 [Source:MGI Symbol;Acc:MGI:1926033]
Rmdn1	103.041	101.309	97.8335	84.8954	138.793	141.009	-0.531424	0.0281396	0.257566	regulator of microtubule dynamics 1 [Source:MGI Symbol;Acc:MGI:1913552]
Mospd2	1390.06	1518.63	904.154	875.548	1628.14	1945.13	-0.607922	0.028155	0.257566	motile sperm domain containing 2 [Source:MGI Symbol;Acc:MGI:1924013]
Higd2a	1420.78	1267.87	1565.34	1502.55	1777.61	1842.12	-0.330756	0.0281997	0.257824	HIG1 domain family, member 2A [Source:MGI Symbol;Acc:MGI:1914294]
Abcd4	682.647	698.13	699.886	660.752	591.648	475.032	0.360832	0.0282371	0.258014	ATP-binding cassette, sub-family D (ALD), member 4 [Source:MGI Symbol;Acc:MGI:1349217]
Snora62	0.99078	0	1.07509	2.04567	12.4557	5.00033	-3.09436	0.0283423	1	small nucleolar RNA, H/ACA box 62 [Source:MGI Symbol;Acc:MGI:2148179]
Kdm5b	3160.59	3160.64	1936.24	1948.5	1814.98	1568.1	0.593006	0.0283481	0.258877	lysine (K)-specific demethylase 5B [Source:MGI Symbol;Acc:MGI:1922855]
Gm7327	25.7603	30.0918	35.4781	28.6394	61.389	47.0031	-0.857232	0.0283709	0.258886	predicted gene 7327 [Source:MGI Symbol;Acc:MGI:3646274]
Mrpl48-ps	202.119	149.456	165.564	155.471	233.1	240.016	-0.491942	0.0283821	0.258886	mitochondrial ribosomal protein L48 pseudogene [Source:MGI Symbol;Acc:MGI:3050089]
C1qtnf6	0	0	4.30038	7.15985	34.6981	10.0007	-2.97255	0.0284071	0.258922	C1q and tumor necrosis factor related protein 6 [Source:MGI Symbol;Acc:MGI:1919959]
Spaca7	40.622	40.1224	74.1815	105.352	103.205	164.011	-1.03799	0.0284199	0.258922	sperm acrosome associated 7 [Source:MGI Symbol;Acc:MGI:1925884]
Vps50	1799.26	1946.94	1397.62	1427.88	1135.25	1282.09	0.443122	0.0284358	0.258922	VPS50 EARP/GARPII complex subunit [Source:MGI Symbol;Acc:MGI:1920538]
Idh3b	2762.29	2936.96	2875.88	2929.4	3242.94	3824.25	-0.296858	0.0284939	0.259299	isocitrate dehydrogenase 3 (NAD+) beta [Source:MGI Symbol;Acc:MGI:2158650]
Prmt2	1197.85	1189.63	1054.67	1067.84	973.327	761.051	0.37823	0.0285533	0.259689	protein arginine N-methyltransferase 2 [Source:MGI Symbol;Acc:MGI:1316652]
Riox2	1010.6	1053.21	1123.47	1210.02	920.835	809.054	0.345472	0.0285915	0.259885	ribosomal oxygenase 2 [Source:MGI Symbol;Acc:MGI:1914264]
Dusp23	0	1.00306	3.22528	2.04567	16.0145	6.0004	-2.82979	0.0286096	0.259898	dual specificity phosphatase 23 [Source:MGI Symbol;Acc:MGI:1915690]
Slc28a3	0	0	0	0	7.11756	5.00033	-5.01055	0.028646	1	solute carrier family 28 (sodium-coupled nucleoside transporter), member 3 [Source:MGI Symbol;Acc:MGI:2137361]
Nat8f1	30.7142	45.1377	12.9011	17.3882	5.33817	12.0008	1.62536	0.0286989	0.260558	N-acetyltransferase 8 (GCN5-related) family member 1 [Source:MGI Symbol;Acc:MGI:1913366]
Sdad1	3044.67	3011.19	3698.32	3761.99	2508.94	2730.18	0.367299	0.0287817	0.261018	SDA1 domain containing 1 [Source:MGI Symbol;Acc:MGI:2140779]
Eprs	6642.19	6502.84	8038.48	7847.2	9068.67	9315.62	-0.340919	0.028783	0.261018	glutamyl-prolyl-tRNA synthetase [Source:MGI Symbol;Acc:MGI:97838]
Rpa2	1999.39	1963.99	2042.68	2031.35	2432.43	2351.16	-0.251458	0.0288572	0.261539	replication protein A2 [Source:MGI Symbol;Acc:MGI:1339939]
Ss18l1	146.635	172.526	122.561	112.512	198.402	213.014	-0.569048	0.0288807	0.261564	SS18, nBAF chromatin remodeling complex subunit like 1 [Source:MGI Symbol;Acc:MGI:2444061]
Mindy2	585.551	629.922	365.532	399.929	786.491	709.047	-0.594223	0.0288934	0.261564	MINDY lysine 48 deubiquitinase 2 [Source:MGI Symbol;Acc:MGI:2443086]
Cldn9	801.541	817.495	359.081	333.445	963.54	1148.08	-0.869168	0.0289291	0.261718	claudin 9 [Source:MGI Symbol;Acc:MGI:1913100]
Ddah2	1607.04	1517.63	700.961	630.067	2155.73	1887.13	-0.859616	0.0289547	0.261718	dimethylarginine dimethylaminohydrolase 2 [Source:MGI Symbol;Acc:MGI:1859016]
Gm14434	5.94468	6.01836	3.22528	84.8954	4.44848	2.00013	2.94872	0.0289647	0.261718	predicted gene 14434 [Source:MGI Symbol;Acc:MGI:3702417]
Slc39a4	324.976	302.924	134.387	121.717	109.433	115.008	0.978412	0.0289774	0.261718	solute carrier family 39 (zinc transporter), member 4 [Source:MGI Symbol;Acc:MGI:1919277]
Tmcc3	1390.06	1266.87	2499.59	2730.97	1147.71	1225.08	0.732936	0.0290411	0.262071	transmembrane and coiled coil domains 3 [Source:MGI Symbol;Acc:MGI:2442900]
Plekhn1	219.953	198.606	183.841	244.458	298.938	282.019	-0.456199	0.0290574	0.262071	pleckstrin homology domain containing, family N member 1 [Source:MGI Symbol;Acc:MGI:2387630]
Tpd52l1	301.197	272.833	220.394	233.207	146.8	205.014	0.548772	0.0291017	0.262071	tumor protein D52-like 1 [Source:MGI Symbol;Acc:MGI:1298386]
Rassf8	1303.87	1395.26	1781.43	1776.67	1149.49	1178.08	0.426595	0.0291188	0.262071	Ras association (RalGDS/AF-6) domain family (N-terminal) member 8 [Source:MGI Symbol;Acc:MGI:1918573]
Npepps	5398.76	5399.48	4927.16	5431.26	6434.28	6232.41	-0.259916	0.0291449	0.262071	aminopeptidase puromycin sensitive [Source:MGI Symbol;Acc:MGI:1101358]
Gm9887	10.8986	12.0367	12.9011	20.4567	4.44848	4.00027	1.73346	0.0291465	0.262071	predicted gene 9887 [Source:MGI Symbol;Acc:MGI:3642578]
Arl5b	1415.82	1438.39	1405.15	1409.47	1177.07	1189.08	0.260569	0.0291488	0.262071	ADP-ribosylation factor-like 5B [Source:MGI Symbol;Acc:MGI:1923119]
Tigar	785.688	697.127	512.82	522.669	486.663	370.025	0.555279	0.0291507	0.262071	Trp53 induced glycolysis regulatory phosphatase [Source:MGI Symbol;Acc:MGI:2442752]
Gm13203	0.99078	1.00306	7.52566	8.18269	0	0	4.66922	0.0291512	1	predicted gene 13203 [Source:MGI Symbol;Acc:MGI:3651445]
Setd3	4263.32	4413.47	3568.24	3810.06	3035.64	3322.22	0.336549	0.0292025	0.262386	SET domain containing 3 [Source:MGI Symbol;Acc:MGI:1289184]
Polr3h	1702.16	1500.58	1468.58	1497.43	1939.54	1861.12	-0.301243	0.0292275	0.262459	polymerase (RNA) III (DNA directed) polypeptide H [Source:MGI Symbol;Acc:MGI:1926179]
Rab34	1031.4	974.975	968.66	1075	1224.22	1254.08	-0.291285	0.0292578	0.262581	RAB34, member RAS oncogene family [Source:MGI Symbol;Acc:MGI:104606]
4930445E18Rik	7.92624	11.0337	19.3517	17.3882	2.66909	5.00033	1.86974	0.0294011	0.263715	RIKEN cDNA 4930445E18 gene [Source:MGI Symbol;Acc:MGI:1925365]
Psma7	3103.12	2999.15	3416.65	3346.72	3723.38	4205.28	-0.301577	0.0294211	0.263744	proteasome subunit alpha 7 [Source:MGI Symbol;Acc:MGI:1347070]
Fcho1	525.113	446.362	416.061	343.673	624.566	576.038	-0.471902	0.029471	0.26404	FCH domain only 1 [Source:MGI Symbol;Acc:MGI:1921265]
Pdzd4	1435.64	1476.51	650.432	683.254	631.684	577.038	0.812647	0.0295331	0.264444	PDZ domain containing 4 [Source:MGI Symbol;Acc:MGI:2443483]
Dhx8	2492.8	2368.23	3008.11	3041.91	2184.2	2017.13	0.376718	0.029554	0.264479	DEAH (Asp-Glu-Ala-His) box polypeptide 8 [Source:MGI Symbol;Acc:MGI:1306823]
Exoc8	663.822	610.864	711.712	703.711	518.693	546.036	0.337242	0.0296517	0.265202	exocyst complex component 8 [Source:MGI Symbol;Acc:MGI:2142527]
Pde5a	308.132	338.031	254.797	279.234	233.99	190.013	0.476092	0.0297708	0.265882	phosphodiesterase 5A, cGMP-specific [Source:MGI Symbol;Acc:MGI:2651499]
Pik3r1	439.906	448.368	328.979	344.696	580.082	500.033	-0.467745	0.0297787	0.265882	phosphoinositide-3-kinase regulatory subunit 1 [Source:MGI Symbol;Acc:MGI:97583]
Ifit2	747.048	908.773	780.518	899.073	978.665	1209.08	-0.391172	0.0297787	0.265882	interferon-induced protein with tetratricopeptide repeats 2 [Source:MGI Symbol;Acc:MGI:99449]
Elovl5	2600.8	2681.18	2896.3	2631.76	3274.97	3227.21	-0.266713	0.0298149	0.266053	ELOVL family member 5, elongation of long chain fatty acids (yeast) [Source:MGI Symbol;Acc:MGI:1916051]
Kctd11	394.33	372.136	721.388	780.424	337.195	336.022	0.752191	0.0299017	0.266553	potassium channel tetramerisation domain containing 11 [Source:MGI Symbol;Acc:MGI:2448712]
Hspa4l	3262.64	3670.2	2797.39	2577.55	5745.65	3344.22	-0.562842	0.0299051	0.266553	heat shock protein 4 like [Source:MGI Symbol;Acc:MGI:107422]
Map1a	111.958	95.2908	59.1302	63.4158	56.0508	28.0019	0.968457	0.0299894	0.267152	microtubule-associated protein 1 A [Source:MGI Symbol;Acc:MGI:1306776]
Smim13	474.583	546.668	541.847	586.085	654.816	728.048	-0.363669	0.0300069	0.267155	small integral membrane protein 13 [Source:MGI Symbol;Acc:MGI:2652854]
Sipa1l3	3429.09	2973.07	3747.78	3708.8	2822.11	2647.18	0.341263	0.0300272	0.267184	signal-induced proliferation-associated 1 like 3 [Source:MGI Symbol;Acc:MGI:1921456]
Lamc3	57.4652	38.1163	155.889	125.809	26.6909	50.0033	1.30013	0.0300647	0.267277	laminin gamma 3 [Source:MGI Symbol;Acc:MGI:1344394]
Gm37850	8.91702	10.0306	18.2766	12.274	2.66909	4.00027	1.8973	0.0300719	0.267277	predicted gene, 37850 [Source:MGI Symbol;Acc:MGI:5611078]
Rbm12b2	300.206	342.044	285.975	291.508	403.032	392.026	-0.382413	0.0301153	0.267511	RNA binding motif protein 12 B2 [Source:MGI Symbol;Acc:MGI:1924854]
Rps28	8682.2	7096.66	10617.6	10720.3	11651.5	14099.9	-0.472576	0.0301458	0.267593	ribosomal protein S28 [Source:MGI Symbol;Acc:MGI:1859516]
Cd80	5.94468	10.0306	54.8298	41.9363	9.78665	2.00013	2.2438	0.0301588	0.267593	CD80 antigen [Source:MGI Symbol;Acc:MGI:101775]
A730020M07Rik	11.8894	11.0337	23.6521	24.5481	2.66909	8.00053	1.75121	0.0302468	0.268222	RIKEN cDNA A730020M07 gene [Source:MGI Symbol;Acc:MGI:2442643]
Akap6	29.7234	30.0918	96.7585	93.0781	143.241	140.009	-1.18383	0.0302712	0.268286	A kinase (PRKA) anchor protein 6 [Source:MGI Symbol;Acc:MGI:3050566]
Zfp976	135.737	175.536	165.564	184.11	117.44	112.007	0.525668	0.0303064	0.268446	zinc finger protein 976 [Source:MGI Symbol;Acc:MGI:3036263]
Prcp	459.722	452.38	511.745	488.916	393.245	354.023	0.355049	0.0303739	0.26889	prolylcarboxypeptidase (angiotensinase C) [Source:MGI Symbol;Acc:MGI:1919711]
Akap8l	952.139	830.534	723.538	666.889	1135.25	1008.07	-0.433916	0.030419	0.269137	A kinase (PRKA) anchor protein 8-like [Source:MGI Symbol;Acc:MGI:1860606]
Trps1	0	0	0	4.09134	17.7939	8.00053	-3.65811	0.0305445	0.270003	transcriptional repressor GATA binding 1 [Source:MGI Symbol;Acc:MGI:1927616]
Gm43031	34.6773	36.1102	61.2804	64.4387	76.5138	104.007	-0.878072	0.0305513	0.270003	predicted gene 43031 [Source:MGI Symbol;Acc:MGI:5663168]
4930461G14Rik	2.97234	1.00306	5.37547	4.09134	8.89696	20.0013	-2.107	0.0306624	0.270709	RIKEN cDNA 4930461G14 gene [Source:MGI Symbol;Acc:MGI:1922129]
Gm48604	75.2993	76.2326	79.5569	61.3702	137.903	93.0062	-0.661605	0.0306659	0.270709	predicted gene, 48604 [Source:MGI Symbol;Acc:MGI:6098186]
Gemin5	2563.15	2396.31	3566.09	3492.99	2375.49	1856.12	0.505787	0.0306964	0.270728	gem nuclear organelle associated protein 5 [Source:MGI Symbol;Acc:MGI:2449311]
Tars2	1949.85	1755.36	1991.07	1883.04	1575.65	1542.1	0.281456	0.0307027	0.270728	threonyl-tRNA synthetase 2, mitochondrial (putative) [Source:MGI Symbol;Acc:MGI:1919057]
9930021J03Rik	1190.92	1199.66	932.106	955.329	1406.61	1395.09	-0.389169	0.03081	0.271352	RIKEN cDNA 9930021J03 gene [Source:MGI Symbol;Acc:MGI:2444398]
Chn2	1576.33	1549.73	1161.1	1203.88	854.997	1126.07	0.47129	0.0308299	0.271352	chimerin 2 [Source:MGI Symbol;Acc:MGI:1917243]
Gm29093	83.2255	82.251	75.2566	97.1694	57.8302	50.0033	0.646362	0.0308303	0.271352	predicted gene 29093 [Source:MGI Symbol;Acc:MGI:5579799]
Megf8	3007.02	2869.76	2128.69	1998.62	1870.14	1715.11	0.480459	0.0308511	0.271352	multiple EGF-like-domains 8 [Source:MGI Symbol;Acc:MGI:2446294]
C230037L18Rik	9.9078	12.0367	19.3517	14.3197	42.7054	23.0015	-1.24761	0.0308718	0.271352	RIKEN cDNA C230037L18 gene [Source:MGI Symbol;Acc:MGI:3697701]
Fam162a	1972.64	1779.43	1244.96	1395.15	1763.38	3180.21	-0.628993	0.0308777	0.271352	family with sequence similarity 162, member A [Source:MGI Symbol;Acc:MGI:1917436]
Serinc3	3833.33	4378.36	3888.61	4047.36	4356.84	6488.43	-0.425618	0.0309497	0.271791	serine incorporator 3 [Source:MGI Symbol;Acc:MGI:1349457]
Gm35585	11.8894	20.0612	5.37547	0	0.889696	0	4.32164	0.0309714	0.271791	predicted gene, 35585 [Source:MGI Symbol;Acc:MGI:5594744]
Atp5o	2865.33	2862.74	2729.66	2650.17	2168.19	2416.16	0.277006	0.0309799	0.271791	ATP synthase, H+ transporting, mitochondrial F1 complex, O subunit [Source:MGI Symbol;Acc:MGI:106341]
Dennd2a	1.98156	5.0153	24.7272	32.7308	0	4.00027	3.03761	0.0310602	0.272343	DENN/MADD domain containing 2A [Source:MGI Symbol;Acc:MGI:2444961]
Fndc4	154.562	133.407	378.433	404.02	538.266	517.034	-0.979952	0.0311442	0.27285	fibronectin type III domain containing 4 [Source:MGI Symbol;Acc:MGI:1917195]
Pithd1	1555.52	1424.35	1287.96	1243.77	1664.62	1847.12	-0.349449	0.0311529	0.27285	PITH (C-terminal proteasome-interacting domain of thioredoxin-like) domain containing 1 [Source:MGI Symbol;Acc:MGI:1913443]
Btbd1	1394.03	1555.75	1666.4	1586.42	1918.18	1906.13	-0.302469	0.0312465	0.273516	BTB (POZ) domain containing 1 [Source:MGI Symbol;Acc:MGI:1933765]
Tbc1d31	1774.49	1843.63	1359.99	1422.76	2177.97	2064.14	-0.406418	0.0312773	0.273632	TBC1 domain family, member 31 [Source:MGI Symbol;Acc:MGI:2684931]
Slx4ip	720.297	880.687	663.333	698.597	542.714	583.039	0.396546	0.0313167	0.273824	SLX4 interacting protein [Source:MGI Symbol;Acc:MGI:1921493]
2810454H06Rik	45.5759	37.1132	34.403	22.5024	9.78665	21.0014	1.19069	0.031359	0.273926	RIKEN cDNA 2810454H06 gene [Source:MGI Symbol;Acc:MGI:1920063]
Tubb4b-ps1	240.759	245.75	193.517	246.503	168.152	169.011	0.459033	0.031393	0.273926	tubulin, beta 4B class IVB, pseudogene 1 [Source:MGI Symbol;Acc:MGI:3642800]
Kdm4c	607.348	657.005	574.1	556.423	756.241	749.05	-0.329948	0.0313953	0.273926	lysine (K)-specific demethylase 4C [Source:MGI Symbol;Acc:MGI:1924054]
Atraid	744.075	741.262	728.914	738.488	804.285	1177.08	-0.423808	0.0313985	0.273926	all-trans retinoic acid induced differentiation factor [Source:MGI Symbol;Acc:MGI:1918918]
Kif1b	3289.39	3362.26	3904.74	3697.55	3023.19	2696.18	0.317257	0.0314196	0.273957	kinesin family member 1B [Source:MGI Symbol;Acc:MGI:108426]
Aurkb	2785.08	2720.3	2224.37	2314.68	3313.23	3086.2	-0.349578	0.0314715	0.274126	aurora kinase B [Source:MGI Symbol;Acc:MGI:107168]
Fryl	2162.87	2145.55	2703.86	2786.21	2042.74	1595.11	0.429196	0.0314741	0.274126	FRY like transcription coactivator [Source:MGI Symbol;Acc:MGI:1919563]
Slc6a6	4248.46	4003.22	2747.94	2771.89	4445.81	5467.36	-0.525631	0.0315121	0.274185	solute carrier family 6 (neurotransmitter transporter, taurine), member 6 [Source:MGI Symbol;Acc:MGI:98488]
1110019D14Rik	135.737	159.487	91.383	67.5072	72.955	47.0031	0.918809	0.0315333	0.274185	RIKEN cDNA 1110019D14 gene [Source:MGI Symbol;Acc:MGI:1923561]
Hhex	44.5851	37.1132	39.7785	54.2103	68.5066	78.0052	-0.736799	0.0315438	0.274185	hematopoietically expressed homeobox [Source:MGI Symbol;Acc:MGI:96086]
Ctso	11.8894	18.0551	12.9011	15.3425	34.6981	28.0019	-1.10888	0.031551	0.274185	cathepsin O [Source:MGI Symbol;Acc:MGI:2139628]
Ddx31	903.591	917.801	1436.33	1369.58	846.99	729.048	0.553513	0.0315799	0.274283	DEAD/H box helicase 31 [Source:MGI Symbol;Acc:MGI:2682639]
Glis2	2134.14	2165.61	2595.28	2457.87	1553.41	2018.13	0.389069	0.0316022	0.274324	GLIS family zinc finger 2 [Source:MGI Symbol;Acc:MGI:1932535]
Flrt1	18.8248	17.052	3.22528	4.09134	42.7054	29.0019	-1.7272	0.0316508	0.274594	fibronectin leucine rich transmembrane protein 1 [Source:MGI Symbol;Acc:MGI:3026647]
Slfn2	10.8986	6.01836	5.37547	2.04567	22.2424	18.0012	-1.7229	0.0316889	0.274772	schlafen 2 [Source:MGI Symbol;Acc:MGI:1313258]
Gm35339	37.6496	34.1041	27.9524	40.9134	82.7417	47.0031	-0.886054	0.031725	0.274933	predicted gene, 35339 [Source:MGI Symbol;Acc:MGI:5594498]
AC165294,2	2.97234	2.00612	24.7272	16.3654	0.889696	2.00013	3.00607	0.0318002	0.275303	PRAME family member 8-like [Source:NCBI gene (formerly Entrezgene);Acc:100862192]
Mms22l	1175.06	1377.2	1318.07	1204.9	1507.14	1653.11	-0.316453	0.031803	0.275303	MMS22-like, DNA repair protein [Source:MGI Symbol;Acc:MGI:2684980]
Ifi203-ps	11.8894	18.0551	88.1577	102.284	8.89696	21.0014	1.88516	0.0318774	0.27576	interferon activated gene 203, pseudogene [Source:MGI Symbol;Acc:MGI:3840117]
A930007A09Rik	41.6127	49.15	27.9524	11.2512	13.3454	10.0007	1.47492	0.0318911	0.27576	RIKEN cDNA A930007A09 gene [Source:MGI Symbol;Acc:MGI:3045309]
4933437G19Rik	18.8248	17.052	22.577	29.6622	9.78665	8.00053	1.30421	0.0319498	0.275762	RIKEN cDNA 4933437G19 gene [Source:MGI Symbol;Acc:MGI:1918553]
Ythdc2	546.91	591.806	604.203	598.359	896.813	653.043	-0.405643	0.0319559	0.275762	YTH domain containing 2 [Source:MGI Symbol;Acc:MGI:2448561]
Zscan2	160.506	145.444	86.0075	110.466	159.256	264.018	-0.750467	0.0319631	0.275762	zinc finger and SCAN domain containing 2 [Source:MGI Symbol;Acc:MGI:99176]
Tlnrd1	1365.29	1243.8	1308.39	1268.32	1104.11	1024.07	0.284707	0.0319673	0.275762	talin rod domain containing 1 [Source:MGI Symbol;Acc:MGI:1891420]
Mfsd2a	434.952	424.295	442.939	400.952	369.224	243.016	0.47429	0.0319795	0.275762	major facilitator superfamily domain containing 2A [Source:MGI Symbol;Acc:MGI:1923824]
Ryr1	0.99078	0	13.9762	8.18269	0	0	5.05665	0.0320368	1	ryanodine receptor 1, skeletal muscle [Source:MGI Symbol;Acc:MGI:99659]
4930447F24Rik	37.6496	40.1224	64.5056	82.8497	88.0799	123.008	-0.907255	0.0320508	0.276224	RIKEN cDNA 4930447F24 gene [Source:MGI Symbol;Acc:MGI:1924123]
Serpinb2	0	0	20.4268	12.274	0	0	5.55629	0.0320706	0.276242	serine (or cysteine) peptidase inhibitor, clade B, member 2 [Source:MGI Symbol;Acc:MGI:97609]
Asic1	198.156	201.615	184.916	137.06	89.8593	142.009	0.640998	0.032166	0.276849	acid-sensing (proton-gated) ion channel 1 [Source:MGI Symbol;Acc:MGI:1194915]
Cebpb	2263.93	2022.17	1853.46	1690.75	2367.48	2723.18	-0.378596	0.0321765	0.276849	CCAAT/enhancer binding protein (C/EBP), beta [Source:MGI Symbol;Acc:MGI:88373]
Pdxdc1	3605.45	3828.68	3238.18	3188.18	2532.96	2958.2	0.335983	0.032263	0.27744	pyridoxal-dependent decarboxylase domain containing 1 [Source:MGI Symbol;Acc:MGI:1920909]
Osr1	212.027	211.646	116.11	81.8269	215.306	379.025	-0.93405	0.0322934	0.277549	odd-skipped related transcription factor 1 [Source:MGI Symbol;Acc:MGI:1344424]
Cd46	6.93546	10.0306	8.60075	12.274	32.029	17.0011	-1.37815	0.0323466	0.277853	CD46 antigen, complement regulatory protein [Source:MGI Symbol;Acc:MGI:1203290]
Hcfc2	916.471	1133.46	1052.52	1006.47	1311.41	1266.08	-0.327347	0.032374	0.277936	host cell factor C2 [Source:MGI Symbol;Acc:MGI:1915183]
Cep95	376.496	358.093	356.931	383.564	494.671	442.029	-0.345343	0.0324163	0.278143	centrosomal protein 95 [Source:MGI Symbol;Acc:MGI:2443502]
Dzip1l	1015.55	1088.32	994.462	943.055	846.101	786.052	0.307873	0.0324404	0.278143	DAZ interacting protein 1-like [Source:MGI Symbol;Acc:MGI:1919757]
Gask1b	317.049	324.992	810.621	723.145	208.189	359.024	0.939936	0.0324515	0.278143	golgi associated kinase 1B [Source:MGI Symbol;Acc:MGI:1915909]
Bcl2l11	1207.76	1188.63	870.826	777.355	1470.67	1388.09	-0.499277	0.0324717	0.278164	BCL2-like 11 (apoptosis facilitator) [Source:MGI Symbol;Acc:MGI:1197519]
Ate1	1212.71	1271.88	1181.53	1159.9	1405.72	1531.1	-0.283153	0.0325571	0.278626	arginyltransferase 1 [Source:MGI Symbol;Acc:MGI:1333870]
Hddc2	982.853	1007.07	779.443	817.246	1090.77	1273.08	-0.39806	0.0325613	0.278626	HD domain containing 2 [Source:MGI Symbol;Acc:MGI:1916942]
C130074G19Rik	374.515	315.964	424.662	438.797	466.2	618.041	-0.48039	0.032667	0.279243	RIKEN cDNA C130074G19 gene [Source:MGI Symbol;Acc:MGI:2444831]
Aldh3a1	4.9539	0	19.3517	13.2969	40.926	41.0027	-2.12854	0.0326692	0.279243	aldehyde dehydrogenase family 3, subfamily A1 [Source:MGI Symbol;Acc:MGI:1353451]
Gm14319	1.98156	1.00306	8.60075	4.09134	0	0	4.49237	0.0327276	1	predicted gene 14319 [Source:MGI Symbol;Acc:MGI:3649450]
Pan3	1540.66	1502.59	1880.34	1711.2	1288.28	1333.09	0.339645	0.0327347	0.279498	PAN3 poly(A) specific ribonuclease subunit [Source:MGI Symbol;Acc:MGI:1919837]
Pdlim2	354.699	324.992	374.133	451.071	248.225	298.02	0.462781	0.0327348	0.279498	PDZ and LIM domain 2 [Source:MGI Symbol;Acc:MGI:2384850]
Ndor1	253.64	230.704	283.825	263.892	196.623	189.013	0.419439	0.0328038	0.279934	NADPH dependent diflavin oxidoreductase 1 [Source:MGI Symbol;Acc:MGI:1926047]
Lmf2	2967.38	2548.78	4283.17	4028.95	2378.16	2440.16	0.520971	0.0328928	0.280541	lipase maturation factor 2 [Source:MGI Symbol;Acc:MGI:2146015]
Stoml2	4221.71	4182.76	4635.8	4480.02	3673.55	3651.24	0.258115	0.0329441	0.280648	stomatin (Epb7,2)-like 2 [Source:MGI Symbol;Acc:MGI:1913842]
Chd2	1772.5	1750.34	1446	1473.91	1859.46	2371.16	-0.392877	0.0329453	0.280648	chromodomain helicase DNA binding protein 2 [Source:MGI Symbol;Acc:MGI:2448567]
Slc31a1	1850.78	2051.26	2067.41	2072.27	2395.06	2463.16	-0.272945	0.0329592	0.280648	solute carrier family 31, member 1 [Source:MGI Symbol;Acc:MGI:1333843]
Robo3	4.9539	0	6.45056	7.15985	0	0	4.7399	0.0330063	1	roundabout guidance receptor 3 [Source:MGI Symbol;Acc:MGI:1343102]
A330058E17Rik	0	2.00612	2.15019	5.11418	13.3454	12.0008	-2.45599	0.0330402	0.281184	RIKEN cDNA A330058E17 gene [Source:MGI Symbol;Acc:MGI:2442263]
Ep400	5120.35	4702.35	5500.18	5273.74	4506.31	3727.25	0.32267	0.0330799	0.281255	E1A binding protein p400 [Source:MGI Symbol;Acc:MGI:1276124]
2310022A10Rik	750.02	741.262	736.439	719.054	484.884	649.043	0.378827	0.0331025	0.281255	RIKEN cDNA 2310022A10 gene [Source:MGI Symbol;Acc:MGI:1913617]
Ccz1	3127.89	3523.75	3103.8	3178.97	2571.22	2754.18	0.280373	0.0331026	0.281255	CCZ1 vacuolar protein trafficking and biogenesis associated [Source:MGI Symbol;Acc:MGI:2141070]
Snrpf	945.204	878.681	1733.05	1921.91	922.614	706.047	0.749919	0.033173	0.2817	small nuclear ribonucleoprotein polypeptide F [Source:MGI Symbol;Acc:MGI:1917128]
Znhit6	1012.58	977.984	1397.62	1459.59	896.813	832.055	0.487238	0.0332538	0.282233	zinc finger, HIT type 6 [Source:MGI Symbol;Acc:MGI:1916996]
Klf7	968.982	1024.13	791.269	752.807	1168.17	1174.08	-0.405082	0.0333183	0.282413	Kruppel-like factor 7 (ubiquitous) [Source:MGI Symbol;Acc:MGI:1935151]
Mir5125	54.4929	53.1622	68.806	68.53	122.778	78.0052	-0.716377	0.0333679	0.282413	microRNA 5125 [Source:MGI Symbol;Acc:MGI:4950450]
Rps21	3281.46	3397.37	4451.96	4347.05	4655.78	5794.38	-0.433311	0.0333796	0.282413	ribosomal protein S21 [Source:MGI Symbol;Acc:MGI:1913731]
Dnm1l	3714.43	4000.21	4393.91	4364.44	3553.44	3013.2	0.3267	0.0333803	0.282413	dynamin 1-like [Source:MGI Symbol;Acc:MGI:1921256]
Erf	1580.29	1407.29	1190.13	1182.4	936.849	1085.07	0.406928	0.0333839	0.282413	Ets2 repressor factor [Source:MGI Symbol;Acc:MGI:109637]
Ccdc162	2.97234	6.01836	3.22528	3.06851	14.2351	13.0009	-1.8322	0.0333989	0.282413	coiled-coil domain containing 162 [Source:MGI Symbol;Acc:MGI:1923223]
Mknk1	688.592	695.121	593.452	608.587	838.983	792.053	-0.335112	0.0334016	0.282413	MAP kinase-interacting serine/threonine kinase 1 [Source:MGI Symbol;Acc:MGI:894316]
Niban2	6960.23	6271.14	8587.85	8808.66	5364.86	6107.41	0.416706	0.033426	0.282467	niban apoptosis regulator 2 [Source:MGI Symbol;Acc:MGI:2442910]
Gap43	2.97234	4.01224	9.67585	12.274	19.5733	26.0017	-1.65904	0.033489	0.282846	growth associated protein 43 [Source:MGI Symbol;Acc:MGI:95639]
Hoxb3os	49.539	48.1469	24.7272	20.4567	90.749	58.0038	-1.05765	0.033511	0.282879	homeobox B3 and homeobox B2, opposite strand [Source:MGI Symbol;Acc:MGI:103211]
Mks1	2.97234	2.00612	23.6521	25.5709	2.66909	1.00007	2.86752	0.0335458	0.282916	MKS transition zone complex subunit 1 [Source:MGI Symbol;Acc:MGI:3584243]
Gcc1	1132.46	1090.33	696.661	704.734	543.604	668.044	0.581167	0.0335571	0.282916	golgi coiled coil 1 [Source:MGI Symbol;Acc:MGI:1921625]
Klf5	1824.03	1578.82	2596.35	2365.82	1275.82	1626.11	0.527428	0.033596	0.282916	Kruppel-like factor 5 [Source:MGI Symbol;Acc:MGI:1338056]
Plau	10741	10362.6	11803.5	12124.7	9481.49	8973.6	0.286891	0.033605	0.282916	plasminogen activator, urokinase [Source:MGI Symbol;Acc:MGI:97611]
Gm24474	7.92624	9.02755	26.8773	29.6622	2.66909	7.00046	1.93664	0.0336257	0.282916	predicted gene, 24474 [Source:MGI Symbol;Acc:MGI:5454251]
Gm13053	6.93546	5.0153	22.577	11.2512	2.66909	2.00013	2.28326	0.0336285	0.282916	predicted gene 13053 [Source:MGI Symbol;Acc:MGI:3651989]
Mplkip	450.805	485.481	516.045	512.441	558.729	736.049	-0.397762	0.0336421	0.282916	M-phase specific PLK1 intereacting protein [Source:MGI Symbol;Acc:MGI:1913558]
Strn3	3285.43	3437.49	5073.37	5316.7	2904.86	3035.2	0.526512	0.0336827	0.283105	striatin, calmodulin binding protein 3 [Source:MGI Symbol;Acc:MGI:2151064]
Sorbs2	2326.35	2248.86	2756.54	2922.24	2000.93	1987.13	0.36235	0.0337331	0.283376	sorbin and SH3 domain containing 2 [Source:MGI Symbol;Acc:MGI:1924574]
Cap1	6607.51	6442.66	6608.6	6202.48	7544.62	7666.51	-0.234328	0.0337638	0.283482	CAP, adenylate cyclase-associated protein 1 (yeast) [Source:MGI Symbol;Acc:MGI:88262]
Zfp418	107.004	120.367	86.0075	93.0781	65.8375	67.0044	0.614511	0.0338098	0.283715	zinc finger protein 418 [Source:MGI Symbol;Acc:MGI:2444763]
Zfp419	0	1.00306	1.07509	3.06851	11.566	7.00046	-2.85819	0.0339805	1	zinc finger protein 419 [Source:MGI Symbol;Acc:MGI:3643847]
Akap13	977.899	881.69	895.553	939.986	785.601	710.047	0.304525	0.0339986	0.285146	A kinase (PRKA) anchor protein 13 [Source:MGI Symbol;Acc:MGI:2676556]
Dlg4	677.693	681.078	685.91	642.341	573.854	504.033	0.317119	0.0340247	0.285213	discs large MAGUK scaffold protein 4 [Source:MGI Symbol;Acc:MGI:1277959]
Tulp4	2193.59	2360.2	2360.91	2497.77	1879.93	2007.13	0.275983	0.034082	0.285539	tubby like protein 4 [Source:MGI Symbol;Acc:MGI:1916092]
Dexi	392.349	352.074	382.733	370.267	306.945	276.018	0.360188	0.0341162	0.285601	dexamethasone-induced transcript [Source:MGI Symbol;Acc:MGI:1926236]
Fnbp1l	5628.62	6078.55	4993.81	5268.63	4453.82	4478.3	0.298479	0.0341479	0.285601	formin binding protein 1-like [Source:MGI Symbol;Acc:MGI:1925642]
Heca	871.886	903.758	1028.86	996.242	1133.47	1244.08	-0.323183	0.0341513	0.285601	hdc homolog, cell cycle regulator [Source:MGI Symbol;Acc:MGI:2685715]
Gsk3b	3519.25	3797.59	3068.32	3188.18	2735.81	2710.18	0.317562	0.0341695	0.285601	glycogen synthase kinase 3 beta [Source:MGI Symbol;Acc:MGI:1861437]
Psmb4	8187.8	8200.02	10642.4	10382.8	7131.8	7278.48	0.37642	0.0341845	0.285601	proteasome (prosome, macropain) subunit, beta type 4 [Source:MGI Symbol;Acc:MGI:1098257]
Shld2	173.386	173.53	228.995	248.549	146.8	135.009	0.547601	0.0342292	0.285601	shieldin complex subunit 2 [Source:MGI Symbol;Acc:MGI:1922948]
Hras	2235.2	2199.71	2252.32	2349.45	1909.29	1896.13	0.247712	0.0342339	0.285601	Harvey rat sarcoma virus oncogene [Source:MGI Symbol;Acc:MGI:96224]
Cep70	405.229	458.399	334.354	341.627	594.317	469.031	-0.466258	0.0342656	0.285601	centrosomal protein 70 [Source:MGI Symbol;Acc:MGI:1915371]
Gm43820	10.8986	17.052	7.52566	7.15985	0	4.00027	2.45729	0.0342661	0.285601	predicted gene 43820 [Source:MGI Symbol;Acc:MGI:5663957]
Fam210a	1222.62	1256.84	1273.99	1357.3	1061.41	1049.07	0.275884	0.0342722	0.285601	family with sequence similarity 210, member A [Source:MGI Symbol;Acc:MGI:1914000]
Mapkap1	3048.63	3069.37	2967.26	3221.93	2389.72	2703.18	0.273138	0.0343196	0.28577	mitogen-activated protein kinase associated protein 1 [Source:MGI Symbol;Acc:MGI:2444554]
Me1	3960.15	4326.2	3941.29	3797.79	3315.9	3355.22	0.264395	0.034329	0.28577	malic enzyme 1, NADP(+)-dependent, cytosolic [Source:MGI Symbol;Acc:MGI:97043]
Als2	1813.13	1835.6	1539.53	1478	1318.53	1306.09	0.344867	0.0344054	0.285976	alsin Rho guanine nucleotide exchange factor [Source:MGI Symbol;Acc:MGI:1921268]
Dsg4	20.8064	17.052	40.8536	74.667	14.2351	13.0009	1.49177	0.0344066	0.285976	desmoglein 4 [Source:MGI Symbol;Acc:MGI:2661061]
Csnk2a1-ps3	1410.87	1438.39	1054.67	1038.18	1048.06	607.04	0.577765	0.0344263	0.285976	casein kinase 2, alpha 1 polypeptide, pseudogene 3 [Source:MGI Symbol;Acc:MGI:3704198]
Man2c1	978.89	897.739	964.359	927.712	1301.62	1064.07	-0.328658	0.034443	0.285976	mannosidase, alpha, class 2C, member 1 [Source:MGI Symbol;Acc:MGI:1920994]
Crybg1	1272.16	1253.83	2057.73	2011.92	963.54	1235.08	0.584982	0.0344577	0.285976	crystallin beta-gamma domain containing 1 [Source:MGI Symbol;Acc:MGI:109544]
A330074K22Rik	8.91702	30.0918	18.2766	11.2512	36.4775	47.0031	-1.28381	0.0344635	0.285976	RIKEN cDNA A330074K22 gene [Source:MGI Symbol;Acc:MGI:3045392]
Rabl3	580.597	560.711	495.618	516.532	437.73	410.027	0.344872	0.0344851	0.286003	RAB, member RAS oncogene family-like 3 [Source:MGI Symbol;Acc:MGI:1914907]
Cox7a2	2707.8	2669.14	2380.26	2293.2	2952.01	3296.22	-0.314101	0.0345212	0.28615	cytochrome c oxidase subunit 7A2 [Source:MGI Symbol;Acc:MGI:1316715]
Gas7	0	0	4.30038	7.15985	16.0145	23.0015	-2.77425	0.0345679	0.286385	growth arrest specific 7 [Source:MGI Symbol;Acc:MGI:1202388]
Ccnk	1786.38	1573.8	2401.76	2383.21	1527.61	1396.09	0.477974	0.0346214	0.286616	cyclin K [Source:MGI Symbol;Acc:MGI:1276106]
Ptprs	4195.95	4184.77	4491.74	4181.35	5602.41	4778.32	-0.283945	0.0346324	0.286616	protein tyrosine phosphatase, receptor type, S [Source:MGI Symbol;Acc:MGI:97815]
Axdnd1	16.8433	26.0796	29.0275	21.4796	13.3454	4.00027	1.41228	0.0346924	0.286961	axonemal dynein light chain domain containing 1 [Source:MGI Symbol;Acc:MGI:1924602]
Map2k3os	39.6312	43.1316	84.9324	87.9639	31.1393	32.0021	1.01634	0.0348209	0.287774	mitogen-activated protein kinase kinase 3, opposite strand [Source:MGI Symbol;Acc:MGI:1344334]
Dnal1	569.698	624.907	427.887	442.888	380.79	361.024	0.477459	0.0348338	0.287774	dynein, axonemal, light chain 1 [Source:MGI Symbol;Acc:MGI:1921462]
Rbpms2	60.4376	51.1561	44.0789	46.0276	24.0218	33.0022	0.827909	0.034846	0.287774	RNA binding protein with multiple splicing 2 [Source:MGI Symbol;Acc:MGI:1919223]
Qrich2	81.2439	104.318	70.9562	69.5529	57.8302	39.0026	0.748487	0.0348706	0.287825	glutamine rich 2 [Source:MGI Symbol;Acc:MGI:2684912]
Sprr2d	3.96312	4.01224	13.9762	10.2284	0	2.00013	3.05578	0.0349416	0.288259	small proline-rich protein 2D [Source:MGI Symbol;Acc:MGI:1330347]
Gm49890	159.516	188.575	239.746	174.905	240.218	315.021	-0.541803	0.0349758	0.28837	predicted gene, 49890 [Source:MGI Symbol;Acc:MGI:6270578]
Tmbim6	14922.1	14213.4	14604.1	13680.4	16157.8	18366.2	-0.266016	0.0349919	0.28837	transmembrane BAX inhibitor motif containing 6 [Source:MGI Symbol;Acc:MGI:99682]
Trmt10c	860.987	879.684	1021.34	1122.05	715.315	776.052	0.380992	0.0350406	0.28852	tRNA methyltransferase 10C, mitochondrial RNase P subunit [Source:MGI Symbol;Acc:MGI:1196261]
Ngrn	1136.42	1022.12	939.632	903.164	1164.61	1436.1	-0.377971	0.0350471	0.28852	neugrin, neurite outgrowth associated [Source:MGI Symbol;Acc:MGI:1933212]
Prc1	4857.79	5335.28	4800.29	4685.61	6103.31	5743.38	-0.267851	0.0351433	0.28916	protein regulator of cytokinesis 1 [Source:MGI Symbol;Acc:MGI:1858961]
Prr5	399.284	342.044	523.571	420.386	323.849	277.018	0.486816	0.035162	0.289161	proline rich 5 (renal) [Source:MGI Symbol;Acc:MGI:1924714]
Prl2a1	2.97234	10.0306	76.3317	57.2788	6.22787	9.0006	2.26818	0.0352604	0.289818	prolactin family 2, subfamily a, member 1 [Source:MGI Symbol;Acc:MGI:1861446]
Rbfa	804.513	752.296	446.164	493.007	419.047	400.027	0.607765	0.0353095	0.289924	ribosome binding factor A [Source:MGI Symbol;Acc:MGI:1915981]
Hap1	1648.66	1671.1	1150.35	1184.44	2049.86	1860.12	-0.467663	0.0353104	0.289924	huntingtin-associated protein 1 [Source:MGI Symbol;Acc:MGI:1261831]
Cept1	956.102	1124.43	1141.75	1037.16	1233.12	1472.1	-0.344892	0.0353841	0.290282	choline/ethanolaminephosphotransferase 1 [Source:MGI Symbol;Acc:MGI:2139793]
Map1b	1366.29	1179.6	3471.48	3474.57	1540.95	873.058	0.975084	0.0353912	0.290282	microtubule-associated protein 1B [Source:MGI Symbol;Acc:MGI:1306778]
Serpina3h	1.98156	2.00612	1.07509	2.04567	14.2351	5.00033	-2.43725	0.035398	1	serine (or cysteine) peptidase inhibitor, clade A, member 3H [Source:MGI Symbol;Acc:MGI:2182839]
6430548M08Rik	296.243	281.86	196.742	226.047	161.035	185.012	0.533708	0.0354435	0.290559	RIKEN cDNA 6430548M08 gene [Source:MGI Symbol;Acc:MGI:2443793]
Pgm2l1	394.33	341.041	241.896	294.577	441.289	462.031	-0.505628	0.0354708	0.29063	phosphoglucomutase 2-like 1 [Source:MGI Symbol;Acc:MGI:1918224]
Nono	11268.1	11506.1	10336	10110.7	13292.1	12727.8	-0.267882	0.0355081	0.290783	non-POU-domain-containing, octamer binding protein [Source:MGI Symbol;Acc:MGI:1855692]
Fcf1	1870.59	1915.85	2000.75	2045.67	1646.83	1626.11	0.258866	0.0355793	0.291214	FCF1 rRNA processing protein [Source:MGI Symbol;Acc:MGI:1920986]
Zbtb7a	3234.9	2876.78	3037.14	3010.21	2664.64	2311.15	0.288852	0.0356349	0.291516	zinc finger and BTB domain containing 7a [Source:MGI Symbol;Acc:MGI:1335091]
Irx3	0	0	0	0	4.44848	7.00046	-4.92672	0.0356709	1	Iroquois related homeobox 3 [Source:MGI Symbol;Acc:MGI:1197522]
Ptcd2	688.592	813.482	808.471	753.83	934.18	976.065	-0.318194	0.0356963	0.291865	pentatricopeptide repeat domain 2 [Source:MGI Symbol;Acc:MGI:1916177]
Rgn	81.2439	104.318	3.22528	0	1.77939	0	5.71208	0.0357668	0.292172	regucalcin [Source:MGI Symbol;Acc:MGI:108024]
H2-T24	51.5205	60.1836	62.3554	79.7812	39.1466	36.0024	0.754607	0.0357751	0.292172	histocompatibility 2, T region locus 24 [Source:MGI Symbol;Acc:MGI:95958]
Zfp981	6.93546	17.052	2.15019	7.15985	18.6836	37.0025	-1.73493	0.0357907	0.292172	zinc finger protein 981 [Source:MGI Symbol;Acc:MGI:3700965]
Zfp703	1025.46	845.58	1430.95	1325.6	855.887	753.05	0.523825	0.0358086	0.292172	zinc finger protein 703 [Source:MGI Symbol;Acc:MGI:2662729]
Repin1	850.089	731.231	534.322	596.313	449.296	511.034	0.498333	0.0358305	0.292198	replication initiator 1 [Source:MGI Symbol;Acc:MGI:1889817]
Fam117a	86.1978	111.34	77.4068	83.8726	66.7272	42.0028	0.718801	0.0358809	0.292456	family with sequence similarity 117, member A [Source:MGI Symbol;Acc:MGI:2144564]
Trim30a	0.99078	0	3.22528	0	8.89696	10.0007	-3.18531	0.0359055	1	tripartite motif-containing 30A [Source:MGI Symbol;Acc:MGI:98178]
Lrrc14	1153.27	1114.4	1103.05	1130.23	823.858	992.066	0.310141	0.0359448	0.292825	leucine rich repeat containing 14 [Source:MGI Symbol;Acc:MGI:2445060]
Ttyh2	30.7142	28.0857	72.0313	77.7355	154.807	74.0049	-1.13648	0.0359713	0.292844	tweety family member 2 [Source:MGI Symbol;Acc:MGI:2157091]
Pde4b	267.51	255.781	213.944	248.549	198.402	162.011	0.450658	0.0359898	0.292844	phosphodiesterase 4B, cAMP specific [Source:MGI Symbol;Acc:MGI:99557]
Ckmt1	65.3915	94.2877	238.671	262.869	318.511	385.026	-1.09001	0.0360034	0.292844	creatine kinase, mitochondrial 1, ubiquitous [Source:MGI Symbol;Acc:MGI:99441]
Gm26461	0	0	1.07509	0	5.33817	6.0004	-4.19205	0.0360211	1	predicted gene, 26461 [Source:MGI Symbol;Acc:MGI:5456238]
Zfp296	139.7	134.41	268.773	273.097	126.337	108.007	0.798692	0.0360328	0.292931	zinc finger protein 296 [Source:MGI Symbol;Acc:MGI:1926956]
Invs	332.902	304.93	279.524	306.851	180.608	261.017	0.473214	0.0360964	0.293295	inversin [Source:MGI Symbol;Acc:MGI:1335082]
Tmprss6	0	0	1.07509	0	8.89696	3.0002	-4.26509	0.0361059	1	transmembrane serine protease 6 [Source:MGI Symbol;Acc:MGI:1919003]
Gm11695	38.6404	37.1132	8.60075	3.06851	1.77939	7.00046	2.3303	0.0361907	0.293908	predicted gene 11695 [Source:MGI Symbol;Acc:MGI:3649841]
Gm6526	0	0	0	1.02284	5.33817	6.0004	-4.19205	0.0362529	1	predicted gene 6526 [Source:MGI Symbol;Acc:MGI:3648758]
Rpl36a	7538.84	7434.69	6427.99	6645.37	7873.81	9930.66	-0.344316	0.0363726	0.295232	ribosomal protein L36A [Source:MGI Symbol;Acc:MGI:1201789]
Gps2	908.545	804.455	717.088	737.465	931.511	1131.08	-0.38052	0.0364174	0.295246	G protein pathway suppressor 2 [Source:MGI Symbol;Acc:MGI:1891751]
Ncoa1	1402.94	1465.47	1167.55	1121.03	1022.26	964.064	0.376459	0.0364207	0.295246	nuclear receptor coactivator 1 [Source:MGI Symbol;Acc:MGI:1276523]
Slc1a2	0	0	19.3517	11.2512	0	0	5.46052	0.0364492	0.295246	solute carrier family 1 (glial high affinity glutamate transporter), member 2 [Source:MGI Symbol;Acc:MGI:101931]
Stk38	3508.35	3765.49	2759.77	2761.66	4309.69	4128.27	-0.399307	0.0364499	0.295246	serine/threonine kinase 38 [Source:MGI Symbol;Acc:MGI:2442572]
Zbtb8a	181.313	172.526	138.687	136.037	222.424	218.014	-0.486164	0.0365051	0.295275	zinc finger and BTB domain containing 8a [Source:MGI Symbol;Acc:MGI:1920930]
Mzt1	931.333	978.987	1020.26	1117.96	1200.2	1323.09	-0.317779	0.0365332	0.295275	mitotic spindle organizing protein 1 [Source:MGI Symbol;Acc:MGI:1924039]
Fam53a	1321.7	1399.27	1726.6	1713.25	1221.55	1146.08	0.379437	0.0365378	0.295275	family with sequence similarity 53, member A [Source:MGI Symbol;Acc:MGI:1919225]
Tmx1	2832.64	3126.54	3964.95	4168.06	2656.63	2569.17	0.431095	0.0365432	0.295275	thioredoxin-related transmembrane protein 1 [Source:MGI Symbol;Acc:MGI:1919986]
Gm2788	25.7603	24.0735	25.8023	18.411	33.8084	58.0038	-0.961867	0.0365479	0.295275	predicted gene 2788 [Source:MGI Symbol;Acc:MGI:3780956]
Gpr176	1.98156	0	17.2015	20.4567	0	1.00007	4.36861	0.036583	0.295405	G protein-coupled receptor 176 [Source:MGI Symbol;Acc:MGI:2685858]
Mrpl48	651.933	641.959	519.27	577.902	730.44	807.054	-0.362312	0.0366548	0.295832	mitochondrial ribosomal protein L48 [Source:MGI Symbol;Acc:MGI:1289321]
Crlf3	1299.9	1297.96	1208.41	1280.59	1109.45	968.064	0.291585	0.0366928	0.295986	cytokine receptor-like factor 3 [Source:MGI Symbol;Acc:MGI:1860086]
Traf3	2695.91	2697.23	3594.04	3614.7	2533.85	2165.14	0.423049	0.0367824	0.296556	TNF receptor-associated factor 3 [Source:MGI Symbol;Acc:MGI:108041]
Zfp26	865.941	924.822	1023.49	961.466	782.932	739.049	0.310386	0.036816	0.29663	zinc finger protein 26 [Source:MGI Symbol;Acc:MGI:99173]
Mex3b	145.645	150.459	103.209	97.1694	72.955	85.0056	0.654266	0.0368581	0.29663	mex3 RNA binding family member B [Source:MGI Symbol;Acc:MGI:1918252]
Daglb	435.943	367.12	209.643	194.339	184.167	169.011	0.773268	0.0368589	0.29663	diacylglycerol lipase, beta [Source:MGI Symbol;Acc:MGI:2442032]
Tgfb2	156.543	158.484	81.7071	105.352	200.182	205.014	-0.689371	0.0368821	0.29663	transforming growth factor, beta 2 [Source:MGI Symbol;Acc:MGI:98726]
Atp5mpl	2327.34	2307.04	2428.64	2379.12	2010.71	1986.13	0.24018	0.0369174	0.29663	ATP synthase membrane subunit 6,8PL [Source:MGI Symbol;Acc:MGI:1917507]
Ctnna1	17940	18493.4	16660.7	16546.4	20235.2	21364.4	-0.256622	0.036922	0.29663	catenin (cadherin associated protein), alpha 1 [Source:MGI Symbol;Acc:MGI:88274]
Gmeb2	527.095	539.647	562.274	548.24	614.78	776.052	-0.352807	0.0369381	0.29663	glucocorticoid modulatory element binding protein 2 [Source:MGI Symbol;Acc:MGI:2652836]
Nipa1	208.064	227.695	217.169	194.339	136.123	173.011	0.456536	0.0369494	0.29663	non imprinted in Prader-Willi/Angelman syndrome 1 homolog (human) [Source:MGI Symbol;Acc:MGI:2442058]
Trim56	1784.39	1885.75	1514.81	1475.95	1316.75	1291.09	0.352948	0.0369625	0.29663	tripartite motif-containing 56 [Source:MGI Symbol;Acc:MGI:2685298]
Larp7	3472.68	3509.71	3647.79	3580.95	3070.34	2971.2	0.233951	0.0370866	0.297474	La ribonucleoprotein domain family, member 7 [Source:MGI Symbol;Acc:MGI:107634]
Tnfaip3	539.975	480.466	1471.8	1592.56	526.7	502.033	0.989251	0.0371186	0.297578	tumor necrosis factor, alpha-induced protein 3 [Source:MGI Symbol;Acc:MGI:1196377]
Slc25a25	814.421	787.403	1080.47	1048.41	701.08	691.046	0.421897	0.0371892	0.29799	solute carrier family 25 (mitochondrial carrier, phosphate carrier), member 25 [Source:MGI Symbol;Acc:MGI:1915913]
9230114K14Rik	105.023	103.315	117.185	123.763	57.8302	89.0059	0.617095	0.0372491	0.298118	RIKEN cDNA 9230114K14 gene [Source:MGI Symbol;Acc:MGI:3041212]
Mcm10	2734.55	2666.14	3448.9	3406.04	2450.22	2287.15	0.371156	0.0372826	0.298118	minichromosome maintenance 10 replication initiation factor [Source:MGI Symbol;Acc:MGI:1917274]
Rtl10	164.469	200.612	187.066	131.946	82.7417	136.009	0.647641	0.0372837	0.298118	retrotransposon Gag like 10 [Source:MGI Symbol;Acc:MGI:3833934]
[truncated: 326 more rows]
