# Supplementary material for: Dissecting hypertonicity‐ and NFAT5‐dependent gene expression programs in mpkCCD cells
Source: Physiol Rep. 2026 Jun 19;14(12):e70976. doi: 10.14814/phy2.70976 (PMC13282263; doi:10.14814/phy2.70976)
Supplement: Supplementary file 2 — File S2. Nfat5‐KO_600 versus Scr_600 differentially expressed genes (DEG). [file PHY2-14-e70976-s001.xlsx]

## Sheet: Nfat5-KO_600 vs. Scr_600
Supplemental Excel file 2
Nfat5-KO_600 vs. Scr_600 differentially expressed genes (DEG)
gene_name	Nfat5-KO1_600_1	Nfat5-KO1_600_3	Nfat5-KO3_600_2	Nfat5-KO3_600_3	Scr1_600	Scr3_600	log2FoldChange	pvalue	padj	gene_description
Gm773	0	0	0	0	23.6663	168.103	-9.02232	0.00195639	0.0230227	predicted gene 773 [Source:MGI Symbol;Acc:MGI:2685619]
Zfp799	0	0	0	0	95.6117	90.6739	-8.9807	3.08e-15	1.02e-12	zinc finger protein 799 [Source:MGI Symbol;Acc:MGI:2443934]
Ccl2	0	0	1.04425	1.00289	219.623	144.671	-8.50549	8.35e-15	2.61e-12	chemokine (C-C motif) ligand 2 [Source:MGI Symbol;Acc:MGI:98259]
Ranbp3l	0	0	3.13276	9.02597	484.685	1249.06	-8.1578	1.16e-05	0.000372534	RAN binding protein 3-like [Source:MGI Symbol;Acc:MGI:2444654]
Aqp1	12.3733	13.1669	593.135	664.913	30838.1	28447.2	-6.52945	0.000121017	0.00257255	aquaporin 1 [Source:MGI Symbol;Acc:MGI:103201]
Lifr	0.951792	0	11.4868	7.0202	441.139	399.373	-6.43748	3.91e-06	0.000150261	LIF receptor alpha [Source:MGI Symbol;Acc:MGI:96788]
Rhox5	0	0	2.0885	5.01443	13.2531	287.304	-6.40607	0.00219923	0.0250966	reproductive homeobox 5 [Source:MGI Symbol;Acc:MGI:97538]
Gm45587	0	0	0	0	20.8263	10.1881	-6.39512	0.000124215	0.00260381	predicted gene 45587 [Source:MGI Symbol;Acc:MGI:5791423]
Lrfn3	1.90358	0	1.04425	0	18.933	93.7303	-6.23478	2.85e-07	1.62e-05	leucine rich repeat and fibronectin type III domain containing 3 [Source:MGI Symbol;Acc:MGI:2442512]
Irx3	0	0	0	0	7.57321	18.3385	-6.13357	0.00059063	0.00897639	Iroquois related homeobox 3 [Source:MGI Symbol;Acc:MGI:1197522]
Aoc1	0	0	0	1.00289	10.4132	28.5266	-5.99952	6.9e-05	0.00164009	amine oxidase, copper-containing 1 [Source:MGI Symbol;Acc:MGI:1923757]
4930469K13Rik	0	0	0	0	0	23.4326	-5.98858	0.0283912	1	RIKEN cDNA 4930469K13 gene [Source:MGI Symbol;Acc:MGI:1924124]
Zbtb10	0	0	0	0	5.6799	12.2257	-5.60049	0.00541785	1	zinc finger and BTB domain containing 10 [Source:MGI Symbol;Acc:MGI:2139883]
9230114J08Rik	0	0	0	0	14.1998	2.03762	-5.4623	0.0153033	1	RIKEN cDNA 9230114J08 gene [Source:MGI Symbol;Acc:MGI:1925330]
Trps1	0	0	1.04425	1.00289	34.0794	7.13166	-5.35856	0.000360656	0.00607727	transcriptional repressor GATA binding 1 [Source:MGI Symbol;Acc:MGI:1927616]
Zfp990	0	0	4.17701	3.00866	75.7321	67.2413	-5.33886	1.84e-10	2.63e-08	zinc finger protein 990 [Source:MGI Symbol;Acc:MGI:3652161]
Gm44939	0	0	0	0	5.6799	9.16927	-5.33082	0.0125051	1	predicted gene 44939 [Source:MGI Symbol;Acc:MGI:5753515]
Kcnj15	0	0	2.0885	1.00289	28.3995	29.5454	-5.25936	6.11e-06	0.000214346	potassium inwardly-rectifying channel, subfamily J, member 15 [Source:MGI Symbol;Acc:MGI:1310000]
Gm49542	0	0	0	0	7.57321	6.11285	-5.21419	0.0172997	1	predicted gene, 49542 [Source:MGI Symbol;Acc:MGI:6155246]
Inhbe	0	0	0	0	8.51986	5.09404	-5.207	0.018445	1	inhibin beta-E [Source:MGI Symbol;Acc:MGI:109269]
Clec2f	0	0	0	0	7.57321	5.09404	-5.10286	0.0242683	1	C-type lectin domain family 2, member f [Source:MGI Symbol;Acc:MGI:3522133]
Tnip3	0	0	1.04425	1.00289	17.9864	14.2633	-5.00412	0.000464313	0.00745283	TNFAIP3 interacting protein 3 [Source:MGI Symbol;Acc:MGI:3041165]
3830403N18Rik	5.71075	8.10271	31.3276	57.1645	633.309	989.263	-4.98813	1.62e-06	7.31e-05	RIKEN cDNA 3830403N18 gene [Source:MGI Symbol;Acc:MGI:1917941]
Gm16758	0	0	0	0	8.51986	3.05642	-4.9737	0.0381524	1	predicted gene, 16758 [Source:MGI Symbol;Acc:MGI:4439682]
Vnn3	0.951792	0	0	0	9.46651	9.16927	-4.93796	0.00439088	1	vanin 3 [Source:MGI Symbol;Acc:MGI:1347055]
Alox12e	0	0	0	2.00577	20.8263	9.16927	-4.89932	0.00229544	0.025874	arachidonate lipoxygenase, epidermal [Source:MGI Symbol;Acc:MGI:1274790]
Ghrhr	0	0	5.22126	4.01154	83.3053	51.9592	-4.89169	7.31e-08	5.05e-06	growth hormone releasing hormone receptor [Source:MGI Symbol;Acc:MGI:95710]
Cxcr6	0	0	0	0	3.7866	7.13166	-4.88696	0.0429943	1	chemokine (C-X-C motif) receptor 6 [Source:MGI Symbol;Acc:MGI:1934582]
Hnmt	0	0	0	0	4.73325	6.11285	-4.87793	0.0422194	1	histamine N-methyltransferase [Source:MGI Symbol;Acc:MGI:2153181]
Asrgl1	0.951792	1.01284	9.39827	2.00577	113.598	79.467	-4.87213	3.67e-10	4.79e-08	asparaginase like 1 [Source:MGI Symbol;Acc:MGI:1913764]
Gm37779	0	0	0	0	5.6799	5.09404	-4.86887	0.0428891	1	predicted gene, 37779 [Source:MGI Symbol;Acc:MGI:5611007]
Ptgds	0	0	8.35402	16.0462	253.702	93.7303	-4.83289	0.0243917	0.13528	prostaglandin D2 synthase (brain) [Source:MGI Symbol;Acc:MGI:99261]
Dio1	0	0	1.04425	0	4.73325	12.2257	-4.80009	0.00888485	1	deiodinase, iodothyronine, type I [Source:MGI Symbol;Acc:MGI:94896]
Sost	0	0	1.04425	0	8.51986	8.15046	-4.7772	0.00752579	1	sclerostin [Source:MGI Symbol;Acc:MGI:1921749]
Hspa1a	7.61434	15.1926	26.1063	24.0693	451.552	504.31	-4.71798	2.57e-33	5.33e-30	heat shock protein 1A [Source:MGI Symbol;Acc:MGI:96244]
Slc17a1	0	0	5.22126	5.01443	21.773	111.05	-4.70834	2.99e-05	0.000814112	solute carrier family 17 (sodium phosphate), member 1 [Source:MGI Symbol;Acc:MGI:103209]
Mir133a-2	0.951792	0	0	0	9.46651	6.11285	-4.68039	0.0108983	1	microRNA 133a-2 [Source:MGI Symbol;Acc:MGI:3618718]
Tnfsf10	0	1.01284	1.04425	0	2.83995	22.4138	-4.64426	0.00625384	0.0529867	tumor necrosis factor (ligand) superfamily, member 10 [Source:MGI Symbol;Acc:MGI:107414]
Kcnh8	0	0	1.04425	0	1.8933	13.2445	-4.63539	0.0219702	1	potassium voltage-gated channel, subfamily H (eag-related), member 8 [Source:MGI Symbol;Acc:MGI:2445160]
Kctd14	0	1.01284	0	0	11.3598	3.05642	-4.56976	0.0199004	1	potassium channel tetramerisation domain containing 14 [Source:MGI Symbol;Acc:MGI:1289222]
Npy4r	0	3.03852	8.35402	5.01443	101.292	82.5234	-4.50326	2.09e-10	2.94e-08	neuropeptide Y receptor Y4 [Source:MGI Symbol;Acc:MGI:105374]
Gm8126	0	0	0	1.00289	10.4132	3.05642	-4.47172	0.0245522	1	predicted gene 8126 [Source:MGI Symbol;Acc:MGI:3646861]
Pdlim1	0	0	5.22126	7.0202	58.6923	74.373	-4.4525	4.41e-06	0.000166312	PDZ and LIM domain 1 (elfin) [Source:MGI Symbol;Acc:MGI:1860611]
Fxyd6	1.90358	0	3.13276	0	9.46651	44.8276	-4.43311	0.000515446	0.00805525	FXYD domain-containing ion transport regulator 6 [Source:MGI Symbol;Acc:MGI:1890226]
Nupr1	106.601	136.733	340.426	378.088	5268.11	5104.23	-4.43123	1.8e-21	1.36e-18	nuclear protein transcription regulator 1 [Source:MGI Symbol;Acc:MGI:1891834]
6430584L05Rik	0	1.01284	5.22126	0	30.2928	35.6583	-4.43004	0.000118733	0.00254026	RIKEN cDNA 6430584L05 gene [Source:MGI Symbol;Acc:MGI:5439415]
Steap3	0	0	3.13276	7.0202	77.6254	28.5266	-4.394	6.99e-05	0.00165727	STEAP family member 3 [Source:MGI Symbol;Acc:MGI:1915678]
Mdga1	0	0	1.04425	1.00289	15.1464	5.09404	-4.33184	0.00834885	1	MAM domain containing glycosylphosphatidylinositol anchor 1 [Source:MGI Symbol;Acc:MGI:1922012]
Fxyd2	1.90358	1.01284	162.903	141.407	847.252	2197.57	-4.30914	0.0257958	0.140282	FXYD domain-containing ion transport regulator 2 [Source:MGI Symbol;Acc:MGI:1195260]
Gm47015	0	3.03852	0	0	18.933	10.1881	-4.26963	0.00726541	0.0588509	predicted gene, 47015 [Source:MGI Symbol;Acc:MGI:6095697]
Cntn1	0.951792	0	0	0	7.57321	4.07523	-4.2613	0.0343862	1	contactin 1 [Source:MGI Symbol;Acc:MGI:105980]
Krt23	2.85538	11.1412	1.04425	3.00866	57.7457	114.106	-4.25087	2.8e-08	2.25e-06	keratin 23 [Source:MGI Symbol;Acc:MGI:2148866]
Hoxc4	0	0	1.04425	0	5.6799	5.09404	-4.14762	0.041537	1	homeobox C4 [Source:MGI Symbol;Acc:MGI:96195]
Ptprq	0	0	1.04425	0	6.62655	4.07523	-4.13877	0.0437555	1	protein tyrosine phosphatase, receptor type, Q [Source:MGI Symbol;Acc:MGI:1096349]
Abcg1	0	0	0	4.01154	17.9864	15.2821	-4.05243	0.0087971	0.0673118	ATP binding cassette subfamily G member 1 [Source:MGI Symbol;Acc:MGI:107704]
Pdzrn3	0	0	0	3.00866	14.1998	10.1881	-4.01987	0.0149525	0.0966579	PDZ domain containing RING finger 3 [Source:MGI Symbol;Acc:MGI:1933157]
Ust	1.90358	1.01284	7.30977	1.00289	35.0261	53.9968	-4.00016	4.05e-06	0.000154721	uronyl-2-sulfotransferase [Source:MGI Symbol;Acc:MGI:2442406]
Platr14	0.951792	0	0	2.00577	11.3598	12.2257	-3.98067	0.00550789	0.0484747	pluripotency associated transcript 14 [Source:MGI Symbol;Acc:MGI:1922209]
Xlr3a	0	1.01284	0	1.00289	1.8933	13.2445	-3.90549	0.0346168	1	X-linked lymphocyte-regulated 3A [Source:MGI Symbol;Acc:MGI:109506]
Afap1l1	141.817	148.887	505.418	549.582	4718.11	5338.55	-3.90185	1.82e-07	1.12e-05	actin filament associated protein 1-like 1 [Source:MGI Symbol;Acc:MGI:2147199]
Cavin2	0	1.01284	2.0885	3.00866	18.933	23.4326	-3.80684	0.000297041	0.00525078	caveolae associated 2 [Source:MGI Symbol;Acc:MGI:99513]
Mapk4	5.71075	5.0642	20.885	20.0577	124.958	225.157	-3.76346	4.84e-10	6.12e-08	mitogen-activated protein kinase 4 [Source:MGI Symbol;Acc:MGI:2444559]
Serpina3g	0.951792	7.08987	4.17701	10.0289	45.4392	104.937	-3.76093	4.46e-07	2.38e-05	serine (or cysteine) peptidase inhibitor, clade A, member 3G [Source:MGI Symbol;Acc:MGI:105046]
Slfn2	14.2769	19.2439	3.13276	0	12.3065	229.232	-3.71924	0.0425828	0.191501	schlafen 2 [Source:MGI Symbol;Acc:MGI:1313258]
Zfp827	0	0	2.0885	5.01443	22.7196	23.4326	-3.70778	0.0020923	0.0241423	zinc finger protein 827 [Source:MGI Symbol;Acc:MGI:2444807]
Iigp1	0	0	2.0885	3.00866	7.57321	25.4702	-3.7064	0.00672617	0.0555966	interferon inducible GTPase 1 [Source:MGI Symbol;Acc:MGI:1926259]
Lgals12	0	0	1.04425	1.00289	1.8933	11.2069	-3.69658	0.0494267	1	lectin, galactose binding, soluble 12 [Source:MGI Symbol;Acc:MGI:1929094]
Lgals3bp	19.9876	20.2568	35.5046	44.127	98.4517	659.169	-3.66043	1.92e-08	1.6e-06	lectin, galactoside-binding, soluble, 3 binding protein [Source:MGI Symbol;Acc:MGI:99554]
Gm11730	0	1.01284	1.04425	0	6.62655	6.11285	-3.65955	0.0366894	1	predicted gene 11730 [Source:MGI Symbol;Acc:MGI:3650941]
1700039E22Rik	5.71075	5.0642	1.04425	3.00866	54.9057	37.6959	-3.6331	4.12e-07	2.22e-05	RIKEN cDNA 1700039E22 gene [Source:MGI Symbol;Acc:MGI:1920572]
Xlr3c	0	0	0	3.00866	11.3598	7.13166	-3.62073	0.0438923	1	X-linked lymphocyte-regulated 3C [Source:MGI Symbol;Acc:MGI:3047103]
Zfp870	0	0	3.13276	2.00577	6.62655	24.4514	-3.61103	0.010162	0.0741947	zinc finger protein 870 [Source:MGI Symbol;Acc:MGI:3029586]
Ankrd63	0	2.02568	2.0885	0	9.46651	15.2821	-3.60786	0.00916417	0.0691945	ankyrin repeat domain 63 [Source:MGI Symbol;Acc:MGI:2686183]
Gm4631	17.1323	2.02568	0	1.00289	5.6799	114.106	-3.56164	0.0121933	0.0836477	predicted gene 4631 [Source:MGI Symbol;Acc:MGI:3782813]
Zfp985	0	1.01284	2.0885	0	6.62655	11.2069	-3.54733	0.0231964	1	zinc finger protein 985 [Source:MGI Symbol;Acc:MGI:3651986]
Gm38056	0.951792	2.02568	1.04425	0	13.2531	10.1881	-3.54707	0.00551535	0.0485146	predicted gene, 38056 [Source:MGI Symbol;Acc:MGI:5611284]
Ddr2	3.80717	5.0642	39.6816	38.1097	108.865	390.203	-3.52679	0.00398822	0.0384038	discoidin domain receptor family, member 2 [Source:MGI Symbol;Acc:MGI:1345277]
Gmpr	4.75896	12.1541	2.0885	9.02597	50.1725	110.031	-3.51342	2.63e-07	1.5e-05	guanosine monophosphate reductase [Source:MGI Symbol;Acc:MGI:1913605]
Tspan11	0.951792	0	4.17701	0	7.57321	21.395	-3.51099	0.0161214	0.101987	tetraspanin 11 [Source:MGI Symbol;Acc:MGI:1915748]
Epsti1	0	3.03852	6.26551	5.01443	31.2395	48.9028	-3.49682	4.64e-05	0.00117508	epithelial stromal interaction 1 (breast) [Source:MGI Symbol;Acc:MGI:1915168]
Mroh4	0	1.01284	10.4425	3.00866	41.6526	38.7147	-3.48817	0.000944837	0.0129675	maestro heat-like repeat family member 4 [Source:MGI Symbol;Acc:MGI:1916689]
Cyp2d9	0	1.01284	3.13276	0	8.51986	14.2633	-3.4814	0.0178388	0.109677	cytochrome P450, family 2, subfamily d, polypeptide 9 [Source:MGI Symbol;Acc:MGI:88606]
Slc5a9	0	0	4.17701	2.00577	6.62655	27.5078	-3.47895	0.0136881	0.0911435	solute carrier family 5 (sodium/glucose cotransporter), member 9 [Source:MGI Symbol;Acc:MGI:2140201]
Oas1g	2.85538	3.03852	21.9293	26.075	80.4653	215.987	-3.46229	3.66e-05	0.000970959	2'-5' oligoadenylate synthetase 1G [Source:MGI Symbol;Acc:MGI:97429]
Gm48507	0.951792	0	1.04425	1.00289	10.4132	6.11285	-3.4621	0.0175277	1	predicted gene, 48507 [Source:MGI Symbol;Acc:MGI:6098038]
Mat1a	0	0	4.17701	1.00289	18.933	9.16927	-3.46182	0.0161354	0.102012	methionine adenosyltransferase I, alpha [Source:MGI Symbol;Acc:MGI:88017]
Gja5	8.56613	14.1797	5.22126	6.01732	124.011	62.1473	-3.45322	2.09e-09	2.23e-07	gap junction protein, alpha 5 [Source:MGI Symbol;Acc:MGI:95716]
Gm49146	0	0	4.17701	4.01154	35.9727	8.15046	-3.44165	0.0104837	0.0758236	predicted gene, 49146 [Source:MGI Symbol;Acc:MGI:6118560]
Trim30a	0	1.01284	4.17701	7.0202	4.73325	60.1097	-3.41304	0.00880758	0.0673307	tripartite motif-containing 30A [Source:MGI Symbol;Acc:MGI:98178]
Fry	4.75896	2.02568	29.2391	41.1183	199.743	208.856	-3.40702	6.07e-05	0.0014776	FRY microtubule binding protein [Source:MGI Symbol;Acc:MGI:2443895]
Gm5043	0	0	0	5.01443	14.1998	12.2257	-3.3981	0.0468472	0.203496	predicted gene 5043 [Source:MGI Symbol;Acc:MGI:3646551]
AI662270	0	0	3.13276	3.00866	6.62655	25.4702	-3.39619	0.0148624	0.0963006	expressed sequence AI662270 [Source:MGI Symbol;Acc:MGI:2144254]
Tgtp1	4.75896	3.03852	2.0885	1.00289	8.51986	48.9028	-3.38947	0.000901923	0.0124312	T cell specific GTPase 1 [Source:MGI Symbol;Acc:MGI:98734]
Ifi44	21.8912	33.4237	30.2833	52.1501	83.3053	632.68	-3.37796	3.6e-07	2e-05	interferon-induced protein 44 [Source:MGI Symbol;Acc:MGI:2443016]
Tmem238l	19.9876	20.2568	127.399	137.395	692.002	889.419	-3.37455	0.000955068	0.0130445	transmembrane protein 238 like [Source:MGI Symbol;Acc:MGI:1918826]
Kcnj16	32.3609	15.1926	115.912	125.361	703.361	793.651	-3.37419	0.000358818	0.00605861	potassium inwardly-rectifying channel, subfamily J, member 16 [Source:MGI Symbol;Acc:MGI:1314842]
Sp140	0	2.02568	7.30977	3.00866	10.4132	51.9592	-3.34768	0.00308652	0.0318318	Sp140 nuclear body protein [Source:MGI Symbol;Acc:MGI:3702467]
Kcnj1	1.90358	1.01284	9.39827	22.0635	89.9318	81.5046	-3.32064	0.000262644	0.00471669	potassium inwardly-rectifying channel, subfamily J, member 1 [Source:MGI Symbol;Acc:MGI:1927248]
Gbp2	4.75896	4.05136	7.30977	15.0433	17.0397	137.539	-3.3103	0.000150251	0.00302344	guanylate binding protein 2 [Source:MGI Symbol;Acc:MGI:102772]
Slco4a1	792.843	723.167	809.296	897.583	6837.66	8907.44	-3.28843	2.54e-74	4.22e-70	solute carrier organic anion transporter family, member 4a1 [Source:MGI Symbol;Acc:MGI:1351866]
Glipr2	8.56613	6.07703	10.4425	19.0548	55.8524	158.934	-3.28221	1.37e-07	8.86e-06	GLI pathogenesis-related 2 [Source:MGI Symbol;Acc:MGI:1917770]
Bnc2	0	0	4.17701	5.01443	13.2531	30.5642	-3.26126	0.0105637	0.0760556	basonuclin 2 [Source:MGI Symbol;Acc:MGI:2443805]
Nav3	0	0	4.17701	10.0289	32.1861	33.6207	-3.21599	0.0100004	0.0733512	neuron navigator 3 [Source:MGI Symbol;Acc:MGI:2183703]
Capsl	0	1.01284	11.4868	0	25.5596	31.583	-3.20435	0.0264351	0.142266	calcyphosine-like [Source:MGI Symbol;Acc:MGI:1922818]
Ifit1bl1	90.4203	92.1684	77.2747	78.2251	250.862	1293.89	-3.19148	6.84e-10	8.22e-08	interferon induced protein with tetratricpeptide repeats 1B like 1 [Source:MGI Symbol;Acc:MGI:3650685]
Gm38244	1.90358	0	5.22126	3.00866	29.3462	16.3009	-3.18003	0.00166477	0.0201733	predicted gene, 38244 [Source:MGI Symbol;Acc:MGI:5611472]
Fgf21	4.75896	3.03852	8.35402	9.02597	58.6923	55.0156	-3.17907	7.36e-08	5.06e-06	fibroblast growth factor 21 [Source:MGI Symbol;Acc:MGI:1861377]
Gap43	0.951792	1.01284	0	2.00577	5.6799	12.2257	-3.16329	0.0228039	1	growth associated protein 43 [Source:MGI Symbol;Acc:MGI:95639]
C1qtnf6	5.71075	7.08987	12.531	4.01154	48.2792	82.5234	-3.16147	1.81e-07	1.12e-05	C1q and tumor necrosis factor related protein 6 [Source:MGI Symbol;Acc:MGI:1919959]
Gm3045	0	4.05136	1.04425	0	13.2531	9.16927	-3.14835	0.0347964	0.169644	predicted gene 3045 [Source:MGI Symbol;Acc:MGI:3781223]
Gm4045	12.3733	6.07703	12.531	8.02309	103.185	69.2789	-3.14445	3.56e-10	4.68e-08	predicted gene 4045 [Source:MGI Symbol;Acc:MGI:3782220]
Mx1	0	2.02568	3.13276	4.01154	10.4132	28.5266	-3.09454	0.00454988	0.0419353	MX dynamin-like GTPase 1 [Source:MGI Symbol;Acc:MGI:97243]
Gm17552	1.90358	4.05136	37.5931	51.1472	276.422	127.351	-3.09303	0.025024	0.13721	predicted gene, 17552 [Source:MGI Symbol;Acc:MGI:4937186]
Olfm4	8743.16	9593.61	777.968	732.107	48920.1	35063.3	-3.08119	0.0154125	0.0985672	olfactomedin 4 [Source:MGI Symbol;Acc:MGI:2685142]
Sgk1	55.2039	54.6933	128.443	114.329	694.842	794.67	-3.07977	1.46e-15	5.25e-13	serum/glucocorticoid regulated kinase 1 [Source:MGI Symbol;Acc:MGI:1340062]
1700016C15Rik	0	0	14.6195	10.0289	42.5993	60.1097	-3.06398	0.0151335	0.0975238	RIKEN cDNA 1700016C15 gene [Source:MGI Symbol;Acc:MGI:1916678]
Renbp	11.4215	16.2054	6.26551	0	91.8251	48.9028	-3.0529	0.000570484	0.0087262	renin binding protein [Source:MGI Symbol;Acc:MGI:105940]
Igfbp7	2239.57	2179.63	1882.79	1792.16	15417.2	18116.4	-3.05057	4.04e-73	3.35e-69	insulin-like growth factor binding protein 7 [Source:MGI Symbol;Acc:MGI:1352480]
Tgtp2	0.951792	3.03852	1.04425	5.01443	5.6799	35.6583	-3.03928	0.0074661	0.0598223	T cell specific GTPase 2 [Source:MGI Symbol;Acc:MGI:3710083]
Egr1	171.323	169.144	251.665	256.739	2591.93	890.438	-3.03684	5.77e-14	1.57e-11	early growth response 1 [Source:MGI Symbol;Acc:MGI:95295]
Slc1a3	0	0	3.13276	19.0548	66.2655	24.4514	-3.03314	0.0328584	0.163415	solute carrier family 1 (glial high affinity glutamate transporter), member 3 [Source:MGI Symbol;Acc:MGI:99917]
Cdh5	0	0	8.35402	3.00866	15.1464	30.5642	-3.01893	0.0244909	0.135542	cadherin 5 [Source:MGI Symbol;Acc:MGI:105057]
Xlr	3.80717	12.1541	59.5224	80.2309	155.251	464.576	-2.99342	0.0187767	0.113347	X-linked lymphocyte-regulated [Source:MGI Symbol;Acc:MGI:98976]
Limch1	7.61434	16.2054	28.1948	28.0808	153.357	155.878	-2.95349	2.03e-09	2.19e-07	LIM and calponin homology domains 1 [Source:MGI Symbol;Acc:MGI:1924819]
Ampd3	250.321	303.852	621.33	610.758	3194.95	3707.44	-2.95044	1.01e-14	3.09e-12	adenosine monophosphate deaminase 3 [Source:MGI Symbol;Acc:MGI:1096344]
Cyth4	3.80717	4.05136	5.22126	11.0317	47.3325	42.7899	-2.90417	6.85e-06	0.000237587	cytohesin 4 [Source:MGI Symbol;Acc:MGI:2441702]
Cp	129.444	127.618	700.693	872.511	4347.97	2431.89	-2.88927	0.00462955	0.0425042	ceruloplasmin [Source:MGI Symbol;Acc:MGI:88476]
Ifi47	2.85538	10.1284	5.22126	1.00289	6.62655	64.1849	-2.88362	0.00780538	0.0617761	interferon gamma inducible protein 47 [Source:MGI Symbol;Acc:MGI:99448]
Lypd2	51.3968	55.7062	131.576	167.482	861.452	611.285	-2.85924	1.94e-09	2.1e-07	Ly6/Plaur domain containing 2 [Source:MGI Symbol;Acc:MGI:1915561]
Oas3	19.0358	21.2696	16.708	29.0837	40.706	268.965	-2.84561	2.07e-05	0.000606116	2'-5' oligoadenylate synthetase 3 [Source:MGI Symbol;Acc:MGI:2180850]
4930515G16Rik	0.951792	2.02568	0	2.00577	10.4132	7.13166	-2.81312	0.0325285	1	RIKEN cDNA 4930515G16 gene [Source:MGI Symbol;Acc:MGI:1922320]
Foxq1	183.696	227.889	363.4	374.076	1802.42	2225.08	-2.8099	1.07e-18	6.55e-16	forkhead box Q1 [Source:MGI Symbol;Acc:MGI:1298228]
Ecscr	6.66255	7.08987	5.22126	11.0317	36.9194	68.2601	-2.80691	2.79e-06	0.000114311	endothelial cell surface expressed chemotaxis and apoptosis regulator [Source:MGI Symbol;Acc:MGI:1915795]
Mylk2	2.85538	2.02568	6.26551	7.0202	10.4132	52.978	-2.80416	0.00242009	0.0268951	myosin, light polypeptide kinase 2, skeletal muscle [Source:MGI Symbol;Acc:MGI:2139434]
Gbp3	13.3251	7.08987	15.6638	24.0693	24.6129	184.404	-2.79612	0.000311082	0.00544098	guanylate binding protein 3 [Source:MGI Symbol;Acc:MGI:1926263]
Tenm2	1.90358	2.02568	6.26551	4.01154	37.866	10.1881	-2.76786	0.00323024	0.0329401	teneurin transmembrane protein 2 [Source:MGI Symbol;Acc:MGI:1345184]
Ip6k3	0.951792	3.03852	5.22126	4.01154	12.3065	31.583	-2.73774	0.00293061	0.0306577	inositol hexaphosphate kinase 3 [Source:MGI Symbol;Acc:MGI:3045325]
1700054A03Rik	1.90358	9.11555	6.26551	17.0491	53.9591	59.0909	-2.72232	0.000143437	0.0029182	RIKEN cDNA 1700054A03 gene [Source:MGI Symbol;Acc:MGI:1925707]
Lrrc31	0	2.02568	1.04425	3.00866	5.6799	14.2633	-2.71855	0.0385381	0.180033	leucine rich repeat containing 31 [Source:MGI Symbol;Acc:MGI:2443864]
Anxa1	3620.62	3435.55	5274.52	5094.66	22899.5	33984.4	-2.70685	7.72e-25	6.73e-22	annexin A1 [Source:MGI Symbol;Acc:MGI:96819]
Gm5082	11.4215	10.1284	4.17701	5.01443	59.639	40.7523	-2.70231	1.11e-05	0.000357753	predicted gene 5082 [Source:MGI Symbol;Acc:MGI:3644232]
Nadk2	610.099	662.397	1224.91	1205.47	5278.52	6724.13	-2.69678	4.51e-16	1.92e-13	NAD kinase 2, mitochondrial [Source:MGI Symbol;Acc:MGI:1915896]
Gm2682	1.90358	0	15.6638	13.0375	53.9591	43.8087	-2.68007	0.0111402	0.0790732	predicted gene 2682 [Source:MGI Symbol;Acc:MGI:3780851]
Cd79b	1.90358	4.05136	4.17701	7.0202	17.0397	37.6959	-2.67626	0.000919234	0.0126488	CD79B antigen [Source:MGI Symbol;Acc:MGI:96431]
Fam171b	0.951792	0	4.17701	4.01154	22.7196	6.11285	-2.66651	0.0342329	0.16802	family with sequence similarity 171, member B [Source:MGI Symbol;Acc:MGI:2444579]
Gm13977	1.90358	0	2.0885	5.01443	16.0931	12.2257	-2.65272	0.0186546	0.112791	predicted gene 13977 [Source:MGI Symbol;Acc:MGI:3652169]
Ifi27	121.829	173.195	125.31	165.476	263.169	1566.93	-2.64325	1.22e-06	5.69e-05	interferon, alpha-inducible protein 27 [Source:MGI Symbol;Acc:MGI:1277180]
Inmt	2079.67	3158.03	1918.29	2058.92	14563.3	13640.8	-2.61387	6.39e-28	9.64e-25	indolethylamine N-methyltransferase [Source:MGI Symbol;Acc:MGI:102963]
Sgsm1	4.75896	11.1412	34.4603	34.0981	195.957	61.1285	-2.60914	0.000626837	0.00942302	small G protein signaling modulator 1 [Source:MGI Symbol;Acc:MGI:107320]
Gbp7	2.85538	1.01284	2.0885	3.00866	3.7866	23.4326	-2.5951	0.0244725	0.135485	guanylate binding protein 7 [Source:MGI Symbol;Acc:MGI:2444421]
Ptprb	4.75896	0	6.26551	6.01732	15.1464	35.6583	-2.57472	0.00822958	0.0641837	protein tyrosine phosphatase, receptor type, B [Source:MGI Symbol;Acc:MGI:97809]
Naip6	1.90358	2.02568	0	4.01154	10.4132	13.2445	-2.56814	0.0264129	0.142239	NLR family, apoptosis inhibitory protein 6 [Source:MGI Symbol;Acc:MGI:1298222]
Rnf183	54.2522	72.9244	95.027	60.1732	371.087	460.501	-2.56015	1.87e-18	1.11e-15	ring finger protein 183 [Source:MGI Symbol;Acc:MGI:1923322]
Gm18760	2.85538	0	2.0885	3.00866	12.3065	11.2069	-2.55927	0.0238086	0.133376	predicted gene, 18760 [Source:MGI Symbol;Acc:MGI:5010945]
Gm12138	39.0235	35.4494	25.0621	30.0866	141.051	239.42	-2.55055	4.15e-12	8.49e-10	predicted gene 12138 [Source:MGI Symbol;Acc:MGI:3651749]
Dusp6	449.246	399.059	1842.06	1819.24	8906.09	4083.38	-2.52631	0.00280273	0.0296663	dual specificity phosphatase 6 [Source:MGI Symbol;Acc:MGI:1914853]
2010016I18Rik	0.951792	11.1412	9.39827	12.0346	62.4789	32.6019	-2.50994	0.00133395	0.016905	RIKEN cDNA 2010016I18 gene [Source:MGI Symbol;Acc:MGI:1916456]
Gfod1	74.2398	129.643	201.541	198.571	1054.57	660.188	-2.50637	6.24e-10	7.66e-08	glucose-fructose oxidoreductase domain containing 1 [Source:MGI Symbol;Acc:MGI:2145304]
Slc46a2	1.90358	2.02568	2.0885	2.00577	8.51986	14.2633	-2.50435	0.0147762	0.0958437	solute carrier family 46, member 2 [Source:MGI Symbol;Acc:MGI:1353616]
Plcb4	1.90358	4.05136	4.17701	5.01443	14.1998	28.5266	-2.49897	0.00247677	0.0271969	phospholipase C, beta 4 [Source:MGI Symbol;Acc:MGI:107464]
Akap4	2.85538	1.01284	13.5753	5.01443	36.9194	25.4702	-2.48243	0.00649419	0.0545554	A kinase (PRKA) anchor protein 4 [Source:MGI Symbol;Acc:MGI:102794]
Jph1	2.85538	0	6.26551	12.0346	41.6526	17.3197	-2.48185	0.0197134	0.116914	junctophilin 1 [Source:MGI Symbol;Acc:MGI:1891495]
Pax2	2109.17	2053.02	885.526	973.802	7659.35	9122.41	-2.4786	6.75e-11	1.13e-08	paired box 2 [Source:MGI Symbol;Acc:MGI:97486]
Tmem61	1.90358	1.01284	7.30977	4.01154	19.8797	19.3574	-2.47136	0.00724126	0.0587414	transmembrane protein 61 [Source:MGI Symbol;Acc:MGI:3041156]
Hspa1b	4445.82	4241.77	4025.59	4107.82	24949.9	20954.8	-2.44836	1.86e-68	1.03e-64	heat shock protein 1B [Source:MGI Symbol;Acc:MGI:99517]
Gm38563	9.51792	1.01284	5.22126	1.00289	25.5596	20.3762	-2.44834	0.0134989	0.0901431	predicted gene, 38563 [Source:MGI Symbol;Acc:MGI:5621448]
Cnmd	29.5056	30.3852	10.4425	10.0289	127.798	84.5611	-2.39944	2.18e-05	0.000626135	chondromodulin [Source:MGI Symbol;Acc:MGI:1341171]
1500015L24Rik	2.85538	1.01284	11.4868	9.02597	25.5596	37.6959	-2.38041	0.00657054	0.05494	RIKEN cDNA 1500015L24 gene [Source:MGI Symbol;Acc:MGI:1916244]
Gm49329	13.3251	0	2.0885	5.01443	23.6663	29.5454	-2.3716	0.0313116	0.158965	predicted gene, 49329 [Source:MGI Symbol;Acc:MGI:6121514]
D630039A03Rik	14.2769	19.2439	97.1155	109.315	256.542	362.696	-2.36868	0.0010174	0.0136817	RIKEN cDNA D630039A03 gene [Source:MGI Symbol;Acc:MGI:2442889]
Fut1	78.047	62.796	43.8586	68.1962	316.181	336.207	-2.36471	5.92e-17	2.81e-14	fucosyltransferase 1 [Source:MGI Symbol;Acc:MGI:109375]
Sema3d	6.66255	8.10271	20.885	29.0837	118.331	47.884	-2.36384	0.00061489	0.00927842	sema domain, immunoglobulin domain (Ig), short basic domain, secreted, (semaphorin) 3D [Source:MGI Symbol;Acc:MGI:1860118]
Tnf	4.75896	8.10271	11.4868	5.01443	44.4926	30.5642	-2.36141	0.000210748	0.00396191	tumor necrosis factor [Source:MGI Symbol;Acc:MGI:104798]
Izumo1	13.3251	9.11555	8.35402	10.0289	45.4392	59.0909	-2.35157	3.69e-06	0.000143436	izumo sperm-egg fusion 1 [Source:MGI Symbol;Acc:MGI:1920706]
Ppbp	710.989	663.41	2338.08	2103.05	5798.24	8400.07	-2.2878	5e-06	0.00018373	pro-platelet basic protein [Source:MGI Symbol;Acc:MGI:1888712]
Arc	202.732	202.568	812.428	753.167	2684.7	2125.23	-2.28727	0.00351158	0.0349703	activity regulated cytoskeletal-associated protein [Source:MGI Symbol;Acc:MGI:88067]
Carns1	91.3721	90.1427	341.471	340.981	1369.8	732.523	-2.28339	6.51e-05	0.00156471	carnosine synthase 1 [Source:MGI Symbol;Acc:MGI:2147595]
Sec1	0	3.03852	5.22126	10.0289	19.8797	24.4514	-2.28227	0.0288266	0.151019	secretory blood group 1 [Source:MGI Symbol;Acc:MGI:1928893]
Chdh	1145.96	1213.38	536.746	624.798	3723.18	4806.74	-2.27644	1.6e-10	2.37e-08	choline dehydrogenase [Source:MGI Symbol;Acc:MGI:1860776]
Timp3	6.66255	1.01284	7.30977	8.02309	35.0261	19.3574	-2.24182	0.00582452	0.0503526	tissue inhibitor of metalloproteinase 3 [Source:MGI Symbol;Acc:MGI:98754]
Gm31415	3.80717	1.01284	2.0885	1.00289	7.57321	11.2069	-2.23727	0.0495389	0.211375	predicted gene, 31415 [Source:MGI Symbol;Acc:MGI:5590574]
Adgrf1	2.85538	0	13.5753	21.0606	35.9727	51.9592	-2.23164	0.0397422	0.183709	adhesion G protein-coupled receptor F1 [Source:MGI Symbol;Acc:MGI:1924846]
Il5ra	231.286	190.414	231.824	210.606	949.491	1077.9	-2.23001	2.71e-35	6.43e-32	interleukin 5 receptor, alpha [Source:MGI Symbol;Acc:MGI:96558]
Il1rl1	69.4808	32.4109	194.231	159.459	754.481	291.379	-2.1996	0.000445772	0.00721811	interleukin 1 receptor-like 1 [Source:MGI Symbol;Acc:MGI:98427]
Sytl2	5.71075	2.02568	28.1948	34.0981	86.1452	74.373	-2.19883	0.011808	0.0819884	synaptotagmin-like 2 [Source:MGI Symbol;Acc:MGI:1933366]
Gm11373	4.75896	5.0642	8.35402	6.01732	29.3462	25.4702	-2.18467	0.000820512	0.0115492	predicted gene 11373 [Source:MGI Symbol;Acc:MGI:3651828]
Akr1b3	12700.7	12091.3	10745.4	10886.3	41740.7	62656.7	-2.16914	3.65e-26	5.05e-23	aldo-keto reductase family 1, member B3 (aldose reductase) [Source:MGI Symbol;Acc:MGI:1353494]
Gm7631	23.7948	17.2183	9.39827	14.0404	74.7854	70.2978	-2.1656	5.3e-06	0.000191544	predicted gene 7631 [Source:MGI Symbol;Acc:MGI:3644524]
Il17rb	46.6378	64.8217	44.9028	54.1558	230.983	235.345	-2.14762	2.73e-15	9.42e-13	interleukin 17 receptor B [Source:MGI Symbol;Acc:MGI:1355292]
Slc25a48	1370.58	1654.98	358.179	400.152	3574.55	4753.76	-2.13811	0.00549668	0.0484017	solute carrier family 25, member 48 [Source:MGI Symbol;Acc:MGI:2145373]
Cxcl2	90.4203	105.335	402.037	389.12	1144.5	1017.79	-2.13195	0.000183666	0.00356601	chemokine (C-X-C motif) ligand 2 [Source:MGI Symbol;Acc:MGI:1340094]
Ptprr	13.3251	20.2568	15.6638	18.0519	67.2122	79.467	-2.12494	3.61e-07	2e-05	protein tyrosine phosphatase, receptor type, R [Source:MGI Symbol;Acc:MGI:109559]
Stxbp6	107.553	106.348	127.399	150.433	565.15	503.291	-2.12025	2.6e-20	1.73e-17	syntaxin binding protein 6 (amisyn) [Source:MGI Symbol;Acc:MGI:2384963]
Htr1b	26.6502	36.4622	19.8408	18.0519	117.385	95.768	-2.07716	4.02e-07	2.18e-05	5-hydroxytryptamine (serotonin) receptor 1B [Source:MGI Symbol;Acc:MGI:96274]
Ppp1r16b	1.90358	5.0642	9.39827	7.0202	26.5062	22.4138	-2.07319	0.00660339	0.0551425	protein phosphatase 1, regulatory subunit 16B [Source:MGI Symbol;Acc:MGI:2151841]
Slco1a5	2.85538	5.0642	25.0621	16.0462	41.6526	61.1285	-2.07236	0.0101548	0.074175	solute carrier organic anion transporter family, member 1a5 [Source:MGI Symbol;Acc:MGI:1351865]
Ngf	23.7948	34.4365	76.2304	82.2366	137.264	314.812	-2.06176	0.000210643	0.00396191	nerve growth factor [Source:MGI Symbol;Acc:MGI:97321]
Gm45151	6.66255	11.1412	5.22126	9.02597	34.0794	32.6019	-2.05686	0.000612222	0.00925365	predicted gene 45151 [Source:MGI Symbol;Acc:MGI:5753727]
Pla1a	21.8912	17.2183	43.8586	37.1068	86.1452	161.99	-2.04832	3.2e-05	0.000858671	phospholipase A1 member A [Source:MGI Symbol;Acc:MGI:1934677]
Hs3st1	253.177	172.183	340.426	349.004	1169.11	1134.95	-2.04764	7.89e-12	1.52e-09	heparan sulfate (glucosamine) 3-O-sulfotransferase 1 [Source:MGI Symbol;Acc:MGI:1201606]
Gm43471	0.951792	6.07703	4.17701	3.00866	8.51986	20.3762	-2.02777	0.0406649	0.185776	predicted gene 43471 [Source:MGI Symbol;Acc:MGI:5663608]
Edn1	159.901	156.99	301.789	236.681	872.812	856.818	-2.01661	3.52e-11	6.42e-09	endothelin 1 [Source:MGI Symbol;Acc:MGI:95283]
Lpar1	6.66255	3.03852	57.4339	61.176	129.691	129.389	-2.01502	0.0302177	0.155313	lysophosphatidic acid receptor 1 [Source:MGI Symbol;Acc:MGI:108429]
Cacna1d	21.8912	13.1669	13.5753	13.0375	59.639	65.2037	-2.01318	1.03e-05	0.000338515	calcium channel, voltage-dependent, L type, alpha 1D subunit [Source:MGI Symbol;Acc:MGI:88293]
Il18rap	2.85538	6.07703	16.708	14.0404	36.9194	42.7899	-2.01177	0.00542579	0.0479567	interleukin 18 receptor accessory protein [Source:MGI Symbol;Acc:MGI:1338888]
Slc45a3	595.822	690.756	415.612	452.302	1722.9	2621.39	-2.01152	7.38e-13	1.75e-10	solute carrier family 45, member 3 [Source:MGI Symbol;Acc:MGI:1922082]
Serpinb6b	81.8541	110.399	172.302	167.482	456.286	614.341	-2.00969	5.06e-09	4.88e-07	serine (or cysteine) peptidase inhibitor, clade B, member 6b [Source:MGI Symbol;Acc:MGI:894688]
3300005D01Rik	16.1805	15.1926	8.35402	30.0866	94.6651	44.8276	-1.99834	0.000868996	0.0120981	RIKEN cDNA 3300005D01 gene [Source:MGI Symbol;Acc:MGI:1925762]
Mxra8	35.2163	36.4622	54.3011	53.153	175.13	181.348	-1.99464	2.26e-10	3.14e-08	matrix-remodelling associated 8 [Source:MGI Symbol;Acc:MGI:1922011]
Dusp1	224.623	206.619	505.418	478.377	1734.26	1025.94	-1.96431	2.71e-06	0.000111774	dual specificity phosphatase 1 [Source:MGI Symbol;Acc:MGI:105120]
Gm2004	2.85538	2.02568	7.30977	3.00866	14.1998	15.2821	-1.96229	0.0286497	0.150329	predicted gene 2004 [Source:MGI Symbol;Acc:MGI:3780174]
Gm35610	50.445	36.4622	40.7258	37.1068	174.184	145.69	-1.95623	1.2e-10	1.85e-08	predicted gene, 35610 [Source:MGI Symbol;Acc:MGI:5594769]
Gm47118	0.951792	3.03852	7.30977	9.02597	20.8263	18.3385	-1.95295	0.0319501	0.160681	predicted gene, 47118 [Source:MGI Symbol;Acc:MGI:6095863]
Psca	284.586	223.837	1064.09	1045.01	2088.31	2938.24	-1.94142	0.0193076	0.11549	prostate stem cell antigen [Source:MGI Symbol;Acc:MGI:1919623]
Tpm1	8588.97	8534.18	10414.3	9787.16	35978.4	35437.2	-1.93613	1.15e-38	3.17e-35	tropomyosin 1, alpha [Source:MGI Symbol;Acc:MGI:98809]
Adamts1	2230.05	1879.83	5118.92	5247.1	20835.8	6811.75	-1.93353	0.000140934	0.00288141	a disintegrin-like and metallopeptidase (reprolysin type) with thrombospondin type 1 motif, 1 [Source:MGI Symbol;Acc:MGI:109249]
Edar	3.80717	2.02568	12.531	13.0375	21.773	37.6959	-1.92412	0.0213579	0.123349	ectodysplasin-A receptor [Source:MGI Symbol;Acc:MGI:1343498]
Gm6736	36.1681	54.6933	26.1063	38.1097	119.278	175.235	-1.92409	6.68e-07	3.43e-05	predicted gene 6736 [Source:MGI Symbol;Acc:MGI:3643048]
Gm47662	9.51792	12.1541	9.39827	2.00577	44.4926	17.3197	-1.90431	0.0165129	0.103438	predicted gene, 47662 [Source:MGI Symbol;Acc:MGI:6096750]
Rnf186	21.8912	35.4494	10.4425	21.0606	48.2792	118.182	-1.90356	0.00113653	0.0149089	ring finger protein 186 [Source:MGI Symbol;Acc:MGI:1914075]
Oasl2	47.5896	38.4879	147.24	141.407	118.331	581.739	-1.90188	0.00523821	0.0466459	2'-5' oligoadenylate synthetase-like 2 [Source:MGI Symbol;Acc:MGI:1344390]
Ccdc80	2.85538	11.1412	16.708	20.0577	9.46651	84.5611	-1.89014	0.0448675	0.198228	coiled-coil domain containing 80 [Source:MGI Symbol;Acc:MGI:1915146]
Atp6v1b1	18.0841	18.2311	26.1063	29.0837	72.8921	95.768	-1.88312	4.18e-06	0.000157962	ATPase, H+ transporting, lysosomal V1 subunit B1 [Source:MGI Symbol;Acc:MGI:103285]
Arrdc3	290.297	353.481	418.745	425.224	582.19	2158.85	-1.88154	1.85e-05	0.000557739	arrestin domain containing 3 [Source:MGI Symbol;Acc:MGI:2145242]
Hsd11b1	43.7824	57.7318	26.1063	32.0924	127.798	165.047	-1.87298	1.95e-06	8.55e-05	hydroxysteroid 11-beta dehydrogenase 1 [Source:MGI Symbol;Acc:MGI:103562]
Cxcl1	148.48	207.632	531.524	506.457	1453.11	1097.26	-1.87174	0.00010802	0.00235979	chemokine (C-X-C motif) ligand 1 [Source:MGI Symbol;Acc:MGI:108068]
Il1f5	5.71075	5.0642	18.7965	13.0375	25.5596	51.9592	-1.86643	0.00924738	0.0695378	interleukin 1 family, member 5 (delta) [Source:MGI Symbol;Acc:MGI:1859325]
Xaf1	34.2645	66.8474	34.4603	28.0808	33.1328	262.852	-1.85423	0.00882258	0.0673824	XIAP associated factor 1 [Source:MGI Symbol;Acc:MGI:3772572]
Usp18	50.445	77.9886	35.5046	34.0981	37.866	318.887	-1.84827	0.00868041	0.0665726	ubiquitin specific peptidase 18 [Source:MGI Symbol;Acc:MGI:1344364]
Rasl11b	2293.82	2183.68	1363.79	1214.49	5925.09	6761.83	-1.84637	4.25e-10	5.46e-08	RAS-like, family 11, member B [Source:MGI Symbol;Acc:MGI:1916189]
Pde8b	22.843	48.6163	18.7965	26.075	106.972	101.881	-1.84462	4.75e-05	0.00119885	phosphodiesterase 8B [Source:MGI Symbol;Acc:MGI:2443999]
Dennd2d	360.729	360.571	449.028	431.241	1401.04	1464.03	-1.83944	5.62e-26	7.17e-23	DENN/MADD domain containing 2D [Source:MGI Symbol;Acc:MGI:2181193]
B430319F04Rik	1.90358	3.03852	7.30977	9.02597	25.5596	12.2257	-1.83566	0.0386136	0.180157	RIKEN cDNA B430319F04 gene [Source:MGI Symbol;Acc:MGI:3588258]
Oas1a	161.805	221.812	139.93	165.476	272.635	951.567	-1.82882	4.23e-05	0.00108631	2'-5' oligoadenylate synthetase 1A [Source:MGI Symbol;Acc:MGI:2180860]
4933433G15Rik	3.80717	2.02568	5.22126	6.01732	19.8797	10.1881	-1.82057	0.0365225	0.175124	RIKEN cDNA 4933433G15 gene [Source:MGI Symbol;Acc:MGI:1918524]
Ptp4a3	18.0841	10.1284	48.0356	39.1126	57.7457	145.69	-1.81931	0.00562316	0.0492538	protein tyrosine phosphatase 4a3 [Source:MGI Symbol;Acc:MGI:1277098]
Cldn4	2758.29	3173.23	2457.13	2498.19	10338.4	8745.45	-1.80977	5.88e-25	5.74e-22	claudin 4 [Source:MGI Symbol;Acc:MGI:1313314]
Gm14057	14.2769	11.1412	14.6195	17.0491	53.9591	45.8464	-1.80648	0.000103313	0.00228709	predicted gene 14057 [Source:MGI Symbol;Acc:MGI:3705433]
Nrp2	425.451	334.237	1748.08	1818.23	4082.9	3481.27	-1.80619	0.040115	0.184712	neuropilin 2 [Source:MGI Symbol;Acc:MGI:1100492]
Spon2	6.66255	16.2054	37.5931	28.0808	31.2395	123.276	-1.80482	0.0160086	0.101506	spondin 2, extracellular matrix protein [Source:MGI Symbol;Acc:MGI:1923724]
Adm	19.0358	17.2183	73.0977	79.228	119.278	209.874	-1.80453	0.00573625	0.0497515	adrenomedullin [Source:MGI Symbol;Acc:MGI:108058]
Ccl20	276.02	310.942	596.268	582.677	2023.94	1050.39	-1.80022	5.87e-06	0.000207836	chemokine (C-C motif) ligand 20 [Source:MGI Symbol;Acc:MGI:1329031]
Ltf	23.7948	23.2953	84.5844	87.2511	96.5584	280.172	-1.78365	0.0066576	0.0553267	lactotransferrin [Source:MGI Symbol;Acc:MGI:96837]
Gm5160	6.66255	9.11555	6.26551	1.00289	14.1998	25.4702	-1.78196	0.0413415	0.18765	predicted gene 5160 [Source:MGI Symbol;Acc:MGI:3648528]
Xbp1	517.775	568.203	470.958	490.411	1385.9	2114.03	-1.7733	8.98e-16	3.31e-13	X-box binding protein 1 [Source:MGI Symbol;Acc:MGI:98970]
Vcan	14.2769	14.1797	27.1506	28.0808	95.6117	45.8464	-1.76092	0.000995858	0.0134465	versican [Source:MGI Symbol;Acc:MGI:102889]
Vegfa	129.444	143.823	583.737	624.798	1164.38	1345.85	-1.76057	0.0375413	0.177409	vascular endothelial growth factor A [Source:MGI Symbol;Acc:MGI:103178]
Ifit3	422.596	464.893	498.108	577.662	860.505	2438.01	-1.74845	2.66e-06	0.000110335	interferon-induced protein with tetratricopeptide repeats 3 [Source:MGI Symbol;Acc:MGI:1101055]
Car5b	854.709	875.093	516.905	532.532	1968.09	2688.63	-1.74438	2.54e-09	2.65e-07	carbonic anhydrase 5b, mitochondrial [Source:MGI Symbol;Acc:MGI:1926249]
Gm14488	14.2769	15.1926	6.26551	8.02309	41.6526	31.583	-1.74037	0.00346773	0.0346794	predicted gene 14488 [Source:MGI Symbol;Acc:MGI:3649725]
Muc20	1447.68	1518.25	492.887	606.746	2833.33	3920.37	-1.7321	0.000119231	0.00254436	mucin 20 [Source:MGI Symbol;Acc:MGI:2385039]
Arhgap9	35.2163	40.5136	39.6816	41.1183	136.318	123.276	-1.73105	4.57e-09	4.46e-07	Rho GTPase activating protein 9 [Source:MGI Symbol;Acc:MGI:2143764]
A330058E17Rik	2.85538	7.08987	6.26551	8.02309	22.7196	17.3197	-1.72984	0.0187833	0.113347	RIKEN cDNA A330058E17 gene [Source:MGI Symbol;Acc:MGI:2442263]
Neat1	4729.46	4540.56	4173.88	4811.85	12627.4	17587.7	-1.72687	3.74e-21	2.69e-18	nuclear paraspeckle assembly transcript 1 (non-protein coding) [Source:MGI Symbol;Acc:MGI:1914211]
Psat1	7607.68	7729.99	5157.56	4983.34	19125.2	22820.3	-1.7192	3.29e-12	6.9e-10	phosphoserine aminotransferase 1 [Source:MGI Symbol;Acc:MGI:2183441]
Il7	39.0235	40.5136	104.425	80.2309	234.769	196.63	-1.70927	0.000128402	0.00267803	interleukin 7 [Source:MGI Symbol;Acc:MGI:96561]
Tincr	67.5772	76.9758	149.328	161.465	378.66	362.696	-1.70417	1.55e-05	0.000477942	TINCR ubiquitin domain containing [Source:MGI Symbol;Acc:MGI:5012404]
Slc6a9	238.9	256.248	180.656	186.537	706.201	698.902	-1.70384	8.09e-15	2.58e-12	solute carrier family 6 (neurotransmitter transporter, glycine), member 9 [Source:MGI Symbol;Acc:MGI:95760]
Ucp3	6.66255	5.0642	3.13276	4.01154	13.2531	17.3197	-1.68963	0.0340917	0.167728	uncoupling protein 3 (mitochondrial, proton carrier) [Source:MGI Symbol;Acc:MGI:1099787]
Osr1	75.1916	85.0785	68.9207	78.2251	205.423	289.341	-1.68553	2.71e-10	3.74e-08	odd-skipped related transcription factor 1 [Source:MGI Symbol;Acc:MGI:1344424]
Fhl2	401.656	398.046	798.853	709.04	2182.98	1513.95	-1.68024	1.01e-06	4.86e-05	four and a half LIM domains 2 [Source:MGI Symbol;Acc:MGI:1338762]
Gm5425	59.9629	62.796	139.93	114.329	107.918	494.122	-1.67532	0.00388955	0.0378256	predicted gene 5425 [Source:MGI Symbol;Acc:MGI:3643901]
Gm5860	133.251	164.08	244.355	239.69	816.96	428.918	-1.67394	2.91e-06	0.000118697	predicted gene 5860 [Source:MGI Symbol;Acc:MGI:3646172]
Hspa4l	4501.03	4224.55	4406.74	4765.71	16569.2	11985.3	-1.67394	5.07e-21	3.5e-18	heat shock protein 4 like [Source:MGI Symbol;Acc:MGI:107422]
Gm9247	4.75896	5.0642	10.4425	2.00577	17.0397	18.3385	-1.67263	0.0443977	0.196939	predicted gene 9247 [Source:MGI Symbol;Acc:MGI:3648323]
E230016M11Rik	17.1323	17.2183	9.39827	20.0577	53.9591	47.884	-1.67252	0.000543127	0.00840073	RIKEN cDNA E230016M11 gene [Source:MGI Symbol;Acc:MGI:2443524]
4930461G14Rik	13.3251	13.1669	11.4868	11.0317	30.2928	47.884	-1.67084	0.00136419	0.0171751	RIKEN cDNA 4930461G14 gene [Source:MGI Symbol;Acc:MGI:1922129]
Bhlhe41	92.3238	85.0785	163.948	174.502	277.369	540.987	-1.66595	4.45e-05	0.00113133	basic helix-loop-helix family, member e41 [Source:MGI Symbol;Acc:MGI:1930704]
Npr3	656.737	680.628	597.312	579.668	2502	1465.05	-1.65801	1.11e-11	2.12e-09	natriuretic peptide receptor 3 [Source:MGI Symbol;Acc:MGI:97373]
Lzts3	847.095	807.233	942.96	904.603	2646.84	2859.79	-1.6531	8.22e-31	1.51e-27	leucine zipper, putative tumor suppressor family member 3 [Source:MGI Symbol;Acc:MGI:2656976]
AI429214	19.9876	30.3852	24.0178	16.0462	76.6787	65.2037	-1.65171	9.2e-05	0.00208063	expressed sequence AI429214 [Source:MGI Symbol;Acc:MGI:2142538]
Lcn2	2248.13	2289.02	9444.22	9147.32	17234.7	19059.9	-1.65008	0.0300815	0.154805	lipocalin 2 [Source:MGI Symbol;Acc:MGI:96757]
Mgat4a	227.478	239.03	480.356	548.579	1029.96	1292.87	-1.63553	2.5e-05	0.000700973	mannoside acetylglucosaminyltransferase 4, isoenzyme A [Source:MGI Symbol;Acc:MGI:2662992]
Tspan14	1370.58	1431.14	1828.49	2027.84	4640.48	5669.67	-1.63094	1.78e-13	4.4e-11	tetraspanin 14 [Source:MGI Symbol;Acc:MGI:1196325]
Gm10123	3277.02	3184.37	2081.19	3024.7	3344.52	14542.5	-1.62882	0.000442026	0.00717848	predicted pseudogene 10123 [Source:MGI Symbol;Acc:MGI:3704342]
Tg	7.61434	3.03852	8.35402	26.075	35.0261	34.6395	-1.62784	0.0445639	0.197414	thyroglobulin [Source:MGI Symbol;Acc:MGI:98733]
Rasip1	16.1805	8.10271	9.39827	15.0433	42.5993	32.6019	-1.6234	0.00346264	0.0346794	Ras interacting protein 1 [Source:MGI Symbol;Acc:MGI:1917153]
Gm5791	13.3251	8.10271	5.22126	4.01154	24.6129	22.4138	-1.61134	0.0249449	0.136957	predicted gene 5791 [Source:MGI Symbol;Acc:MGI:3648515]
Klk1b8	19.0358	23.2953	16.708	17.0491	53.0124	62.1473	-1.59681	0.000154302	0.0030937	kallikrein 1-related peptidase b8 [Source:MGI Symbol;Acc:MGI:892018]
Cobll1	2695.48	2430.81	2697.3	2942.47	7970.8	8152.5	-1.58264	1.99e-30	3.3e-27	Cobl-like 1 [Source:MGI Symbol;Acc:MGI:2442894]
Mettl7b	149.431	128.631	395.772	361.039	704.308	829.31	-1.56784	0.000618875	0.0093287	methyltransferase like 7B [Source:MGI Symbol;Acc:MGI:1918914]
4933431C10Rik	8.56613	6.07703	7.30977	4.01154	19.8797	18.3385	-1.55636	0.0267183	0.143278	RIKEN cDNA 4933431C10 gene [Source:MGI Symbol;Acc:MGI:1918572]
Psors1c2	19.9876	22.2825	25.0621	25.0721	63.4256	71.3166	-1.54503	5.39e-05	0.00133355	psoriasis susceptibility 1 candidate 2 (human) [Source:MGI Symbol;Acc:MGI:1930025]
Ldha	10236.5	9936.96	13468.8	12000.5	21516.4	45056.8	-1.54455	2.11e-07	1.25e-05	lactate dehydrogenase A [Source:MGI Symbol;Acc:MGI:96759]
Pdk1	827.107	922.696	570.162	556.602	783.827	3399.76	-1.54024	0.001361	0.0171479	pyruvate dehydrogenase kinase, isoenzyme 1 [Source:MGI Symbol;Acc:MGI:1926119]
Add3	633.894	717.09	1315.76	1445.16	2676.18	3203.13	-1.51594	1.96e-05	0.000585407	adducin 3 (gamma) [Source:MGI Symbol;Acc:MGI:1351615]
Gm4828	5.71075	6.07703	7.30977	5.01443	16.0931	18.3385	-1.51504	0.0322658	0.161534	predicted gene 4828 [Source:MGI Symbol;Acc:MGI:3643809]
Dao	26.6502	30.3852	8.35402	9.02597	34.0794	72.3354	-1.51252	0.0276683	0.146982	D-amino acid oxidase [Source:MGI Symbol;Acc:MGI:94859]
Tgfb2	88.5167	60.7703	52.2126	67.1934	103.185	277.116	-1.49908	0.000702443	0.010273	transforming growth factor, beta 2 [Source:MGI Symbol;Acc:MGI:98726]
Fbxl21	7.61434	6.07703	4.17701	5.01443	17.0397	15.2821	-1.49473	0.0431199	0.193288	F-box and leucine-rich repeat protein 21 [Source:MGI Symbol;Acc:MGI:2442921]
Cpne8	1547.61	1362.27	1844.15	1875.4	4243.83	5090.98	-1.49375	3.72e-14	1.03e-11	copine VIII [Source:MGI Symbol;Acc:MGI:1914121]
Ankrd37	146.576	127.618	136.797	130.375	56.799	703.996	-1.49047	0.0281232	0.148507	ankyrin repeat domain 37 [Source:MGI Symbol;Acc:MGI:3603344]
Gm27028	22.843	17.2183	20.885	14.0404	76.6787	28.5266	-1.49026	0.00765679	0.0610665	predicted gene, 27028 [Source:MGI Symbol;Acc:MGI:5504143]
Uvrag	1092.66	1180.97	1331.42	1292.72	3249.85	3619.82	-1.48823	8.05e-22	6.35e-19	UV radiation resistance associated gene [Source:MGI Symbol;Acc:MGI:1925860]
Slc9a4	13.3251	16.2054	33.4161	21.0606	18.933	98.8244	-1.48736	0.0367627	0.175768	solute carrier family 9 (sodium/hydrogen exchanger), member 4 [Source:MGI Symbol;Acc:MGI:105074]
Sh2d4b	316.947	238.017	434.409	412.186	1055.52	899.607	-1.48055	8.47e-08	5.71e-06	SH2 domain containing 4B [Source:MGI Symbol;Acc:MGI:1925182]
Bcas1	31.4091	29.3723	111.735	101.291	125.905	255.721	-1.47964	0.0146814	0.0954261	breast carcinoma amplified sequence 1 [Source:MGI Symbol;Acc:MGI:1924210]
Gm42528	55.2039	45.5778	106.514	69.1991	203.53	179.31	-1.47123	0.000106218	0.00233582	predicted gene 42528 [Source:MGI Symbol;Acc:MGI:5662665]
Casp4	6.66255	11.1412	16.708	29.0837	22.7196	65.2037	-1.46736	0.0432117	0.193389	caspase 4, apoptosis-related cysteine peptidase [Source:MGI Symbol;Acc:MGI:107700]
Chac1	603.436	616.819	329.984	341.984	1549.67	1065.67	-1.46677	1.11e-05	0.000357753	ChaC, cation transport regulator 1 [Source:MGI Symbol;Acc:MGI:1916315]
Gm13431	4.75896	13.1669	6.26551	15.0433	27.4529	26.489	-1.46106	0.0317443	0.160182	predicted gene 13431 [Source:MGI Symbol;Acc:MGI:3650776]
Epb41l3	1442.92	1302.51	1102.73	1095.15	3782.82	3019.75	-1.46053	8.42e-14	2.18e-11	erythrocyte membrane protein band 4,1 like 3 [Source:MGI Symbol;Acc:MGI:103008]
Cd14	691.953	787.989	716.357	861.479	1665.16	2537.85	-1.45881	5.16e-11	8.92e-09	CD14 antigen [Source:MGI Symbol;Acc:MGI:88318]
Lax1	15.2287	11.1412	12.531	21.0606	47.3325	34.6395	-1.45114	0.00490979	0.0444616	lymphocyte transmembrane adaptor 1 [Source:MGI Symbol;Acc:MGI:2443362]
Oasl1	70.4326	100.271	305.966	264.762	279.262	729.467	-1.44441	0.014776	0.0958437	2'-5' oligoadenylate synthetase-like 1 [Source:MGI Symbol;Acc:MGI:2180849]
Plod2	1107.89	1057.4	1952.75	1697.89	3563.19	4348.27	-1.44402	7.23e-07	3.64e-05	procollagen lysine, 2-oxoglutarate 5-dioxygenase 2 [Source:MGI Symbol;Acc:MGI:1347007]
Reep2	5.71075	5.0642	9.39827	10.0289	25.5596	15.2821	-1.4401	0.040591	0.185707	receptor accessory protein 2 [Source:MGI Symbol;Acc:MGI:2385070]
Prkar2b	5442.35	5485.54	2910.33	2833.15	10709.5	11831.4	-1.43514	8.52e-06	0.000285968	protein kinase, cAMP dependent regulatory, type II beta [Source:MGI Symbol;Acc:MGI:97760]
Jak3	1083.14	1088.8	1479.71	1543.44	3434.45	3588.24	-1.43498	1.74e-11	3.2e-09	Janus kinase 3 [Source:MGI Symbol;Acc:MGI:99928]
Serpinb9	378.813	350.442	835.402	738.124	1324.36	1779.86	-1.43102	0.000181755	0.00353719	serine (or cysteine) peptidase inhibitor, clade B, member 9 [Source:MGI Symbol;Acc:MGI:106603]
Itga2	35.2163	33.4237	60.5666	101.291	96.5584	213.95	-1.42976	0.00818866	0.0640056	integrin alpha 2 [Source:MGI Symbol;Acc:MGI:96600]
Tmem51os1	8.56613	7.08987	13.5753	7.0202	16.0931	32.6019	-1.4255	0.0349894	0.170335	Tmem51 opposite strand 1 [Source:MGI Symbol;Acc:MGI:3642733]
Pycr1	235.093	220.799	180.656	193.557	697.682	414.655	-1.42234	1.57e-07	9.96e-06	pyrroline-5-carboxylate reductase 1 [Source:MGI Symbol;Acc:MGI:2384795]
Tbc1d10c	6.66255	10.1284	21.9293	16.0462	29.3462	43.8087	-1.42104	0.0228263	0.129396	TBC1 domain family, member 10c [Source:MGI Symbol;Acc:MGI:1922072]
Hey1	28.5538	49.6291	62.6551	54.1558	140.104	120.219	-1.41973	0.000154832	0.00309683	hairy/enhancer-of-split related with YRPW motif 1 [Source:MGI Symbol;Acc:MGI:1341800]
Gm31224	12.3733	5.0642	12.531	7.0202	20.8263	28.5266	-1.41388	0.0329268	0.163608	predicted gene, 31224 [Source:MGI Symbol;Acc:MGI:5590383]
Apol9b	31.4091	40.5136	69.9649	105.303	53.0124	274.059	-1.40376	0.0351607	0.170783	apolipoprotein L 9b [Source:MGI Symbol;Acc:MGI:1919148]
Gm47430	7.61434	11.1412	7.30977	15.0433	37.866	16.3009	-1.40104	0.0379483	0.178705	predicted gene, 47430 [Source:MGI Symbol;Acc:MGI:6096377]
Il23a	46.6378	35.4494	68.9207	64.1847	155.251	128.37	-1.3999	9.38e-05	0.00211142	interleukin 23, alpha subunit p19 [Source:MGI Symbol;Acc:MGI:1932410]
Gm6767	17.1323	22.2825	9.39827	6.01732	27.4529	44.8276	-1.39565	0.0341483	0.167866	predicted gene 6767 [Source:MGI Symbol;Acc:MGI:3645053]
Ddit4	1904.54	2004.41	972.199	851.45	2620.33	4916.77	-1.39472	0.000593921	0.00901814	DNA-damage-inducible transcript 4 [Source:MGI Symbol;Acc:MGI:1921997]
Maff	238.9	201.555	639.082	636.833	1469.2	784.482	-1.39321	0.00528303	0.0469442	v-maf musculoaponeurotic fibrosarcoma oncogene family, protein F (avian) [Source:MGI Symbol;Acc:MGI:96910]
4930447F24Rik	29.5056	27.3467	60.5666	62.1789	88.9852	146.708	-1.39284	0.00327118	0.033235	RIKEN cDNA 4930447F24 gene [Source:MGI Symbol;Acc:MGI:1924123]
Gm10503	82.8059	89.1298	66.8321	51.1472	189.33	190.517	-1.38914	4.81e-06	0.000177652	predicted gene 10503 [Source:MGI Symbol;Acc:MGI:3642784]
Gm15526	12.3733	10.1284	7.30977	4.01154	18.933	25.4702	-1.38817	0.0457548	0.200651	predicted gene 15526 [Source:MGI Symbol;Acc:MGI:3782973]
Plscr2	1411.51	1453.42	4259.51	4256.25	6996.7	7878.44	-1.38635	0.00295029	0.0308441	phospholipid scramblase 2 [Source:MGI Symbol;Acc:MGI:1270860]
Vstm5	56.1557	48.6163	124.266	133.384	272.635	200.705	-1.38631	0.00265021	0.0286461	V-set and transmembrane domain containing 5 [Source:MGI Symbol;Acc:MGI:1916387]
Atp1b1	7522.97	7528.43	9194.64	8986.86	19744.3	23664.9	-1.3854	5.38e-16	2.23e-13	ATPase, Na+/K+ transporting, beta 1 polypeptide [Source:MGI Symbol;Acc:MGI:88108]
Snx9	2729.74	2678.96	3031.46	3063.82	7426.47	7593.18	-1.38476	2.32e-25	2.41e-22	sorting nexin 9 [Source:MGI Symbol;Acc:MGI:1913866]
Cxcl5	12214.3	12035.6	15952	15540.7	34884.1	37829.4	-1.38345	9.03e-14	2.3e-11	chemokine (C-X-C motif) ligand 5 [Source:MGI Symbol;Acc:MGI:1096868]
Gprc5b	721.459	886.234	458.427	451.299	1816.62	1442.63	-1.37253	1.44e-05	0.000452005	G protein-coupled receptor, family C, group 5, member B [Source:MGI Symbol;Acc:MGI:1927596]
Gm16136	196.069	215.735	227.647	178.514	403.273	654.075	-1.37007	1.44e-07	9.23e-06	predicted gene 16136 [Source:MGI Symbol;Acc:MGI:3802137]
Septin4	1437.21	1487.86	876.128	951.739	2695.11	3444.59	-1.36919	7.17e-07	3.62e-05	septin 4 [Source:MGI Symbol;Acc:MGI:1270156]
Irf7	183.696	225.863	123.222	154.444	145.784	736.598	-1.36005	0.0110729	0.0787646	interferon regulatory factor 7 [Source:MGI Symbol;Acc:MGI:1859212]
Gm43305	1195.45	1236.68	633.861	721.075	2297.52	2555.17	-1.35754	1.13e-05	0.000363002	predicted gene 43305 [Source:MGI Symbol;Acc:MGI:5663442]
Syt12	81.8541	62.796	144.107	140.404	319.968	229.232	-1.35686	0.000553731	0.00851708	synaptotagmin XII [Source:MGI Symbol;Acc:MGI:2159601]
Cers3	13.3251	28.3595	40.7258	39.1126	59.639	95.768	-1.35659	0.00892722	0.0680249	ceramide synthase 3 [Source:MGI Symbol;Acc:MGI:2681008]
Iffo2	556.798	561.113	1502.68	1399.03	2767.06	2360.58	-1.35137	0.0016474	0.0200113	intermediate filament family orphan 2 [Source:MGI Symbol;Acc:MGI:2140675]
Gm5558	18.0841	13.1669	11.4868	8.02309	34.0794	30.5642	-1.34615	0.0160954	0.1019	predicted gene 5558 [Source:MGI Symbol;Acc:MGI:3644616]
4930511M06Rik	48.5414	65.8345	25.0621	30.0866	113.598	101.881	-1.34512	0.00280363	0.0296663	RIKEN cDNA 4930511M06 gene [Source:MGI Symbol;Acc:MGI:1922334]
Plscr4	179.889	185.35	233.913	207.597	462.912	561.363	-1.34472	1.83e-10	2.63e-08	phospholipid scramblase 4 [Source:MGI Symbol;Acc:MGI:2143267]
E230016K23Rik	5.71075	13.1669	7.30977	11.0317	22.7196	24.4514	-1.34347	0.0362426	0.174286	RIKEN cDNA E230016K23 gene [Source:MGI Symbol;Acc:MGI:3041204]
Phyhipl	306.477	267.39	398.904	385.108	858.612	862.93	-1.34267	1.54e-09	1.7e-07	phytanoyl-CoA hydroxylase interacting protein-like [Source:MGI Symbol;Acc:MGI:1918161]
Gm6331	9.51792	12.1541	8.35402	5.01443	18.933	25.4702	-1.33996	0.0418673	0.189362	predicted gene 6331 [Source:MGI Symbol;Acc:MGI:3643973]
Pax9	112.311	83.0528	181.7	173.499	392.86	302.586	-1.33785	0.000187068	0.00360327	paired box 9 [Source:MGI Symbol;Acc:MGI:97493]
Dmrt2	55.2039	41.5264	36.5488	35.101	92.7718	120.219	-1.33612	0.000135114	0.00278647	doublesex and mab-3 related transcription factor 2 [Source:MGI Symbol;Acc:MGI:1330307]
Gm2573	8.56613	12.1541	6.26551	11.0317	25.5596	22.4138	-1.33542	0.0294076	0.153014	predicted gene 2573 [Source:MGI Symbol;Acc:MGI:3780740]
Mcub	26.6502	32.4109	63.6994	64.1847	89.9318	144.671	-1.32858	0.0050688	0.045578	mitochondrial calcium uniporter dominant negative beta subunit [Source:MGI Symbol;Acc:MGI:1914065]
A630001G21Rik	20.9394	18.2311	13.5753	9.02597	22.7196	55.0156	-1.3273	0.0306792	0.15669	RIKEN cDNA A630001G21 gene [Source:MGI Symbol;Acc:MGI:2443131]
Ldha-ps2	25.6984	37.475	43.8586	28.0808	50.1725	119.201	-1.32599	0.00581735	0.0503169	lactate dehydrogenase A, pseudogene 2 [Source:MGI Symbol;Acc:MGI:96761]
Eya4	1283.02	1195.15	2461.3	2509.22	4650.89	4685.5	-1.32594	0.000100924	0.0022432	EYA transcriptional coactivator and phosphatase 4 [Source:MGI Symbol;Acc:MGI:1337104]
Plekhs1	2139.63	1919.33	3722.76	3494.05	8082.5	6043.57	-1.3252	2.33e-05	0.000660047	pleckstrin homology domain containing, family S member 1 [Source:MGI Symbol;Acc:MGI:2443041]
Eps8l1	980.346	890.286	785.278	848.442	2038.14	2321.86	-1.31485	6.59e-16	2.6e-13	EPS8-like 1 [Source:MGI Symbol;Acc:MGI:1914675]
Ifit3b	138.962	150.913	184.833	221.638	151.464	714.184	-1.31365	0.0105234	0.0759303	interferon-induced protein with tetratricopeptide repeats 3B [Source:MGI Symbol;Acc:MGI:3698419]
Gm45716	30.4574	28.3595	28.1948	27.0779	79.5187	62.1473	-1.31297	0.000307369	0.00540455	predicted gene 45716 [Source:MGI Symbol;Acc:MGI:5804831]
Lynx1	265.55	278.531	544.055	522.504	1155.86	842.554	-1.31164	0.000224003	0.00413536	Ly6/neurotoxin 1 [Source:MGI Symbol;Acc:MGI:1345180]
2310014F06Rik	67.5772	47.6034	17.7523	31.0895	101.292	101.881	-1.30612	0.0113374	0.0800069	RIKEN cDNA 2310014F06 gene [Source:MGI Symbol;Acc:MGI:1916875]
Mmp15	44.7342	77.9886	54.3011	37.1068	65.3189	198.668	-1.30128	0.0111585	0.0791696	matrix metallopeptidase 15 [Source:MGI Symbol;Acc:MGI:109320]
Abi3bp	24.7466	17.2183	16.708	13.0375	42.5993	45.8464	-1.29954	0.0063228	0.0534344	ABI family member 3 binding protein [Source:MGI Symbol;Acc:MGI:2444583]
Ifitm3	543.473	649.23	904.322	800.303	855.772	2702.9	-1.29658	0.00166559	0.0201733	interferon induced transmembrane protein 3 [Source:MGI Symbol;Acc:MGI:1913391]
Gm11249	91.3721	173.195	173.346	151.436	372.034	349.451	-1.29307	1.82e-05	0.00055251	predicted gene 11249 [Source:MGI Symbol;Acc:MGI:3650834]
Ccdc68	139.913	131.669	192.142	154.444	390.02	363.714	-1.28704	3.2e-08	2.51e-06	coiled-coil domain containing 68 [Source:MGI Symbol;Acc:MGI:3612676]
Trib3	637.701	615.806	631.773	619.784	1807.16	1236.83	-1.28136	1.06e-10	1.66e-08	tribbles pseudokinase 3 [Source:MGI Symbol;Acc:MGI:1345675]
Lurap1l	264.598	293.723	77.2747	70.202	449.659	407.523	-1.27996	0.02381	0.133376	leucine rich adaptor protein 1-like [Source:MGI Symbol;Acc:MGI:106510]
Stard4	1659.93	1612.44	1129.88	1161.34	3673.95	3036.05	-1.27022	4.11e-08	2.99e-06	StAR-related lipid transfer (START) domain containing 4 [Source:MGI Symbol;Acc:MGI:2156764]
Sec14l1	5470.9	5575.68	4804.6	4751.67	12525.1	12252.2	-1.26615	2.15e-19	1.37e-16	SEC14-like lipid binding 1 [Source:MGI Symbol;Acc:MGI:1921386]
Tas1r3	131.347	122.554	150.372	168.485	441.139	246.552	-1.26477	3.12e-05	0.000842869	taste receptor, type 1, member 3 [Source:MGI Symbol;Acc:MGI:1933547]
Immp2l	19.9876	17.2183	19.8408	18.0519	46.3859	43.8087	-1.2643	0.00323633	0.032982	IMP2 inner mitochondrial membrane peptidase-like (S, cerevisiae) [Source:MGI Symbol;Acc:MGI:2135611]
Cebpd	114.215	117.489	251.665	235.678	442.086	419.749	-1.26203	0.000900261	0.0124276	CCAAT/enhancer binding protein (C/EBP), delta [Source:MGI Symbol;Acc:MGI:103573]
Gm6063	33.3127	35.4494	36.5488	16.0462	66.2655	78.4482	-1.25386	0.00439906	0.0408861	predicted gene 6063 [Source:MGI Symbol;Acc:MGI:3645395]
Arrdc2	140.865	133.695	210.939	204.589	438.299	382.053	-1.25034	4.59e-06	0.000170848	arrestin domain containing 2 [Source:MGI Symbol;Acc:MGI:1918057]
Erdr1	62.8183	39.5007	59.5224	61.176	212.996	51.9592	-1.24968	0.0205554	0.120392	erythroid differentiation regulator 1 [Source:NCBI gene (formerly Entrezgene);Acc:170942]
Gm5602	9.51792	12.1541	18.7965	23.0664	27.4529	47.884	-1.24641	0.0323302	0.16171	predicted gene 5602 [Source:MGI Symbol;Acc:MGI:3645136]
Gcnt2	254.129	256.248	538.834	495.426	1067.82	763.087	-1.24573	0.000732228	0.0105803	glucosaminyl (N-acetyl) transferase 2, I-branching enzyme [Source:MGI Symbol;Acc:MGI:1100870]
Gm12715	208.442	213.709	317.453	260.75	624.789	558.307	-1.24288	1.91e-07	1.15e-05	predicted gene 12715 [Source:MGI Symbol;Acc:MGI:3650759]
Mpp1	570.124	603.652	644.304	602.734	1370.75	1492.55	-1.24231	4e-18	2.28e-15	membrane protein, palmitoylated [Source:MGI Symbol;Acc:MGI:105941]
Msra	77.0952	91.1555	121.133	129.372	241.396	251.646	-1.23665	1.7e-05	0.00051898	methionine sulfoxide reductase A [Source:MGI Symbol;Acc:MGI:106916]
Gm23201	21.8912	20.2568	38.6373	41.1183	86.1452	57.0532	-1.2351	0.00820802	0.0640458	predicted gene, 23201 [Source:MGI Symbol;Acc:MGI:5452978]
Gm10051	10.4697	10.1284	6.26551	11.0317	18.933	25.4702	-1.22468	0.0489231	0.209451	predicted pseudogene 10051 [Source:MGI Symbol;Acc:MGI:3641791]
Catsper2	13.3251	9.11555	16.708	19.0548	30.2928	37.6959	-1.224	0.0226234	0.128553	cation channel, sperm associated 2 [Source:MGI Symbol;Acc:MGI:2387404]
Gm5835	25.6984	35.4494	14.6195	21.0606	52.0658	61.1285	-1.22338	0.00968684	0.0719432	predicted gene 5835 [Source:MGI Symbol;Acc:MGI:3643957]
Gm50242	16.1805	19.2439	8.35402	18.0519	42.5993	29.5454	-1.22202	0.0258384	0.140421	predicted gene, 50242 [Source:MGI Symbol;Acc:MGI:6303052]
Cbr2	32.3609	30.3852	69.9649	49.1414	124.011	87.6175	-1.22149	0.00552759	0.0485193	carbonyl reductase 2 [Source:MGI Symbol;Acc:MGI:107200]
Parp11	45.686	57.7318	78.3189	68.1962	139.158	150.784	-1.21595	0.000105282	0.00232139	poly (ADP-ribose) polymerase family, member 11 [Source:MGI Symbol;Acc:MGI:2141505]
Gm14207	15.2287	13.1669	15.6638	16.0462	33.1328	36.6771	-1.21534	0.0114374	0.0804598	predicted gene 14207 [Source:MGI Symbol;Acc:MGI:3649550]
Mt1	330.272	331.198	272.55	283.817	313.341	1098.28	-1.21259	0.00418942	0.0397851	metallothionein 1 [Source:MGI Symbol;Acc:MGI:97171]
Man1a	966.069	802.169	2517.69	2591.46	4691.6	3255.09	-1.20856	0.0103127	0.0749822	mannosidase 1, alpha [Source:MGI Symbol;Acc:MGI:104677]
Shb	1336.32	1343.02	1719.88	1742.01	3624.73	3460.89	-1.20649	7.73e-11	1.24e-08	src homology 2 domain-containing transforming protein B [Source:MGI Symbol;Acc:MGI:98294]
Ehf	3751.96	3734.34	2460.26	2527.27	6050.04	8256.42	-1.19769	3.65e-06	0.000142423	ets homologous factor [Source:MGI Symbol;Acc:MGI:1270840]
Tmem123	1231.62	1269.09	853.154	769.214	2218.95	2503.21	-1.19557	3.13e-06	0.000126078	transmembrane protein 123 [Source:MGI Symbol;Acc:MGI:1919179]
6330403K07Rik	33.3127	15.1926	16.708	21.0606	66.2655	32.6019	-1.19532	0.0293578	0.152835	RIKEN cDNA 6330403K07 gene [Source:MGI Symbol;Acc:MGI:1918001]
Mpeg1	11.4215	14.1797	27.1506	21.0606	30.2928	53.9968	-1.19291	0.0333034	0.165281	macrophage expressed gene 1 [Source:MGI Symbol;Acc:MGI:1333743]
Asns	2291.92	2094.55	1563.25	1596.59	4635.75	3979.46	-1.19104	5.65e-08	3.99e-06	asparagine synthetase [Source:MGI Symbol;Acc:MGI:1350929]
Them6	1743.68	1733.98	1690.64	1751.04	3974.99	3908.15	-1.18811	9.38e-26	1.11e-22	thioesterase superfamily member 6 [Source:MGI Symbol;Acc:MGI:1925301]
Tspan17	23.7948	28.3595	37.5931	46.1328	85.1986	69.2789	-1.18741	0.00350866	0.0349703	tetraspanin 17 [Source:MGI Symbol;Acc:MGI:1921507]
4732496C06Rik	21.8912	29.3723	37.5931	12.0346	47.3325	67.2413	-1.18467	0.0249257	0.136943	RIKEN cDNA 4732496C06 gene [Source:MGI Symbol;Acc:MGI:2442534]
Gm13237	35.2163	27.3467	32.3718	20.0577	63.4256	67.2413	-1.18335	0.00298347	0.031093	predicted gene 13237 [Source:MGI Symbol;Acc:MGI:3649924]
Camk2b	92.3238	74.9501	135.753	92.2655	206.37	240.439	-1.17738	0.000102722	0.00227705	calcium/calmodulin-dependent protein kinase II, beta [Source:MGI Symbol;Acc:MGI:88257]
Tor3a	1405.8	1589.14	1331.42	1409.05	2049.5	4435.89	-1.17718	6.82e-05	0.00162808	torsin family 3, member A [Source:MGI Symbol;Acc:MGI:1353652]
Gm19705	21.8912	22.2825	37.5931	26.075	75.7321	45.8464	-1.17688	0.00944721	0.0705516	predicted gene, 19705 [Source:MGI Symbol;Acc:MGI:5011890]
Pgk1-rs7	85.6613	108.374	85.6287	63.1818	147.678	239.42	-1.17437	0.000458597	0.00738252	phosphoglycerate kinase-1, related sequence-7 [Source:MGI Symbol;Acc:MGI:97562]
Clca1	9.51792	18.2311	14.6195	20.0577	41.6526	28.5266	-1.17257	0.0305539	0.156314	chloride channel accessory 1 [Source:MGI Symbol;Acc:MGI:1346342]
Rpl30-ps1	18.0841	18.2311	25.0621	14.0404	41.6526	42.7899	-1.16478	0.0122593	0.0838577	ribosomal protein L30, pseudogene 1 [Source:MGI Symbol;Acc:MGI:1321399]
Ankrd44	589.159	502.368	368.621	373.074	624.789	1430.41	-1.16444	0.00109378	0.0144625	ankyrin repeat domain 44 [Source:MGI Symbol;Acc:MGI:3045243]
Gm10241	367.392	476.034	502.285	835.404	1062.14	1376.41	-1.16099	0.000430658	0.00702615	predicted pseudogene 10241 [Source:MGI Symbol;Acc:MGI:3704461]
Irgm1	478.751	528.702	317.453	300.866	468.592	1347.88	-1.15965	0.00565924	0.0494133	immunity-related GTPase family M member 1 [Source:MGI Symbol;Acc:MGI:107567]
Tmsb4x	171.323	223.837	470.958	409.177	672.122	746.786	-1.15435	0.0038723	0.0377464	thymosin, beta 4, X chromosome [Source:MGI Symbol;Acc:MGI:99510]
Slc2a1	1820.78	1801.84	1400.34	1532.41	3249.85	4016.14	-1.14831	1.19e-09	1.35e-07	solute carrier family 2 (facilitated glucose transporter), member 1 [Source:MGI Symbol;Acc:MGI:95755]
Gal3st1	977.491	1000.69	526.303	470.354	1582.8	1699.37	-1.14167	0.00089157	0.0123501	galactose-3-O-sulfotransferase 1 [Source:MGI Symbol;Acc:MGI:1858277]
Rnasel	359.777	418.303	121.133	150.433	406.113	750.861	-1.14	0.0247484	0.136251	ribonuclease L (2', 5'-oligoisoadenylate synthetase-dependent) [Source:MGI Symbol;Acc:MGI:1098272]
Igsf5	253.177	289.672	138.886	164.473	349.314	582.758	-1.1387	0.00186589	0.0220673	immunoglobulin superfamily, member 5 [Source:MGI Symbol;Acc:MGI:1919308]
Grb14	260.791	272.454	176.479	187.54	377.714	609.247	-1.13662	0.000155304	0.00310252	growth factor receptor bound protein 14 [Source:MGI Symbol;Acc:MGI:1355324]
Stra6	68.529	39.5007	137.841	94.2713	120.225	252.664	-1.13276	0.0263309	0.141965	stimulated by retinoic acid gene 6 [Source:MGI Symbol;Acc:MGI:107742]
Ltb	98.0346	109.387	65.7879	60.1732	151.464	213.95	-1.13096	0.0012718	0.0162589	lymphotoxin B [Source:MGI Symbol;Acc:MGI:104796]
Ctnnal1	3337.94	3241.09	2409.09	2569.39	6536.62	6116.92	-1.13065	5.97e-09	5.69e-07	catenin (cadherin associated protein), alpha-like 1 [Source:MGI Symbol;Acc:MGI:1859649]
Chn1	266.502	306.89	147.24	133.384	498.885	436.05	-1.13029	0.00244759	0.0270197	chimerin 1 [Source:MGI Symbol;Acc:MGI:1915674]
Cenpv	32.3609	47.6034	24.0178	16.0462	70.0521	61.1285	-1.12808	0.0232146	0.131195	centromere protein V [Source:MGI Symbol;Acc:MGI:1920389]
Bcat1	901.347	888.26	818.694	841.421	1668	2095.69	-1.12538	4.5e-12	9.04e-10	branched chain aminotransferase 1, cytosolic [Source:MGI Symbol;Acc:MGI:104861]
Gm53055	19.9876	12.1541	18.7965	10.0289	25.5596	40.7523	-1.11845	0.0468098	0.203433	predicted gene 53055 [Source:MGI Symbol;Acc:MGI:6435211]
Bhlhe40	723.362	678.602	661.012	556.602	761.107	2080.41	-1.11709	0.00191192	0.0225313	basic helix-loop-helix family, member e40 [Source:MGI Symbol;Acc:MGI:1097714]
Gm13594	23.7948	14.1797	10.4425	17.0491	30.2928	40.7523	-1.11259	0.0392731	0.182457	predicted gene 13594 [Source:MGI Symbol;Acc:MGI:3702953]
Tchh	129.444	137.746	261.063	251.724	301.035	538.949	-1.10709	0.00480237	0.0437757	trichohyalin [Source:MGI Symbol;Acc:MGI:2177944]
9430038I01Rik	74.2398	68.8731	68.9207	43.1241	137.264	137.539	-1.10665	0.000474151	0.00758598	RIKEN cDNA 9430038I01 gene [Source:MGI Symbol;Acc:MGI:1924502]
Gm8399	116.119	109.387	137.841	121.349	282.102	237.382	-1.10112	1.17e-06	5.5e-05	predicted gene 8399 [Source:MGI Symbol;Acc:MGI:3647971]
Dvl1	3736.74	4080.73	3622.51	4122.86	8964.78	7711.36	-1.09971	2.45e-14	7e-12	dishevelled segment polarity protein 1 [Source:MGI Symbol;Acc:MGI:94941]
Rpl28-ps3	19.0358	23.2953	22.9736	13.0375	36.9194	46.8652	-1.09698	0.0210814	0.122564	ribosomal protein L28, pseudogene 3 [Source:MGI Symbol;Acc:MGI:3650282]
Chd7	26.6502	37.475	27.1506	53.153	106.025	47.884	-1.09361	0.0274879	0.146178	chromodomain helicase DNA binding protein 7 [Source:MGI Symbol;Acc:MGI:2444748]
Rgs2	60.9147	58.7447	43.8586	38.1097	105.078	110.031	-1.09189	0.00103486	0.0138267	regulator of G-protein signaling 2 [Source:MGI Symbol;Acc:MGI:1098271]
Nab2	451.15	388.93	356.09	296.854	806.546	782.445	-1.08952	3.76e-07	2.06e-05	Ngfi-A binding protein 2 [Source:MGI Symbol;Acc:MGI:107563]
Gm16310	21.8912	12.1541	37.5931	26.075	60.5856	42.7899	-1.08397	0.0412163	0.187286	predicted gene 16310 [Source:MGI Symbol;Acc:MGI:3826522]
Afap1l2	3610.15	3581.4	2266.03	2251.48	6147.55	6263.63	-1.08396	2.96e-05	0.000809496	actin filament associated protein 1-like 2 [Source:MGI Symbol;Acc:MGI:2147658]
Mir10a	17.1323	14.1797	13.5753	19.0548	32.1861	35.6583	-1.08348	0.0257351	0.140197	microRNA 10a [Source:MGI Symbol;Acc:MGI:3619064]
Mir17hg	65.6737	61.7832	133.664	140.404	295.355	129.389	-1.08242	0.0239693	0.134087	Mir17 host gene (non-protein coding) [Source:MGI Symbol;Acc:MGI:1923207]
Thbs1	13927.6	11313.4	6579.83	6869.77	22332.4	18560.6	-1.07986	0.000945523	0.0129675	thrombospondin 1 [Source:MGI Symbol;Acc:MGI:98737]
Zfp185	352.163	346.391	420.834	421.212	723.241	904.701	-1.07953	3.7e-08	2.79e-06	zinc finger protein 185 [Source:MGI Symbol;Acc:MGI:108095]
Gm32391	17.1323	11.1412	24.0178	26.075	37.866	44.8276	-1.07801	0.0354696	0.171713	predicted gene, 32391 [Source:MGI Symbol;Acc:MGI:5591550]
Gm5805	85.6613	146.862	102.337	83.2395	190.277	250.627	-1.07673	0.000834241	0.0117126	predicted gene 5805 [Source:MGI Symbol;Acc:MGI:3644633]
Dancr	163.708	171.17	320.585	317.915	588.817	437.069	-1.07647	0.00238859	0.0266702	differentiation antagonizing non-protein coding RNA [Source:MGI Symbol;Acc:MGI:1917286]
Socs2	482.559	448.688	743.508	774.228	1254.31	1326.49	-1.07582	0.000100522	0.00224025	suppressor of cytokine signaling 2 [Source:MGI Symbol;Acc:MGI:1201787]
Bst2	1449.58	1675.24	1037.99	948.73	1708.7	3674.84	-1.07467	0.00214316	0.0245583	bone marrow stromal cell antigen 2 [Source:MGI Symbol;Acc:MGI:1916800]
Sh3d19	2068.24	1870.71	3118.14	3206.23	5155.46	5592.24	-1.06657	6.12e-05	0.00148595	SH3 domain protein D19 [Source:MGI Symbol;Acc:MGI:1350923]
Gm9512	30.4574	34.4365	19.8408	13.0375	48.2792	53.9968	-1.06326	0.0355429	0.171869	predicted gene 9512 [Source:MGI Symbol;Acc:MGI:3779922]
Slc5a3	645.315	663.41	1040.08	1128.25	2238.83	1387.62	-1.06092	0.000797175	0.0113126	solute carrier family 5 (inositol transporters), member 3 [Source:MGI Symbol;Acc:MGI:1858226]
Gm12191	615.81	688.731	341.471	309.892	761.107	1277.59	-1.0595	0.00564576	0.0493475	predicted gene 12191 [Source:MGI Symbol;Acc:MGI:3651293]
Pecr	63.7701	43.5521	68.9207	69.1991	119.278	136.52	-1.05918	0.000719273	0.0104525	peroxisomal trans-2-enoyl-CoA reductase [Source:MGI Symbol;Acc:MGI:2148199]
Nr1h4	56.1557	42.5392	46.9914	42.1212	90.8785	104.937	-1.0584	0.000769342	0.0110159	nuclear receptor subfamily 1, group H, member 4 [Source:MGI Symbol;Acc:MGI:1352464]
Ripk2	81.8541	85.0785	124.266	146.421	231.929	223.119	-1.05722	0.000805639	0.0113979	receptor (TNFRSF)-interacting serine-threonine kinase 2 [Source:MGI Symbol;Acc:MGI:1891456]
Megf9	672.917	707.975	440.674	484.394	1083.92	1315.28	-1.05685	3.4e-05	0.000905822	multiple EGF-like-domains 9 [Source:MGI Symbol;Acc:MGI:1918264]
Apon	49.4932	47.6034	97.1155	71.2049	166.611	109.012	-1.05671	0.00819838	0.0640056	apolipoprotein N [Source:MGI Symbol;Acc:MGI:88931]
Cysltr1	466.378	426.405	591.047	486.4	836.839	1211.36	-1.05592	5.28e-06	0.000191544	cysteinyl leukotriene receptor 1 [Source:MGI Symbol;Acc:MGI:1926218]
Dock8	222.719	203.581	331.028	423.218	413.686	811.99	-1.05401	0.00589983	0.0507919	dedicator of cytokinesis 8 [Source:MGI Symbol;Acc:MGI:1921396]
Hddc2	373.103	444.636	499.153	453.304	791.4	1044.28	-1.0525	4.29e-07	2.3e-05	HD domain containing 2 [Source:MGI Symbol;Acc:MGI:1916942]
Gm11847	501.595	553.01	579.56	465.339	1199.41	973.98	-1.05035	1.14e-08	1.01e-06	predicted gene 11847 [Source:MGI Symbol;Acc:MGI:3651787]
Sh3kbp1	641.508	592.511	1022.32	1012.91	1616.88	1748.27	-1.04185	0.00018993	0.00364494	SH3-domain kinase binding protein 1 [Source:MGI Symbol;Acc:MGI:1889583]
Tln2	1155.48	1204.27	1330.38	1355.9	2635.48	2533.78	-1.03497	5.13e-13	1.23e-10	talin 2 [Source:MGI Symbol;Acc:MGI:1917799]
Gm10705	86.6131	83.0528	140.974	74.2136	112.651	281.191	-1.03306	0.0184935	0.112364	predicted gene 10705 [Source:MGI Symbol;Acc:MGI:3708678]
Gm14286	16.1805	18.2311	16.708	11.0317	35.9727	27.5078	-1.03223	0.0445376	0.197401	predicted gene 14286 [Source:MGI Symbol;Acc:MGI:3650190]
Nqo1	1346.79	1365.31	898.057	868.499	2621.28	1950	-1.02949	0.000120233	0.00255915	NAD(P)H dehydrogenase, quinone 1 [Source:MGI Symbol;Acc:MGI:103187]
Hsd17b7	1056.49	1086.78	653.702	629.812	1902.77	1594.43	-1.02925	0.000334566	0.00574268	hydroxysteroid (17-beta) dehydrogenase 7 [Source:MGI Symbol;Acc:MGI:1330808]
Gm47813	44.7342	47.6034	21.9293	42.1212	68.1588	91.6927	-1.02896	0.0144126	0.0940849	predicted gene, 47813 [Source:MGI Symbol;Acc:MGI:6096997]
Nedd9	1255.41	1317.7	785.278	881.537	2279.53	2041.69	-1.02729	6.66e-05	0.00159247	neural precursor cell expressed, developmentally down-regulated gene 9 [Source:MGI Symbol;Acc:MGI:97302]
Plpp3	255.08	217.76	534.657	542.561	686.322	888.401	-1.02295	0.0113441	0.0800069	phospholipid phosphatase 3 [Source:MGI Symbol;Acc:MGI:1915166]
Tacstd2	3930.9	3606.72	2139.67	2070.96	5986.62	5915.2	-1.01868	0.000748941	0.0107703	tumor-associated calcium signal transducer 2 [Source:MGI Symbol;Acc:MGI:1861606]
Sh2d5	46.6378	35.4494	59.5224	78.2251	145.784	76.4106	-1.01699	0.0212017	0.122884	SH2 domain containing 5 [Source:MGI Symbol;Acc:MGI:2446215]
Abhd11	434.969	462.867	575.383	527.518	1044.16	974.999	-1.0137	3.29e-08	2.55e-06	abhydrolase domain containing 11 [Source:MGI Symbol;Acc:MGI:1916008]
Gm7143	46.6378	48.6163	73.0977	92.2655	133.478	129.389	-1.01349	0.00609622	0.0520234	predicted gene 7143 [Source:MGI Symbol;Acc:MGI:3646528]
Gm7729	227.478	199.529	173.346	136.392	405.166	338.244	-1.0127	0.00012401	0.00260288	predicted gene 7729 [Source:MGI Symbol;Acc:MGI:3647361]
Rras	519.679	549.972	408.303	386.111	1008.18	871.081	-1.01162	3.53e-06	0.000138854	related RAS viral (r-ras) oncogene [Source:MGI Symbol;Acc:MGI:98179]
Casp7	316.947	383.866	443.807	454.307	654.136	957.68	-1.0116	4.34e-05	0.00110905	caspase 7 [Source:MGI Symbol;Acc:MGI:109383]
Idi1	1932.14	1938.57	1566.38	1463.21	3974.04	2977.98	-1.01078	1.42e-06	6.56e-05	isopentenyl-diphosphate delta isomerase [Source:MGI Symbol;Acc:MGI:2442264]
Gm5869	71.3844	80.0143	61.6109	55.1587	134.424	135.501	-1.00894	0.000389448	0.00645744	predicted gene 5869 [Source:MGI Symbol;Acc:MGI:3648808]
Gm5855	140.865	155.977	153.505	172.496	222.463	403.448	-1.00637	0.000584543	0.00892478	predicted gene 5855 [Source:MGI Symbol;Acc:MGI:3645472]
Proser2	1402.94	1462.54	2408.05	2231.42	3787.55	3748.19	-1.006	0.000175101	0.00342696	proline and serine rich 2 [Source:MGI Symbol;Acc:MGI:2442238]
Osmr	91.3721	95.2069	59.5224	61.176	176.077	132.445	-1.00549	0.00240406	0.0267708	oncostatin M receptor [Source:MGI Symbol;Acc:MGI:1330819]
Gm6552	52.3486	57.7318	76.2304	69.1991	111.705	144.671	-1.00537	0.00107071	0.0142401	predicted gene 6552 [Source:MGI Symbol;Acc:MGI:3647048]
Serinc2	2578.41	2584.77	2105.21	1935.57	4385.83	4851.56	-1.00515	6.3e-08	4.41e-06	serine incorporator 2 [Source:MGI Symbol;Acc:MGI:1919132]
Snrnp35	308.381	299.8	291.346	308.889	605.856	606.191	-1.00414	6.57e-11	1.12e-08	small nuclear ribonucleoprotein 35 (U11/U12) [Source:MGI Symbol;Acc:MGI:1923417]
Snx25	662.447	640.114	522.126	560.613	1229.7	1157.37	-1.00082	5.82e-09	5.58e-07	sorting nexin 25 [Source:MGI Symbol;Acc:MGI:2142610]
Amdhd2	512.064	610.742	278.815	302.872	699.575	1004.54	-0.999346	0.00547033	0.048298	amidohydrolase domain containing 2 [Source:MGI Symbol;Acc:MGI:2443978]
Psmb10	234.141	253.21	338.338	268.773	455.339	637.774	-0.998345	5.02e-05	0.00124873	proteasome (prosome, macropain) subunit, beta type 10 [Source:MGI Symbol;Acc:MGI:1096380]
Slc7a6	4931.24	5086.48	3328.03	3376.72	8398.68	8289.02	-0.996962	2.47e-05	0.000692191	solute carrier family 7 (cationic amino acid transporter, y+ system), member 6 [Source:MGI Symbol;Acc:MGI:2142598]
Gm5781	16.1805	22.2825	12.531	16.0462	32.1861	34.6395	-0.994366	0.0461023	0.201588	predicted gene 5781 [Source:MGI Symbol;Acc:MGI:3646721]
Smad1	360.729	343.352	404.126	467.345	753.534	810.971	-0.989896	3.67e-07	2.03e-05	SMAD family member 1 [Source:MGI Symbol;Acc:MGI:109452]
Kazn	782.373	705.949	891.791	869.502	1898.98	1325.47	-0.989056	2.96e-06	0.000120456	kazrin, periplakin interacting protein [Source:MGI Symbol;Acc:MGI:1918779]
Stat2	1143.1	1034.11	954.447	998.874	2152.68	1946.94	-0.989051	4.97e-11	8.73e-09	signal transducer and activator of transcription 2 [Source:MGI Symbol;Acc:MGI:103039]
Crtap	591.063	654.294	695.472	617.778	1229.7	1297.96	-0.982659	4.58e-11	8.16e-09	cartilage associated protein [Source:MGI Symbol;Acc:MGI:1891221]
Oas1b	128.492	128.631	88.7614	87.2511	188.383	239.42	-0.980711	0.000785394	0.0112071	2'-5' oligoadenylate synthetase 1B [Source:MGI Symbol;Acc:MGI:97430]
Btbd3	922.287	893.324	886.57	839.416	1967.14	1518.02	-0.976997	6.6e-09	6.22e-07	BTB (POZ) domain containing 3 [Source:MGI Symbol;Acc:MGI:2385155]
Ier5l	1178.32	1203.25	1878.61	1754.05	3011.3	2906.66	-0.976845	7.89e-05	0.00183396	immediate early response 5-like [Source:MGI Symbol;Acc:MGI:1919750]
St3gal1	3469.28	3448.72	2151.16	2165.23	6071.82	4966.69	-0.97459	0.000302615	0.0053266	ST3 beta-galactoside alpha-2,3-sialyltransferase 1 [Source:MGI Symbol;Acc:MGI:98304]
Itgb3	63.7701	43.5521	103.381	48.1385	113.598	140.596	-0.974518	0.0191579	0.11501	integrin beta 3 [Source:MGI Symbol;Acc:MGI:96612]
Pfkp	1402.94	1269.09	1103.77	915.635	1743.73	2853.68	-0.970592	0.000262345	0.00471669	phosphofructokinase, platelet [Source:MGI Symbol;Acc:MGI:1891833]
Lactb	801.409	814.323	733.065	697.006	1400.1	1582.21	-0.969359	4.11e-10	5.32e-08	lactamase, beta [Source:MGI Symbol;Acc:MGI:1933395]
Csf1r	406.415	350.442	289.258	298.86	519.711	794.67	-0.966009	0.000167687	0.00331002	colony stimulating factor 1 receptor [Source:MGI Symbol;Acc:MGI:1339758]
Irgm2	117.07	158.003	81.4517	110.317	111.705	344.357	-0.965235	0.0370136	0.176518	immunity-related GTPase family M member 2 [Source:MGI Symbol;Acc:MGI:1926262]
Trac	19.9876	37.475	29.2391	34.0981	59.639	58.0721	-0.964604	0.0192249	0.115162	T cell receptor alpha constant [Source:MGI Symbol;Acc:MGI:4439838]
Hnrnph3	1072.67	917.632	1276.08	1206.47	2255.87	2106.89	-0.964173	2.24e-07	1.31e-05	heterogeneous nuclear ribonucleoprotein H3 [Source:MGI Symbol;Acc:MGI:1926462]
Mpst	569.172	682.654	379.064	377.085	783.827	1173.67	-0.962951	0.00226532	0.0256478	mercaptopyruvate sulfurtransferase [Source:MGI Symbol;Acc:MGI:2179733]
Aldoa	14646.2	13311.7	15656.5	14344.3	17311.4	39144.6	-0.962092	0.00135829	0.0171268	aldolase A, fructose-bisphosphate [Source:MGI Symbol;Acc:MGI:87994]
Atp1b3	1836.96	1912.24	1931.87	1993.74	3613.37	3862.3	-0.962071	3.02e-15	1.02e-12	ATPase, Na+/K+ transporting, beta 3 polypeptide [Source:MGI Symbol;Acc:MGI:107788]
Gm13493	143.721	176.234	155.594	137.395	257.489	339.263	-0.961014	4.35e-05	0.00110936	predicted gene 13493 [Source:MGI Symbol;Acc:MGI:3650824]
Dll4	47.5896	66.8474	44.9028	59.1703	128.744	83.5423	-0.959808	0.00629868	0.0533121	delta like canonical Notch ligand 4 [Source:MGI Symbol;Acc:MGI:1859388]
Nphp3	78.047	87.1042	78.3189	76.2193	177.97	132.445	-0.958776	0.000323253	0.00560654	nephronophthisis 3 (adolescent) [Source:MGI Symbol;Acc:MGI:1921275]
Slc6a19	191.31	159.016	329.984	314.906	510.245	455.407	-0.957003	0.00453795	0.0418798	solute carrier family 6 (neurotransmitter transporter), member 19 [Source:MGI Symbol;Acc:MGI:1921588]
Slc4a7	837.577	697.846	1214.47	1287.71	2170.67	1737.07	-0.952988	0.000900169	0.0124276	solute carrier family 4, sodium bicarbonate cotransporter, member 7 [Source:MGI Symbol;Acc:MGI:2443878]
Tert	468.282	407.161	490.799	585.685	1002.5	883.307	-0.950438	2.64e-06	0.000109902	telomerase reverse transcriptase [Source:MGI Symbol;Acc:MGI:1202709]
Elf3	2271.93	2334.59	1631.12	1505.33	2392.19	5083.85	-0.949278	0.00393342	0.0380958	E74-like factor 3 [Source:MGI Symbol;Acc:MGI:1101781]
Adamts5	2479.42	2424.74	4667.81	4650.38	8603.16	5117.47	-0.948244	0.00756416	0.0604732	a disintegrin-like and metallopeptidase (reprolysin type) with thrombospondin type 1 motif, 5 (aggrecanase-2) [Source:MGI Symbol;Acc:MGI:1346321]
Tmem45b	555.847	704.936	265.24	247.713	529.178	1181.82	-0.947755	0.0474012	0.205158	transmembrane protein 45b [Source:MGI Symbol;Acc:MGI:2384574]
Neurl1b	2827.77	2780.24	1162.25	1167.36	3974.04	3676.88	-0.946869	0.0183035	0.111701	neuralized E3 ubiquitin protein ligase 1B [Source:MGI Symbol;Acc:MGI:3643092]
Gm38391	23.7948	35.4494	29.2391	36.1039	56.799	63.1661	-0.946169	0.013938	0.0920744	predicted gene, 38391 [Source:MGI Symbol;Acc:MGI:5613630]
Vars	11025.6	10026.1	12992.6	12584.2	25829.4	18962.1	-0.942033	2.01e-06	8.76e-05	valyl-tRNA synthetase [Source:MGI Symbol;Acc:MGI:90675]
Lss	4071.77	3802.2	2128.19	1953.62	7120.71	4350.31	-0.940272	0.00863685	0.0664097	lanosterol synthase [Source:MGI Symbol;Acc:MGI:1336155]
Cyp4a12a	329.32	353.481	149.328	134.387	544.324	382.053	-0.938608	0.0309709	0.157863	cytochrome P450, family 4, subfamily a, polypeptide 12a [Source:MGI Symbol;Acc:MGI:88612]
Uba7	271.261	249.158	268.373	336.97	358.781	720.297	-0.938339	0.00239983	0.0267519	ubiquitin-like modifier activating enzyme 7 [Source:MGI Symbol;Acc:MGI:1349462]
Psmg4	149.431	167.118	179.611	160.462	279.262	348.432	-0.93496	1.19e-05	0.000381349	proteasome (prosome, macropain) assembly chaperone 4 [Source:MGI Symbol;Acc:MGI:1916916]
Idh1	1962.6	2188.75	1531.92	1479.26	2981	3857.21	-0.933043	4.93e-05	0.00123247	isocitrate dehydrogenase 1 (NADP+), soluble [Source:MGI Symbol;Acc:MGI:96413]
Acsl1	132.299	194.465	279.86	311.898	406.113	469.67	-0.931721	0.00808337	0.0634914	acyl-CoA synthetase long-chain family member 1 [Source:MGI Symbol;Acc:MGI:102797]
Rnf19b	1433.4	1525.34	1474.48	1489.29	2832.38	2814.97	-0.931419	2.54e-15	8.98e-13	ring finger protein 19B [Source:MGI Symbol;Acc:MGI:1922484]
Mutyh	132.299	105.335	115.912	132.381	217.73	244.514	-0.926862	4.84e-05	0.00121298	mutY DNA glycosylase [Source:MGI Symbol;Acc:MGI:1917853]
Rps27a-ps2	50.445	81.0271	76.2304	78.2251	122.118	148.746	-0.922745	0.00306497	0.0317211	ribosomal protein S27A, pseudogene 2 [Source:MGI Symbol;Acc:MGI:3643614]
Pim1	337.886	302.839	499.153	598.723	586.923	1060.58	-0.922276	0.00920223	0.0693133	proviral integration site 1 [Source:MGI Symbol;Acc:MGI:97584]
Rpl30-ps10	799.505	868.003	366.533	356.025	812.226	1452.82	-0.922232	0.0310643	0.158159	ribosomal protein L30, pseudogene 10 [Source:MGI Symbol;Acc:MGI:3646270]
Qdpr	458.764	459.829	587.914	584.683	1027.12	952.585	-0.921335	1.62e-06	7.31e-05	quinoid dihydropteridine reductase [Source:MGI Symbol;Acc:MGI:97836]
Ifit1	536.811	580.357	688.162	630.815	454.392	1849.14	-0.919081	0.039327	0.182643	interferon-induced protein with tetratricopeptide repeats 1 [Source:MGI Symbol;Acc:MGI:99450]
Parp14	291.248	316.006	332.072	383.102	302.928	947.491	-0.918865	0.0218702	0.125478	poly (ADP-ribose) polymerase family, member 14 [Source:MGI Symbol;Acc:MGI:1919489]
Cd24a	19145.3	20907	18580.4	17991.8	32984.1	39356.6	-0.916993	5.11e-10	6.42e-08	CD24a antigen [Source:MGI Symbol;Acc:MGI:88323]
B2m	2972.45	3189.43	2609.59	2315.66	4224.9	6208.62	-0.912263	4.78e-05	0.00120173	beta-2 microglobulin [Source:MGI Symbol;Acc:MGI:88127]
Cldn3	1574.26	1659.03	2440.42	2312.66	3543.31	3971.31	-0.912232	0.000112725	0.00243688	claudin 3 [Source:MGI Symbol;Acc:MGI:1329044]
Ovca2	61.8665	65.8345	27.1506	31.0895	84.2519	90.6739	-0.910125	0.049405	0.210942	candidate tumor suppressor in ovarian cancer 2 [Source:MGI Symbol;Acc:MGI:2179725]
Hsph1	22385.2	19911.4	22250.9	21723.5	51825.3	29222.5	-0.909906	0.000147927	0.0029912	heat shock 105kDa/110kDa protein 1 [Source:MGI Symbol;Acc:MGI:105053]
Klf13	713.844	773.809	760.216	800.303	1442.7	1418.18	-0.908669	1.72e-11	3.2e-09	Kruppel-like factor 13 [Source:MGI Symbol;Acc:MGI:1354948]
Cdc42ep2	1449.58	1492.92	1380.5	1236.56	2388.4	2827.19	-0.90773	1.54e-08	1.33e-06	CDC42 effector protein (Rho GTPase binding) 2 [Source:MGI Symbol;Acc:MGI:1929744]
4930402H24Rik	2701.19	2680.99	1695.87	1811.21	4429.38	3902.03	-0.906444	0.00031288	0.00546091	RIKEN cDNA 4930402H24 gene [Source:MGI Symbol;Acc:MGI:1923029]
Trdmt1	136.106	95.2069	68.9207	46.1328	134.424	190.517	-0.906249	0.040589	0.185707	tRNA aspartic acid methyltransferase 1 [Source:MGI Symbol;Acc:MGI:1274787]
Zbtb18	3704.38	4016.92	2289	2282.57	5194.27	6323.74	-0.906015	0.00166882	0.0201976	zinc finger and BTB domain containing 18 [Source:MGI Symbol;Acc:MGI:1353609]
Rassf6	2000.67	1999.34	1042.16	1004.89	2778.42	2880.17	-0.904115	0.0066623	0.0553267	Ras association (RalGDS/AF-6) domain family member 6 [Source:MGI Symbol;Acc:MGI:1920496]
Hmgcr	4800.84	4448.39	3636.09	3477.01	8852.13	6429.7	-0.901439	3.65e-05	0.000968861	3-hydroxy-3-methylglutaryl-Coenzyme A reductase [Source:MGI Symbol;Acc:MGI:96159]
Susd1	2821.11	2778.22	1264.59	1278.68	3700.46	3890.83	-0.898788	0.0156593	0.0998256	sushi domain containing 1 [Source:MGI Symbol;Acc:MGI:3651543]
Scin	20761.4	19235.8	25747.1	24558.7	43334.8	40728.9	-0.896718	3.23e-07	1.82e-05	scinderin [Source:MGI Symbol;Acc:MGI:1306794]
Dctd	410.222	350.442	719.49	643.853	1152.07	824.216	-0.896348	0.00697046	0.0571881	dCMP deaminase [Source:MGI Symbol;Acc:MGI:2444529]
Mcrip1	1163.09	1263.01	699.649	740.13	1560.08	2037.62	-0.896086	0.00260172	0.0282879	MAPK regulated corepressor interacting protein 1 [Source:MGI Symbol;Acc:MGI:2384752]
Ccl28	267.454	304.865	191.098	211.609	376.767	530.799	-0.895818	0.00113832	0.0149187	chemokine (C-C motif) ligand 28 [Source:MGI Symbol;Acc:MGI:1861731]
Plau	2427.07	2299.14	3192.28	3164.11	5416.74	4885.18	-0.894691	9.84e-06	0.000323868	plasminogen activator, urokinase [Source:MGI Symbol;Acc:MGI:97611]
Ccl5	224.623	256.248	189.01	221.638	271.689	557.288	-0.894264	0.00490488	0.0444616	chemokine (C-C motif) ligand 5 [Source:MGI Symbol;Acc:MGI:98262]
Gm49759	647.219	485.15	541.967	602.734	1102.85	1011.68	-0.892953	1.04e-06	4.96e-05	predicted gene, 49759 [Source:MGI Symbol;Acc:MGI:6215263]
Rps18-ps3	70.4326	94.194	92.9385	102.294	153.357	180.329	-0.89154	0.000969446	0.0131974	ribosomal protein S18, pseudogene 3 [Source:MGI Symbol;Acc:MGI:3642474]
Trim68	127.54	124.579	82.4959	118.341	207.316	212.931	-0.890688	0.000797565	0.0113126	tripartite motif-containing 68 [Source:MGI Symbol;Acc:MGI:2142077]
Ggct	98.9864	129.643	113.824	97.2799	201.637	205.799	-0.89056	0.000213479	0.00399723	gamma-glutamyl cyclotransferase [Source:MGI Symbol;Acc:MGI:95700]
Ier3	1461	1382.53	2189.8	2161.22	3206.31	3458.85	-0.889804	0.000345723	0.00587942	immediate early response 3 [Source:MGI Symbol;Acc:MGI:104814]
Aldoc	185.599	188.388	129.487	142.41	142.944	455.407	-0.888711	0.0418197	0.189258	aldolase C, fructose-bisphosphate [Source:MGI Symbol;Acc:MGI:101863]
Cep72	182.744	171.17	136.797	144.416	304.822	281.191	-0.883269	7.64e-05	0.00178078	centrosomal protein 72 [Source:MGI Symbol;Acc:MGI:1921720]
Hmgcs1	6435.07	6621.94	3419.93	3446.92	9990	8380.71	-0.882893	0.0066209	0.0552219	3-hydroxy-3-methylglutaryl-Coenzyme A synthase 1 [Source:MGI Symbol;Acc:MGI:107592]
Slc1a5	911.817	785.963	735.154	767.208	1781.6	1162.46	-0.879755	8e-05	0.00185309	solute carrier family 1 (neutral amino acid transporter), member 5 [Source:MGI Symbol;Acc:MGI:105305]
Btf3-ps1	177.033	239.03	149.328	173.499	319.021	360.658	-0.87913	0.000504829	0.00792668	basic transcription factor 3, pseudogene 1 [Source:MGI Symbol;Acc:MGI:3781708]
Dap	2114.88	2285.98	4179.1	4040.63	5489.63	6089.42	-0.875779	0.00588482	0.0507488	death-associated protein [Source:MGI Symbol;Acc:MGI:1918190]
Klrg2	601.533	632.012	480.356	536.544	1024.28	1038.17	-0.873869	8.88e-07	4.35e-05	killer cell lectin-like receptor subfamily G, member 2 [Source:MGI Symbol;Acc:MGI:1921503]
Pkm	45689.8	42258.7	42317.3	39824.6	68112.5	87526.8	-0.871897	5.36e-08	3.81e-06	pyruvate kinase, muscle [Source:MGI Symbol;Acc:MGI:97591]
Nfkbid	44.7342	37.475	63.6994	56.1616	90.8785	93.7303	-0.870721	0.0113003	0.0799343	nuclear factor of kappa light polypeptide gene enhancer in B cells inhibitor, delta [Source:MGI Symbol;Acc:MGI:3041243]
B4galt4	423.548	510.471	483.489	451.299	745.961	962.774	-0.870703	4.04e-06	0.000154721	UDP-Gal:betaGlcNAc beta 1,4-galactosyltransferase, polypeptide 4 [Source:MGI Symbol;Acc:MGI:1928387]
Mrpl23	403.56	404.123	434.409	372.071	650.349	825.234	-0.870229	1.93e-06	8.46e-05	mitochondrial ribosomal protein L23 [Source:MGI Symbol;Acc:MGI:1196612]
Snhg5	235.093	226.876	379.064	408.175	631.416	509.404	-0.869568	0.00491524	0.0444867	small nucleolar RNA host gene 5 [Source:MGI Symbol;Acc:MGI:1919905]
Hagh	1105.03	1172.87	1128.84	1092.14	1999.33	2109.95	-0.869297	4.52e-12	9.04e-10	hydroxyacyl glutathione hydrolase [Source:MGI Symbol;Acc:MGI:95745]
Lrch1	885.167	941.94	681.897	726.089	1497.6	1456.9	-0.868949	7.45e-06	0.000255193	leucine-rich repeats and calponin homology (CH) domain containing 1 [Source:MGI Symbol;Acc:MGI:2443390]
Npepl1	989.864	898.388	1241.62	1115.21	1898.98	1974.45	-0.867936	2.24e-06	9.62e-05	aminopeptidase-like 1 [Source:MGI Symbol;Acc:MGI:2448523]
Oas1c	134.203	184.337	81.4517	91.2626	202.583	245.533	-0.866713	0.020182	0.118877	2'-5' oligoadenylate synthetase 1C [Source:MGI Symbol;Acc:MGI:2149633]
Gm14681	436.873	423.367	730.977	589.697	941.917	1045.3	-0.86607	0.00120607	0.0156111	predicted gene 14681 [Source:MGI Symbol;Acc:MGI:3705734]
Dnajc21	846.143	892.311	800.942	799.3	1579.01	1461.99	-0.865313	5.77e-10	7.19e-08	DnaJ heat shock protein family (Hsp40) member C21 [Source:MGI Symbol;Acc:MGI:1925371]
Mras	631.99	701.898	332.072	349.004	828.319	1006.58	-0.864666	0.0130333	0.0878834	muscle and microspikes RAS [Source:MGI Symbol;Acc:MGI:1100856]
Gm6560	314.091	301.826	316.408	343.99	528.231	633.699	-0.864116	9.97e-07	4.79e-05	predicted gene 6560 [Source:MGI Symbol;Acc:MGI:3646204]
Pitpnm3	547.281	491.227	875.083	932.684	1603.63	985.187	-0.863478	0.00993675	0.0730325	PITPNM family member 3 [Source:MGI Symbol;Acc:MGI:2685726]
Eif4ebp1	2317.61	2246.48	2419.53	2242.45	4016.64	4372.72	-0.862814	3.34e-12	6.92e-10	eukaryotic translation initiation factor 4E binding protein 1 [Source:MGI Symbol;Acc:MGI:103267]
Pfkl	5649.84	5730.64	5252.59	4959.27	5529.39	14066.7	-0.860009	0.00888625	0.0677751	phosphofructokinase, liver, B-type [Source:MGI Symbol;Acc:MGI:97547]
Prkch	274.116	294.736	371.754	324.935	572.724	574.608	-0.859123	1.08e-05	0.000352642	protein kinase C, eta [Source:MGI Symbol;Acc:MGI:97600]
Mettl1	231.286	239.03	481.4	340.981	638.989	532.837	-0.858991	0.00968496	0.0719432	methyltransferase like 1 [Source:MGI Symbol;Acc:MGI:1339986]
Isyna1	4123.16	3651.29	4103.91	4260.26	7278.8	7353.76	-0.85865	5e-11	8.73e-09	myo-inositol 1-phosphate synthase A1 [Source:MGI Symbol;Acc:MGI:1919030]
Spaca6	595.822	562.126	465.737	586.688	1176.69	825.234	-0.857182	7.94e-05	0.00184036	sperm acrosome associated 6 [Source:MGI Symbol;Acc:MGI:1922452]
Tcea2	37.1199	46.5906	43.8586	45.1299	73.8388	82.5234	-0.857035	0.007793	0.0617076	transcription elongation factor A (SII), 2 [Source:MGI Symbol;Acc:MGI:107368]
Mterf1b	24.7466	40.5136	36.5488	30.0866	51.1191	68.2601	-0.856797	0.0326056	0.162752	mitochondrial transcription termination factor 1b [Source:MGI Symbol;Acc:MGI:3704243]
Wfs1	1779.85	1778.55	1529.83	1713.93	2782.21	3371.24	-0.85522	6.75e-08	4.7e-06	wolframin ER transmembrane glycoprotein [Source:MGI Symbol;Acc:MGI:1328355]
Rsad2	600.581	679.615	553.454	598.723	461.019	1738.09	-0.854308	0.0459571	0.201218	radical S-adenosyl methionine domain containing 2 [Source:MGI Symbol;Acc:MGI:1929628]
2610002M06Rik	494.932	593.524	440.674	437.258	793.293	983.15	-0.853152	4.62e-05	0.00117186	RIKEN cDNA 2610002M06 gene [Source:MGI Symbol;Acc:MGI:1914278]
Akr1b8	311.236	371.712	255.842	260.75	431.673	652.037	-0.852912	0.00129504	0.0164847	aldo-keto reductase family 1, member B8 [Source:MGI Symbol;Acc:MGI:107673]
Gm15347	57.1075	38.4879	74.1419	95.2742	122.118	116.144	-0.847005	0.0337162	0.166582	predicted gene 15347 [Source:MGI Symbol;Acc:MGI:3705310]
Hivep1	881.36	823.438	865.685	895.577	1721.96	1392.71	-0.84597	8.1e-08	5.52e-06	human immunodeficiency virus type I enhancer binding protein 1 [Source:MGI Symbol;Acc:MGI:96100]
Gm10736	59.0111	48.6163	45.9471	44.127	57.7457	120.219	-0.845376	0.0361837	0.174053	predicted gene 10736 [Source:MGI Symbol;Acc:MGI:3704412]
Csf1	2143.44	2119.87	4234.44	4491.93	5140.31	6527.5	-0.845193	0.0168888	0.105148	colony stimulating factor 1 (macrophage) [Source:MGI Symbol;Acc:MGI:1339753]
Aldh18a1	3633.94	3251.21	3564.03	3441.9	6922.86	5514.81	-0.840604	5.97e-08	4.19e-06	aldehyde dehydrogenase 18 family, member A1 [Source:MGI Symbol;Acc:MGI:1888908]
Nfkbie	338.838	333.224	506.462	553.593	838.732	711.128	-0.839984	0.00227997	0.0257346	nuclear factor of kappa light polypeptide gene enhancer in B cells inhibitor, epsilon [Source:MGI Symbol;Acc:MGI:1194908]
Gm5786	166.564	144.836	219.293	211.609	355.941	307.68	-0.839125	0.000867045	0.0120811	predicted pseudogene 5786 [Source:MGI Symbol;Acc:MGI:3645003]
Lta	396.897	386.905	380.108	387.114	927.718	456.426	-0.83622	0.00381192	0.0372894	lymphotoxin A [Source:MGI Symbol;Acc:MGI:104797]
Dock1	1303.96	1171.85	1567.42	1558.48	2417.75	2573.51	-0.833584	5.32e-06	0.000191544	dedicator of cytokinesis 1 [Source:MGI Symbol;Acc:MGI:2429765]
Lipg	1410.56	1467.6	573.295	562.619	1951.99	1623.98	-0.833187	0.049269	0.210495	lipase, endothelial [Source:MGI Symbol;Acc:MGI:1341803]
Hgh1	630.086	538.83	725.755	665.916	1352.76	926.096	-0.832184	0.000218905	0.00405549	HGH1 homolog [Source:MGI Symbol;Acc:MGI:1930628]
Plekha1	2502.26	2480.44	2590.79	2594.47	4385.83	4661.05	-0.831443	8.21e-13	1.89e-10	pleckstrin homology domain containing, family A (phosphoinositide binding specific) member 1 [Source:MGI Symbol;Acc:MGI:2442213]
F2rl1	1091.71	1074.62	1644.7	1540.43	3187.37	1569.98	-0.830409	0.00994579	0.0730488	coagulation factor II (thrombin) receptor-like 1 [Source:MGI Symbol;Acc:MGI:101910]
Jrk	409.271	403.11	517.949	542.561	838.732	825.234	-0.829655	3.61e-05	0.000959768	jerky [Source:MGI Symbol;Acc:MGI:106214]
Gm9234	48.5414	38.4879	60.5666	49.1414	70.9988	103.918	-0.82964	0.0198586	0.117472	predicted pseudogene 9234 [Source:MGI Symbol;Acc:MGI:3648545]
Misp3	939.419	1072.6	892.836	886.551	1536.41	1831.82	-0.829096	8.44e-07	4.18e-05	MISP family member 3 [Source:MGI Symbol;Acc:MGI:1917384]
Gm4735	3555.9	3396.05	4570.69	4262.27	5219.83	8799.44	-0.828843	0.00100471	0.0135551	predicted gene 4735 [Source:MGI Symbol;Acc:MGI:3645521]
Epn2	1708.47	1746.13	1150.77	1215.5	2590.98	2571.47	-0.826714	0.000353873	0.00598732	epsin 2 [Source:MGI Symbol;Acc:MGI:1333766]
Lonrf1	262.695	284.608	311.187	280.808	549.057	460.501	-0.826443	6.92e-06	0.000239501	LON peptidase N-terminal domain and ring finger 1 [Source:MGI Symbol;Acc:MGI:3609241]
Rras2	2128.21	2098.6	3153.64	2975.56	4374.47	4799.6	-0.825217	0.000318231	0.00553556	related RAS viral (r-ras) oncogene 2 [Source:MGI Symbol;Acc:MGI:1914172]
Lmo7	2505.12	2288	2378.81	2465.09	4331.87	4195.45	-0.823478	6.65e-12	1.31e-09	LIM domain only 7 [Source:MGI Symbol;Acc:MGI:1353586]
Ugt8a	1655.17	1783.61	857.331	822.366	1889.51	2638.71	-0.823106	0.0235958	0.132709	UDP galactosyltransferase 8A [Source:MGI Symbol;Acc:MGI:109522]
Actg1	16219.5	14930.3	25551.8	24367.1	37233.7	34420.4	-0.821913	0.00179286	0.0214175	actin, gamma, cytoplasmic 1 [Source:MGI Symbol;Acc:MGI:87906]
Dusp8	404.512	392.982	501.241	551.587	928.664	706.034	-0.821698	0.00034464	0.00586702	dual specificity phosphatase 8 [Source:MGI Symbol;Acc:MGI:106626]
Trim21	114.215	111.412	102.337	85.2453	115.491	249.608	-0.819933	0.0230446	0.13041	tripartite motif-containing 21 [Source:MGI Symbol;Acc:MGI:106657]
Esrp2	3261.79	3280.59	1947.53	2002.76	4512.68	4743.57	-0.819054	0.00286271	0.0301766	epithelial splicing regulatory protein 2 [Source:MGI Symbol;Acc:MGI:1924661]
Mir5125	95.1792	65.8345	105.469	143.413	245.183	116.144	-0.819019	0.0497986	0.212374	microRNA 5125 [Source:MGI Symbol;Acc:MGI:4950450]
Socs3	301.718	263.338	290.302	329.949	533.911	511.442	-0.818672	4.46e-06	0.000167631	suppressor of cytokine signaling 3 [Source:MGI Symbol;Acc:MGI:1201791]
Dynlt1a	347.404	354.494	314.32	280.808	481.845	661.206	-0.817061	0.000171508	0.00337339	dynein light chain Tctex-type 1A [Source:MGI Symbol;Acc:MGI:3807506]
Gm6477	143.721	173.195	257.93	194.56	338.901	338.244	-0.816694	0.003087	0.0318318	predicted gene 6477 [Source:MGI Symbol;Acc:MGI:3647945]
Sergef	199.876	230.927	174.39	176.508	340.794	347.414	-0.815941	0.000111077	0.00240754	secretion regulating guanine nucleotide exchange factor [Source:MGI Symbol;Acc:MGI:1351630]
Tmem87b	1087.9	1063.48	819.738	897.583	1809.05	1595.45	-0.815489	1.23e-05	0.000392947	transmembrane protein 87B [Source:MGI Symbol;Acc:MGI:1919727]
Gm6978	44.7342	49.6291	37.5931	26.075	61.5323	77.4294	-0.813064	0.0404814	0.185707	predicted gene 6978 [Source:MGI Symbol;Acc:MGI:3647254]
Zcchc2	1131.68	1036.13	1308.45	1267.65	2325.92	1838.95	-0.812402	1.08e-05	0.000352642	zinc finger, CCHC domain containing 2 [Source:MGI Symbol;Acc:MGI:2444114]
Slc38a2	10189.9	9325.21	12720	13091.7	21862.9	17882.1	-0.810429	8.03e-05	0.0018568	solute carrier family 38, member 2 [Source:MGI Symbol;Acc:MGI:1915010]
Nucb2	486.366	499.33	380.108	360.036	773.414	738.636	-0.808979	0.000117833	0.00252428	nucleobindin 2 [Source:MGI Symbol;Acc:MGI:1858179]
Aptx	247.466	202.568	239.134	233.672	381.5	426.881	-0.808409	1.99e-05	0.000589101	aprataxin [Source:MGI Symbol;Acc:MGI:1913658]
Gm5521	49.4932	49.6291	30.2833	44.127	91.8251	60.1097	-0.808314	0.0372737	0.176986	predicted gene 5521 [Source:MGI Symbol;Acc:MGI:3645827]
Apbb2	873.745	798.117	1074.54	1195.44	1981.34	1468.1	-0.8077	0.000588765	0.00896448	amyloid beta (A4) precursor protein-binding, family B, member 2 [Source:MGI Symbol;Acc:MGI:108405]
Mmgt2	473.993	549.972	366.533	382.1	631.416	919.984	-0.807258	0.00181761	0.0216621	membrane magnesium transporter 2 [Source:MGI Symbol;Acc:MGI:2448491]
Man2c1	847.095	809.258	772.747	797.294	1517.48	1305.09	-0.807158	3.73e-08	2.8e-06	mannosidase, alpha, class 2C, member 1 [Source:MGI Symbol;Acc:MGI:1920994]
H2-Q4	261.743	312.967	226.603	211.609	378.66	506.348	-0.804675	0.00121974	0.0157388	histocompatibility 2, Q region locus 4 [Source:MGI Symbol;Acc:MGI:95933]
Ermard	125.637	123.566	157.682	173.499	251.809	254.702	-0.804119	0.000900912	0.0124276	ER membrane associated RNA degradation [Source:MGI Symbol;Acc:MGI:1917317]
Fhod3	1951.17	2148.23	1551.76	1568.51	2978.16	3321.31	-0.803198	4.97e-05	0.00123933	formin homology 2 domain containing 3 [Source:MGI Symbol;Acc:MGI:1925847]
Commd10	664.351	664.422	437.542	493.42	803.706	1166.54	-0.801768	0.00244554	0.027015	COMM domain containing 10 [Source:MGI Symbol;Acc:MGI:1916706]
B4galnt3	184.648	161.041	216.16	228.658	448.712	238.401	-0.798675	0.0105057	0.0759017	beta-1,4-N-acetyl-galactosaminyl transferase 3 [Source:MGI Symbol;Acc:MGI:3041155]
Kifc3	6085.76	5961.57	3647.57	3758.82	8486.72	8428.6	-0.798251	0.00277798	0.0294889	kinesin family member C3 [Source:MGI Symbol;Acc:MGI:109202]
Gm15163	142.769	155.977	136.797	115.332	253.702	225.157	-0.798211	0.000494472	0.00783828	predicted gene 15163 [Source:MGI Symbol;Acc:MGI:3642430]
B3gnt3	2652.64	2790.37	2871.69	2904.36	4539.19	5213.24	-0.797858	2.54e-09	2.65e-07	UDP-GlcNAc:betaGal beta-1,3-N-acetylglucosaminyltransferase 3 [Source:MGI Symbol;Acc:MGI:2152535]
Srm	1085.04	924.722	2000.79	1871.39	3152.35	1958.15	-0.797302	0.0269358	0.144119	spermidine synthase [Source:MGI Symbol;Acc:MGI:102690]
Eno1	13868.6	12253.3	17929.8	16370.1	19222.7	33196.8	-0.795029	0.00273386	0.0292045	enolase 1, alpha non-neuron [Source:MGI Symbol;Acc:MGI:95393]
Hps1	511.112	490.214	651.613	576.659	906.891	1024.92	-0.793303	2.62e-05	0.00073107	HPS1, biogenesis of lysosomal organelles complex 3 subunit 1 [Source:MGI Symbol;Acc:MGI:2177763]
Pdgfb	1964.5	1779.56	1617.55	1659.78	3863.28	2216.93	-0.792437	0.0012706	0.016256	platelet derived growth factor, B polypeptide [Source:MGI Symbol;Acc:MGI:97528]
H1f0	13556.4	14973.8	8250.64	8548.6	13670.6	25550.7	-0.79117	0.0194094	0.116002	H1,0 linker histone [Source:MGI Symbol;Acc:MGI:95893]
B330016D10Rik	71.3844	105.335	81.4517	118.341	152.411	173.197	-0.790588	0.00863915	0.0664097	RIKEN cDNA B330016D10 gene [Source:MGI Symbol;Acc:MGI:2444063]
Cenpm	642.46	739.373	443.807	479.379	920.144	1073.82	-0.790585	0.00211228	0.0243051	centromere protein M [Source:MGI Symbol;Acc:MGI:1913820]
Tnfsf9	75.1916	95.2069	116.956	120.346	140.104	211.912	-0.788169	0.0136927	0.0911435	tumor necrosis factor (ligand) superfamily, member 9 [Source:MGI Symbol;Acc:MGI:1101058]
Rps2	23378.9	22760.5	31238.8	29020.5	45575.5	46276.3	-0.787907	2.56e-05	0.000714155	ribosomal protein S2 [Source:MGI Symbol;Acc:MGI:105110]
Pak6	2112.03	2117.85	1899.49	1916.52	3318.01	3627.98	-0.787806	6.34e-09	6.01e-07	p21 (RAC1) activated kinase 6 [Source:MGI Symbol;Acc:MGI:2679420]
Gm10425	119.926	122.554	175.434	184.531	297.248	222.1	-0.787065	0.00708423	0.0578069	predicted gene 10425 [Source:MGI Symbol;Acc:MGI:3642471]
Mkrn3	40.9271	35.4494	29.2391	40.1154	60.5856	65.2037	-0.78569	0.027916	0.147742	makorin, ring finger protein, 3 [Source:MGI Symbol;Acc:MGI:2181178]
Bid	1210.68	1191.1	1296.96	1233.55	2088.31	2159.87	-0.784625	3.49e-10	4.63e-08	BH3 interacting domain death agonist [Source:MGI Symbol;Acc:MGI:108093]
H2-T10	31.4091	29.3723	35.5046	31.0895	42.5993	67.2413	-0.784603	0.0488061	0.209218	histocompatibility 2, T region locus 10 [Source:MGI Symbol;Acc:MGI:95942]
Dnajb6-ps	135.154	158.003	85.6287	87.2511	186.49	214.968	-0.783897	0.0192466	0.11525	DnaJ heat shock protein family (Hsp40) member B6, pseudogene [Source:MGI Symbol;Acc:MGI:3645295]
Itga7	1197.35	1131.34	1244.75	1383.98	2398.81	1857.29	-0.780107	1.35e-05	0.000428645	integrin alpha 7 [Source:MGI Symbol;Acc:MGI:102700]
Gm37795	240.803	125.592	209.895	239.69	393.807	306.661	-0.779756	0.0126133	0.0855735	predicted gene, 37795 [Source:MGI Symbol;Acc:MGI:5611023]
Tnfaip2	4331.61	4216.45	4936.18	4824.88	8541.63	7167.31	-0.779088	4.98e-07	2.63e-05	tumor necrosis factor, alpha-induced protein 2 [Source:MGI Symbol;Acc:MGI:104960]
Eno1b	4648.55	4110.1	5971.03	5701.41	6456.16	11073.4	-0.779006	0.00350831	0.0349703	enolase 1B, retrotransposed [Source:MGI Symbol;Acc:MGI:3648653]
Chml	823.3	584.408	719.49	710.043	1219.29	1214.42	-0.778459	2.95e-05	0.000807851	choroideremia-like [Source:MGI Symbol;Acc:MGI:101913]
Rrp15	759.53	796.092	889.703	859.473	1429.44	1402.9	-0.777678	8.62e-08	5.77e-06	ribosomal RNA processing 15 homolog [Source:MGI Symbol;Acc:MGI:1914473]
Tapbp	2414.7	2568.56	1736.59	1679.83	2804.93	4394.12	-0.777358	0.00429493	0.0403841	TAP binding protein [Source:MGI Symbol;Acc:MGI:1201689]
Mrpl54	1674.2	1894.01	1986.17	1764.08	2733.93	3532.21	-0.77601	7.42e-06	0.000254749	mitochondrial ribosomal protein L54 [Source:MGI Symbol;Acc:MGI:1913297]
9930014A18Rik	124.685	86.0913	108.602	110.317	199.743	168.103	-0.775651	0.00280208	0.0296663	RIKEN cDNA 9930014A18 gene [Source:MGI Symbol;Acc:MGI:2444091]
H2-K1	8173.99	8455.18	7615.73	7545.71	13728.3	13457.4	-0.774242	2.74e-10	3.76e-08	histocompatibility 2, K1, K region [Source:MGI Symbol;Acc:MGI:95904]
Gm7160	86.6131	100.271	86.6729	75.2164	169.45	128.37	-0.773316	0.00476166	0.0435003	predicted gene 7160 [Source:MGI Symbol;Acc:MGI:3646078]
Gm6363	72.3362	62.796	60.5666	64.1847	121.171	100.862	-0.772891	0.00566504	0.0494379	predicted gene 6363 [Source:MGI Symbol;Acc:MGI:3645989]
Ppfibp1	2706.9	2688.08	2364.19	2341.74	4323.35	4298.35	-0.7715	3.38e-08	2.59e-06	PTPRF interacting protein, binding protein 1 (liprin beta 1) [Source:MGI Symbol;Acc:MGI:1914783]
Pgk1	11272.1	11100.7	13192	12364.6	14441.2	26430.9	-0.770192	0.00228851	0.0258134	phosphoglycerate kinase 1 [Source:MGI Symbol;Acc:MGI:97555]
Cab39l	1145.01	1250.86	1135.1	1156.33	1597	2398.27	-0.769348	0.000157259	0.00313026	calcium binding protein 39-like [Source:MGI Symbol;Acc:MGI:1914081]
Dazap2	6740.59	6921.74	6125.58	6271.05	9876.41	12321.5	-0.768595	7.49e-07	3.76e-05	DAZ associated protein 2 [Source:MGI Symbol;Acc:MGI:1344344]
Nuak2	2433.73	2326.49	2261.85	2303.63	3674.9	4264.73	-0.767728	1.08e-08	9.76e-07	NUAK family, SNF1-like kinase, 2 [Source:MGI Symbol;Acc:MGI:1921387]
Pimreg	1093.61	1043.22	1212.38	1116.21	2093.99	1705.48	-0.767248	1.98e-06	8.66e-05	PICALM interacting mitotic regulator [Source:MGI Symbol;Acc:MGI:1924434]
Insig1	3054.3	3294.77	2203.37	2023.82	5235.92	3764.5	-0.767239	0.00369952	0.0364262	insulin induced gene 1 [Source:MGI Symbol;Acc:MGI:1916289]
Gmds	1131.68	1230.6	1107.95	1136.27	1862.06	2057.99	-0.767089	1.81e-08	1.54e-06	GDP-mannose 4, 6-dehydratase [Source:MGI Symbol;Acc:MGI:1891112]
Egln1	2210.06	2331.56	2095.81	1984.71	2858.89	4477.66	-0.76694	0.000370811	0.00621939	egl-9 family hypoxia-inducible factor 1 [Source:MGI Symbol;Acc:MGI:1932286]
Apoe	333.127	249.158	272.55	292.843	721.348	254.702	-0.766698	0.0457452	0.200651	apolipoprotein E [Source:MGI Symbol;Acc:MGI:88057]
Akap7	188.455	166.106	294.479	287.828	390.967	405.486	-0.766173	0.00989427	0.0729466	A kinase (PRKA) anchor protein 7 [Source:MGI Symbol;Acc:MGI:1859150]
Nuak1	939.419	1001.7	1084.98	992.857	1282.71	2133.38	-0.765377	0.000992281	0.0134278	NUAK family, SNF1-like kinase, 1 [Source:MGI Symbol;Acc:MGI:1925226]
Hspb2	142.769	183.324	149.328	138.398	197.85	322.962	-0.762194	0.00719865	0.0584243	heat shock protein 2 [Source:MGI Symbol;Acc:MGI:1916503]
Adss	2757.34	2703.27	4184.32	3982.46	5175.34	6363.47	-0.760008	0.00209944	0.024191	adenylosuccinate synthetase, non muscle [Source:MGI Symbol;Acc:MGI:87948]
Gm17435	62.8183	72.9244	54.3011	73.2107	126.851	95.768	-0.758939	0.0125555	0.0853561	predicted gene, 17435 [Source:MGI Symbol;Acc:MGI:4937069]
Lrp11	363.585	378.802	222.426	263.759	431.673	608.228	-0.758761	0.00941283	0.0703988	low density lipoprotein receptor-related protein 11 [Source:MGI Symbol;Acc:MGI:2442989]
Cyp51	6802.46	6804.25	4364.97	4188.05	10819.3	7898.82	-0.756486	0.0063415	0.0535652	cytochrome P450, family 51 [Source:MGI Symbol;Acc:MGI:106040]
Sema7a	864.227	877.119	696.516	701.017	1298.8	1351.96	-0.755926	2.19e-05	0.000628232	sema domain, immunoglobulin domain (Ig), and GPI membrane anchor, (semaphorin) 7A [Source:MGI Symbol;Acc:MGI:1306826]
mt-Co3	474.944	535.792	540.923	430.238	951.384	720.297	-0.754929	0.000198818	0.00377617	mitochondrially encoded cytochrome c oxidase III [Source:MGI Symbol;Acc:MGI:102502]
Strada	508.257	474.009	485.577	501.443	757.321	903.683	-0.753924	2.28e-06	9.73e-05	STE20-related kinase adaptor alpha [Source:MGI Symbol;Acc:MGI:1919399]
Col11a2	270.309	262.325	265.24	296.854	662.655	259.796	-0.753576	0.0326768	0.162951	collagen, type XI, alpha 2 [Source:MGI Symbol;Acc:MGI:88447]
Samd4	849.95	914.594	1497.46	1537.42	2235.99	1808.38	-0.753222	0.0116756	0.0815586	sterile alpha motif domain containing 4 [Source:MGI Symbol;Acc:MGI:1921730]
Rfesd	98.0346	74.9501	96.0712	93.2684	106.972	198.668	-0.752906	0.0244565	0.135442	Rieske (Fe-S) domain containing [Source:MGI Symbol;Acc:MGI:2145198]
mt-Tc	79.9505	79.0015	125.31	97.2799	141.998	179.31	-0.752651	0.0132943	0.0891721	mitochondrially encoded tRNA cysteine [Source:MGI Symbol;Acc:MGI:102490]
Dnase1l2	38.0717	44.5649	38.6373	38.1097	70.9988	63.1661	-0.752431	0.024146	0.134621	deoxyribonuclease 1-like 2 [Source:MGI Symbol;Acc:MGI:1913955]
Pdha1	1224	1328.84	1236.39	1254.61	2156.47	2091.61	-0.752358	1.6e-09	1.75e-07	pyruvate dehydrogenase E1 alpha 1 [Source:MGI Symbol;Acc:MGI:97532]
Rps6ka3	2117.74	1936.55	2156.38	2101.05	3576.45	3423.19	-0.752166	1.8e-09	1.97e-07	ribosomal protein S6 kinase polypeptide 3 [Source:MGI Symbol;Acc:MGI:104557]
Adpgk	571.075	580.357	635.95	702.02	1166.27	929.153	-0.751818	4.96e-05	0.00123797	ADP-dependent glucokinase [Source:MGI Symbol;Acc:MGI:1919391]
Fam53b	912.769	1043.22	747.685	760.188	1195.62	1720.77	-0.751542	0.00138564	0.0173029	family with sequence similarity 53, member B [Source:MGI Symbol;Acc:MGI:1925188]
Lratd2	1607.58	1696.51	1918.29	1868.38	3215.77	2748.74	-0.750651	1.88e-06	8.29e-05	LRAT domain containing 1 [Source:MGI Symbol;Acc:MGI:3026924]
Zc2hc1a	706.23	704.936	798.853	741.133	1176.69	1305.09	-0.750116	3.84e-07	2.1e-05	zinc finger, C2HC-type containing 1A [Source:MGI Symbol;Acc:MGI:1914556]
Aktip	3425.5	3574.31	2734.9	2740.89	4633.86	5852.03	-0.749255	0.000161927	0.00321545	AKT interacting protein [Source:MGI Symbol;Acc:MGI:3693832]
Bcap29	627.231	661.384	600.445	583.68	851.039	1227.66	-0.749196	0.00020905	0.00393894	B cell receptor associated protein 29 [Source:MGI Symbol;Acc:MGI:101917]
Dsg2	6686.34	6225.92	4785.81	4799.81	11138.3	7757.2	-0.748254	0.00139116	0.0173566	desmoglein 2 [Source:MGI Symbol;Acc:MGI:1196466]
Rpp40	163.708	175.221	158.726	165.476	306.715	249.608	-0.747316	0.000281574	0.0050148	ribonuclease P 40 subunit [Source:MGI Symbol;Acc:MGI:1346084]
Marveld2	796.65	816.348	666.233	631.818	1172.9	1270.45	-0.747077	3.75e-05	0.00098999	MARVEL (membrane-associating) domain containing 2 [Source:MGI Symbol;Acc:MGI:2446166]
Armt1	805.216	849.772	816.605	783.254	1260.94	1468.1	-0.745625	3.24e-07	1.82e-05	acidic residue methyltransferase 1 [Source:MGI Symbol;Acc:MGI:1920669]
Gm10076	350.26	237.004	357.134	293.846	319.968	718.26	-0.745285	0.0317543	0.160182	predicted gene 10076 [Source:MGI Symbol;Acc:MGI:3704451]
Vwa5a	1086.95	1079.69	725.755	674.942	1055.52	1934.72	-0.74515	0.0191769	0.115082	von Willebrand factor A domain containing 5A [Source:MGI Symbol;Acc:MGI:1915026]
Snhg1	2471.8	2342.7	3969.2	3649.5	4950.04	5467.94	-0.744917	0.00438172	0.0408624	small nucleolar RNA host gene 1 [Source:MGI Symbol;Acc:MGI:3763743]
Wdr83os	380.717	375.763	365.488	376.082	572.724	682.601	-0.74445	6.08e-06	0.000213727	WD repeat domain 83 opposite strand [Source:MGI Symbol;Acc:MGI:3041257]
Nars	8068.34	7831.27	7000.67	6970.06	13586.3	11411.7	-0.743103	1.17e-06	5.5e-05	asparaginyl-tRNA synthetase [Source:MGI Symbol;Acc:MGI:1917473]
Anxa5	11111.2	10480.9	16176.5	15572.8	21555.2	23063.8	-0.742413	0.00134667	0.0170322	annexin A5 [Source:MGI Symbol;Acc:MGI:106008]
Paqr5	1405.8	1485.84	1584.13	1635.71	2419.64	2688.63	-0.741329	2.41e-07	1.4e-05	progestin and adipoQ receptor family member V [Source:MGI Symbol;Acc:MGI:1921340]
Gm8439	76.1434	62.796	92.9385	65.1876	110.758	137.539	-0.741071	0.0140822	0.0927311	predicted gene 8439 [Source:MGI Symbol;Acc:MGI:3648581]
Suclg2	2278.59	2192.8	2157.43	2034.86	3521.54	3708.46	-0.738937	3.67e-09	3.66e-07	succinate-Coenzyme A ligase, GDP-forming, beta subunit [Source:MGI Symbol;Acc:MGI:1306824]
Ring1	569.172	624.922	499.153	484.394	944.757	872.1	-0.738658	4.15e-05	0.00107624	ring finger protein 1 [Source:MGI Symbol;Acc:MGI:1101770]
Gm6807	71.3844	75.9629	56.3896	78.2251	105.078	130.407	-0.738532	0.0115264	0.0809828	predicted gene 6807 [Source:MGI Symbol;Acc:MGI:3649145]
Smyd2	292.2	244.094	248.532	320.924	421.26	501.254	-0.7379	0.000459798	0.00738751	SET and MYND domain containing 2 [Source:MGI Symbol;Acc:MGI:1915889]
Polr3g	201.78	235.992	277.771	257.742	452.499	357.602	-0.736351	0.00102873	0.0137883	polymerase (RNA) III (DNA directed) polypeptide G [Source:MGI Symbol;Acc:MGI:1914736]
Snhg20	181.792	162.054	269.417	302.872	477.112	285.266	-0.7357	0.0335036	0.166022	small nucleolar RNA host gene 20 [Source:MGI Symbol;Acc:MGI:1924222]
Hdgfl3	390.235	410.2	316.408	301.869	510.245	671.394	-0.735603	0.00124875	0.0160383	HDGF like 3 [Source:MGI Symbol;Acc:MGI:1352760]
Filip1l	935.612	836.605	1386.77	1316.79	1748.46	1976.49	-0.735165	0.00386352	0.0377051	filamin A interacting protein 1-like [Source:MGI Symbol;Acc:MGI:1925999]
Amotl2	4378.24	3856.89	5361.19	5494.81	8616.41	7260.03	-0.734026	0.000329176	0.00567957	angiomotin-like 2 [Source:MGI Symbol;Acc:MGI:1929286]
Hmgb1-ps1	73.288	92.1684	62.6551	47.1356	112.651	116.144	-0.732998	0.0332714	0.165171	high mobility group box 1, pseudogene 1 [Source:MGI Symbol;Acc:MGI:3768536]
Gm6180	109.456	86.0913	67.8764	58.1674	125.905	141.614	-0.732661	0.0297352	0.154083	predicted pseudogene 6180 [Source:MGI Symbol;Acc:MGI:3643972]
Ostf1	3077.14	3227.92	2316.15	2206.35	3697.62	5297.8	-0.732462	0.00276022	0.029338	osteoclast stimulating factor 1 [Source:MGI Symbol;Acc:MGI:700012]
Pgm1	1521.92	1490.9	1237.44	1147.3	1466.36	3017.71	-0.73232	0.0139324	0.0920744	phosphoglucomutase 1 [Source:MGI Symbol;Acc:MGI:97565]
Omp	85.6613	85.0785	81.4517	105.303	139.158	157.915	-0.732179	0.00437473	0.0408202	olfactory marker protein [Source:MGI Symbol;Acc:MGI:97436]
Scd1	4724.7	4648.93	4953.93	4888.07	9053.77	6853.52	-0.72747	7.61e-06	0.000259719	stearoyl-Coenzyme A desaturase 1 [Source:MGI Symbol;Acc:MGI:98239]
Usp43	498.739	464.893	415.612	401.154	802.76	670.376	-0.726678	9.02e-05	0.00204648	ubiquitin specific peptidase 43 [Source:MGI Symbol;Acc:MGI:2444541]
Gm5559	239.852	301.826	187.965	210.606	294.408	483.934	-0.726617	0.0151061	0.0974443	predicted gene 5559 [Source:MGI Symbol;Acc:MGI:3779498]
Pcna-ps2	75.1916	83.0528	59.5224	53.153	105.078	119.201	-0.726276	0.0203227	0.119353	proliferating cell nuclear antigen pseudogene 2 [Source:MGI Symbol;Acc:MGI:97505]
Gm6793	2761.15	2668.83	2622.12	2691.75	4461.56	4417.55	-0.724944	8.52e-11	1.36e-08	predicted gene 6793 [Source:MGI Symbol;Acc:MGI:3643578]
Gpr157	200.828	182.311	192.142	174.502	249.916	369.827	-0.724139	0.00242192	0.0268975	G protein-coupled receptor 157 [Source:MGI Symbol;Acc:MGI:2442046]
Fbxo7	928.949	881.17	877.172	872.511	1451.22	1487.46	-0.723215	1.35e-08	1.19e-06	F-box protein 7 [Source:MGI Symbol;Acc:MGI:1917004]
Tnip2	335.031	304.865	431.276	477.374	719.455	558.307	-0.723167	0.00438428	0.0408633	TNFAIP3 interacting protein 2 [Source:MGI Symbol;Acc:MGI:2386643]
Ctsh	838.529	889.273	1030.68	976.811	1216.45	1865.44	-0.722475	0.00110467	0.0145716	cathepsin H [Source:MGI Symbol;Acc:MGI:107285]
Rab15	940.371	923.709	781.101	802.309	1157.75	1686.13	-0.721963	0.000638235	0.00955106	RAB15, member RAS oncogene family [Source:MGI Symbol;Acc:MGI:1916865]
Ppie	836.625	897.375	751.862	757.179	1380.22	1292.87	-0.72114	3.31e-06	0.000131892	peptidylprolyl isomerase E (cyclophilin E) [Source:MGI Symbol;Acc:MGI:1917118]
Timm10	155.142	207.632	255.842	226.652	355.941	340.282	-0.721128	0.00416002	0.0395966	translocase of inner mitochondrial membrane 10 [Source:MGI Symbol;Acc:MGI:1353429]
Zswim6	382.62	385.892	610.888	702.02	962.744	751.88	-0.720653	0.0193284	0.115573	zinc finger SWIM-type containing 6 [Source:MGI Symbol;Acc:MGI:1914513]
Ptp4a1	279.827	259.287	390.55	379.091	725.134	352.508	-0.720353	0.0314388	0.159269	protein tyrosine phosphatase 4a1 [Source:MGI Symbol;Acc:MGI:1277096]
Pim3	1698.95	1600.29	1849.37	1860.35	3308.54	2462.46	-0.719778	6.87e-05	0.00163773	proviral integration site 3 [Source:MGI Symbol;Acc:MGI:1355297]
Bbs4	280.779	238.017	208.85	207.597	390.02	380.015	-0.718897	0.000702589	0.010273	Bardet-Biedl syndrome 4 (human) [Source:MGI Symbol;Acc:MGI:2143311]
Gm13092	151.335	161.041	247.488	225.649	346.474	299.53	-0.718889	0.00990598	0.0729672	predicted gene 13092 [Source:MGI Symbol;Acc:MGI:3649661]
Gm9118	464.475	433.495	670.41	641.847	850.092	967.868	-0.718279	0.00326268	0.0331892	predicted gene 9118 [Source:MGI Symbol;Acc:MGI:3648185]
Btbd9	1007	975.364	1102.73	1061.05	1909.39	1499.69	-0.717886	1.75e-05	0.000530608	BTB (POZ) domain containing 9 [Source:MGI Symbol;Acc:MGI:1916625]
Csrnp1	138.01	131.669	181.7	208.6	331.328	210.893	-0.717534	0.0202836	0.119264	cysteine-serine-rich nuclear protein 1 [Source:MGI Symbol;Acc:MGI:2387989]
Kcnk1	4267.84	4316.72	4377.51	4286.33	7918.73	6261.59	-0.717496	1.54e-06	7.04e-05	potassium channel, subfamily K, member 1 [Source:MGI Symbol;Acc:MGI:109322]
Pepd	454.005	442.611	804.074	698.009	962.744	1007.6	-0.716438	0.0135846	0.0906788	peptidase D [Source:MGI Symbol;Acc:MGI:97542]
Sipa1l2	282.682	268.402	489.754	568.636	743.121	578.683	-0.716279	0.0409845	0.18654	signal-induced proliferation-associated 1 like 2 [Source:MGI Symbol;Acc:MGI:2676970]
Ccdc124	1872.18	1959.84	1751.21	1649.75	2819.13	3122.65	-0.716205	9.45e-07	4.58e-05	coiled-coil domain containing 124 [Source:MGI Symbol;Acc:MGI:1916403]
Ifit2	1498.12	1658.02	1291.74	1400.03	1811.89	2992.24	-0.716177	0.00275236	0.0292919	interferon-induced protein with tetratricopeptide repeats 2 [Source:MGI Symbol;Acc:MGI:99449]
Myo5c	1645.65	1646.88	1170.61	1163.35	2215.16	2403.37	-0.715058	0.0011685	0.0152079	myosin VC [Source:MGI Symbol;Acc:MGI:2442485]
Rilpl2	769.048	833.567	901.19	909.618	1202.25	1599.53	-0.715017	0.000121986	0.00257991	Rab interacting lysosomal protein-like 2 [Source:MGI Symbol;Acc:MGI:1933112]
Cryab	8673.68	8531.14	7950.94	7590.84	12297	14564.9	-0.714178	9.37e-07	4.56e-05	crystallin, alpha B [Source:MGI Symbol;Acc:MGI:88516]
Sqle	5237.71	5305.25	3970.25	3810.97	8572.87	6454.15	-0.713813	0.00138022	0.0173029	squalene epoxidase [Source:MGI Symbol;Acc:MGI:109296]
Fdft1	2758.29	2677.95	2292.13	2110.07	4223.96	3841.92	-0.713372	4.11e-05	0.0010694	farnesyl diphosphate farnesyl transferase 1 [Source:MGI Symbol;Acc:MGI:102706]
Ghitm	5880.17	6141.86	6747.96	6702.29	10379.1	10500.9	-0.713218	4.06e-08	2.96e-06	growth hormone inducible transmembrane protein [Source:MGI Symbol;Acc:MGI:1913342]
Prxl2a	1653.26	1545.59	3339.52	3271.41	4075.33	3952.97	-0.710928	0.0429145	0.192575	peroxiredoxin like 2A [Source:MGI Symbol;Acc:MGI:1917814]
Grhpr	415.933	388.93	421.878	357.027	530.124	766.144	-0.710501	0.000953444	0.0130445	glyoxylate reductase/hydroxypyruvate reductase [Source:MGI Symbol;Acc:MGI:1923488]
Wdr4	1333.46	1264.02	1694.82	1612.64	2765.17	2063.09	-0.70977	0.000759843	0.0108987	WD repeat domain 4 [Source:MGI Symbol;Acc:MGI:1889002]
Zfp414	410.222	401.084	261.063	329.949	549.057	597.021	-0.708297	0.00306359	0.0317211	zinc finger protein 414 [Source:MGI Symbol;Acc:MGI:1915641]
Cars	2683.1	2653.64	2355.83	2463.09	4502.27	3785.89	-0.706862	2.21e-06	9.51e-05	cysteinyl-tRNA synthetase [Source:MGI Symbol;Acc:MGI:1351477]
Mvk	1330.61	1344.04	853.154	793.283	1894.25	1631.11	-0.706301	0.0104973	0.0758744	mevalonate kinase [Source:MGI Symbol;Acc:MGI:107624]
Ldlr	3610.15	3295.78	2262.89	2207.35	5582.4	3698.27	-0.70628	0.01249	0.0850154	low density lipoprotein receptor [Source:MGI Symbol;Acc:MGI:96765]
Ffar4	136.106	135.72	116.956	90.2597	191.223	199.686	-0.706119	0.00738945	0.0595646	free fatty acid receptor 4 [Source:MGI Symbol;Acc:MGI:2147577]
Apbb3	400.705	339.301	600.445	699.012	855.772	806.896	-0.705508	0.0242237	0.134693	amyloid beta (A4) precursor protein-binding, family B, member 3 [Source:MGI Symbol;Acc:MGI:108404]
Muc1	7738.07	7261.04	6121.41	5967.17	8809.53	13256.7	-0.704157	0.00152106	0.0187097	mucin 1, transmembrane [Source:MGI Symbol;Acc:MGI:97231]
Dtnbp1	1159.28	1190.09	897.013	917.641	1513.69	1878.68	-0.704066	0.000589935	0.00897405	dystrobrevin binding protein 1 [Source:MGI Symbol;Acc:MGI:2137586]
Gas5	466.378	583.395	520.038	542.561	1028.06	691.771	-0.703923	0.00145885	0.0180248	growth arrest specific 5 [Source:MGI Symbol;Acc:MGI:95659]
Naga	1430.54	1430.13	804.074	810.332	1659.48	1985.66	-0.703893	0.0215361	0.124033	N-acetyl galactosaminidase, alpha [Source:MGI Symbol;Acc:MGI:1261422]
A430033K04Rik	96.131	89.1298	154.549	147.424	177.97	218.025	-0.701289	0.0298551	0.154554	RIKEN cDNA A430033K04 gene [Source:MGI Symbol;Acc:MGI:3583896]
Sphk1	474.944	557.062	592.091	704.026	782.88	1109.48	-0.700921	0.00320152	0.032695	sphingosine kinase 1 [Source:MGI Symbol;Acc:MGI:1316649]
Mapk6	2920.1	2953.44	2984.47	2886.31	4765.44	4775.15	-0.700203	1.49e-10	2.23e-08	mitogen-activated protein kinase 6 [Source:MGI Symbol;Acc:MGI:1354946]
Eci1	1641.84	1908.19	1676.02	1596.59	2369.47	3172.57	-0.699979	0.000129925	0.00269622	enoyl-Coenzyme A delta isomerase 1 [Source:MGI Symbol;Acc:MGI:94871]
Ltv1	1901.68	2031.76	2049.87	1898.46	3245.12	3151.17	-0.698813	1.02e-08	9.34e-07	LTV1 ribosome biogenesis factor [Source:MGI Symbol;Acc:MGI:2447810]
Kctd13	291.248	247.133	202.585	207.597	389.073	381.034	-0.698587	0.00206556	0.0239074	potassium channel tetramerisation domain containing 13 [Source:MGI Symbol;Acc:MGI:1923739]
Lemd2	1392.47	1573.95	1363.79	1414.07	2459.4	2200.63	-0.698312	1.14e-06	5.41e-05	LEM domain containing 2 [Source:MGI Symbol;Acc:MGI:2385045]
Usp46	1721.79	1631.68	1153.9	1127.24	2210.43	2360.58	-0.698049	0.00302561	0.0314137	ubiquitin specific peptidase 46 [Source:MGI Symbol;Acc:MGI:1916977]
Ldlrad4	209.394	222.825	332.072	380.094	484.685	443.181	-0.697906	0.0188057	0.113347	low density lipoprotein receptor class A domain containing 4 [Source:MGI Symbol;Acc:MGI:1277150]
Rrad	539.666	505.407	395.772	363.045	756.374	705.015	-0.69597	0.00197436	0.0231494	Ras-related associated with diabetes [Source:MGI Symbol;Acc:MGI:1930943]
Gm50107	175.13	153.952	154.549	193.557	291.568	256.74	-0.695422	0.00123698	0.0159118	predicted gene, 50107 [Source:MGI Symbol;Acc:MGI:6302841]
Vrk2	166.564	97.2326	143.063	112.323	195.01	225.157	-0.693764	0.0178154	0.109609	vaccinia related kinase 2 [Source:MGI Symbol;Acc:MGI:1917172]
P3h2	1197.35	1103.99	773.791	751.162	1646.23	1446.71	-0.6929	0.00570268	0.0496879	prolyl 3-hydroxylase 2 [Source:MGI Symbol;Acc:MGI:2146663]
E130317F20Rik	134.203	118.502	83.5402	81.2338	167.557	170.141	-0.692793	0.0232149	0.131195	RIKEN cDNA E130317F20 gene [Source:MGI Symbol;Acc:MGI:3041202]
Cdh13	576.786	573.267	838.535	855.462	1179.53	1117.63	-0.692144	0.00388383	0.0377921	cadherin 13 [Source:MGI Symbol;Acc:MGI:99551]
Ctps	4149.81	4083.77	6128.72	5830.78	8992.23	7319.12	-0.692066	0.00342774	0.0344242	cytidine 5'-triphosphate synthase [Source:MGI Symbol;Acc:MGI:1858304]
Gm5451	50.445	70.8987	76.2304	59.1703	88.0385	119.201	-0.691361	0.0338744	0.167017	predicted gene 5451 [Source:MGI Symbol;Acc:MGI:3643790]
Dtnb	4272.6	4328.87	4235.49	4334.47	7061.07	6802.58	-0.691313	1.63e-10	2.4e-08	dystrobrevin, beta [Source:MGI Symbol;Acc:MGI:1203728]
Jade1	3740.54	3798.15	3542.1	3769.85	5941.18	6044.59	-0.690764	1.11e-09	1.27e-07	jade family PHD finger 1 [Source:MGI Symbol;Acc:MGI:1925835]
Gm4524	92.3238	111.412	80.4074	66.1905	141.051	141.614	-0.690113	0.0206378	0.120656	predicted gene 4524 [Source:MGI Symbol;Acc:MGI:3782709]
Vdac1	4891.26	4452.44	5177.4	4469.86	7063.91	8254.38	-0.689913	3.86e-06	0.000148569	voltage-dependent anion channel 1 [Source:MGI Symbol;Acc:MGI:106919]
Kxd1	442.583	438.559	414.568	396.14	592.603	772.256	-0.68958	0.000197629	0.0037622	KxDL motif containing 1 [Source:MGI Symbol;Acc:MGI:1922870]
0610010F05Rik	588.208	662.397	509.595	553.593	913.518	952.585	-0.68957	6.63e-05	0.00158841	RIKEN cDNA 0610010F05 gene [Source:MGI Symbol;Acc:MGI:1918925]
Frat2	211.298	217.76	217.204	208.6	326.594	362.696	-0.689129	0.000108354	0.00236398	frequently rearranged in advanced T cell lymphomas 2 [Source:MGI Symbol;Acc:MGI:2673967]
Atp5g2	2975.3	3263.37	3836.58	3563.25	4773.96	6201.48	-0.686591	0.000232699	0.0042587	ATP synthase, H+ transporting, mitochondrial F0 complex, subunit C2 (subunit 9) [Source:MGI Symbol;Acc:MGI:1915192]
Ccdc82	626.279	532.753	489.754	526.515	872.812	878.212	-0.686552	5.42e-05	0.00133559	coiled-coil domain containing 82 [Source:MGI Symbol;Acc:MGI:1913646]
5430430B14Rik	259.839	205.606	364.444	387.114	589.763	389.185	-0.686518	0.0333375	0.165351	RIKEN cDNA 5430430B14 gene [Source:MGI Symbol;Acc:MGI:1918674]
Sri	919.431	951.056	1045.3	976.811	1386.84	1743.18	-0.685341	3.31e-05	0.000884572	sorcin [Source:MGI Symbol;Acc:MGI:98419]
Fgd3	3966.12	3500.37	6602.81	6670.19	9680.45	6992.08	-0.68513	0.0299744	0.154629	FYVE, RhoGEF and PH domain containing 3 [Source:MGI Symbol;Acc:MGI:1353657]
Steap1	1359.16	1305.55	2084.33	1959.64	2659.14	2733.46	-0.685044	0.00530101	0.0470535	six transmembrane epithelial antigen of the prostate 1 [Source:MGI Symbol;Acc:MGI:1917608]
Mcur1	260.791	226.876	372.798	349.004	544.324	426.881	-0.684104	0.0116105	0.0813399	mitochondrial calcium uniporter regulator 1 [Source:MGI Symbol;Acc:MGI:1923387]
Czib	402.608	412.226	396.816	370.065	615.323	653.056	-0.681311	9.47e-06	0.000315224	CXXC motif containing zinc binding protein [Source:MGI Symbol;Acc:MGI:1921348]
Vps37c	1435.3	1326.82	1048.43	1046.01	1943.47	1950	-0.680954	0.000534957	0.00830535	vacuolar protein sorting 37C [Source:MGI Symbol;Acc:MGI:2147661]
Gm7336	120.878	148.887	123.222	103.297	140.104	257.758	-0.680064	0.0360403	0.173536	predicted gene 7336 [Source:MGI Symbol;Acc:MGI:3644851]
Pgam1-ps2	127.54	96.2197	148.284	127.367	149.571	250.627	-0.679622	0.0305313	0.156274	phosphoglycerate mutase 1, pseudogene 2 [Source:MGI Symbol;Acc:MGI:3645709]
Tmem125	215.105	232.953	227.647	188.543	362.567	329.075	-0.679097	0.000498787	0.00787656	transmembrane protein 125 [Source:MGI Symbol;Acc:MGI:1923409]
Gpr39	305.525	285.621	290.302	242.698	480.899	418.73	-0.678763	0.000384962	0.00640227	G protein-coupled receptor 39 [Source:MGI Symbol;Acc:MGI:1918361]
Gm10073	119.926	125.592	134.709	89.2569	164.717	210.893	-0.677783	0.0134095	0.0896681	predicted pseudogene 10073 [Source:MGI Symbol;Acc:MGI:3641908]
Mthfd2	3753.87	3640.14	2134.45	2079.99	5205.63	4077.27	-0.677447	0.0257378	0.140197	methylenetetrahydrofolate dehydrogenase (NAD+ dependent), methenyltetrahydrofolate cyclohydrolase [Source:MGI Symbol;Acc:MGI:1338850]
Ttc22	102.794	87.1042	71.0092	111.32	126.851	171.16	-0.677283	0.0252927	0.13818	tetratricopeptide repeat domain 22 [Source:MGI Symbol;Acc:MGI:3045307]
Wdsub1	180.841	178.26	139.93	145.418	238.556	277.116	-0.677255	0.00316119	0.0323953	WD repeat, SAM and U-box domain containing 1 [Source:MGI Symbol;Acc:MGI:1919387]
BC048403	278.875	253.21	328.939	286.825	508.351	408.542	-0.67664	0.000992851	0.0134278	cDNA sequence BC048403 [Source:MGI Symbol;Acc:MGI:2670984]
Gpi1	8055.97	7839.37	8901.21	8446.31	9695.6	16861.3	-0.676016	0.00415495	0.039571	glucose-6-phosphate isomerase 1 [Source:MGI Symbol;Acc:MGI:95797]
Mif	5790.7	6137.81	7927.96	7314.05	8430.87	13270	-0.6757	0.00468122	0.0429073	macrophage migration inhibitory factor (glycosylation-inhibiting factor) [Source:MGI Symbol;Acc:MGI:96982]
Mrps16	561.557	700.885	575.383	564.625	893.638	1024.92	-0.675427	0.000156302	0.003118	mitochondrial ribosomal protein S16 [Source:MGI Symbol;Acc:MGI:1913492]
Plpp1	408.319	444.636	669.366	587.691	867.132	817.084	-0.675232	0.00665097	0.0553267	phospholipid phosphatase 1 [Source:MGI Symbol;Acc:MGI:108412]
Banf1	7205.07	7381.57	7769.24	7442.42	11050.3	12739.2	-0.675077	1.66e-07	1.04e-05	BAF nuclear assembly factor 1 [Source:MGI Symbol;Acc:MGI:1346330]
Bex1	9257.13	9096.31	4829.67	4508.98	10867.5	11237.5	-0.674879	0.0424508	0.191115	brain expressed X-linked 1 [Source:MGI Symbol;Acc:MGI:1328321]
Dhcr24	9343.74	8909.95	6921.3	6551.85	14261.3	11057.1	-0.674481	0.00209926	0.024191	24-dehydrocholesterol reductase [Source:MGI Symbol;Acc:MGI:1922004]
Slc9a8	1623.76	1370.37	1470.31	1427.11	2417.75	2282.13	-0.673914	2.06e-06	8.88e-05	solute carrier family 9 (sodium/hydrogen exchanger), member 8 [Source:MGI Symbol;Acc:MGI:1924281]
App	18109.8	18618	20511.2	20103.9	28395.7	33294.6	-0.673776	2.03e-06	8.81e-05	amyloid beta (A4) precursor protein [Source:MGI Symbol;Acc:MGI:88059]
Ube2n-ps1	59.9629	85.0785	60.5666	47.1356	96.5584	104.937	-0.673095	0.0462188	0.201991	ubiquitin-conjugating enzyme E2N, pseudogene 1 [Source:MGI Symbol;Acc:MGI:894296]
Pinx1	508.257	536.805	496.02	592.706	836.839	863.949	-0.672709	2e-05	0.000589101	PIN2/TERF1 interacting, telomerase inhibitor 1 [Source:MGI Symbol;Acc:MGI:1919650]
Gm7658	83.7577	105.335	97.1155	123.355	145.784	180.329	-0.671089	0.0139584	0.0921723	predicted gene 7658 [Source:MGI Symbol;Acc:MGI:3648029]
Syde1	1411.51	1343.02	1406.61	1536.42	2431	2098.74	-0.669198	4.47e-06	0.000167631	synapse defective 1, Rho GTPase, homolog 1 (C, elegans) [Source:MGI Symbol;Acc:MGI:1918959]
Gm6485	186.551	243.081	232.868	197.569	295.355	388.166	-0.668463	0.00380251	0.0372412	predicted gene 6485 [Source:MGI Symbol;Acc:MGI:3644007]
Npm1	13681.1	13532.5	23901.9	22555.9	29156.8	29386.5	-0.668409	0.0183262	0.111798	nucleophosmin 1 [Source:MGI Symbol;Acc:MGI:106184]
Dus2	227.478	244.094	198.408	179.517	329.434	345.376	-0.667471	0.00171485	0.0206755	dihydrouridine synthase 2 [Source:MGI Symbol;Acc:MGI:1913619]
2700062C07Rik	83.7577	110.399	134.709	129.372	175.13	188.479	-0.667331	0.0168605	0.10502	RIKEN cDNA 2700062C07 gene [Source:MGI Symbol;Acc:MGI:1915296]
Sh3bp5	279.827	243.081	251.665	273.788	394.753	437.069	-0.665515	0.00019148	0.00367044	SH3-domain binding protein 5 (BTK-associated) [Source:MGI Symbol;Acc:MGI:1344391]
Iars	7209.83	6493.31	6430.51	6805.58	12751.4	8588.55	-0.663874	0.000706565	0.010313	isoleucine-tRNA synthetase [Source:MGI Symbol;Acc:MGI:2145219]
Prpsap2	301.718	336.263	334.161	309.892	484.685	530.799	-0.663785	6.33e-05	0.00152891	phosphoribosyl pyrophosphate synthetase-associated protein 2 [Source:MGI Symbol;Acc:MGI:2384838]
Spryd3	1064.1	1061.46	901.19	835.404	1508.96	1550.63	-0.663771	0.000115019	0.00248002	SPRY domain containing 3 [Source:MGI Symbol;Acc:MGI:2446175]
Gm5555	62.8183	79.0015	75.1862	72.2078	94.6651	134.483	-0.663475	0.0255665	0.139499	predicted pseudogene 5555 [Source:MGI Symbol;Acc:MGI:3648970]
Babam2	716.7	790.015	878.216	845.433	1127.46	1428.37	-0.662057	0.000253468	0.00459471	BRISC and BRCA1 A complex member 2 [Source:MGI Symbol;Acc:MGI:1333875]
Zbtb22	896.588	949.03	898.057	718.066	1329.1	1409.01	-0.661639	0.000151632	0.00304752	zinc finger and BTB domain containing 22 [Source:MGI Symbol;Acc:MGI:1931870]
Pold2	1190.69	1283.27	1141.37	1095.15	1904.66	1820.61	-0.6615	2.5e-06	0.000105101	polymerase (DNA directed), delta 2, regulatory subunit [Source:MGI Symbol;Acc:MGI:1097163]
Tars	4929.33	4842.38	5353.88	5081.62	9191.03	6789.34	-0.661494	0.000114397	0.00246982	threonyl-tRNA synthetase [Source:MGI Symbol;Acc:MGI:106314]
Lipe	610.099	559.087	415.612	495.426	834.946	807.915	-0.6591	0.00139906	0.0174288	lipase, hormone sensitive [Source:MGI Symbol;Acc:MGI:96790]
Tubb5	27963.7	26179.9	32268.4	30653.2	48915.3	43452.2	-0.658154	1.61e-05	0.000494921	tubulin, beta 5 class I [Source:MGI Symbol;Acc:MGI:107812]
Dipk2a	229.382	215.735	292.391	281.811	402.327	401.41	-0.657653	0.00198127	0.0231674	divergent protein kinase domain 2A [Source:MGI Symbol;Acc:MGI:1916111]
Ero1a	1382	1267.06	1313.67	1277.68	1392.52	2740.59	-0.657356	0.0147706	0.0958437	endoplasmic reticulum oxidoreductase 1 alpha [Source:MGI Symbol;Acc:MGI:1354385]
Gm8129	130.396	140.785	127.399	128.369	186.49	229.232	-0.6571	0.00300768	0.0312863	predicted pseudogene 8129 [Source:MGI Symbol;Acc:MGI:3646863]
Gm5641	348.356	359.558	349.825	408.175	603.016	552.194	-0.656603	0.000101455	0.00225197	predicted gene 5641 [Source:MGI Symbol;Acc:MGI:3645731]
Mal2	19427	20724.7	12531	12253.3	21251.4	29930.5	-0.656601	0.0215355	0.124033	mal, T cell differentiation protein 2 [Source:MGI Symbol;Acc:MGI:2146021]
Myo1d	506.353	524.651	810.34	758.182	896.478	1151.25	-0.655876	0.0136623	0.0910872	myosin ID [Source:MGI Symbol;Acc:MGI:107728]
Lars	2855.38	2622.24	2976.12	2782.01	4929.21	3921.39	-0.655844	3.15e-05	0.000847016	leucyl-tRNA synthetase [Source:MGI Symbol;Acc:MGI:1913808]
Ppp2r1a	6498.84	6210.73	7475.8	7082.38	10613.8	10863.5	-0.655642	2.9e-06	0.000118658	protein phosphatase 2, regulatory subunit A, alpha [Source:MGI Symbol;Acc:MGI:1926334]
Rpl28-ps1	400.705	385.892	390.55	436.255	550.951	720.297	-0.655598	0.000493793	0.00783828	ribosomal protein L28, pseudogene 1 [Source:MGI Symbol;Acc:MGI:3705349]
Gm12960	1010.8	997.647	944.004	898.586	1471.1	1561.83	-0.655286	1.86e-06	8.27e-05	predicted gene 12960 [Source:MGI Symbol;Acc:MGI:3651525]
H2-D1	7877.03	8506.84	6467.05	6444.55	10620.5	12446.8	-0.655137	0.000443316	0.00718536	histocompatibility 2, D region locus 1 [Source:MGI Symbol;Acc:MGI:95896]
Litaf	3893.78	4230.63	4232.35	4204.1	5668.54	7362.93	-0.654181	4.73e-05	0.00119488	LPS-induced TN factor [Source:MGI Symbol;Acc:MGI:1929512]
Lpin2	2977.21	2899.76	3800.03	3877.16	5348.58	5316.14	-0.654158	0.000482422	0.0077062	lipin 2 [Source:MGI Symbol;Acc:MGI:1891341]
Stk3	1007	992.582	1113.17	1156.33	1666.11	1691.22	-0.65347	5.8e-06	0.000206859	serine/threonine kinase 3 [Source:MGI Symbol;Acc:MGI:1928487]
Palm3	1648.5	1448.36	2024.81	1890.44	2994.26	2513.4	-0.651722	0.000876052	0.0121757	paralemmin 3 [Source:MGI Symbol;Acc:MGI:1921587]
Naa20	1313.47	1445.32	1524.61	1551.46	2295.63	2287.22	-0.651681	3.6e-06	0.000140688	N(alpha)-acetyltransferase 20, NatB catalytic subunit [Source:MGI Symbol;Acc:MGI:1915127]
Bcl2l2	479.703	486.163	374.887	411.183	769.627	606.191	-0.651385	0.00157699	0.0192656	BCL2-like 2 [Source:MGI Symbol;Acc:MGI:108052]
Cds1	1412.46	1436.21	1528.79	1435.13	2457.51	2105.88	-0.651133	3.36e-06	0.000132756	CDP-diacylglycerol synthase 1 [Source:MGI Symbol;Acc:MGI:1921846]
Jade2	514.92	439.572	473.046	515.483	823.586	701.959	-0.651121	0.000136894	0.00281618	jade family PHD finger 2 [Source:MGI Symbol;Acc:MGI:1924151]
Ankrd49	373.103	368.673	341.471	309.892	496.992	597.021	-0.650714	0.000456412	0.00735449	ankyrin repeat domain 49 [Source:MGI Symbol;Acc:MGI:1930842]
Plekha3	597.726	635.05	766.481	709.04	1048.89	1075.86	-0.650177	0.000138234	0.00283671	pleckstrin homology domain-containing, family A (phosphoinositide binding specific) member 3 [Source:MGI Symbol;Acc:MGI:1932515]
Clcn6	929.901	893.324	782.145	813.341	1742.78	939.341	-0.650114	0.0138352	0.0917974	chloride channel, voltage-sensitive 6 [Source:MGI Symbol;Acc:MGI:1347049]
U2af1	3845.24	3640.14	4044.39	3892.2	6092.64	6007.91	-0.650109	4e-08	2.96e-06	U2 small nuclear ribonucleoprotein auxiliary factor (U2AF) 1 [Source:MGI Symbol;Acc:MGI:98884]
Irf9	590.111	648.217	510.639	536.544	659.816	1133.93	-0.650025	0.0112699	0.0797551	interferon regulatory factor 9 [Source:MGI Symbol;Acc:MGI:107587]
Gm12184	244.611	247.133	265.24	261.753	397.593	401.41	-0.649714	0.000107946	0.00235979	predicted gene 12184 [Source:MGI Symbol;Acc:MGI:3652174]
3110082I17Rik	631.99	574.28	640.127	651.876	958.957	999.451	-0.648651	7.17e-06	0.000246523	RIKEN cDNA 3110082I17 gene [Source:MGI Symbol;Acc:MGI:1920462]
Tmco6	505.402	566.177	362.356	400.152	686.322	750.861	-0.647838	0.00590844	0.0508132	transmembrane and coiled-coil domains 6 [Source:MGI Symbol;Acc:MGI:1919233]
Eif3m	3671.06	4013.88	4679.29	4303.38	5784.98	7262.06	-0.646676	0.000252204	0.00458028	eukaryotic translation initiation factor 3, subunit M [Source:MGI Symbol;Acc:MGI:1351744]
Coq7	539.666	569.216	482.445	456.313	758.267	844.592	-0.646362	0.000214117	0.00399875	demethyl-Q 7 [Source:MGI Symbol;Acc:MGI:107207]
Ppdpf	370.247	370.699	382.196	353.016	471.432	682.601	-0.644287	0.00206388	0.0239074	pancreatic progenitor cell differentiation and proliferation factor [Source:MGI Symbol;Acc:MGI:1913746]
Bok	2147.24	2141.14	1730.33	1619.66	2900.54	3068.65	-0.644169	0.000468165	0.00750014	BCL2-related ovarian killer [Source:MGI Symbol;Acc:MGI:1858494]
Mtg1	403.56	414.251	219.293	232.67	479.952	512.46	-0.643994	0.0467044	0.203183	mitochondrial ribosome-associated GTPase 1 [Source:MGI Symbol;Acc:MGI:2685015]
Gm8991	663.399	661.384	554.498	474.365	952.331	886.363	-0.643686	0.00149953	0.018486	predicted pseudogene 8991 [Source:MGI Symbol;Acc:MGI:3644227]
Cdkn3	386.428	380.828	258.975	280.808	446.819	574.608	-0.643551	0.011538	0.0810301	cyclin-dependent kinase inhibitor 3 [Source:MGI Symbol;Acc:MGI:1919641]
Nsdhl	1409.6	1476.72	1020.23	853.456	2005.01	1712.62	-0.643376	0.0146068	0.0951777	NAD(P) dependent steroid dehydrogenase-like [Source:MGI Symbol;Acc:MGI:1099438]
Apool	143.721	159.016	129.487	123.355	158.091	276.097	-0.643032	0.0314901	0.159471	apolipoprotein O-like [Source:MGI Symbol;Acc:MGI:1915367]
Mrps28	723.362	681.641	699.649	709.04	985.463	1211.36	-0.642586	4.76e-05	0.00119909	mitochondrial ribosomal protein S28 [Source:MGI Symbol;Acc:MGI:1913480]
Taf1a	246.514	226.876	288.214	293.846	439.246	384.091	-0.642302	0.00171384	0.0206755	TATA-box binding protein associated factor, RNA polymerase I, A [Source:MGI Symbol;Acc:MGI:109578]
Zdhhc2	306.477	281.569	509.595	432.244	580.297	613.322	-0.642257	0.0235954	0.132709	zinc finger, DHHC domain containing 2 [Source:MGI Symbol;Acc:MGI:1923452]
mt-Atp6	277.923	390.956	435.453	369.062	627.629	520.611	-0.641081	0.00651794	0.054721	mitochondrially encoded ATP synthase 6 [Source:MGI Symbol;Acc:MGI:99927]
Acy1	227.478	195.478	281.948	254.733	400.433	347.414	-0.640927	0.00430296	0.0404173	aminoacylase 1 [Source:MGI Symbol;Acc:MGI:87913]
Slc25a30	1007.95	1001.7	1387.81	1442.15	1764.56	2006.03	-0.639964	0.00421347	0.0399226	solute carrier family 25, member 30 [Source:MGI Symbol;Acc:MGI:1914804]
Trnt1	1775.09	1777.53	1506.86	1423.1	2495.37	2552.11	-0.638897	9.7e-05	0.00217557	tRNA nucleotidyl transferase, CCA-adding, 1 [Source:MGI Symbol;Acc:MGI:1917297]
Thg1l	305.525	249.158	386.373	325.938	524.444	461.52	-0.638688	0.00535233	0.0474329	tRNA-histidine guanylyltransferase 1-like (S, cerevisiae) [Source:MGI Symbol;Acc:MGI:1913878]
Emc2	963.214	1017.9	1367.97	1206.47	1685.04	1855.25	-0.63637	0.00140299	0.0174466	ER membrane protein complex subunit 2 [Source:MGI Symbol;Acc:MGI:1913986]
mt-Co2	689.098	803.181	738.286	701.017	1288.39	988.244	-0.635613	0.000442825	0.00718442	mitochondrially encoded cytochrome c oxidase II [Source:MGI Symbol;Acc:MGI:102503]
Stk19	887.07	886.234	843.756	800.303	1487.19	1165.52	-0.634796	0.000163296	0.00323876	serine/threonine kinase 19 [Source:MGI Symbol;Acc:MGI:1860085]
Ebna1bp2	1596.16	1583.07	1609.19	1694.88	2719.73	2312.69	-0.634665	5.59e-06	0.00020069	EBNA1 binding protein 2 [Source:MGI Symbol;Acc:MGI:1916322]
Diaph2	954.648	842.682	624.463	703.023	1298.8	1126.8	-0.634398	0.00427206	0.0403159	diaphanous related formin 2 [Source:MGI Symbol;Acc:MGI:1858500]
Cenpx	783.325	742.411	609.843	577.662	985.463	1120.69	-0.634233	0.00138384	0.0173029	centromere protein X [Source:MGI Symbol;Acc:MGI:894324]
Pkia	433.065	415.264	532.569	452.302	708.095	714.184	-0.634154	0.000327209	0.00566255	protein kinase inhibitor, alpha [Source:MGI Symbol;Acc:MGI:104747]
Col4a5	4102.22	3848.79	3707.1	4046.64	5917.51	6260.58	-0.633016	2.41e-07	1.4e-05	collagen, type IV, alpha 5 [Source:MGI Symbol;Acc:MGI:88456]
Pus7l	245.562	297.775	229.736	275.794	443.979	368.808	-0.632534	0.00226947	0.0256685	pseudouridylate synthase 7-like [Source:MGI Symbol;Acc:MGI:1926145]
Igsf8	1916.91	1816.02	1979.9	1780.12	2768.01	3037.07	-0.631719	1.72e-06	7.68e-05	immunoglobulin superfamily, member 8 [Source:MGI Symbol;Acc:MGI:2154090]
Apip	284.586	349.43	187.965	221.638	351.207	457.445	-0.631394	0.0346273	0.169068	APAF1 interacting protein [Source:MGI Symbol;Acc:MGI:1926788]
Mindy4	369.295	397.033	250.621	245.707	442.086	535.893	-0.630866	0.0223634	0.127337	MINDY lysine 48 deubiquitinase 4 [Source:MGI Symbol;Acc:MGI:3583959]
Acot9	922.287	866.99	998.305	817.352	1342.35	1448.74	-0.630839	4.84e-05	0.00121308	acyl-CoA thioesterase 9 [Source:MGI Symbol;Acc:MGI:1928939]
Prdx3	1405.8	1439.24	1505.81	1498.31	1945.37	2582.68	-0.630521	0.000196983	0.00375423	peroxiredoxin 3 [Source:MGI Symbol;Acc:MGI:88034]
Ola1	2327.13	2311.3	2685.82	2556.36	3738.32	3902.03	-0.629087	5.16e-06	0.000188417	Obg-like ATPase 1 [Source:MGI Symbol;Acc:MGI:1914309]
Leprotl1	1437.21	1441.27	1378.41	1281.69	2142.27	2139.5	-0.628652	1.5e-06	6.89e-05	leptin receptor overlapping transcript-like 1 [Source:MGI Symbol;Acc:MGI:1915442]
Phf6	2033.03	2002.38	2337.04	2212.37	3540.47	3093.1	-0.628142	2.37e-05	0.000668238	PHD finger protein 6 [Source:MGI Symbol;Acc:MGI:1918248]
Ppm1d	1296.34	1270.1	1417.05	1436.13	1967.14	2221	-0.628072	1.39e-05	0.000438379	protein phosphatase 1D magnesium-dependent, delta isoform [Source:MGI Symbol;Acc:MGI:1858214]
Wnt7b	17685.3	17181.8	14298.9	13640.3	24671.6	23855.4	-0.62787	0.000214807	0.00400488	wingless-type MMTV integration site family, member 7B [Source:MGI Symbol;Acc:MGI:98962]
Efcab2	127.54	165.093	121.133	120.346	173.237	239.42	-0.626961	0.0201448	0.118707	EF-hand calcium binding domain 2 [Source:MGI Symbol;Acc:MGI:1915476]
Pisd	397.849	406.148	611.932	539.553	807.493	700.94	-0.62601	0.00980592	0.0724886	phosphatidylserine decarboxylase [Source:MGI Symbol;Acc:MGI:2445114]
Cdk2ap1	1492.41	1509.13	1650.96	1772.1	2575.84	2380.95	-0.625925	2.27e-05	0.000645796	CDK2 (cyclin-dependent kinase 2)-associated protein 1 [Source:MGI Symbol;Acc:MGI:1202069]
Akr1e1	184.648	188.388	172.302	181.522	216.783	344.357	-0.625517	0.0134831	0.0900738	aldo-keto reductase family 1, member E1 [Source:MGI Symbol;Acc:MGI:1914758]
Clic1	4600.01	4848.46	3599.54	3366.69	5708.3	6944.2	-0.624379	0.00353012	0.035071	chloride intracellular channel 1 [Source:MGI Symbol;Acc:MGI:2148924]
Mrps6	735.735	738.36	727.844	693.997	1054.57	1177.74	-0.624285	8.41e-06	0.000282752	mitochondrial ribosomal protein S6 [Source:MGI Symbol;Acc:MGI:2153111]
Ak2	2371.87	2570.59	2901.98	2823.12	4210.7	4006.97	-0.62368	2.81e-05	0.000776318	adenylate kinase 2 [Source:MGI Symbol;Acc:MGI:87978]
Larp1b	1043.16	1043.22	1354.4	1294.73	1881.94	1765.59	-0.623597	0.000669638	0.00988891	La ribonucleoprotein domain family, member 1B [Source:MGI Symbol;Acc:MGI:1914604]
Sft2d2	3270.36	3287.68	2108.35	2301.62	3554.67	4887.22	-0.62224	0.0162263	0.102339	SFT2 domain containing 2 [Source:MGI Symbol;Acc:MGI:1917362]
Magohb	393.09	384.879	432.32	379.091	682.535	539.968	-0.622003	0.00066971	0.00988891	mago homolog B, exon junction complex core component [Source:MGI Symbol;Acc:MGI:1913691]
Lyrm2	246.514	281.569	173.346	178.514	295.355	382.053	-0.621854	0.0286918	0.150455	LYR motif containing 2 [Source:MGI Symbol;Acc:MGI:1917573]
Lmnb1	5883.98	5532.13	5466.66	5440.66	8902.3	8262.53	-0.620896	1.85e-07	1.14e-05	lamin B1 [Source:MGI Symbol;Acc:MGI:96795]
Ybx3	6225.67	6451.79	8487.68	7946.87	11372.1	11001.1	-0.620191	0.000819924	0.0115492	Y box protein 3 [Source:MGI Symbol;Acc:MGI:2137670]
Dennd6b	431.162	319.044	488.71	549.582	827.373	546.081	-0.619406	0.0291358	0.15211	DENN/MADD domain containing 6B [Source:MGI Symbol;Acc:MGI:1916690]
Fads2	10539.2	10344.1	8966.99	8698.03	14206.4	15401.3	-0.619277	4.64e-05	0.00117508	fatty acid desaturase 2 [Source:MGI Symbol;Acc:MGI:1930079]
Gm28437	335.983	429.444	440.674	374.076	648.456	564.42	-0.619073	0.00156426	0.0191276	predicted gene 28437 [Source:MGI Symbol;Acc:MGI:5579143]
Rbis	809.023	930.799	835.402	860.476	1258.1	1379.47	-0.618548	2.05e-05	0.00060292	ribosomal biogenesis factor [Source:MGI Symbol;Acc:MGI:1916376]
Cmtm8	115.167	153.952	132.62	136.392	170.397	242.476	-0.617204	0.0185225	0.112458	CKLF-like MARVEL transmembrane domain containing 8 [Source:MGI Symbol;Acc:MGI:2447167]
Gale	891.829	915.607	715.313	743.139	1357.5	1147.18	-0.617137	0.00101228	0.0136288	galactose-4-epimerase, UDP [Source:MGI Symbol;Acc:MGI:1921496]
Ndufa6	3003.86	3425.42	1824.31	1721.96	3621.89	4027.35	-0.616867	0.0471641	0.204505	NADH:ubiquinone oxidoreductase subunit A6 [Source:MGI Symbol;Acc:MGI:1914380]
Hexdc	312.188	301.826	266.284	329.949	452.499	475.783	-0.616823	0.000554682	0.00852381	hexosaminidase (glycosyl hydrolase family 20, catalytic domain) containing [Source:MGI Symbol;Acc:MGI:3605542]
Btg1	6381.77	6474.07	6485.85	6406.44	9604.72	10109.6	-0.614767	1.13e-08	9.99e-07	BTG anti-proliferation factor 1 [Source:MGI Symbol;Acc:MGI:88215]
Dtwd1	415.933	430.457	711.136	610.758	833.053	826.253	-0.614358	0.0219031	0.125579	DTW domain containing 1 [Source:MGI Symbol;Acc:MGI:1916435]
Bnip1	467.33	491.227	447.984	416.198	579.35	816.065	-0.614079	0.0028094	0.0296894	BCL2/adenovirus E1B interacting protein 1 [Source:MGI Symbol;Acc:MGI:109328]
Fam110c	324.561	353.481	371.754	396.14	450.606	656.112	-0.613914	0.00554525	0.0486229	family with sequence similarity 110, member C [Source:MGI Symbol;Acc:MGI:1918813]
Prep	2590.78	2365.99	4233.4	3976.44	5149.78	4922.88	-0.61361	0.0263849	0.142134	prolyl endopeptidase [Source:MGI Symbol;Acc:MGI:1270863]
A530020G20Rik	90.4203	103.31	86.6729	125.361	168.504	141.614	-0.612786	0.0252701	0.138148	RIKEN cDNA A530020G20 gene [Source:MGI Symbol;Acc:MGI:2442825]
Trappc2	181.792	189.401	124.266	172.496	200.69	309.718	-0.610552	0.0360452	0.173536	trafficking protein particle complex 2 [Source:MGI Symbol;Acc:MGI:1913476]
Gm10052	1652.31	1867.68	1756.43	1727.97	2765.17	2580.64	-0.610279	2.97e-06	0.000120581	predicted pseudogene 10052 [Source:MGI Symbol;Acc:MGI:3704348]
P2ry2	670.062	662.397	934.606	928.672	1275.14	1163.48	-0.61017	0.00592417	0.050922	purinergic receptor P2Y, G-protein coupled 2 [Source:MGI Symbol;Acc:MGI:105107]
Aatf	1002.24	852.811	1323.07	1189.42	1745.62	1587.3	-0.610134	0.00523662	0.0466459	apoptosis antagonizing transcription factor [Source:MGI Symbol;Acc:MGI:1929608]
Crebzf	2290.01	2203.94	3239.27	3291.47	4363.11	4049.76	-0.61	0.0077045	0.0613041	CREB/ATF bZIP transcription factor [Source:MGI Symbol;Acc:MGI:2675296]
Arhgap40	410.222	362.596	350.869	346.999	597.337	523.667	-0.608232	0.000503623	0.00791524	Rho GTPase activating protein 40 [Source:MGI Symbol;Acc:MGI:3649852]
Fh1	1875.03	1946.68	1531.92	1356.9	2161.2	2950.47	-0.607221	0.0074207	0.0596715	fumarate hydratase 1 [Source:MGI Symbol;Acc:MGI:95530]
Wdr1	6025.8	5982.84	8151.43	7785.4	10982.1	10302.2	-0.607207	0.00173568	0.0208697	WD repeat domain 1 [Source:MGI Symbol;Acc:MGI:1337100]
Mrps15	952.744	951.056	905.367	869.502	1257.15	1544.51	-0.606809	0.000122986	0.00259718	mitochondrial ribosomal protein S15 [Source:MGI Symbol;Acc:MGI:1913657]
Mrpl48-ps	139.913	162.054	106.514	96.2771	168.504	215.987	-0.606352	0.045956	0.201218	mitochondrial ribosomal protein L48 pseudogene [Source:MGI Symbol;Acc:MGI:3050089]
Rrp1b	2526.06	2230.27	2623.16	2712.81	4519.31	3158.3	-0.605574	0.00220528	0.0251205	ribosomal RNA processing 1B [Source:MGI Symbol;Acc:MGI:1919712]
Lsm2	2013.04	1867.68	2224.26	2134.14	3366.29	2896.47	-0.604435	7.38e-05	0.00173352	LSM2 homolog, U6 small nuclear RNA and mRNA degradation associated [Source:MGI Symbol;Acc:MGI:90676]
Gm4294	61.8665	73.9373	86.6729	69.1991	102.238	119.201	-0.603224	0.0358407	0.172855	predicted gene 4294 [Source:MGI Symbol;Acc:MGI:3782472]
Trappc4	828.059	876.106	844.8	812.338	1182.37	1370.3	-0.6028	3.12e-05	0.000842869	trafficking protein particle complex 4 [Source:MGI Symbol;Acc:MGI:1926211]
Bicc1	17669.1	17133.2	14578.8	14442.6	23830	24629.7	-0.602681	8.96e-05	0.00203913	BicC family RNA binding protein 1 [Source:MGI Symbol;Acc:MGI:1933388]
9130401M01Rik	275.068	275.492	365.488	302.872	484.685	440.125	-0.602362	0.00313646	0.0321817	RIKEN cDNA 9130401M01 gene [Source:MGI Symbol;Acc:MGI:1923008]
Tnfrsf22	207.491	199.529	139.93	165.476	311.448	229.232	-0.601991	0.0237327	0.133078	tumor necrosis factor receptor superfamily, member 22 [Source:MGI Symbol;Acc:MGI:1930270]
Sf3b5	2223.39	2207.99	2223.21	1996.75	3016.98	3548.51	-0.601881	3.06e-05	0.000831554	splicing factor 3b, subunit 5 [Source:MGI Symbol;Acc:MGI:1913375]
Tspan33	1463.86	1587.12	976.376	943.716	1597.95	2174.14	-0.601636	0.0326074	0.162752	tetraspanin 33 [Source:MGI Symbol;Acc:MGI:1919012]
Cirbp	409.271	455.778	348.78	322.929	483.738	682.601	-0.601552	0.0123812	0.0845038	cold inducible RNA binding protein [Source:MGI Symbol;Acc:MGI:893588]
Hmgb1-ps2	603.436	652.268	464.692	453.304	772.467	876.175	-0.600798	0.00685534	0.0564391	high mobility group box 1, pseudogene 2 [Source:MGI Symbol;Acc:MGI:3768537]
Ano9	314.091	351.455	275.683	275.794	514.031	408.542	-0.600679	0.00427045	0.0403159	anoctamin 9 [Source:MGI Symbol;Acc:MGI:1918595]
Zcchc7	461.619	457.803	428.143	461.328	680.642	690.752	-0.600316	3.76e-05	0.00098999	zinc finger, CCHC domain containing 7 [Source:MGI Symbol;Acc:MGI:2442912]
Cbx7	886.119	869.016	571.206	647.864	1131.25	1122.73	-0.59973	0.0105555	0.0760556	chromobox 7 [Source:MGI Symbol;Acc:MGI:1196439]
Pctp	272.213	284.608	243.311	233.672	357.834	425.862	-0.599706	0.00232904	0.0261816	phosphatidylcholine transfer protein [Source:MGI Symbol;Acc:MGI:107375]
Cldn23	82.8059	76.9758	84.5844	59.1703	111.705	118.182	-0.59881	0.0357652	0.172641	claudin 23 [Source:MGI Symbol;Acc:MGI:1919158]
Rpsa	13865.7	14311.4	18353.8	16584.7	20879.3	26894.5	-0.598223	0.00202637	0.0235619	ribosomal protein SA [Source:MGI Symbol;Acc:MGI:105381]
Syn3	151.335	142.81	166.036	189.545	247.076	244.514	-0.597881	0.00639639	0.0539189	synapsin III [Source:MGI Symbol;Acc:MGI:1351334]
Cldn7	3268.45	3222.85	2916.6	2904.36	4669.83	4646.78	-0.597731	4.15e-06	0.000157319	claudin 7 [Source:MGI Symbol;Acc:MGI:1859285]
Galk1	1345.83	1613.45	1410.78	1190.43	1714.38	2490.99	-0.596902	0.00639053	0.0538969	galactokinase 1 [Source:MGI Symbol;Acc:MGI:95730]
Atic	3563.51	3167.15	4056.92	3943.35	5886.27	5242.79	-0.59554	0.000315041	0.00548707	5-aminoimidazole-4-carboxamide ribonucleotide formyltransferase/IMP cyclohydrolase [Source:MGI Symbol;Acc:MGI:1351352]
Smim26	212.25	259.287	195.275	182.525	330.381	310.736	-0.594354	0.00782484	0.0618394	small integral membrane protein 26 [Source:MGI Symbol;Acc:MGI:2685407]
Chmp2a	1614.24	1827.16	1588.31	1453.18	1934.01	2958.62	-0.59383	0.00646686	0.0544024	charged multivesicular body protein 2A [Source:MGI Symbol;Acc:MGI:1916203]
Srebf2	10296.5	10290.4	6763.62	6722.34	13933.8	11776.4	-0.593704	0.0172707	0.107093	sterol regulatory element binding factor 2 [Source:MGI Symbol;Acc:MGI:107585]
Zfp952	204.635	210.671	184.833	171.494	332.274	249.608	-0.593387	0.00871522	0.0667891	zinc finger protein 952 [Source:MGI Symbol;Acc:MGI:2441928]
Slc16a6	180.841	156.99	221.381	255.736	348.367	265.909	-0.592907	0.0310166	0.158047	solute carrier family 16 (monocarboxylic acid transporters), member 6 [Source:MGI Symbol;Acc:MGI:2144585]
Tlnrd1	1052.68	1125.26	988.907	900.592	1677.46	1389.65	-0.592894	0.000600901	0.00910744	talin rod domain containing 1 [Source:MGI Symbol;Acc:MGI:1891420]
Shmt2	6448.39	5473.38	7084.21	6861.75	10652.7	8840.2	-0.591825	0.000694961	0.0101958	serine hydroxymethyltransferase 2 (mitochondrial) [Source:MGI Symbol;Acc:MGI:1277989]
Gramd2	825.204	893.324	584.781	548.579	1035.64	1113.56	-0.591676	0.0194141	0.116002	GRAM domain containing 2 [Source:MGI Symbol;Acc:MGI:3528937]
Pgam1	9074.39	9346.48	11296.7	10592.5	11151.5	19218.8	-0.591508	0.0152403	0.0980213	phosphoglycerate mutase 1 [Source:MGI Symbol;Acc:MGI:97552]
Msmo1	5261.51	5362.98	3768.71	3697.64	7647.04	5967.16	-0.58985	0.0116586	0.0815586	methylsterol monoxygenase 1 [Source:MGI Symbol;Acc:MGI:1913484]
Rabggta	1031.74	986.505	1099.6	1115.21	1727.64	1456.9	-0.589618	0.000121322	0.00257572	Rab geranylgeranyl transferase, a subunit [Source:MGI Symbol;Acc:MGI:1860443]
Kptn	366.44	363.609	290.302	270.779	487.525	483.934	-0.589224	0.00495286	0.0447392	kaptin [Source:MGI Symbol;Acc:MGI:1890380]
Gm7666	529.196	560.1	604.622	656.89	834.946	933.228	-0.589114	0.000506116	0.00793812	predicted pseudogene 7666 [Source:MGI Symbol;Acc:MGI:3648907]
Blvra	376.91	353.481	312.231	328.947	482.792	549.138	-0.588771	0.000965732	0.0131684	biliverdin reductase A [Source:MGI Symbol;Acc:MGI:88170]
Ntn4	853.758	859.9	569.118	466.342	904.998	1162.46	-0.588625	0.0488061	0.209218	netrin 4 [Source:MGI Symbol;Acc:MGI:1888978]
Mad2l2	963.214	1046.26	886.57	846.436	1400.1	1411.05	-0.587093	0.000173488	0.00340427	MAD2 mitotic arrest deficient-like 2 [Source:MGI Symbol;Acc:MGI:1919140]
Dph6	630.086	584.408	619.242	578.665	872.812	938.322	-0.586196	4.2e-05	0.00108476	diphthamine biosynthesis 6 [Source:MGI Symbol;Acc:MGI:1913882]
Cgas	663.399	673.538	759.171	726.089	1098.11	1019.83	-0.586179	7.57e-05	0.00176747	cyclic GMP-AMP synthase [Source:MGI Symbol;Acc:MGI:2442261]
Rnf113a2	375.958	349.43	492.887	461.328	545.271	715.203	-0.585787	0.0111782	0.0792413	ring finger protein 113A2 [Source:MGI Symbol;Acc:MGI:1913631]
Map3k21	3716.75	3551.01	2829.92	3063.82	5542.64	4331.97	-0.585473	0.0023242	0.0261449	mitogen-activated protein kinase kinase kinase 21 [Source:MGI Symbol;Acc:MGI:2385307]
Gm4739	414.981	444.636	465.737	448.29	560.417	769.2	-0.583961	0.00279399	0.0296209	predicted gene 4739 [Source:MGI Symbol;Acc:MGI:3642984]
Slc25a28	596.774	561.113	728.888	769.214	1132.19	857.836	-0.583909	0.00790279	0.0622772	solute carrier family 25, member 28 [Source:MGI Symbol;Acc:MGI:2180509]
Ak6	326.465	460.842	578.516	560.613	710.935	731.504	-0.582958	0.0272173	0.145343	adenylate kinase 6 [Source:MGI Symbol;Acc:MGI:5510732]
Faim	505.402	457.803	356.09	315.909	596.39	628.605	-0.582873	0.0166256	0.103937	Fas apoptotic inhibitory molecule [Source:MGI Symbol;Acc:MGI:1344387]
Prkaa2	548.232	610.742	785.278	812.338	1183.31	880.25	-0.582661	0.0160208	0.101545	protein kinase, AMP-activated, alpha 2 catalytic subunit [Source:MGI Symbol;Acc:MGI:1336173]
Gm13655	106.601	106.348	106.514	142.41	186.49	158.934	-0.581455	0.0237865	0.133334	predicted gene 13655 [Source:MGI Symbol;Acc:MGI:3650029]
Eef1a1-ps1	92.3238	113.438	109.646	82.2366	133.478	164.028	-0.581338	0.0318993	0.160569	eukaryotic translation elongation factor 1 alpha 1, pseudogene 1 [Source:MGI Symbol;Acc:MGI:2388571]
Ogfr	698.616	732.283	898.057	755.173	866.185	1439.58	-0.580224	0.0188673	0.113677	opioid growth factor receptor [Source:MGI Symbol;Acc:MGI:1919325]
Chst7	114.215	108.374	166.036	177.511	212.996	209.874	-0.579765	0.0479136	0.206513	carbohydrate (N-acetylglucosamino) sulfotransferase 7 [Source:MGI Symbol;Acc:MGI:1891767]
Smn1	754.771	765.706	893.88	754.17	1122.73	1244.98	-0.579743	0.000259312	0.00467691	survival motor neuron 1 [Source:MGI Symbol;Acc:MGI:109257]
Zdhhc12	604.388	703.923	482.445	527.518	869.972	861.912	-0.579144	0.00488279	0.0443625	zinc finger, DHHC domain containing 12 [Source:MGI Symbol;Acc:MGI:1913470]
Rnf113a1	108.504	129.643	105.469	111.32	166.611	173.197	-0.578941	0.0120836	0.0832399	ring finger protein 113A1 [Source:MGI Symbol;Acc:MGI:1917192]
Tpk1	265.55	311.954	207.806	216.623	322.808	425.862	-0.5789	0.0242071	0.134684	thiamine pyrophosphokinase [Source:MGI Symbol;Acc:MGI:1352500]
Gm13456	664.351	742.411	746.64	624.798	955.171	1119.67	-0.578798	0.000625966	0.00941847	predicted gene 13456 [Source:MGI Symbol;Acc:MGI:3651389]
Dcaf11	1898.83	1873.75	1285.47	1341.86	2091.15	2688.63	-0.578723	0.0160842	0.101869	DDB1 and CUL4 associated factor 11 [Source:MGI Symbol;Acc:MGI:90168]
Fam210b	398.801	371.712	347.736	296.854	510.245	546.081	-0.577724	0.00271011	0.0290474	family with sequence similarity 210, member B [Source:MGI Symbol;Acc:MGI:1914267]
Fam174c	232.237	258.274	325.807	310.895	410.846	429.937	-0.577562	0.00746489	0.0598223	family with sequence similarity 174, member C [Source:MGI Symbol;Acc:MGI:1917020]
Gm12918	136.106	156.99	186.921	159.459	225.303	251.646	-0.577516	0.0108894	0.0778264	predicted gene 12918 [Source:MGI Symbol;Acc:MGI:3652005]
B3gntl1	232.237	248.146	263.152	238.687	381.5	350.47	-0.576452	0.00113641	0.0149089	UDP-GlcNAc:betaGal beta-1,3-N-acetylglucosaminyltransferase-like 1 [Source:MGI Symbol;Acc:MGI:2441705]
Zfp362	381.669	426.405	397.86	451.299	606.803	628.605	-0.576257	0.000384875	0.00640227	zinc finger protein 362 [Source:MGI Symbol;Acc:MGI:2652839]
Gm4366	642.46	682.654	737.242	674.942	984.517	1054.47	-0.575206	7.71e-05	0.00179618	predicted gene 4366 [Source:MGI Symbol;Acc:MGI:3782551]
Pa2g4	6673.97	6335.31	10138.6	9482.29	13392.3	10907.4	-0.574756	0.021315	0.123349	proliferation-associated 2G4 [Source:MGI Symbol;Acc:MGI:894684]
Elf1	3317.95	3081.06	2296.31	2355.78	3984.45	4241.3	-0.573942	0.00622656	0.0528095	E74-like factor 1 [Source:MGI Symbol;Acc:MGI:107180]
Atf4	11663.3	11900.9	9867.14	9555.5	17171.3	14813.5	-0.573494	0.000647483	0.00964592	activating transcription factor 4 [Source:MGI Symbol;Acc:MGI:88096]
Fra10ac1	428.307	433.495	282.992	294.848	487.525	583.777	-0.573079	0.0280303	0.148205	FRA10AC1 homolog (human) [Source:MGI Symbol;Acc:MGI:1917817]
Wwc1	13992.3	13637.9	12840.1	12913.2	20100.2	19562.1	-0.57137	7.01e-07	3.56e-05	WW, C2 and coiled-coil domain containing 1 [Source:MGI Symbol;Acc:MGI:2388637]
Grhl2	1949.27	2049.99	2168.91	2090.01	3092.71	3040.12	-0.570831	3.33e-06	0.000132353	grainyhead like transcription factor 2 [Source:MGI Symbol;Acc:MGI:2182543]
Ston1	1593.3	1547.62	2038.38	2030.84	2555.01	2797.65	-0.570275	0.00260531	0.0283084	stonin 1 [Source:MGI Symbol;Acc:MGI:1924307]
Gm9892	1657.07	1695.49	1614.41	1565.51	2301.31	2548.04	-0.570039	1.05e-05	0.000342253	predicted gene 9892 [Source:MGI Symbol;Acc:MGI:3701610]
Mbnl2	2231	2223.18	2618.98	2677.71	3859.49	3377.35	-0.569943	0.000448254	0.00725122	muscleblind like splicing factor 2 [Source:MGI Symbol;Acc:MGI:2145597]
Septin9	3851.9	3994.64	3882.53	3873.15	5620.27	5956.97	-0.569515	3.7e-07	2.03e-05	septin 9 [Source:MGI Symbol;Acc:MGI:1858222]
Tead4	705.278	658.345	719.49	575.657	1082.97	889.419	-0.569436	0.00171578	0.0206755	TEA domain family member 4 [Source:MGI Symbol;Acc:MGI:106907]
Sms	831.866	799.13	894.924	873.514	1162.49	1359.09	-0.568886	0.000171143	0.00337023	spermine synthase [Source:MGI Symbol;Acc:MGI:109490]
Aars	8018.85	7619.59	7087.34	7027.22	11978.9	10083.1	-0.568542	0.000107127	0.00234645	alanyl-tRNA synthetase [Source:MGI Symbol;Acc:MGI:2384560]
Bcl3	355.97	342.34	320.585	319.921	445.872	547.1	-0.56811	0.00166374	0.0201733	B cell leukemia/lymphoma 3 [Source:MGI Symbol;Acc:MGI:88140]
Kctd3	1539.05	1440.26	1686.47	1623.67	2553.12	2107.91	-0.567896	0.000335937	0.00574959	potassium channel tetramerisation domain containing 3 [Source:MGI Symbol;Acc:MGI:2444629]
Gars	9324.71	9351.54	5626.43	5598.11	10977.4	11181.4	-0.567674	0.0385369	0.180033	glycyl-tRNA synthetase [Source:MGI Symbol;Acc:MGI:2449057]
Ogfod3	162.756	153.952	194.231	184.531	260.329	254.702	-0.567244	0.00669321	0.0554346	2-oxoglutarate and iron-dependent oxygenase domain containing 3 [Source:MGI Symbol;Acc:MGI:1913429]
Pex16	278.875	291.698	216.16	219.632	318.075	427.899	-0.567134	0.0197624	0.116987	peroxisomal biogenesis factor 16 [Source:MGI Symbol;Acc:MGI:1338829]
Ndufs8	3220.86	3461.88	2942.7	2844.18	4196.5	5036.99	-0.566448	0.000506516	0.00793812	NADH:ubiquinone oxidoreductase core subunit S8 [Source:MGI Symbol;Acc:MGI:2385079]
C1qbp	2706.9	2592.87	4481.93	4262.27	5506.67	4891.3	-0.566407	0.0399156	0.184152	complement component 1, q subcomponent binding protein [Source:MGI Symbol;Acc:MGI:1194505]
Rnps1	4725.65	4569.93	4839.07	4656.4	7434.99	6474.52	-0.566082	8.94e-06	0.000298891	RNA binding protein with serine rich domain 1 [Source:MGI Symbol;Acc:MGI:97960]
Rbmx2	421.644	375.763	364.444	369.062	554.737	578.683	-0.565776	0.000494332	0.00783828	RNA binding motif protein, X-linked 2 [Source:MGI Symbol;Acc:MGI:1919414]
Slc7a6os	862.324	918.645	1018.15	1166.36	1576.17	1358.07	-0.565726	0.00263581	0.0285649	solute carrier family 7, member 6 opposite strand [Source:MGI Symbol;Acc:MGI:1916951]
Yars	2465.14	2486.52	2879	2834.16	4173.78	3717.63	-0.565609	0.000163817	0.00324522	tyrosyl-tRNA synthetase [Source:MGI Symbol;Acc:MGI:2147627]
Tpm4	11731.8	11894.8	8931.49	8619.8	14727	15743.6	-0.565533	0.00441962	0.0410542	tropomyosin 4 [Source:MGI Symbol;Acc:MGI:2449202]
Gm15710	257.936	246.12	317.453	266.768	370.14	435.031	-0.565341	0.0051943	0.0463802	predicted gene 15710 [Source:MGI Symbol;Acc:MGI:3783151]
Lrrc75a	510.161	565.164	443.807	451.299	706.201	751.88	-0.565296	0.00161837	0.0196876	leucine rich repeat containing 75A [Source:MGI Symbol;Acc:MGI:2682293]
Ncl	19913.4	18245.3	29319.5	27180.2	37926.6	32085.3	-0.564881	0.0191482	0.11501	nucleolin [Source:MGI Symbol;Acc:MGI:97286]
Ptrhd1	208.442	218.773	208.85	218.629	245.183	387.147	-0.564316	0.0213454	0.123349	peptidyl-tRNA hydrolase domain containing 1 [Source:MGI Symbol;Acc:MGI:1916959]
Rac3	436.873	404.123	436.497	424.221	604.91	653.056	-0.563839	0.000196662	0.00375241	Rac family small GTPase 3 [Source:MGI Symbol;Acc:MGI:2180784]
Trim27	2891.54	2909.89	2743.25	2629.57	3727.91	4529.62	-0.563498	0.000146216	0.00296383	tripartite motif-containing 27 [Source:MGI Symbol;Acc:MGI:97904]
Plekhj1	1009.85	1117.16	1070.36	1127.24	1575.23	1618.89	-0.5629	2.15e-05	0.000624301	pleckstrin homology domain containing, family J member 1 [Source:MGI Symbol;Acc:MGI:1925920]
Alg12	493.98	469.957	313.276	331.955	612.483	575.627	-0.562009	0.026936	0.144119	asparagine-linked glycosylation 12 (alpha-1,6-mannosyltransferase) [Source:MGI Symbol;Acc:MGI:2385025]
Txndc5	3476.9	3595.58	3453.34	3158.09	5177.23	4919.82	-0.561481	9.8e-06	0.000323209	thioredoxin domain containing 5 [Source:MGI Symbol;Acc:MGI:2145316]
Mob3b	1430.54	1371.38	1079.76	1088.13	1819.46	1848.12	-0.561472	0.00283128	0.0299016	MOB kinase activator 3B [Source:MGI Symbol;Acc:MGI:2664539]
Zfp511	528.245	553.01	547.188	533.535	726.081	869.043	-0.561021	0.000365375	0.00615054	zinc finger protein 511 [Source:MGI Symbol;Acc:MGI:1917002]
Nubpl	386.428	381.84	241.222	279.805	471.432	479.859	-0.560862	0.0285798	0.150153	nucleotide binding protein-like [Source:MGI Symbol;Acc:MGI:1924076]
Uhrf2	900.395	856.862	651.613	626.804	1209.82	1029	-0.560628	0.0117105	0.0816536	ubiquitin-like, containing PHD and RING finger domains 2 [Source:MGI Symbol;Acc:MGI:1923718]
Dcaf17	844.24	838.631	817.65	907.612	1325.31	1186.91	-0.560118	8.1e-05	0.00186906	DDB1 and CUL4 associated factor 17 [Source:MGI Symbol;Acc:MGI:1923013]
Ninj1	873.745	935.863	1080.8	1074.09	1551.56	1370.3	-0.560048	0.000954476	0.0130445	ninjurin 1 [Source:MGI Symbol;Acc:MGI:1196617]
Eef1e1	510.161	553.01	816.605	750.159	958.957	976.018	-0.55756	0.0221527	0.126801	eukaryotic translation elongation factor 1 epsilon 1 [Source:MGI Symbol;Acc:MGI:1913393]
Xpnpep1	3568.27	3486.19	3541.06	3323.56	4544.87	5694.12	-0.556926	0.000216428	0.00402309	X-prolyl aminopeptidase (aminopeptidase P) 1, soluble [Source:MGI Symbol;Acc:MGI:2180003]
Pum3	2245.28	2141.14	3135.89	2848.2	4049.77	3575	-0.556375	0.00865769	0.0665214	pumilio RNA-binding family member 3 [Source:MGI Symbol;Acc:MGI:106253]
Hnrnpa3	1487.65	1395.69	1667.67	1762.07	2461.29	2179.23	-0.556072	0.000825679	0.011612	heterogeneous nuclear ribonucleoprotein A3 [Source:MGI Symbol;Acc:MGI:1917171]
Tysnd1	839.481	898.388	723.667	637.835	1144.5	1133.93	-0.555973	0.0041852	0.0397677	trypsin domain containing 1 [Source:MGI Symbol;Acc:MGI:1919017]
Crcp	935.612	956.12	1220.73	1105.18	1522.21	1576.1	-0.55521	0.00154782	0.0189555	calcitonin gene-related peptide-receptor component protein [Source:MGI Symbol;Acc:MGI:1100818]
Ino80c	513.016	542.882	673.543	612.763	754.481	965.83	-0.554791	0.00607884	0.0519285	INO80 complex subunit C [Source:MGI Symbol;Acc:MGI:2443014]
Nat10	819.493	723.167	1047.39	1135.27	1643.39	1092.16	-0.554716	0.0366308	0.17539	N-acetyltransferase 10 [Source:MGI Symbol;Acc:MGI:2138939]
Chka	12240	11224.3	15771.3	17022	25334.3	15968.8	-0.554218	0.0342952	0.168095	choline kinase alpha [Source:MGI Symbol;Acc:MGI:107760]
Il1r1	1763.67	1665.11	1339.78	1304.75	2164.99	2294.36	-0.554196	0.00353015	0.035071	interleukin 1 receptor, type I [Source:MGI Symbol;Acc:MGI:96545]
Rpsa-ps7	1091.71	1023.98	1302.18	1252.6	1575.23	1850.16	-0.552679	0.00180647	0.021549	ribosomal protein SA, pseudogene 7 [Source:MGI Symbol;Acc:MGI:3643805]
Dtd1	587.256	628.973	484.533	540.556	767.734	876.175	-0.552379	0.00234012	0.026248	D-tyrosyl-tRNA deacylase 1 [Source:MGI Symbol;Acc:MGI:1913294]
Kctd6	381.669	391.969	514.816	581.674	756.374	614.341	-0.552233	0.0246056	0.135905	potassium channel tetramerisation domain containing 6 [Source:MGI Symbol;Acc:MGI:1918643]
Ier2	820.445	749.501	877.172	801.306	1431.34	949.529	-0.552086	0.00918703	0.0693133	immediate early response 2 [Source:MGI Symbol;Acc:MGI:104815]
Diaph3	2159.62	1912.24	2955.23	2961.52	3776.19	3543.41	-0.551545	0.0174337	0.107942	diaphanous related formin 3 [Source:MGI Symbol;Acc:MGI:1927222]
Samd10	300.766	286.633	250.621	223.644	324.701	453.37	-0.550725	0.0207553	0.12101	sterile alpha motif domain containing 10 [Source:MGI Symbol;Acc:MGI:2443872]
Zrsr2	671.014	633.024	864.641	935.693	1199.41	1073.82	-0.550667	0.0128632	0.0869131	zinc finger (CCCH type), RNA binding motif and serine/arginine rich 2 [Source:MGI Symbol;Acc:MGI:103287]
Gm10175	101.842	120.528	132.62	106.306	141.051	196.63	-0.549669	0.0408332	0.186106	predicted gene 10175 [Source:MGI Symbol;Acc:MGI:3704287]
Ampd2	1703.71	1764.37	1314.71	1538.43	2462.24	2163.95	-0.549586	0.00242704	0.0269138	adenosine monophosphate deaminase 2 [Source:MGI Symbol;Acc:MGI:88016]
Kdm7a	444.487	384.879	295.523	343.99	544.324	530.799	-0.549246	0.0117436	0.0817813	lysine (K)-specific demethylase 7A [Source:MGI Symbol;Acc:MGI:2443388]
Cpe	3681.53	3878.16	4324.25	3989.48	4394.35	7219.27	-0.549158	0.0146768	0.0954261	carboxypeptidase E [Source:MGI Symbol;Acc:MGI:101932]
Gm10709	436.873	545.92	414.568	378.088	645.616	653.056	-0.548847	0.00764897	0.0610629	predicted gene 10709 [Source:MGI Symbol;Acc:MGI:3642754]
Bspry	2844.91	3030.41	2441.46	2460.08	3618.1	4261.67	-0.548191	0.00127417	0.0162766	B-box and SPRY domain containing [Source:MGI Symbol;Acc:MGI:2177191]
Cib2	412.126	395.007	444.851	398.146	509.298	696.865	-0.5474	0.00562951	0.0492835	calcium and integrin binding family member 2 [Source:MGI Symbol;Acc:MGI:1929293]
Nfkb1	2976.25	2711.37	4670.94	4546.08	5162.09	5722.64	-0.546571	0.0426302	0.191663	nuclear factor of kappa light polypeptide gene enhancer in B cells 1, p105 [Source:MGI Symbol;Acc:MGI:97312]
Elovl1	1269.69	1233.64	941.916	890.563	1697.34	1468.1	-0.546047	0.0114459	0.0804856	elongation of very long chain fatty acids (FEN1/Elo2, SUR4/Elo3, yeast)-like 1 [Source:MGI Symbol;Acc:MGI:1858959]
Ergic1	7137.49	7707.71	5930.31	5960.15	10488.9	9016.45	-0.545106	0.00251527	0.0274922	endoplasmic reticulum-golgi intermediate compartment (ERGIC) 1 [Source:MGI Symbol;Acc:MGI:1914708]
Stard5	102.794	106.348	130.532	92.2655	159.984	154.859	-0.544777	0.0321145	0.161214	StAR-related lipid transfer (START) domain containing 5 [Source:MGI Symbol;Acc:MGI:2156765]
Zfp763	93.2756	118.502	97.1155	91.2626	142.944	148.746	-0.544045	0.0298474	0.154554	zinc finger protein 763 [Source:MGI Symbol;Acc:MGI:1920701]
Trp53i13	297.911	284.608	272.55	246.71	424.099	378.997	-0.543902	0.00302849	0.0314239	transformation related protein 53 inducible protein 13 [Source:MGI Symbol;Acc:MGI:1915125]
Tbrg1	1825.54	1830.2	1603.97	1528.4	2173.51	2774.21	-0.543573	0.00222767	0.0252474	transforming growth factor beta regulated gene 1 [Source:MGI Symbol;Acc:MGI:1100877]
Ppif	434.969	457.803	601.489	609.755	889.852	642.868	-0.543482	0.0251703	0.137785	peptidylprolyl isomerase F (cyclophilin F) [Source:MGI Symbol;Acc:MGI:2145814]
Erap1	427.355	418.303	351.913	290.837	426.939	658.15	-0.543409	0.0411523	0.187047	endoplasmic reticulum aminopeptidase 1 [Source:MGI Symbol;Acc:MGI:1933403]
Rufy3	754.771	661.384	855.243	890.563	1294.07	1008.62	-0.542782	0.00782829	0.0618394	RUN and FYVE domain containing 3 [Source:MGI Symbol;Acc:MGI:106484]
Dph5	306.477	345.378	329.984	267.771	382.447	527.743	-0.542334	0.0148729	0.0963311	diphthamide biosynthesis 5 [Source:MGI Symbol;Acc:MGI:1916990]
4632415L05Rik	679.58	678.602	599.401	634.827	995.877	891.457	-0.542076	0.000374537	0.00625398	RIKEN cDNA 4632415L05 gene [Source:MGI Symbol;Acc:MGI:1918058]
Furin	3635.85	3936.91	2823.66	2669.68	4589.36	4921.86	-0.541826	0.010388	0.075347	furin (paired basic amino acid cleaving enzyme) [Source:MGI Symbol;Acc:MGI:97513]
Parp8	645.315	640.114	550.321	569.639	660.762	1090.12	-0.541314	0.0244028	0.13528	poly (ADP-ribose) polymerase family, member 8 [Source:MGI Symbol;Acc:MGI:1098713]
Taf1d	1146.91	1108.05	1575.78	1879.41	2290.89	1863.4	-0.541203	0.0405256	0.185707	TATA-box binding protein associated factor, RNA polymerase I, D [Source:MGI Symbol;Acc:MGI:1922566]
Pold4	395.946	454.765	361.311	331.955	525.391	598.04	-0.54095	0.00715413	0.0582275	polymerase (DNA-directed), delta 4 [Source:MGI Symbol;Acc:MGI:1916995]
4931428F04Rik	205.587	195.478	186.921	153.442	289.675	249.608	-0.540919	0.0146439	0.0952946	RIKEN cDNA 4931428F04 gene [Source:MGI Symbol;Acc:MGI:1921606]
Zmynd8	991.768	1070.57	1099.6	1112.2	1472.04	1635.19	-0.539984	0.000121829	0.00257988	zinc finger, MYND-type containing 8 [Source:MGI Symbol;Acc:MGI:1918025]
Nsmce1	456.86	525.664	578.516	477.374	543.377	938.322	-0.539552	0.0375344	0.177409	NSE1 homolog, SMC5-SMC6 complex component [Source:MGI Symbol;Acc:MGI:1914961]
Orc5	498.739	513.509	492.887	537.547	674.962	809.952	-0.539525	0.000893061	0.0123605	origin recognition complex, subunit 5 [Source:MGI Symbol;Acc:MGI:1347044]
Pck2	1717.98	1624.59	1483.88	1557.48	2148.9	2490.99	-0.539416	0.000263129	0.00471669	phosphoenolpyruvate carboxykinase 2 (mitochondrial) [Source:MGI Symbol;Acc:MGI:1860456]
Cct2	13774.3	12890.4	17695.9	16599.8	22168.7	22096.9	-0.538325	0.0031882	0.0325916	chaperonin containing Tcp1, subunit 2 (beta) [Source:MGI Symbol;Acc:MGI:107186]
Supt3	191.31	141.797	150.372	131.378	207.316	239.42	-0.537927	0.0306842	0.15669	SPT3, SAGA and STAGA complex component [Source:MGI Symbol;Acc:MGI:1923723]
Polr3e	698.616	698.859	1007.7	979.82	1393.47	1061.6	-0.536927	0.0276022	0.146737	polymerase (RNA) III (DNA directed) polypeptide E [Source:MGI Symbol;Acc:MGI:1349452]
Clptm1l	2888.69	2795.44	3343.7	3166.11	4194.61	4650.86	-0.536853	0.000280949	0.00500905	CLPTM1-like [Source:MGI Symbol;Acc:MGI:2442892]
Mars1	5580.36	5374.12	6107.83	6072.47	8996.02	7782.67	-0.536618	0.000161312	0.0032071	methionine-tRNA synthetase 1 [Source:MGI Symbol;Acc:MGI:1345633]
Mthfd2l	741.446	771.783	877.172	849.444	1191.83	1157.37	-0.536508	0.00037191	0.0062269	methylenetetrahydrofolate dehydrogenase (NADP+ dependent) 2-like [Source:MGI Symbol;Acc:MGI:1915871]
Hps3	472.089	402.097	421.878	498.434	739.334	561.363	-0.535942	0.00788735	0.062217	HPS3, biogenesis of lysosomal organelles complex 2 subunit 1 [Source:MGI Symbol;Acc:MGI:2153839]
Sec23b	4855.09	4524.35	5255.72	5523.9	7269.33	7336.44	-0.535121	0.000186319	0.00359645	SEC23 homolog B, COPII coat complex component [Source:MGI Symbol;Acc:MGI:1350925]
Fbxw17	497.787	533.766	409.347	373.074	568.937	745.767	-0.535106	0.0207476	0.12101	F-box and WD-40 domain protein 17 [Source:MGI Symbol;Acc:MGI:1923584]
Hmgb2	6086.71	6332.27	6673.82	6525.78	8380.7	10163.6	-0.533764	0.000192536	0.00368216	high mobility group box 2 [Source:MGI Symbol;Acc:MGI:96157]
Rab11b-ps2	351.211	300.813	299.7	330.952	416.526	512.46	-0.533677	0.00499583	0.0450684	RAB11B, member RAS oncogene family, pseudogene 2 [Source:MGI Symbol;Acc:MGI:3643959]
Gm15387	231.286	287.646	190.054	239.69	318.075	368.808	-0.533622	0.0223365	0.127231	predicted gene 15387 [Source:MGI Symbol;Acc:MGI:3705374]
Lsm4	2863.94	2943.31	2922.86	2840.17	3798.91	4574.45	-0.533371	0.000125351	0.00262098	LSM4 homolog, U6 small nuclear RNA and mRNA degradation associated [Source:MGI Symbol;Acc:MGI:1354692]
Zfas1	1077.43	1178.94	1728.24	1679.83	1951.99	2146.63	-0.533301	0.0312999	0.158954	zinc finger, NFX1-type containing 1, antisense RNA 1 [Source:MGI Symbol;Acc:MGI:1916199]
Fcho1	453.053	418.303	376.975	332.958	585.977	558.307	-0.533109	0.00597824	0.0512791	FCH domain only 1 [Source:MGI Symbol;Acc:MGI:1921265]
Rars2	611.051	608.716	505.418	486.4	770.574	829.31	-0.532532	0.00337355	0.0340041	arginyl-tRNA synthetase 2, mitochondrial [Source:MGI Symbol;Acc:MGI:1923596]
Slc39a3	605.34	699.872	652.658	614.769	892.692	967.868	-0.5325	0.000456068	0.00735449	solute carrier family 39 (zinc transporter), member 3 [Source:MGI Symbol;Acc:MGI:2147269]
Zfp651	354.067	304.865	328.939	313.903	510.245	430.956	-0.532307	0.00307767	0.0317949	zinc finger protein 651 [Source:MGI Symbol;Acc:MGI:2670992]
Fancc	373.103	379.815	411.435	445.281	618.163	545.062	-0.531878	0.00221157	0.0251509	Fanconi anemia, complementation group C [Source:MGI Symbol;Acc:MGI:95480]
Plscr3	1544.76	1528.37	1043.21	1014.92	1647.17	2062.07	-0.53162	0.034514	0.168565	phospholipid scramblase 3 [Source:MGI Symbol;Acc:MGI:1917560]
Pfdn2	1127.87	1202.24	954.447	972.799	1367.91	1709.56	-0.531527	0.00450018	0.0416625	prefoldin 2 [Source:MGI Symbol;Acc:MGI:1276111]
Pkmyt1	1116.45	993.595	1033.81	1011.91	1715.33	1287.77	-0.53151	0.00268486	0.0288888	protein kinase, membrane associated tyrosine/threonine 1 [Source:MGI Symbol;Acc:MGI:2137630]
Mdc1	2892.5	2792.4	2305.71	2532.29	4228.69	3376.33	-0.531504	0.00266806	0.028764	mediator of DNA damage checkpoint 1 [Source:MGI Symbol;Acc:MGI:3525201]
Alg9	604.388	576.305	455.294	468.348	699.575	821.159	-0.530881	0.00887312	0.067706	asparagine-linked glycosylation 9 (alpha 1,2 mannosyltransferase) [Source:MGI Symbol;Acc:MGI:1924753]
Gm29695	274.116	263.338	302.833	280.808	496.045	312.774	-0.529896	0.0283743	0.149499	predicted gene, 29695 [Source:MGI Symbol;Acc:MGI:5588854]
Rtraf	1977.82	2105.69	2038.38	1975.69	2441.41	3400.78	-0.528892	0.00317239	0.03247	RNA transcription, translation and transport factor [Source:MGI Symbol;Acc:MGI:1915295]
Selenok	993.671	989.544	789.455	725.087	1081.08	1442.63	-0.528803	0.0174537	0.108025	selenoprotein K [Source:MGI Symbol;Acc:MGI:1931466]
Arl2	1523.82	1511.16	1195.67	1131.26	1915.07	1953.05	-0.528765	0.00576184	0.0498888	ADP-ribosylation factor-like 2 [Source:MGI Symbol;Acc:MGI:1928393]
Tasp1	385.476	335.25	498.108	502.446	563.257	676.489	-0.52657	0.0274882	0.146178	taspase, threonine aspartase 1 [Source:MGI Symbol;Acc:MGI:1923062]
Dscc1	206.539	233.966	226.603	193.557	246.129	373.903	-0.526204	0.0326192	0.162762	DNA replication and sister chromatid cohesion 1 [Source:MGI Symbol;Acc:MGI:1919357]
Eif2b3	443.535	431.469	418.745	419.206	656.029	576.645	-0.525518	0.000755022	0.010839	eukaryotic translation initiation factor 2B, subunit 3 [Source:MGI Symbol;Acc:MGI:1313286]
Btf3	6241.85	6612.83	7225.18	7167.63	8603.16	10999.1	-0.524876	0.00146206	0.018051	basic transcription factor 3 [Source:MGI Symbol;Acc:MGI:1202875]
Arhgdia	12421.8	12560.2	14645.6	13515.9	18598.8	19631.4	-0.524829	0.000123143	0.00259718	Rho GDP dissociation inhibitor (GDI) alpha [Source:MGI Symbol;Acc:MGI:2178103]
Lonp1	4803.7	4844.41	4637.52	4369.57	6245.05	7170.37	-0.524259	9.69e-05	0.00217557	lon peptidase 1, mitochondrial [Source:MGI Symbol;Acc:MGI:1921392]
Ift52	1224	1187.05	951.314	955.75	1279.87	1825.7	-0.524156	0.0178546	0.109728	intraflagellar transport 52 [Source:MGI Symbol;Acc:MGI:2387217]
Jmjd6	1678.96	1729.93	2253.5	2197.32	2843.74	2806.82	-0.52402	0.00564273	0.0493471	jumonji domain containing 6 [Source:MGI Symbol;Acc:MGI:1858910]
Rpl3-ps2	246.514	249.158	174.39	177.511	287.782	321.943	-0.524004	0.0364559	0.175085	ribosomal protein L3, pseudogene 2 [Source:MGI Symbol;Acc:MGI:3645345]
Armc5	618.665	655.307	720.534	727.092	1028.06	928.134	-0.523987	0.000925866	0.0127295	armadillo repeat containing 5 [Source:MGI Symbol;Acc:MGI:2384586]
Armcx5	200.828	166.106	127.399	148.427	228.143	234.326	-0.523907	0.0400702	0.184608	armadillo repeat containing, X-linked 5 [Source:MGI Symbol;Acc:MGI:2148026]
Stk40	565.365	585.421	468.869	436.255	851.986	624.529	-0.5226	0.0197289	0.116914	serine/threonine kinase 40 [Source:MGI Symbol;Acc:MGI:1921428]
Reps1	1711.32	1683.34	1827.44	1784.13	2514.3	2517.47	-0.522483	1.63e-05	0.00049944	RalBP1 associated Eps domain containing protein [Source:MGI Symbol;Acc:MGI:1196373]
Ssh3	2249.09	2116.83	1862.95	1884.42	3152.35	2674.37	-0.522395	0.00135148	0.0170659	slingshot protein phosphatase 3 [Source:MGI Symbol;Acc:MGI:2683546]
Fubp1	5051.16	4725.91	5453.09	5561	8422.35	6499.99	-0.521563	0.00217756	0.0248665	far upstream element (FUSE) binding protein 1 [Source:MGI Symbol;Acc:MGI:1196294]
Epb41l4aos	160.853	165.093	215.116	245.707	295.355	268.965	-0.521269	0.0431837	0.193389	erythrocyte membrane protein band 4,1 like 4a, opposite strand [Source:MGI Symbol;Acc:MGI:1916999]
Rxylt1	556.798	586.434	806.163	676.948	916.358	967.868	-0.521181	0.0116675	0.0815586	ribitol xylosyltransferase 1 [Source:MGI Symbol;Acc:MGI:2384919]
Prmt7	1386.76	1541.54	1357.53	1457.19	2129.96	1989.73	-0.520806	0.000117525	0.0025242	protein arginine N-methyltransferase 7 [Source:MGI Symbol;Acc:MGI:2384879]
Anapc15	218.912	234.979	194.231	233.672	313.341	318.887	-0.519678	0.00631559	0.0534007	anaphase promoting complex C subunit 15 [Source:MGI Symbol;Acc:MGI:1922680]
Nasp	5113.03	5169.53	4469.4	4349.52	7097.99	6590.67	-0.519288	0.00043433	0.00707429	nuclear autoantigenic sperm protein (histone-binding) [Source:MGI Symbol;Acc:MGI:1355328]
Chaserr	221.768	274.479	219.293	270.779	321.861	385.109	-0.51922	0.0146145	0.0951777	CHD2 adjacent suppressive regulatory RNA [Source:MGI Symbol;Acc:MGI:1916420]
Rpsa-ps10	6178.08	6346.45	8103.4	7548.72	8785.86	11393.3	-0.518365	0.00819269	0.0640056	ribosomal protein SA, pseudogene 10 [Source:MGI Symbol;Acc:MGI:3704228]
Tspyl2	317.899	285.621	278.815	273.788	477.112	350.47	-0.518084	0.0132789	0.0891405	TSPY-like 2 [Source:MGI Symbol;Acc:MGI:106244]
Gins2	503.498	555.036	465.737	499.437	592.603	856.818	-0.51796	0.0138612	0.0918962	GINS complex subunit 2 (Psf2 homolog) [Source:MGI Symbol;Acc:MGI:1921019]
Srpr	2774.47	2828.86	3188.1	3097.91	4223.01	4283.07	-0.516951	0.000100283	0.00223794	signal recognition particle receptor ('docking protein') [Source:MGI Symbol;Acc:MGI:1914648]
Pomgnt1	1935.95	1947.69	1431.67	1345.87	2328.76	2435.97	-0.516512	0.0170108	0.105758	protein O-linked mannose beta 1,2-N-acetylglucosaminyltransferase [Source:MGI Symbol;Acc:MGI:1915523]
Polr3d	537.763	521.612	587.914	550.584	900.265	670.376	-0.51578	0.00586637	0.0506352	polymerase (RNA) III (DNA directed) polypeptide D [Source:MGI Symbol;Acc:MGI:1914315]
Cpne3	1644.7	1489.89	2038.38	2019.81	2523.77	2616.3	-0.515294	0.00666349	0.0553267	copine III [Source:MGI Symbol;Acc:MGI:1917818]
Zbtb8a	149.431	124.579	147.24	157.453	184.597	229.232	-0.515245	0.0265723	0.14268	zinc finger and BTB domain containing 8a [Source:MGI Symbol;Acc:MGI:1920930]
Zfp36	228.43	227.889	231.824	231.667	348.367	308.699	-0.515232	0.0037091	0.036496	zinc finger protein 36 [Source:MGI Symbol;Acc:MGI:99180]
Arhgap10	1672.3	1511.16	1609.19	1614.65	2239.78	2338.16	-0.514877	4.09e-05	0.00106437	Rho GTPase activating protein 10 [Source:MGI Symbol;Acc:MGI:1925764]
Smim7	1581.88	1784.62	1709.44	1635.71	2104.4	2690.67	-0.514786	0.00170501	0.0205905	small integral membrane protein 7 [Source:MGI Symbol;Acc:MGI:1914068]
Fadd	533.004	605.678	452.161	446.284	675.909	779.388	-0.514449	0.0114106	0.0803512	Fas (TNFRSF6)-associated via death domain [Source:MGI Symbol;Acc:MGI:109324]
Sh3bgrl3	701.471	671.512	652.658	532.532	810.333	1015.75	-0.513297	0.00901583	0.0684172	SH3 domain binding glutamic acid-rich protein-like 3 [Source:MGI Symbol;Acc:MGI:1920973]
Tcte2	159.901	151.926	107.558	137.395	200.69	196.63	-0.512263	0.0410371	0.186728	t-complex-associated testis expressed 2 [Source:MGI Symbol;Acc:MGI:98641]
Rbpj-ps3	544.425	558.074	822.871	749.156	1021.44	885.344	-0.512225	0.0301146	0.154927	recombination signal binding protein for immunoglobulin kappa J region, pseudogene 3 [Source:MGI Symbol;Acc:MGI:96525]
Hus1	582.497	572.254	597.312	495.426	792.347	808.934	-0.510904	0.00130783	0.0166297	HUS1 checkpoint clamp component [Source:MGI Symbol;Acc:MGI:1277962]
Rhpn2	2250.99	2267.75	3187.06	3209.24	3794.18	3980.48	-0.510586	0.0193059	0.11549	rhophilin, Rho GTPase binding protein 2 [Source:MGI Symbol;Acc:MGI:1289234]
1810030O07Rik	484.462	548.959	628.64	557.605	743.121	837.46	-0.510291	0.00413381	0.0394377	RIKEN cDNA 1810030O07 gene [Source:MGI Symbol;Acc:MGI:1916405]
Tradd	609.147	600.614	506.462	564.625	745.014	879.231	-0.50967	0.0030667	0.0317211	TNFRSF1A-associated via death domain [Source:MGI Symbol;Acc:MGI:109200]
AV356131	182.744	213.709	181.7	138.398	277.369	232.288	-0.508983	0.0423789	0.191015	expressed sequence AV356131 [Source:MGI Symbol;Acc:MGI:2142184]
Rrp7a	1680.87	1708.66	1957.97	1828.26	2536.08	2568.41	-0.508733	0.000206607	0.00391515	ribosomal RNA processing 7 homolog A [Source:MGI Symbol;Acc:MGI:1922028]
Cmtm7	532.052	563.139	541.967	498.434	753.534	765.125	-0.508188	0.000509284	0.00796645	CKLF-like MARVEL transmembrane domain containing 7 [Source:MGI Symbol;Acc:MGI:2447166]
Rrs1	1188.79	1083.74	1366.93	1368.94	1920.75	1640.28	-0.508137	0.00400566	0.0384808	ribosome biogenesis regulator 1 [Source:MGI Symbol;Acc:MGI:1929721]
Stard10	3688.19	3975.39	2546.93	2571.4	4549.6	4537.77	-0.507789	0.0336466	0.166486	START domain containing 10 [Source:MGI Symbol;Acc:MGI:1860093]
Hnrnpa1	24573.4	25117.4	27532.8	27241.4	38310	35900.8	-0.506693	5.56e-05	0.00136474	heterogeneous nuclear ribonucleoprotein A1 [Source:MGI Symbol;Acc:MGI:104820]
Ppia	22522.3	24294	26224.3	23982	38186	30700.8	-0.505924	0.0011158	0.0146901	peptidylprolyl isomerase A [Source:MGI Symbol;Acc:MGI:97749]
Spag7	1658.02	1771.46	1183.14	1084.12	1851.65	2190.44	-0.504832	0.0459777	0.201251	sperm associated antigen 7 [Source:MGI Symbol;Acc:MGI:107380]
Bcat2	423.548	430.457	307.01	292.843	512.138	519.592	-0.504808	0.0337693	0.166794	branched chain aminotransferase 2, mitochondrial [Source:MGI Symbol;Acc:MGI:1276534]
Ccdc167	112.311	119.515	116.956	123.355	196.903	137.539	-0.504061	0.0480979	0.207253	coiled-coil domain containing 167 [Source:MGI Symbol;Acc:MGI:1915847]
Abhd14a	153.239	143.823	130.532	127.367	195.01	198.668	-0.50393	0.0196875	0.116914	abhydrolase domain containing 14A [Source:MGI Symbol;Acc:MGI:1915894]
Dpp3	5267.22	5083.44	4615.6	4517	6728.79	7080.72	-0.503375	0.000229944	0.00421987	dipeptidylpeptidase 3 [Source:MGI Symbol;Acc:MGI:1922471]
Myo9a	3124.73	2870.39	2016.45	1979.7	3413.62	3664.65	-0.502642	0.037758	0.178087	myosin IXa [Source:MGI Symbol;Acc:MGI:107735]
Rtn4ip1	550.136	574.28	501.241	536.544	753.534	778.369	-0.502595	0.000718441	0.0104495	reticulon 4 interacting protein 1 [Source:MGI Symbol;Acc:MGI:2178759]
Hspd1	12058.3	11016.7	14694.7	14040.4	19870.2	16818.5	-0.502125	0.00590374	0.0507991	heat shock protein 1 (chaperonin) [Source:MGI Symbol;Acc:MGI:96242]
Eif2s2	12796.8	12913.7	13571.1	13304.3	18534.5	18703.3	-0.502097	3.19e-06	0.000128086	eukaryotic translation initiation factor 2, subunit 2 (beta) [Source:MGI Symbol;Acc:MGI:1914454]
Acat2	4547.66	4639.82	3410.53	3353.65	5969.58	5325.31	-0.501945	0.0146088	0.0951777	acetyl-Coenzyme A acetyltransferase 2 [Source:MGI Symbol;Acc:MGI:87871]
Rexo5	266.502	262.325	204.673	208.6	353.101	313.793	-0.501343	0.0214831	0.1239	RNA exonuclease 5 [Source:MGI Symbol;Acc:MGI:1919402]
Tmem106a	257.936	248.146	174.39	186.537	284.942	329.075	-0.501276	0.0466887	0.203183	transmembrane protein 106A [Source:MGI Symbol;Acc:MGI:1922056]
Ttc21b	793.795	817.361	756.039	803.312	1232.54	1010.66	-0.501091	0.00135243	0.0170659	tetratricopeptide repeat domain 21B [Source:MGI Symbol;Acc:MGI:1920918]
Yif1b	230.334	255.235	223.47	198.571	286.835	355.564	-0.500778	0.0184024	0.112098	Yip1 interacting factor homolog B (S, cerevisiae) [Source:MGI Symbol;Acc:MGI:1924504]
Morf4l2	5493.74	5444.01	5949.11	5705.42	7440.67	8541.69	-0.500629	0.000144361	0.0029298	mortality factor 4 like 2 [Source:MGI Symbol;Acc:MGI:1927167]
Taf10	1588.54	1548.63	1696.91	1565.51	2233.15	2292.32	-0.500115	5.68e-05	0.0013902	TATA-box binding protein associated factor 10 [Source:MGI Symbol;Acc:MGI:1346320]
Akt3	1370.58	1374.42	994.128	1046.01	1585.64	1798.2	-0.499888	0.0163463	0.102822	thymoma viral proto-oncogene 3 [Source:MGI Symbol;Acc:MGI:1345147]
Ltk	276.02	296.762	244.355	258.745	363.514	397.335	-0.499635	0.00666332	0.0553267	leukocyte tyrosine kinase [Source:MGI Symbol;Acc:MGI:96840]
Vta1	818.541	881.17	810.34	916.638	1098.11	1324.45	-0.499483	0.00183034	0.0217555	vesicle (multivesicular body) trafficking 1 [Source:MGI Symbol;Acc:MGI:1913451]
Gins1	611.051	629.986	607.755	578.665	810.333	905.72	-0.499403	0.000631825	0.00946368	GINS complex subunit 1 (Psf1 homolog) [Source:MGI Symbol;Acc:MGI:1916520]
Tbcb	1365.82	1342.01	1028.59	902.597	1515.59	1761.52	-0.498418	0.0290956	0.15203	tubulin folding cofactor B [Source:MGI Symbol;Acc:MGI:1913661]
Elp6	345.501	373.738	390.55	404.163	590.71	477.821	-0.498039	0.00655148	0.0549134	elongator acetyltransferase complex subunit 6 [Source:MGI Symbol;Acc:MGI:1919349]
Gabpb1	945.13	963.21	1228.04	1264.64	1608.36	1497.65	-0.497418	0.0105414	0.0760271	GA repeat binding protein, beta 1 [Source:MGI Symbol;Acc:MGI:95611]
Tk1	2191.98	2337.63	1789.85	1680.84	2542.7	3104.31	-0.497315	0.0148933	0.0963551	thymidine kinase 1 [Source:MGI Symbol;Acc:MGI:98763]
Nop53	2512.73	2707.32	2438.33	2482.14	3219.56	3937.69	-0.49724	0.000911777	0.0125566	NOP53 ribosome biogenesis factor [Source:MGI Symbol;Acc:MGI:2154441]
Gsdme	222.719	222.825	156.638	163.47	258.436	282.21	-0.497124	0.0464289	0.202535	gasdermin E [Source:MGI Symbol;Acc:MGI:1889850]
Cenpn	756.675	753.552	688.162	676.948	1057.41	970.924	-0.496581	0.000748007	0.0107662	centromere protein N [Source:MGI Symbol;Acc:MGI:1919405]
Aspscr1	1322.99	1250.86	1267.72	1261.63	1815.68	1783.93	-0.496396	4.22e-05	0.00108631	alveolar soft part sarcoma chromosome region, candidate 1 (human) [Source:MGI Symbol;Acc:MGI:1916188]
Gm5518	2067.29	2147.22	1585.18	1764.08	2556.9	2778.29	-0.496309	0.00665651	0.0553267	predicted gene 5518 [Source:MGI Symbol;Acc:MGI:3648673]
Ndufa7	3014.33	3180.31	2578.26	2433	3477.05	4424.68	-0.495883	0.00974986	0.0722352	NADH:ubiquinone oxidoreductase subunit A7 [Source:MGI Symbol;Acc:MGI:1913666]
Itprip	933.708	923.709	1161.21	1230.54	1598.89	1395.77	-0.49543	0.011131	0.0790421	inositol 1,4,5-triphosphate receptor interacting protein [Source:MGI Symbol;Acc:MGI:3042776]
Nipsnap3b	334.079	383.866	255.842	258.745	404.22	464.576	-0.494977	0.0423325	0.191015	nipsnap homolog 3B [Source:MGI Symbol;Acc:MGI:1913786]
Ppp4r1l-ps	554.895	553.01	413.524	463.333	765.84	632.68	-0.494887	0.0168326	0.104925	protein phosphatase 4, regulatory subunit 1-like, pseudogene [Source:MGI Symbol;Acc:MGI:1924560]
Bcl2	577.738	592.511	419.789	378.088	681.588	705.015	-0.494457	0.0440788	0.195944	B cell leukemia/lymphoma 2 [Source:MGI Symbol;Acc:MGI:88138]
Myl12a	2562.22	2464.24	3821.96	3418.84	4223.01	4415.51	-0.494094	0.0300396	0.154805	myosin, light chain 12A, regulatory, non-sarcomeric [Source:MGI Symbol;Acc:MGI:1914518]
Fads1	6542.62	6670.56	5555.42	5753.56	7971.75	9295.6	-0.493908	0.00174141	0.0209083	fatty acid desaturase 1 [Source:MGI Symbol;Acc:MGI:1923517]
Mtg2	212.25	193.452	228.691	195.563	257.489	327.037	-0.493619	0.0196819	0.116914	mitochondrial ribosome associated GTPase 2 [Source:MGI Symbol;Acc:MGI:106565]
Ppp2r1b	1695.14	1604.34	1953.8	1868.38	2576.78	2435.97	-0.493508	0.00103032	0.0137883	protein phosphatase 2, regulatory subunit A, beta [Source:MGI Symbol;Acc:MGI:1920949]
Dnajc4	408.319	456.79	342.515	332.958	474.272	610.266	-0.493061	0.0277032	0.146991	DnaJ heat shock protein family (Hsp40) member C4 [Source:MGI Symbol;Acc:MGI:1927346]
Eif4a-ps4	2740.21	2833.92	3494.07	3170.12	4310.1	4301.41	-0.493008	0.00201788	0.0234797	eukaryotic translation initiation factor 4A, pseudogene 4 [Source:MGI Symbol;Acc:MGI:1195958]
Actr5	946.081	873.067	907.455	992.857	1437.96	1178.76	-0.492851	0.00208334	0.0240556	ARP5 actin-related protein 5 [Source:MGI Symbol;Acc:MGI:1924748]
Pax8	5601.3	5598.97	4748.22	4677.46	7203.06	7308.93	-0.492749	0.00109787	0.0144934	paired box 8 [Source:MGI Symbol;Acc:MGI:97492]
Rrp9	718.603	752.539	978.464	983.831	1384	1031.03	-0.492744	0.0304319	0.155931	ribosomal RNA processing 9, U3 small nucleolar RNA binding protein [Source:MGI Symbol;Acc:MGI:2384313]
Srp9	459.716	461.855	531.524	495.426	605.856	764.106	-0.491548	0.00671985	0.0555754	signal recognition particle 9 [Source:MGI Symbol;Acc:MGI:1350930]
Mrps10	885.167	910.542	922.075	817.352	1289.34	1194.04	-0.490731	0.000496091	0.00784893	mitochondrial ribosomal protein S10 [Source:MGI Symbol;Acc:MGI:1928139]
Pdzd11	644.363	688.731	560.763	606.746	823.586	933.228	-0.490324	0.00331627	0.0335492	PDZ domain containing 11 [Source:MGI Symbol;Acc:MGI:1919871]
Ninl	980.346	933.838	706.959	669.928	1242.95	1066.69	-0.489029	0.0299829	0.154629	ninein-like [Source:MGI Symbol;Acc:MGI:1925427]
Relb	335.983	385.892	462.604	535.541	653.189	553.213	-0.488773	0.0432242	0.193389	avian reticuloendotheliosis viral (v-rel) oncogene related B [Source:MGI Symbol;Acc:MGI:103289]
Cdv3	5776.43	5601	8507.52	8347.02	10525.8	9276.25	-0.488352	0.0390485	0.18177	carnitine deficiency-associated gene expressed in ventricle 3 [Source:MGI Symbol;Acc:MGI:2448759]
Slc39a11	705.278	845.721	941.916	868.499	1123.67	1233.78	-0.488336	0.00597925	0.0512791	solute carrier family 39 (metal ion transporter), member 11 [Source:MGI Symbol;Acc:MGI:1917056]
Zc3h12a	448.294	432.482	520.038	516.486	747.854	596.003	-0.487869	0.0104164	0.0755202	zinc finger CCCH type containing 12A [Source:MGI Symbol;Acc:MGI:2385891]
Ivd	2593.63	2446.01	2450.86	2304.63	3238.49	3626.96	-0.487175	0.00026029	0.00468607	isovaleryl coenzyme A dehydrogenase [Source:MGI Symbol;Acc:MGI:1929242]
Tbl3	2416.6	2350.8	3187.06	3172.13	3990.13	3806.27	-0.48694	0.0132185	0.0889123	transducin (beta)-like 3 [Source:MGI Symbol;Acc:MGI:2384863]
Gfer	1474.33	1512.17	1719.88	1676.83	2106.3	2365.67	-0.486638	0.0011209	0.0147271	growth factor, augmenter of liver regeneration [Source:MGI Symbol;Acc:MGI:107757]
Enoph1	1026.03	913.581	1475.53	1367.94	1834.61	1514.97	-0.486228	0.0488231	0.209237	enolase-phosphatase 1 [Source:MGI Symbol;Acc:MGI:1915120]
Vamp2	513.016	467.932	477.223	476.371	701.468	653.056	-0.485787	0.00112014	0.0147271	vesicle-associated membrane protein 2 [Source:MGI Symbol;Acc:MGI:1313277]
Med10	764.289	774.822	867.774	825.375	1024.28	1238.87	-0.485666	0.00264029	0.0285807	mediator complex subunit 10 [Source:MGI Symbol;Acc:MGI:106331]
Aco1	2585.07	2661.74	2053	1883.42	3557.51	2871	-0.485494	0.0222379	0.12706	aconitase 1 [Source:MGI Symbol;Acc:MGI:87879]
Rpl19-ps11	486.366	526.676	547.188	408.175	591.657	785.501	-0.484447	0.0235125	0.132425	ribosomal protein L19, pseudogene 11 [Source:MGI Symbol;Acc:MGI:3642193]
Pttg1	733.832	796.092	762.304	741.133	922.984	1199.14	-0.484309	0.00481047	0.0438202	pituitary tumor-transforming gene 1 [Source:MGI Symbol;Acc:MGI:1353578]
Cnnm2	725.266	740.385	813.473	746.147	991.143	1124.76	-0.484156	0.00113933	0.0149187	cyclin M2 [Source:MGI Symbol;Acc:MGI:2151054]
Prrc1	510.161	530.728	395.772	435.253	637.096	672.413	-0.484117	0.0121518	0.0835849	proline-rich coiled-coil 1 [Source:MGI Symbol;Acc:MGI:1916106]
Tmem126a	533.955	538.83	594.18	550.584	709.041	841.535	-0.483665	0.00273672	0.0292045	transmembrane protein 126A [Source:MGI Symbol;Acc:MGI:1913521]
Dmac1	375.006	365.635	323.718	389.12	457.232	559.326	-0.483449	0.00945028	0.0705516	distal membrane arm assembly complex 1 [Source:MGI Symbol;Acc:MGI:1914178]
Tent4a	1426.74	1404.81	1375.28	1269.65	1981.34	1846.08	-0.483169	0.000302168	0.0053266	terminal nucleotidyltransferase 4A [Source:MGI Symbol;Acc:MGI:2682295]
Nfkbia	1705.61	1757.28	2184.58	2032.85	2377.04	2988.16	-0.482457	0.00991107	0.0729672	nuclear factor of kappa light polypeptide gene enhancer in B cells inhibitor, alpha [Source:MGI Symbol;Acc:MGI:104741]
Mthfd1l	1060.3	896.363	1444.2	1357.91	1490.97	1832.84	-0.48226	0.0475372	0.205477	methylenetetrahydrofolate dehydrogenase (NADP+ dependent) 1-like [Source:MGI Symbol;Acc:MGI:1924836]
Nudt1	673.869	782.925	615.065	575.657	866.185	983.15	-0.482169	0.0117277	0.0817386	nudix (nucleoside diphosphate linked moiety X)-type motif 1 [Source:MGI Symbol;Acc:MGI:109280]
Arl14ep	786.18	704.936	797.809	804.315	1075.4	1084.01	-0.481486	0.00071823	0.0104495	ADP-ribosylation factor-like 14 effector protein [Source:MGI Symbol;Acc:MGI:1926020]
Parva	3849.05	3539.87	3507.64	3438.9	4746.51	5257.05	-0.480832	0.000231298	0.00423774	parvin, alpha [Source:MGI Symbol;Acc:MGI:1931144]
Timm13	2041.59	2320.41	2293.18	2054.91	2788.83	3288.71	-0.480771	0.00153945	0.0188799	translocase of inner mitochondrial membrane 13 [Source:MGI Symbol;Acc:MGI:1353432]
Tigd3	239.852	231.94	225.558	174.502	321.861	286.285	-0.480501	0.0292713	0.152529	tigger transposable element derived 3 [Source:MGI Symbol;Acc:MGI:2681860]
Mrm1	301.718	299.8	376.975	305.88	481.845	413.636	-0.480453	0.0147803	0.0958437	mitochondrial rRNA methyltransferase 1 [Source:MGI Symbol;Acc:MGI:2443470]
Golm1	5938.23	5938.28	7508.17	7247.86	9393.61	9181.5	-0.480214	0.00421351	0.0399226	golgi membrane protein 1 [Source:MGI Symbol;Acc:MGI:1917329]
Psph	623.424	641.127	616.109	603.737	931.504	800.783	-0.480092	0.00137639	0.0172894	phosphoserine phosphatase [Source:MGI Symbol;Acc:MGI:97788]
Med8	624.376	676.577	770.658	766.205	934.344	1044.28	-0.479806	0.00497431	0.0448988	mediator complex subunit 8 [Source:MGI Symbol;Acc:MGI:1915269]
Rft1	309.332	331.198	297.612	308.889	390.02	479.859	-0.479754	0.00852375	0.0658585	RFT1 homolog [Source:MGI Symbol;Acc:MGI:3607791]
Pcbd1	1120.26	1343.02	1162.25	1111.2	1379.27	1923.51	-0.47962	0.0152998	0.0980448	pterin 4 alpha carbinolamine dehydratase/dimerization cofactor of hepatocyte nuclear factor 1 alpha (TCF1) 1 [Source:MGI Symbol;Acc:MGI:94873]
Cap1	6473.14	6769.82	5653.58	5550.97	8449.8	8589.57	-0.479161	0.00138582	0.0173029	CAP, adenylate cyclase-associated protein 1 (yeast) [Source:MGI Symbol;Acc:MGI:88262]
Tiam1	3843.34	3945.01	3334.3	3558.24	4749.35	5482.21	-0.478998	0.00135012	0.0170627	T cell lymphoma invasion and metastasis 1 [Source:MGI Symbol;Acc:MGI:103306]
Pcgf5	1527.63	1475.71	1600.84	1720.95	2125.23	2282.13	-0.478782	0.00060974	0.00922455	polycomb group ring finger 5 [Source:MGI Symbol;Acc:MGI:1923505]
Tubb2a	1277.31	1299.47	1512.08	1607.63	2099.67	1867.48	-0.478206	0.00515912	0.0461897	tubulin, beta 2A class IIA [Source:MGI Symbol;Acc:MGI:107861]
Cst3	4405.85	4746.16	3363.54	3206.23	4886.61	6063.95	-0.47818	0.0338348	0.167017	cystatin C [Source:MGI Symbol;Acc:MGI:102519]
Cibar1	569.172	515.535	694.428	659.899	741.227	957.68	-0.478177	0.0226869	0.128782	CBY1 interacting BAR domain containing 1 [Source:MGI Symbol;Acc:MGI:1915349]
Syngr2	1782.71	1746.13	1997.65	1858.35	2638.32	2504.23	-0.47804	0.000331882	0.00570894	synaptogyrin 2 [Source:MGI Symbol;Acc:MGI:1328324]
Ears2	235.093	233.966	280.904	277.799	356.887	358.62	-0.477948	0.0119643	0.0826582	glutamyl-tRNA synthetase 2, mitochondrial [Source:MGI Symbol;Acc:MGI:1914667]
Dnajb6	3128.54	3144.87	3387.55	3341.62	4178.52	4870.92	-0.47706	0.000487282	0.00776141	DnaJ heat shock protein family (Hsp40) member B6 [Source:MGI Symbol;Acc:MGI:1344381]
Stxbp5	2262.41	2037.83	2370.45	2550.34	3473.26	2941.3	-0.476509	0.0036045	0.0356388	syntaxin binding protein 5 (tomosyn) [Source:MGI Symbol;Acc:MGI:1926058]
Snrpb2	1681.82	1727.9	1916.2	1772.1	2371.36	2564.34	-0.475865	0.000401074	0.00661055	U2 small nuclear ribonucleoprotein B [Source:MGI Symbol;Acc:MGI:104805]
Npepps	6885.27	6499.39	5444.73	5752.55	8168.65	8920.68	-0.475444	0.0029117	0.0305369	aminopeptidase puromycin sensitive [Source:MGI Symbol;Acc:MGI:1101358]
Rhbdd3	389.283	422.354	358.179	352.013	602.07	455.407	-0.475263	0.0180779	0.110854	rhomboid domain containing 3 [Source:MGI Symbol;Acc:MGI:2444684]
Gmppb	247.466	248.146	248.532	210.606	304.822	358.62	-0.47433	0.0152576	0.0980448	GDP-mannose pyrophosphorylase B [Source:MGI Symbol;Acc:MGI:2660880]
Cep295	819.493	755.578	770.658	853.456	1179.53	1042.24	-0.474105	0.0015041	0.0185286	centrosomal protein 295 [Source:MGI Symbol;Acc:MGI:2442521]
Nelfe	3113.31	3364.65	2812.17	2496.18	4195.56	3983.54	-0.472896	0.00602927	0.0515934	negative elongation factor complex member E, Rdbp [Source:MGI Symbol;Acc:MGI:102744]
Wtip	340.742	390.956	295.523	327.944	537.698	402.429	-0.472851	0.0297368	0.154083	WT1-interacting protein [Source:MGI Symbol;Acc:MGI:2141920]
Rpl4	27926.5	29381.5	37323.7	35616.5	43263.8	47077.1	-0.472193	0.00860382	0.0662319	ribosomal protein L4 [Source:MGI Symbol;Acc:MGI:1915141]
Eprs	6267.55	5526.05	7541.59	7696.15	10356.4	8385.81	-0.471691	0.019616	0.116829	glutamyl-prolyl-tRNA synthetase [Source:MGI Symbol;Acc:MGI:97838]
Tmem164	1085.99	1239.72	961.756	947.727	1445.54	1488.48	-0.470363	0.00733444	0.0592364	transmembrane protein 164 [Source:MGI Symbol;Acc:MGI:2148020]
Zfp472	263.646	286.633	289.258	265.765	368.247	397.335	-0.47022	0.00603028	0.0515934	zinc finger protein 472 [Source:MGI Symbol;Acc:MGI:2385049]
Gng12	3980.4	4050.34	3823.01	3468.98	5023.88	5588.16	-0.469976	0.000791627	0.0112863	guanine nucleotide binding protein (G protein), gamma 12 [Source:MGI Symbol;Acc:MGI:1336171]
Ndst1	7304.05	7024.04	6529.71	6679.22	10061	9006.26	-0.469729	0.000309743	0.00543476	N-deacetylase/N-sulfotransferase (heparan glucosaminyl) 1 [Source:MGI Symbol;Acc:MGI:104719]
Pes1	1843.62	1818.05	2613.76	2547.33	3195.89	2912.77	-0.469728	0.0321923	0.161312	pescadillo ribosomal biogenesis factor 1 [Source:MGI Symbol;Acc:MGI:1890613]
Rcn1	326.465	302.839	371.754	353.016	408.953	528.761	-0.469557	0.0198824	0.11753	reticulocalbin 1 [Source:MGI Symbol;Acc:MGI:104559]
Mon1b	731.928	719.116	776.924	674.942	1040.37	968.886	-0.469384	0.00125421	0.016088	MON1 homolog B, secretory traffciking associated [Source:MGI Symbol;Acc:MGI:1923231]
Nsl1	612.002	586.434	771.702	759.185	863.345	1025.94	-0.469301	0.0191452	0.11501	NSL1, MIS12 kinetochore complex component [Source:MGI Symbol;Acc:MGI:2685830]
Ddx39b	6013.42	5301.2	6716.63	6390.39	9791.21	7111.28	-0.469125	0.0152858	0.0980448	DEAD box helicase 39b [Source:MGI Symbol;Acc:MGI:99240]
Carm1	1596.16	1509.13	1729.28	1633.7	2523.77	1951.02	-0.46864	0.00531941	0.0471916	coactivator-associated arginine methyltransferase 1 [Source:MGI Symbol;Acc:MGI:1913208]
Trmt112-ps2	448.294	429.444	543.011	469.351	581.244	726.41	-0.468393	0.0155117	0.0990544	tRNA methyltransferase 11-2, pseudogene 2 [Source:MGI Symbol;Acc:MGI:3651720]
Nudt2	327.417	376.776	332.072	324.935	397.593	544.043	-0.467805	0.0236325	0.132709	nudix (nucleoside diphosphate linked moiety X)-type motif 2 [Source:MGI Symbol;Acc:MGI:1913651]
Dut	4013.71	4154.67	3752	3695.63	5259.59	5538.24	-0.46767	0.000227224	0.00417693	deoxyuridine triphosphatase [Source:MGI Symbol;Acc:MGI:1346051]
Prdx4	1056.49	1077.66	1133.01	988.846	1281.77	1659.64	-0.466818	0.00654691	0.0549086	peroxiredoxin 4 [Source:MGI Symbol;Acc:MGI:1859815]
Eef1d	4614.29	4534.48	6170.49	5769.6	7238.09	7331.34	-0.466498	0.0129618	0.0874722	eukaryotic translation elongation factor 1 delta (guanine nucleotide exchange protein) [Source:MGI Symbol;Acc:MGI:1913906]
Osgep	595.822	586.434	415.612	444.278	669.282	741.692	-0.466165	0.0370272	0.176524	O-sialoglycoprotein endopeptidase [Source:MGI Symbol;Acc:MGI:1913496]
Anp32b	6692.05	6541.93	8048.05	7681.1	9948.35	10046.5	-0.465432	0.00215663	0.0246614	acidic (leucine-rich) nuclear phosphoprotein 32 family, member B [Source:MGI Symbol;Acc:MGI:1914878]
Rbm3	2999.1	2869.37	2747.43	2753.92	3488.41	4361.52	-0.465408	0.00237613	0.0265489	RNA binding motif (RNP1, RRM) protein 3 [Source:MGI Symbol;Acc:MGI:1099460]
Cnn2	2784.94	2824.81	2708.79	2678.71	3752.52	3838.87	-0.465259	4.04e-05	0.00105218	calponin 2 [Source:MGI Symbol;Acc:MGI:105093]
Mocs2	873.745	865.977	939.827	869.502	1019.54	1430.41	-0.465057	0.0137116	0.0912047	molybdenum cofactor synthesis 2 [Source:MGI Symbol;Acc:MGI:1336894]
Dnal4	770	804.194	638.038	632.821	882.278	1080.96	-0.464405	0.0168937	0.105148	dynein, axonemal, light chain 4 [Source:MGI Symbol;Acc:MGI:1859217]
Scx	1391.52	1433.17	1634.25	1596.59	1813.78	2363.63	-0.464275	0.00903623	0.0684983	scleraxis [Source:MGI Symbol;Acc:MGI:102934]
Spint2	10882.8	11650.7	11427.3	10871.3	14575.6	16329.5	-0.463302	0.00017907	0.00349312	serine protease inhibitor, Kunitz type 2 [Source:MGI Symbol;Acc:MGI:1338031]
Gdi1	2157.71	2162.41	1515.21	1441.15	2628.85	2386.05	-0.462926	0.047514	0.205477	guanosine diphosphate (GDP) dissociation inhibitor 1 [Source:MGI Symbol;Acc:MGI:99846]
Trip10	5393.81	5163.45	5327.78	5132.77	6915.28	7569.74	-0.462906	8.34e-05	0.00191779	thyroid hormone receptor interactor 10 [Source:MGI Symbol;Acc:MGI:2146901]
Pgm3	301.718	313.98	298.656	294.848	430.726	402.429	-0.462856	0.00439713	0.0408861	phosphoglucomutase 3 [Source:MGI Symbol;Acc:MGI:97566]
Wwp2	896.588	827.49	899.101	906.609	1118.94	1313.24	-0.462412	0.00197694	0.0231494	WW domain containing E3 ubiquitin protein ligase 2 [Source:MGI Symbol;Acc:MGI:1914144]
Plxnb2	25913.5	25166	25570.6	24990.9	37035.8	32975.8	-0.462191	9.27e-05	0.00209108	plexin B2 [Source:MGI Symbol;Acc:MGI:2154239]
Vps39	1110.74	1136.41	845.844	909.618	1370.75	1386.6	-0.462162	0.0139015	0.0920162	VPS39 HOPS complex subunit [Source:MGI Symbol;Acc:MGI:2443189]
Sfpq	7559.13	6715.12	9112.15	8846.46	11836.9	10359.2	-0.461807	0.012161	0.0835994	splicing factor proline/glutamine rich (polypyrimidine tract binding protein associated) [Source:MGI Symbol;Acc:MGI:1918764]
Miip	281.731	286.633	230.78	222.641	351.207	352.508	-0.461552	0.0245314	0.135675	migration and invasion inhibitory protein [Source:MGI Symbol;Acc:MGI:106506]
Fzd6	2595.54	2571.6	3756.18	3637.47	4285.49	4361.52	-0.461399	0.0373569	0.177114	frizzled class receptor 6 [Source:MGI Symbol;Acc:MGI:108474]
Sult1c2	591.063	614.793	668.321	634.827	733.654	993.338	-0.460878	0.0138829	0.0919829	sulfotransferase family, cytosolic, 1C, member 2 [Source:MGI Symbol;Acc:MGI:1916333]
Stxbp1	453.053	462.867	494.976	602.734	764.894	620.454	-0.460841	0.0240562	0.134302	syntaxin binding protein 1 [Source:MGI Symbol;Acc:MGI:107363]
Sfxn1	2154.86	2097.59	2770.4	2783.01	3786.6	2960.66	-0.46078	0.0265585	0.142656	sideroflexin 1 [Source:MGI Symbol;Acc:MGI:2137677]
Gnaq	1915.01	1833.24	2167.87	2113.08	2851.31	2671.31	-0.46021	0.00143688	0.0177797	guanine nucleotide binding protein, alpha q polypeptide [Source:MGI Symbol;Acc:MGI:95776]
A730017L22Rik	174.178	194.465	172.302	226.652	266.009	261.834	-0.459854	0.0330717	0.164279	RIKEN cDNA A730017L22 gene [Source:MGI Symbol;Acc:MGI:3584452]
Leng8	2922	2631.36	3083.68	3274.42	4884.72	3302.98	-0.459274	0.026774	0.143392	leukocyte receptor cluster (LRC) member 8 [Source:MGI Symbol;Acc:MGI:2142195]
Tmem258	1251.61	1351.13	1305.32	1182.4	1617.83	1881.74	-0.459272	0.0019805	0.0231674	transmembrane protein 258 [Source:MGI Symbol;Acc:MGI:1916288]
Smg9	797.602	712.026	706.959	738.124	1082.02	948.51	-0.458869	0.00250729	0.0274231	smg-9 homolog, nonsense mediated mRNA decay factor (C, elegans) [Source:MGI Symbol;Acc:MGI:1919247]
Cstf2t	3077.14	3082.07	2264.98	2195.32	3798.91	3498.59	-0.458716	0.0295669	0.153514	cleavage stimulation factor, 3' pre-RNA subunit 2, tau [Source:MGI Symbol;Acc:MGI:1932622]
Depdc5	1928.33	2052.01	1923.51	1979.7	2922.31	2494.04	-0.458609	0.000858119	0.0119786	DEP domain containing 5 [Source:MGI Symbol;Acc:MGI:2141101]
Gm49980	949.889	989.544	918.942	930.678	1567.65	1035.11	-0.458495	0.0261327	0.141326	predicted gene, 49980 [Source:MGI Symbol;Acc:MGI:6275257]
Mprip	4778.95	4757.31	5252.59	5214	7117.87	6620.21	-0.458028	0.000318493	0.00553556	myosin phosphatase Rho interacting protein [Source:MGI Symbol;Acc:MGI:1349438]
Trim13	135.154	132.682	122.178	120.346	187.437	163.009	-0.457971	0.0391311	0.182025	tripartite motif-containing 13 [Source:MGI Symbol;Acc:MGI:1913847]
Pwwp3a	2834.44	2828.86	1974.68	1959.64	3606.74	2984.09	-0.457763	0.0495527	0.21138	PWWP domain containing 3A, DNA repair factor [Source:MGI Symbol;Acc:MGI:1915364]
Paqr7	516.823	468.945	688.162	651.876	717.561	879.231	-0.457456	0.0452302	0.1989	progestin and adipoQ receptor family member VII [Source:MGI Symbol;Acc:MGI:1919154]
Gm28661	435.921	486.163	486.622	480.382	765.84	529.78	-0.456639	0.0276926	0.146982	predicted gene 28661 [Source:MGI Symbol;Acc:MGI:5579367]
Thoc6	804.264	888.26	1030.68	1014.92	1281.77	1282.68	-0.456555	0.00743683	0.0597433	THO complex 6 [Source:MGI Symbol;Acc:MGI:2677480]
Ppcdc	1035.55	1022.97	804.074	882.54	1293.12	1276.57	-0.456387	0.00842376	0.0652684	phosphopantothenoylcysteine decarboxylase [Source:MGI Symbol;Acc:MGI:1914062]
Snrpb	4510.54	4761.36	5720.41	5495.82	6862.27	7187.69	-0.455811	0.00455651	0.041963	small nuclear ribonucleoprotein B [Source:MGI Symbol;Acc:MGI:98342]
Gps2	1095.51	1039.17	977.42	999.877	1350.87	1469.12	-0.45558	0.000977494	0.0132742	G protein pathway suppressor 2 [Source:MGI Symbol;Acc:MGI:1891751]
Fam172a	503.498	507.432	546.144	502.446	727.974	683.62	-0.455361	0.00188996	0.022336	family with sequence similarity 172, member A [Source:MGI Symbol;Acc:MGI:1915925]
Ube2d-ps	269.357	297.775	328.939	326.941	390.02	448.276	-0.455161	0.0159572	0.101335	ubiquitin-conjugating enzyme E2D, pseudogene [Source:MGI Symbol;Acc:MGI:1913774]
Galnt4	554.895	564.151	668.321	667.922	875.652	806.896	-0.45513	0.00781686	0.061808	polypeptide N-acetylgalactosaminyltransferase 4 [Source:MGI Symbol;Acc:MGI:894692]
Cnpy3	1004.14	1033.1	962.801	1007.9	1391.58	1355.01	-0.454783	0.000327506	0.00566255	canopy FGF signaling regulator 3 [Source:MGI Symbol;Acc:MGI:1919279]
Fam98b	1026.98	898.388	1167.47	1221.52	1477.72	1478.29	-0.454571	0.012401	0.0845826	family with sequence similarity 98, member B [Source:MGI Symbol;Acc:MGI:1915465]
Dennd1c	150.383	159.016	144.107	155.447	190.277	227.194	-0.454469	0.0316378	0.159809	DENN/MADD domain containing 1C [Source:MGI Symbol;Acc:MGI:1918035]
Faap24	418.789	357.532	360.267	379.091	443.033	596.003	-0.45442	0.024095	0.134473	Fanconi anemia core complex associated protein 24 [Source:MGI Symbol;Acc:MGI:2142208]
Clint1	3171.37	3037.5	4133.15	4141.92	4804.25	5118.49	-0.454386	0.0207558	0.12101	clathrin interactor 1 [Source:MGI Symbol;Acc:MGI:2144243]
Hnrnpm	9658.79	9267.48	9493.3	8999.9	13922.4	11702	-0.453757	0.000818914	0.0115463	heterogeneous nuclear ribonucleoprotein M [Source:MGI Symbol;Acc:MGI:1926465]
Fermt1	3672.97	3840.69	3259.11	3310.53	5131.79	4512.3	-0.453751	0.00237295	0.0265313	fermitin family member 1 [Source:MGI Symbol;Acc:MGI:2443583]
Rce1	1473.37	1733.98	1456.73	1510.35	2154.58	2073.27	-0.453674	0.00186539	0.0220673	Ras converting CAAX endopeptidase 1 [Source:MGI Symbol;Acc:MGI:1336895]
Sra1	1369.63	1430.13	1197.76	1199.45	1653.8	1905.17	-0.453586	0.00523096	0.0466314	steroid receptor RNA activator 1 [Source:MGI Symbol;Acc:MGI:1344414]
Ifitm2	731.928	797.104	819.738	857.468	1016.7	1178.76	-0.453571	0.00390177	0.0378778	interferon induced transmembrane protein 2 [Source:MGI Symbol;Acc:MGI:1933382]
Shank2	2430.88	2241.41	1629.03	1811.21	3061.47	2493.02	-0.453465	0.0396507	0.183542	SH3 and multiple ankyrin repeat domains 2 [Source:MGI Symbol;Acc:MGI:2671987]
Cbr4	466.378	453.752	402.037	435.253	540.538	663.244	-0.45342	0.0105635	0.0760556	carbonyl reductase 4 [Source:MGI Symbol;Acc:MGI:2384567]
Osgin2	194.166	253.21	187.965	201.58	304.822	267.947	-0.453323	0.0409075	0.186291	oxidative stress induced growth inhibitor family member 2 [Source:MGI Symbol;Acc:MGI:2384798]
Bola2	691.953	698.859	832.269	774.228	925.824	1125.78	-0.453023	0.00970341	0.0719926	bolA-like 2 (E, coli) [Source:MGI Symbol;Acc:MGI:1913412]
Cttn	5408.08	5400.46	5636.87	5489.8	7129.23	7884.56	-0.453012	0.000129614	0.00269315	cortactin [Source:MGI Symbol;Acc:MGI:99695]
Bzw2	1786.51	1763.35	2386.12	2162.22	3105.96	2434.95	-0.452686	0.0272373	0.145403	basic leucine zipper and W2 domains 2 [Source:MGI Symbol;Acc:MGI:1914162]
Srbd1	1647.55	1527.36	1724.06	1746.02	2238.83	2307.6	-0.452457	0.000669757	0.00988891	S1 RNA binding domain 1 [Source:MGI Symbol;Acc:MGI:1925836]
Poc1b	801.409	736.334	898.057	891.566	1175.74	1100.31	-0.452349	0.00490675	0.0444616	POC1 centriolar protein B [Source:MGI Symbol;Acc:MGI:1918511]
Eif1ax	3317	3543.92	3441.86	3382.73	4150.12	5211.2	-0.452063	0.0026726	0.0287942	eukaryotic translation initiation factor 1A, X-linked [Source:MGI Symbol;Acc:MGI:1913485]
Prps1	1057.44	1069.56	1300.09	1193.43	1612.15	1545.53	-0.451019	0.00436598	0.0407614	phosphoribosyl pyrophosphate synthetase 1 [Source:MGI Symbol;Acc:MGI:97775]
Apex2	414.981	369.686	469.914	539.553	629.523	596.003	-0.45031	0.0318705	0.160475	apurinic/apyrimidinic endonuclease 2 [Source:MGI Symbol;Acc:MGI:1924872]
Taldo1	5569.89	5553.4	4706.45	4436.77	6537.57	7306.89	-0.450161	0.00699006	0.0573206	transaldolase 1 [Source:MGI Symbol;Acc:MGI:1274789]
Nup35	647.219	611.755	639.082	668.925	851.039	902.664	-0.450143	0.00128344	0.0163647	nucleoporin 35 [Source:MGI Symbol;Acc:MGI:1916732]
Eif3c	10583.9	10019	13781	13094.7	17042.6	15388.1	-0.4501	0.0181353	0.111042	eukaryotic translation initiation factor 3, subunit C [Source:MGI Symbol;Acc:MGI:1926966]
Rnd3	1114.55	1098.93	1522.52	1504.33	1861.12	1717.71	-0.449994	0.0321775	0.161312	Rho family GTPase 3 [Source:MGI Symbol;Acc:MGI:1921444]
Psmd10	651.026	636.063	621.33	558.607	703.361	980.093	-0.448192	0.0234991	0.132425	proteasome (prosome, macropain) 26S subunit, non-ATPase, 10 [Source:MGI Symbol;Acc:MGI:1858898]
Cep63	461.619	486.163	529.436	532.532	665.495	705.015	-0.447826	0.00439012	0.0408717	centrosomal protein 63 [Source:MGI Symbol;Acc:MGI:2158560]
Akip1	671.014	782.925	598.357	538.55	790.453	976.018	-0.447186	0.0384405	0.179848	A kinase (PRKA) interacting protein 1 [Source:MGI Symbol;Acc:MGI:3041226]
Rps28	6191.41	6665.49	8198.42	7778.38	9114.35	10536.5	-0.446847	0.0125328	0.0852552	ribosomal protein S28 [Source:MGI Symbol;Acc:MGI:1859516]
1110008P14Rik	1037.45	1028.03	1273.99	1113.2	1548.72	1485.42	-0.446831	0.00513301	0.0460056	RIKEN cDNA 1110008P14 gene [Source:MGI Symbol;Acc:MGI:1920987]
Gtdc1	327.417	356.519	303.877	279.805	397.593	466.614	-0.446828	0.021627	0.124384	glycosyltransferase-like domain containing 1 [Source:MGI Symbol;Acc:MGI:2444269]
Usf2	580.593	660.371	575.383	515.483	709.041	880.25	-0.446634	0.017615	0.10874	upstream transcription factor 2 [Source:MGI Symbol;Acc:MGI:99961]
Slc3a2	7039.46	6865.02	9051.58	8614.79	11253.8	10254.3	-0.44632	0.0130865	0.0881343	solute carrier family 3 (activators of dibasic and neutral amino acid transport), member 2 [Source:MGI Symbol;Acc:MGI:96955]
Pgs1	2764	2896.72	2705.66	2588.45	4134.97	3327.43	-0.446241	0.00362134	0.0357839	phosphatidylglycerophosphate synthase 1 [Source:MGI Symbol;Acc:MGI:1921701]
Gm15427	1982.58	2114.81	1809.69	1674.82	2303.2	2860.81	-0.445796	0.0119033	0.0824127	predicted pseudogene 15427 [Source:MGI Symbol;Acc:MGI:3642341]
Kat5	1947.37	1975.04	2120.88	1973.68	2733.93	2724.29	-0.44545	0.000222407	0.00411577	K(lysine) acetyltransferase 5 [Source:MGI Symbol;Acc:MGI:1932051]
Rpl28	7554.37	7843.43	8552.43	8012.06	9805.41	11942.5	-0.444488	0.00262563	0.0284733	ribosomal protein L28 [Source:MGI Symbol;Acc:MGI:101839]
Rpf2	947.033	881.17	1252.06	1123.23	1459.74	1399.84	-0.444399	0.024214	0.134684	ribosome production factor 2 homolog [Source:MGI Symbol;Acc:MGI:1914489]
Med9	778.566	855.849	627.596	575.657	910.678	1019.83	-0.444047	0.0427824	0.192145	mediator complex subunit 9 [Source:MGI Symbol;Acc:MGI:2183151]
Tti2	600.581	650.243	672.498	664.913	970.317	789.576	-0.444034	0.00736265	0.0594064	TELO2 interacting protein 2 [Source:MGI Symbol;Acc:MGI:2384576]
Hsp90b1	15393.3	14325.6	15265.9	14415.5	19414.9	20978.3	-0.443625	0.000173138	0.00340142	heat shock protein 90, beta (Grp94), member 1 [Source:MGI Symbol;Acc:MGI:98817]
Kremen1	1556.18	1503.05	1723.02	1627.68	2064.65	2293.34	-0.443321	0.00153002	0.0187781	kringle containing transmembrane protein 1 [Source:MGI Symbol;Acc:MGI:1933988]
Helz2	628.183	677.589	601.489	732.107	780.04	1014.73	-0.443252	0.0187983	0.113347	helicase with zinc finger 2, transcriptional coactivator [Source:MGI Symbol;Acc:MGI:2385169]
Bag3	1070.77	915.607	958.624	1011.91	1444.59	1244.98	-0.443045	0.00429154	0.0403841	BCL2-associated athanogene 3 [Source:MGI Symbol;Acc:MGI:1352493]
Cdc25a	1576.17	1519.26	1655.14	1743.02	2386.51	2026.41	-0.442878	0.00308533	0.0318318	cell division cycle 25A [Source:MGI Symbol;Acc:MGI:103198]
Nsa2	2355.69	2537.16	2581.39	2364.81	3169.39	3515.91	-0.442459	0.000768811	0.0110159	NSA2 ribosome biogenesis homolog [Source:MGI Symbol;Acc:MGI:1913883]
Gm4204	2303.34	2261.67	2522.91	2332.71	3008.46	3388.56	-0.441539	0.00104655	0.0139583	predicted gene 4204 [Source:MGI Symbol;Acc:MGI:3782381]
Ocel1	997.478	942.953	795.72	795.289	1303.54	1094.2	-0.441405	0.0164593	0.10318	occludin/ELL domain containing 1 [Source:MGI Symbol;Acc:MGI:1924340]
Entpd6	461.619	435.521	418.745	427.229	653.189	529.78	-0.441033	0.0106399	0.0764057	ectonucleoside triphosphate diphosphohydrolase 6 [Source:MGI Symbol;Acc:MGI:1202295]
Firre	622.472	524.651	500.197	578.665	821.693	687.695	-0.439485	0.0155204	0.0990544	functional intergenic repeating RNA element [Source:MGI Symbol;Acc:MGI:2147989]
Coro1b	5595.59	5895.74	4218.78	4184.04	6108.74	7380.25	-0.439387	0.0406492	0.185776	coronin, actin binding protein 1B [Source:MGI Symbol;Acc:MGI:1345963]
Xrn2	4336.37	4072.63	4523.7	4295.36	5758.48	5921.31	-0.439252	0.000212134	0.00398346	5'-3' exoribonuclease 2 [Source:MGI Symbol;Acc:MGI:894687]
Ptprj	2858.23	2704.28	2165.78	2187.29	3245.12	3477.19	-0.439152	0.0163883	0.102969	protein tyrosine phosphatase, receptor type, J [Source:MGI Symbol;Acc:MGI:104574]
Dhps	728.121	688.731	745.596	749.156	943.811	1030.01	-0.439014	0.00176622	0.0211602	deoxyhypusine synthase [Source:MGI Symbol;Acc:MGI:2683592]
Yif1a	1540	1721.83	1367.97	1316.79	1841.24	2188.4	-0.438442	0.0161886	0.102218	Yip1 interacting factor homolog A (S, cerevisiae) [Source:MGI Symbol;Acc:MGI:1915340]
Aurkaip1	1849.33	2150.26	1933.96	1818.23	2377.99	2874.06	-0.438275	0.00621208	0.0527505	aurora kinase A interacting protein 1 [Source:MGI Symbol;Acc:MGI:1913327]
Pnpla6	3176.13	2892.67	2196.06	2432	3946.59	3295.84	-0.437326	0.0336813	0.16652	patatin-like phospholipase domain containing 6 [Source:MGI Symbol;Acc:MGI:1354723]
Rrp36	551.088	572.254	604.622	646.861	758.267	849.686	-0.437325	0.00600992	0.051499	ribosomal RNA processing 36 [Source:MGI Symbol;Acc:MGI:2385053]
Csnk2b	3521.63	3290.71	3860.6	3680.59	5050.38	4662.07	-0.436564	0.00138543	0.0173029	casein kinase 2, beta polypeptide [Source:MGI Symbol;Acc:MGI:88548]
Tle1	710.037	703.923	631.773	622.792	925.824	878.212	-0.435112	0.0039505	0.0381721	transducin-like enhancer of split 1 [Source:MGI Symbol;Acc:MGI:104636]
Lbr	2358.54	2344.72	2795.46	2831.15	3601.06	3381.42	-0.43508	0.00572708	0.0497437	lamin B receptor [Source:MGI Symbol;Acc:MGI:2138281]
Ccar2	1917.86	1962.88	1735.55	1827.26	2743.39	2286.21	-0.434532	0.00385062	0.0376235	cell cycle activator and apoptosis regulator 2 [Source:MGI Symbol;Acc:MGI:2444228]
Pfn1	10396.4	10372.5	10843.5	10358.8	13706.6	14652.5	-0.4344	9.86e-05	0.00220575	profilin 1 [Source:MGI Symbol;Acc:MGI:97549]
Smarcb1	2515.59	2381.18	2535.44	2467.1	3087.03	3601.49	-0.434251	0.00126275	0.0161805	SWI/SNF related, matrix associated, actin dependent regulator of chromatin, subfamily b, member 1 [Source:MGI Symbol;Acc:MGI:1328366]
Cd2bp2	2456.58	2496.65	2333.9	2354.78	3527.22	2986.13	-0.434166	0.00174563	0.0209438	CD2 cytoplasmic tail binding protein 2 [Source:MGI Symbol;Acc:MGI:1917483]
Malt1	511.112	500.343	506.462	459.322	638.989	696.865	-0.434016	0.00443318	0.041157	MALT1 paracaspase [Source:MGI Symbol;Acc:MGI:2445027]
Eif4a1	13169.9	13102.1	16557.7	15513.6	20226.1	19156.6	-0.433015	0.00788382	0.062217	eukaryotic translation initiation factor 4A1 [Source:MGI Symbol;Acc:MGI:95303]
Snapc2	1142.15	1123.24	962.801	860.476	1342.35	1416.14	-0.432079	0.0171501	0.106464	small nuclear RNA activating complex, polypeptide 2 [Source:MGI Symbol;Acc:MGI:1914861]
Psmf1	1559.99	1519.26	1535.05	1459.2	1969.03	2128.29	-0.432033	0.000557808	0.00855598	proteasome (prosome, macropain) inhibitor subunit 1 [Source:MGI Symbol;Acc:MGI:1346072]
Htatsf1	1199.26	1277.19	1109	1137.27	1562.92	1622.96	-0.431963	0.00178072	0.0213185	HIV TAT specific factor 1 [Source:MGI Symbol;Acc:MGI:1919709]
Hspe1	4384.91	4410.91	4229.22	3829.02	5039.97	6328.84	-0.431913	0.00705835	0.0577093	heat shock protein 1 (chaperonin 10) [Source:MGI Symbol;Acc:MGI:104680]
Rxrb	2126.3	2161.4	2211.73	2052.91	2983.84	2781.35	-0.431148	0.000400219	0.00660301	retinoid X receptor beta [Source:MGI Symbol;Acc:MGI:98215]
Zfp101	475.896	440.585	385.329	362.042	557.577	564.42	-0.431148	0.0220082	0.126051	zinc finger protein 101 [Source:MGI Symbol;Acc:MGI:107547]
Snupn	284.586	266.377	286.125	259.747	363.514	375.94	-0.431024	0.0110567	0.0787165	snurportin 1 [Source:MGI Symbol;Acc:MGI:1913319]
Fer	638.653	622.896	487.666	473.362	697.682	800.783	-0.430814	0.0387999	0.180866	fer (fms/fps related) protein kinase [Source:MGI Symbol;Acc:MGI:105917]
Smap2	1303.96	1282.25	1299.05	1274.67	1716.28	1761.52	-0.43077	0.000290466	0.00514004	small ArfGAP 2 [Source:MGI Symbol;Acc:MGI:1917030]
Actl6a	2282.4	2237.36	2541.71	2663.67	3057.68	3495.53	-0.430455	0.00512174	0.0459375	actin-like 6A [Source:MGI Symbol;Acc:MGI:1861453]
Scamp5	833.77	937.889	890.747	896.58	1109.47	1287.77	-0.429792	0.00400097	0.038458	secretory carrier membrane protein 5 [Source:MGI Symbol;Acc:MGI:1928948]
Pop5	1514.3	1426.08	1495.37	1491.29	1931.17	2060.03	-0.429395	0.000493212	0.00783828	processing of precursor 5, ribonuclease P/MRP family (S, cerevisiae) [Source:MGI Symbol;Acc:MGI:2151221]
Rnaseh2b	551.088	589.472	654.746	640.844	709.041	931.191	-0.429114	0.0232092	0.131195	ribonuclease H2, subunit B [Source:MGI Symbol;Acc:MGI:1914403]
Got1	1352.5	1368.35	1399.3	1358.91	2007.85	1680.01	-0.429083	0.00259963	0.0282838	glutamic-oxaloacetic transaminase 1, soluble [Source:MGI Symbol;Acc:MGI:95791]
Ehd4	6216.16	6040.57	8062.67	7757.32	9908.59	8979.77	-0.42816	0.0211953	0.122884	EH-domain containing 4 [Source:MGI Symbol;Acc:MGI:1919619]
Map4	4168.85	3562.16	4272.04	4133.9	5872.07	4982.99	-0.42805	0.00583603	0.0504259	microtubule-associated protein 4 [Source:MGI Symbol;Acc:MGI:97178]
Eef1a1	138407	143779	175291	169616	193232	228601	-0.427995	0.0133411	0.0893411	eukaryotic translation elongation factor 1 alpha 1 [Source:MGI Symbol;Acc:MGI:1096881]
Mocos	823.3	902.44	979.509	1004.89	1141.66	1354	-0.427915	0.0114108	0.0803512	molybdenum cofactor sulfurase [Source:MGI Symbol;Acc:MGI:1915841]
2410006H16Rik	633.894	764.694	897.013	834.401	961.797	1143.1	-0.427696	0.0343165	0.168095	RIKEN cDNA 2410006H16 gene [Source:MGI Symbol;Acc:MGI:1916471]
Rabep2	928.949	897.375	933.562	906.609	1186.15	1279.62	-0.427486	0.00102044	0.0137003	rabaptin, RAB GTPase binding effector protein 2 [Source:MGI Symbol;Acc:MGI:1917564]
Grpel1	2209.11	2526.02	2966.72	2846.19	3333.16	3758.38	-0.427239	0.0170507	0.105966	GrpE-like 1, mitochondrial [Source:MGI Symbol;Acc:MGI:1334417]
Slc31a1	1761.77	1658.02	1741.81	1691.87	2222.74	2385.03	-0.427127	0.000501288	0.00789621	solute carrier family 31, member 1 [Source:MGI Symbol;Acc:MGI:1333843]
Pkp4	3282.73	3169.17	4059.01	4033.61	4889.45	4886.2	-0.426834	0.0132592	0.0890446	plakophilin 4 [Source:MGI Symbol;Acc:MGI:109281]
Nol12	1113.6	1204.27	1142.41	1070.08	1490.03	1554.7	-0.426677	0.00133429	0.016905	nucleolar protein 12 [Source:MGI Symbol;Acc:MGI:2146285]
Sting1	804.264	826.477	771.702	827.381	990.197	1180.8	-0.426571	0.00489373	0.0444376	stimulator of interferon response cGAMP interactor 1 [Source:MGI Symbol;Acc:MGI:1919762]
Mapk12	2377.58	2422.71	2021.67	2128.12	3185.48	2828.21	-0.42635	0.00553266	0.0485381	mitogen-activated protein kinase 12 [Source:MGI Symbol;Acc:MGI:1353438]
Gyg	510.161	574.28	530.48	526.515	666.442	772.256	-0.425967	0.00741558	0.0596593	glycogenin [Source:MGI Symbol;Acc:MGI:1351614]
Hmbs	1139.3	1192.11	1162.25	1006.9	1467.31	1555.72	-0.425847	0.00352809	0.035071	hydroxymethylbilane synthase [Source:MGI Symbol;Acc:MGI:96112]
Acot7	2247.18	2186.72	1983.04	1856.34	2807.77	2748.74	-0.425665	0.0038157	0.0373043	acyl-CoA thioesterase 7 [Source:MGI Symbol;Acc:MGI:1917275]
Oga	3378.86	3160.06	2648.22	2861.23	4029.89	4060.97	-0.425442	0.00682958	0.0562656	O-GlcNAcase [Source:MGI Symbol;Acc:MGI:1932139]
Papolg	219.864	206.619	199.452	197.569	283.049	269.984	-0.42543	0.0211647	0.122884	poly(A) polymerase gamma [Source:MGI Symbol;Acc:MGI:2442119]
A430005L14Rik	359.777	407.161	361.311	300.866	426.939	532.837	-0.425268	0.0417278	0.189018	RIKEN cDNA A430005L14 gene [Source:MGI Symbol;Acc:MGI:2140680]
Sowahc	544.425	578.331	631.773	647.864	905.945	706.034	-0.424905	0.0216609	0.12447	sosondowah ankyrin repeat domain family member C [Source:MGI Symbol;Acc:MGI:3606051]
Actr8	1097.42	1210.34	997.261	866.493	1406.72	1390.67	-0.423478	0.0221767	0.126801	ARP8 actin-related protein 8 [Source:MGI Symbol;Acc:MGI:1860775]
St14	9784.42	9745.54	8941.93	9044.03	11809.5	13346.4	-0.423355	0.00118404	0.0153841	suppression of tumorigenicity 14 (colon carcinoma) [Source:MGI Symbol;Acc:MGI:1338881]
Clic4	3661.54	3567.22	4243.84	4202.09	5376.03	5131.74	-0.423074	0.00399248	0.0384038	chloride intracellular channel 4 (mitochondrial) [Source:MGI Symbol;Acc:MGI:1352754]
Vdac2	3844.29	3709.02	4136.28	3913.26	4929.21	5528.05	-0.422666	0.00119048	0.0154455	voltage-dependent anion channel 2 [Source:MGI Symbol;Acc:MGI:106915]
Polr2g	1146.91	1214.39	1249.97	1167.36	1490.97	1711.6	-0.422552	0.00264098	0.0285807	polymerase (RNA) II (DNA directed) polypeptide G [Source:MGI Symbol;Acc:MGI:1914960]
Adprh	858.517	782.925	822.871	693.997	896.478	1220.53	-0.422521	0.0321852	0.161312	ADP-ribosylarginine hydrolase [Source:MGI Symbol;Acc:MGI:1098234]
Hspd1-ps3	366.44	347.404	358.179	384.105	498.885	476.802	-0.42242	0.00725989	0.0588509	heat shock protein 1 (chaperonin), pseudogene 3 [Source:MGI Symbol;Acc:MGI:3651246]
Cep55	2472.76	2502.73	2044.65	2044.88	3004.67	3069.67	-0.422335	0.00929986	0.069869	centrosomal protein 55 [Source:MGI Symbol;Acc:MGI:1921357]
Yipf6	921.335	1030.06	910.588	1016.93	1288.39	1310.19	-0.422065	0.00274572	0.0292777	Yip1 domain family, member 6 [Source:MGI Symbol;Acc:MGI:1925179]
Alad	1943.56	1993.27	2016.45	1914.51	2306.04	2964.73	-0.421922	0.00767476	0.0611286	aminolevulinate, delta-, dehydratase [Source:MGI Symbol;Acc:MGI:96853]
Rps23	9158.14	9711.1	11316.6	10178.3	11676.9	15351.4	-0.421391	0.0182978	0.111701	ribosomal protein S23 [Source:MGI Symbol;Acc:MGI:1913725]
Fbxl6	1125.02	1125.26	1264.59	1215.5	1802.42	1364.18	-0.421289	0.0166813	0.104217	F-box and leucine-rich repeat protein 6 [Source:MGI Symbol;Acc:MGI:1354705]
Naaa	592.967	521.612	460.515	472.359	656.976	714.184	-0.421022	0.0207229	0.120988	N-acylethanolamine acid amidase [Source:MGI Symbol;Acc:MGI:1914361]
Lta4h	2231.95	2230.27	2083.28	1960.64	2842.79	2851.64	-0.421	0.00136983	0.017233	leukotriene A4 hydrolase [Source:MGI Symbol;Acc:MGI:96836]
Afg3l1	3076.19	3064.85	2711.92	2782.01	3762.94	4025.31	-0.420809	0.001791	0.0214106	AFG3-like AAA ATPase 1 [Source:MGI Symbol;Acc:MGI:1928277]
Vac14	1866.46	1685.36	1594.57	1574.53	2458.45	2039.65	-0.420686	0.00919119	0.0693133	Vac14 homolog (S, cerevisiae) [Source:MGI Symbol;Acc:MGI:2157980]
Rps18	13020.5	14612.2	17374.3	16273.8	19230.3	21764.8	-0.420021	0.0152842	0.0980448	ribosomal protein S18 [Source:MGI Symbol;Acc:MGI:98146]
Tmem259	3775.76	3782.95	3888.8	3791.91	5322.07	4871.94	-0.419979	0.000310387	0.0054403	transmembrane protein 259 [Source:MGI Symbol;Acc:MGI:2177957]
Nap1l1	10335.5	9917.72	13144	12403.7	14941.9	15674.4	-0.418934	0.0168041	0.104787	nucleosome assembly protein 1-like 1 [Source:MGI Symbol;Acc:MGI:1855693]
Fbl	2739.26	2635.41	3253.89	2970.55	4143.49	3608.62	-0.418758	0.00840233	0.0651937	fibrillarin [Source:MGI Symbol;Acc:MGI:95486]
Usb1	651.978	695.82	713.224	685.974	929.611	905.72	-0.418433	0.00222025	0.0251978	U6 snRNA biogenesis 1 [Source:MGI Symbol;Acc:MGI:2142454]
Med16	1085.99	1074.62	1013.97	990.851	1251.47	1532.29	-0.41826	0.00753494	0.0602686	mediator complex subunit 16 [Source:MGI Symbol;Acc:MGI:2158394]
Slc7a5	4560.99	4315.71	4505.95	4418.72	6112.52	5780.72	-0.418174	0.000223245	0.00412668	solute carrier family 7 (cationic amino acid transporter, y+ system), member 5 [Source:MGI Symbol;Acc:MGI:1298205]
Dmd	634.845	654.294	572.25	610.758	838.732	813.009	-0.418134	0.00427747	0.0403211	dystrophin, muscular dystrophy [Source:MGI Symbol;Acc:MGI:94909]
Med30	1155.48	1212.37	1519.39	1438.14	1495.71	2061.05	-0.417628	0.0485717	0.208457	mediator complex subunit 30 [Source:MGI Symbol;Acc:MGI:1917040]
Snrnp70	5962.98	5393.37	5306.89	5332.34	7969.85	6720.06	-0.417628	0.00375748	0.0368655	small nuclear ribonucleoprotein 70 (U1) [Source:MGI Symbol;Acc:MGI:98341]
Fxr1	4178.37	3998.69	4074.67	4064.7	5607.96	5286.59	-0.417301	0.000207911	0.00393535	fragile X mental retardation gene 1, autosomal homolog [Source:MGI Symbol;Acc:MGI:104860]
Tnfaip8	2220.53	2502.73	2302.58	2041.88	2412.07	3641.22	-0.416873	0.0477857	0.206283	tumor necrosis factor, alpha-induced protein 8 [Source:MGI Symbol;Acc:MGI:2147191]
Tlr3	939.419	918.645	807.207	814.343	1179.53	1143.1	-0.416697	0.0056347	0.0493029	toll-like receptor 3 [Source:MGI Symbol;Acc:MGI:2156367]
Exosc1	1103.13	1064.49	1109	1149.31	1599.84	1352.98	-0.416329	0.00416554	0.0396264	exosome component 1 [Source:MGI Symbol;Acc:MGI:1913833]
Neil1	217.009	235.992	211.983	237.684	320.915	281.191	-0.416328	0.0272062	0.14533	nei endonuclease VIII-like 1 (E, coli) [Source:MGI Symbol;Acc:MGI:1920024]
Hgsnat	935.612	973.338	966.978	889.56	1274.19	1237.85	-0.416139	0.00158134	0.0192938	heparan-alpha-glucosaminide N-acetyltransferase [Source:MGI Symbol;Acc:MGI:1196297]
Uqcc2	1718.94	1825.14	1909.94	1773.1	2005.01	2815.99	-0.415789	0.024249	0.134743	ubiquinol-cytochrome c reductase complex assembly factor 2 [Source:MGI Symbol;Acc:MGI:1914517]
Sms-ps	303.622	310.942	328.939	338.975	376.767	478.84	-0.415611	0.0279935	0.148058	spermine synthase, pseudogene [Source:MGI Symbol;Acc:MGI:3705601]
Galnt11	327.417	333.224	367.577	378.088	479.005	458.464	-0.415339	0.0134116	0.0896681	polypeptide N-acetylgalactosaminyltransferase 11 [Source:MGI Symbol;Acc:MGI:2444392]
1110038F14Rik	618.665	633.024	544.055	607.749	769.627	833.385	-0.41529	0.00694326	0.0569931	RIKEN cDNA 1110038F14 gene [Source:MGI Symbol;Acc:MGI:2152337]
Hsp90ab1	57028.5	53536.7	68598	65384.2	83569.4	79460.9	-0.41503	0.00973483	0.0721561	heat shock protein 90 alpha (cytosolic), class B member 1 [Source:MGI Symbol;Acc:MGI:96247]
Calm3	5788.8	6082.1	5242.15	5103.69	6916.23	7894.74	-0.414972	0.00571515	0.0496921	calmodulin 3 [Source:MGI Symbol;Acc:MGI:103249]
Hnrnpu	20089.5	17751	22637.3	22104.6	29262.9	25753.4	-0.414036	0.011335	0.0800069	heterogeneous nuclear ribonucleoprotein U [Source:MGI Symbol;Acc:MGI:1858195]
Cry2	518.727	421.341	482.445	501.443	653.189	628.605	-0.413966	0.0133266	0.0893067	cryptochrome 2 (photolyase-like) [Source:MGI Symbol;Acc:MGI:1270859]
Selenoh	806.168	778.873	852.11	751.162	883.225	1240.91	-0.413772	0.0322022	0.161312	selenoprotein H [Source:MGI Symbol;Acc:MGI:1919907]
Sf3a2	2487.98	2211.03	2492.63	2491.17	3332.21	3116.53	-0.413627	0.00178227	0.0213217	splicing factor 3a, subunit 2 [Source:MGI Symbol;Acc:MGI:104912]
Fkbp2	2393.76	2575.65	1985.12	1831.27	2701.74	3148.12	-0.41313	0.038196	0.179312	FK506 binding protein 2 [Source:MGI Symbol;Acc:MGI:95542]
Tceanc2	532.052	553.01	518.993	435.253	657.922	699.921	-0.413091	0.0178094	0.109609	transcription elongation factor A (SII) N-terminal and central domain containing 2 [Source:MGI Symbol;Acc:MGI:1913776]
Aida	922.287	924.722	1111.08	992.857	1101.9	1526.17	-0.411665	0.0371535	0.176668	axin interactor, dorsalization associated [Source:MGI Symbol;Acc:MGI:1919737]
Epcam	17204.6	18258.5	15330.7	14671.2	19349.5	24188.5	-0.411537	0.0176514	0.108924	epithelial cell adhesion molecule [Source:MGI Symbol;Acc:MGI:106653]
Ube2e1	426.403	456.79	532.569	547.576	589.763	715.203	-0.410672	0.0366492	0.175428	ubiquitin-conjugating enzyme E2E 1 [Source:MGI Symbol;Acc:MGI:107411]
Nup107	2897.26	2710.36	3245.54	3164.11	4395.3	3591.3	-0.410652	0.0119812	0.082676	nucleoporin 107 [Source:MGI Symbol;Acc:MGI:2143854]
Eif3j1	1507.64	1519.26	1892.19	1760.06	2228.42	2209.79	-0.41044	0.0119448	0.0825579	eukaryotic translation initiation factor 3, subunit J1 [Source:MGI Symbol;Acc:MGI:1925905]
Gid4	1259.22	1364.29	1127.79	1105.18	1551.56	1675.94	-0.410363	0.010518	0.0759303	GID complex subunit 4, VID24 homolog [Source:MGI Symbol;Acc:MGI:1914021]
Usp8	4461.05	4217.46	3975.47	3960.4	5349.52	5689.02	-0.410046	0.00137406	0.0172731	ubiquitin specific peptidase 8 [Source:MGI Symbol;Acc:MGI:1934029]
Dhdds	1196.4	1282.25	1254.15	1170.37	1600.79	1656.58	-0.410012	0.00140552	0.0174569	dehydrodolichyl diphosphate synthase [Source:MGI Symbol;Acc:MGI:1914672]
Samm50	2413.75	2459.17	2385.07	2315.66	3033.07	3327.43	-0.409986	0.000810523	0.0114572	SAMM50 sorting and assembly machinery component [Source:MGI Symbol;Acc:MGI:1915903]
Arpc3	4303.05	4286.34	3965.03	4016.56	4972.76	6036.44	-0.409961	0.00479882	0.0437674	actin related protein 2/3 complex, subunit 3 [Source:MGI Symbol;Acc:MGI:1928375]
Adrm1	2332.84	2331.56	2327.64	2538.3	3097.44	3231.66	-0.409435	0.00085175	0.011908	adhesion regulating molecule 1 [Source:MGI Symbol;Acc:MGI:1929289]
Melk	2112.98	2157.35	2022.72	1943.59	2658.2	2811.91	-0.409434	0.00121098	0.0156625	maternal embryonic leucine zipper kinase [Source:MGI Symbol;Acc:MGI:106924]
1700037H04Rik	1036.5	995.621	951.314	965.779	1254.31	1368.26	-0.409145	0.00244124	0.0270035	RIKEN cDNA 1700037H04 gene [Source:MGI Symbol;Acc:MGI:1914576]
Psmc3ip	633.894	564.151	564.94	523.506	729.868	787.539	-0.40808	0.0110927	0.0788432	proteasome (prosome, macropain) 26S subunit, ATPase 3, interacting protein [Source:MGI Symbol;Acc:MGI:1098610]
Ube2g2	2155.81	2274.84	2299.44	2173.25	3043.48	2862.85	-0.408028	0.000729358	0.0105749	ubiquitin-conjugating enzyme E2G 2 [Source:MGI Symbol;Acc:MGI:1343188]
Cyb561	1233.52	1266.05	1424.36	1354.9	1739	1762.54	-0.407891	0.00303615	0.0314837	cytochrome b-561 [Source:MGI Symbol;Acc:MGI:103253]
Mphosph6	500.643	542.882	464.692	526.515	635.203	714.184	-0.407108	0.0119808	0.082676	M phase phosphoprotein 6 [Source:MGI Symbol;Acc:MGI:1915783]
Pin4	399.753	481.099	517.949	483.391	593.55	654.075	-0.40701	0.0247504	0.136251	protein (peptidyl-prolyl cis/trans isomerase) NIMA-interacting, 4 (parvulin) [Source:MGI Symbol;Acc:MGI:1916963]
Ssbp4	2726.88	2888.62	2126.1	2096.03	3167.49	3340.67	-0.403867	0.0403858	0.185341	single stranded DNA binding protein 4 [Source:MGI Symbol;Acc:MGI:1924150]
Cenpw	777.614	849.772	874.039	801.306	1022.38	1161.44	-0.403154	0.00672026	0.0555754	centromere protein W [Source:MGI Symbol;Acc:MGI:1913561]
Eif1a	3367.44	3327.18	4309.63	4170	5378.87	4652.9	-0.40303	0.0284537	0.14968	eukaryotic translation initiation factor 1A [Source:MGI Symbol;Acc:MGI:95298]
Slf1	638.653	588.46	801.986	700.014	874.705	929.153	-0.402791	0.0304033	0.155929	SMC5-SMC6 complex localization factor 1 [Source:MGI Symbol;Acc:MGI:2145448]
Syncrip	4098.42	3990.59	5154.43	5046.52	6283.87	5805.17	-0.402702	0.0224149	0.127499	synaptotagmin binding, cytoplasmic RNA interacting protein [Source:MGI Symbol;Acc:MGI:1891690]
Nosip	893.733	853.823	904.322	832.395	1148.29	1154.31	-0.402394	0.00226609	0.0256478	nitric oxide synthase interacting protein [Source:MGI Symbol;Acc:MGI:1913644]
Mvd	1337.27	1302.51	1017.1	1024.95	1679.36	1414.11	-0.402125	0.0430746	0.193137	mevalonate (diphospho) decarboxylase [Source:MGI Symbol;Acc:MGI:2179327]
Edrf1	893.733	926.748	1005.61	1013.92	1348.03	1187.93	-0.401736	0.00728971	0.0589613	erythroid differentiation regulatory factor 1 [Source:MGI Symbol;Acc:MGI:1919831]
Dazap1	4842.72	4688.43	4291.88	4009.54	6034.9	5743.02	-0.401554	0.00519407	0.0463802	DAZ associated protein 1 [Source:MGI Symbol;Acc:MGI:1917498]
Pgrmc2	2513.68	2508.8	2579.3	2279.56	3099.33	3425.23	-0.401118	0.00273402	0.0292045	progesterone receptor membrane component 2 [Source:MGI Symbol;Acc:MGI:1918054]
Slc1a4	694.808	646.191	735.154	770.216	1072.56	805.877	-0.400791	0.0333915	0.165569	solute carrier family 1 (glutamate/neutral amino acid transporter), member 4 [Source:MGI Symbol;Acc:MGI:2135601]
Nsun4	326.465	344.365	280.904	262.756	416.526	385.109	-0.400614	0.0450633	0.198775	NOL1/NOP2/Sun domain family, member 4 [Source:MGI Symbol;Acc:MGI:1919431]
Ctu2	578.69	627.96	693.384	676.948	912.571	787.539	-0.40045	0.016563	0.103634	cytosolic thiouridylase subunit 2 [Source:MGI Symbol;Acc:MGI:1914215]
Dxo	987.009	977.39	971.155	928.672	1370.75	1178.76	-0.400256	0.0050832	0.0456827	decapping exoribonuclease [Source:MGI Symbol;Acc:MGI:1890444]
Zcchc9	664.351	702.91	723.667	743.139	934.344	935.266	-0.400023	0.0040578	0.0388691	zinc finger, CCHC domain containing 9 [Source:MGI Symbol;Acc:MGI:1916335]
Tmem126b	452.101	469.957	425.011	435.253	528.231	647.962	-0.399797	0.0199348	0.117755	transmembrane protein 126B [Source:MGI Symbol;Acc:MGI:1915722]
Utp18	1821.73	1676.25	2248.28	2173.25	2794.51	2428.84	-0.399693	0.0329157	0.163602	UTP18 small subunit processome component [Source:MGI Symbol;Acc:MGI:1923402]
Inip	918.48	920.671	1073.49	908.615	1146.39	1372.33	-0.39858	0.0165568	0.103634	INTS3 and NABP interacting protein [Source:MGI Symbol;Acc:MGI:1913459]
Zfp61	358.826	435.521	439.63	409.177	568.937	513.479	-0.398466	0.0241334	0.134597	zinc finger protein 61 [Source:MGI Symbol;Acc:MGI:99663]
Exosc7	779.518	828.502	686.074	693.997	1072.56	896.551	-0.39845	0.0222703	0.127113	exosome component 7 [Source:MGI Symbol;Acc:MGI:1913696]
4930523C07Rik	1729.41	1642.83	1262.5	1368.94	2019.21	1937.77	-0.398436	0.0335127	0.166022	RIKEN cDNA 4930523C07 gene [Source:MGI Symbol;Acc:MGI:1914897]
Hif1a	4444.87	4320.77	3534.79	3672.57	4587.47	5938.63	-0.398241	0.0341899	0.167993	hypoxia inducible factor 1, alpha subunit [Source:MGI Symbol;Acc:MGI:106918]
Acsl5	6245.66	6148.95	4983.17	4740.64	7135.85	7436.28	-0.397926	0.0260376	0.141095	acyl-CoA synthetase long-chain family member 5 [Source:MGI Symbol;Acc:MGI:1919129]
Sap18b	496.836	520.599	600.445	577.662	718.508	727.429	-0.397713	0.0146133	0.0951777	Sin3-associated polypeptide 18B [Source:MGI Symbol;Acc:MGI:3704317]
Etv6	1691.33	1606.36	1211.33	1291.72	1896.14	1924.53	-0.397436	0.0427744	0.192145	ets variant 6 [Source:MGI Symbol;Acc:MGI:109336]
Prpf31	1869.32	1883.88	2067.62	1973.68	2674.29	2457.36	-0.397119	0.00230712	0.0259704	pre-mRNA processing factor 31 [Source:MGI Symbol;Acc:MGI:1916238]
Sh3tc2	1735.12	1718.79	1323.07	1297.73	1999.33	1999.92	-0.396802	0.0406711	0.185776	SH3 domain and tetratricopeptide repeats 2 [Source:MGI Symbol;Acc:MGI:2444417]
Vps51	1940.7	1801.84	1844.15	1931.56	2333.49	2615.28	-0.396515	0.00248533	0.0272729	VPS51 GARP complex subunit [Source:MGI Symbol;Acc:MGI:1915755]
Mrps36	387.379	322.083	420.834	355.022	513.085	463.558	-0.395448	0.0372695	0.176986	mitochondrial ribosomal protein S36 [Source:MGI Symbol;Acc:MGI:1913378]
Cs	9951.94	9421.43	12145.7	12054.7	14604	14051.4	-0.395364	0.0203845	0.119602	citrate synthase [Source:MGI Symbol;Acc:MGI:88529]
Colgalt1	3063.82	3023.32	2956.28	2900.35	4081.01	3767.55	-0.39428	0.00089643	0.0123967	collagen beta(1-O)galactosyltransferase 1 [Source:MGI Symbol;Acc:MGI:1924348]
Mrpl17	1280.16	1400.76	1542.36	1366.93	1778.76	1891.93	-0.393243	0.00705081	0.0576761	mitochondrial ribosomal protein L17 [Source:MGI Symbol;Acc:MGI:1351608]
Gys1	1504.78	1276.18	1431.67	1393.01	1675.57	2006.03	-0.393235	0.0125902	0.0854866	glycogen synthase 1, muscle [Source:MGI Symbol;Acc:MGI:101805]
Glrx3	1659.93	1606.36	2174.13	2091.02	2443.31	2498.12	-0.392081	0.0393352	0.182643	glutaredoxin 3 [Source:MGI Symbol;Acc:MGI:1353653]
Gabarapl1	1179.27	1387.59	1553.85	1629.69	1749.41	2023.35	-0.392004	0.0400506	0.184569	gamma-aminobutyric acid (GABA) A receptor-associated protein-like 1 [Source:MGI Symbol;Acc:MGI:1914980]
Hprt	1565.7	1594.21	1843.11	1792.16	1966.19	2492	-0.391883	0.0232563	0.131339	hypoxanthine guanine phosphoribosyl transferase [Source:MGI Symbol;Acc:MGI:96217]
Rpa2	1916.91	2016.56	2337.04	2141.16	2805.87	2712.07	-0.39187	0.00726237	0.0588509	replication protein A2 [Source:MGI Symbol;Acc:MGI:1339939]
Shtn1	3895.69	3879.17	4640.66	4646.37	6041.52	5150.07	-0.391716	0.0179905	0.110359	shootin 1 [Source:MGI Symbol;Acc:MGI:1918903]
Mrpl11	2888.69	2975.72	2850.81	2592.46	3353.98	4063.01	-0.39151	0.0099522	0.0730488	mitochondrial ribosomal protein L11 [Source:MGI Symbol;Acc:MGI:2137215]
Prdx6	8105.46	7561.86	7707.63	7400.3	10091.3	10089.3	-0.39118	0.000603357	0.00913631	peroxiredoxin 6 [Source:MGI Symbol;Acc:MGI:894320]
Krt8	12965.3	12654.4	13232.8	12962.3	16343	17622.3	-0.390685	0.000459537	0.00738751	keratin 8 [Source:MGI Symbol;Acc:MGI:96705]
Tbc1d17	679.58	730.257	792.588	827.381	851.039	1134.95	-0.390452	0.0421465	0.190365	TBC1 domain family, member 17 [Source:MGI Symbol;Acc:MGI:2449973]
Stap2	611.051	685.692	547.188	520.498	759.214	790.595	-0.390443	0.0315356	0.159515	signal transducing adaptor family member 2 [Source:MGI Symbol;Acc:MGI:2147039]
Znrf2	1288.73	1574.96	1142.41	1294.73	1632.97	1840.99	-0.39025	0.0340387	0.167626	zinc and ring finger 2 [Source:MGI Symbol;Acc:MGI:1196246]
Slc25a4	7972.21	8508.86	8782.16	8335.99	10852.4	11152.9	-0.389438	0.000732534	0.0105803	solute carrier family 25 (mitochondrial carrier, adenine nucleotide translocator), member 4 [Source:MGI Symbol;Acc:MGI:1353495]
Nono	11426.3	11298.2	10371.5	9724.99	13522.9	14511.9	-0.388879	0.00477219	0.0435485	non-POU-domain-containing, octamer binding protein [Source:MGI Symbol;Acc:MGI:1855692]
Txnl4b	232.237	227.889	209.895	201.58	293.462	277.116	-0.388675	0.0380229	0.179006	thioredoxin-like 4B [Source:MGI Symbol;Acc:MGI:2443724]
Trmt112	2013.04	2109.74	2350.61	2208.35	2551.22	3130.8	-0.388372	0.0142786	0.0933689	tRNA methyltransferase 11-2 [Source:MGI Symbol;Acc:MGI:1914924]
Cib1	879.456	838.631	867.774	741.133	950.437	1226.64	-0.387863	0.0318002	0.160267	calcium and integrin binding 1 (calmyrin) [Source:MGI Symbol;Acc:MGI:1344418]
Jrkl	358.826	314.993	329.984	317.915	430.726	434.012	-0.387597	0.0192226	0.115162	Jrk-like [Source:MGI Symbol;Acc:MGI:1924782]
Gm13841	741.446	654.294	743.508	696.003	896.478	957.68	-0.387112	0.00846477	0.065465	predicted gene 13841 [Source:MGI Symbol;Acc:MGI:3650890]
Gpx1	2257.65	2499.69	2617.94	2369.82	2905.27	3464.97	-0.386644	0.0106988	0.0766955	glutathione peroxidase 1 [Source:MGI Symbol;Acc:MGI:104887]
Cdca7	1393.42	1335.93	1559.07	1408.05	1838.4	1881.74	-0.385348	0.0050475	0.0454111	cell division cycle associated 7 [Source:MGI Symbol;Acc:MGI:1914203]
Ccnj	405.463	402.097	422.922	388.117	569.884	485.971	-0.384206	0.0197287	0.116914	cyclin J [Source:MGI Symbol;Acc:MGI:2443297]
Gli3	886.119	793.053	944.004	1005.89	1091.49	1276.57	-0.383956	0.0264785	0.142411	GLI-Kruppel family member GLI3 [Source:MGI Symbol;Acc:MGI:95729]
Tsnax	2652.64	2923.05	2423.71	2405.92	3265.94	3522.02	-0.383664	0.0112469	0.0796602	translin-associated factor X [Source:MGI Symbol;Acc:MGI:1855672]
H3f3b	24368.7	24349.7	27992.2	26581.5	28554.8	38756.5	-0.382182	0.0311285	0.158423	H3,3 histone B [Source:MGI Symbol;Acc:MGI:1101768]
Phf10	2089.18	2114.81	1917.25	1931.56	2789.78	2457.36	-0.382096	0.00574446	0.0497903	PHD finger protein 10 [Source:MGI Symbol;Acc:MGI:1919307]
Atp5g3	4326.85	4530.43	4774.32	4203.1	5445.13	6171.94	-0.381544	0.00509953	0.0458047	ATP synthase, H+ transporting, mitochondrial F0 complex, subunit C3 (subunit 9) [Source:MGI Symbol;Acc:MGI:2442035]
Trir	4212.63	4322.8	3554.63	3261.39	4827.92	5166.38	-0.380752	0.0307992	0.157084	telomerase RNA component interacting RNase [Source:MGI Symbol;Acc:MGI:1922833]
Chmp1a	2467.05	2529.06	2398.65	2101.05	2953.55	3227.58	-0.380518	0.00966286	0.0718475	charged multivesicular body protein 1A [Source:MGI Symbol;Acc:MGI:1920159]
Cbwd1	596.774	595.549	516.905	505.455	697.682	743.73	-0.380031	0.0215085	0.124003	COBW domain containing 1 [Source:MGI Symbol;Acc:MGI:2385089]
Pdcd5	982.25	937.889	950.27	890.563	1207.93	1238.87	-0.379676	0.00393719	0.0381076	programmed cell death 5 [Source:MGI Symbol;Acc:MGI:1913538]
BC005624	1608.53	1625.61	1506.86	1472.24	1987.02	2054.94	-0.379613	0.00312309	0.0321197	cDNA sequence BC005624 [Source:MGI Symbol;Acc:MGI:2385132]
Hnrnpl	9221.91	8574.7	9039.05	8908.64	11631.5	11619.5	-0.379572	0.000556305	0.00854082	heterogeneous nuclear ribonucleoprotein L [Source:MGI Symbol;Acc:MGI:104816]
Dnaaf5	1172.61	1122.23	1456.73	1348.88	1739.94	1575.08	-0.3786	0.0306253	0.156535	dynein, axonemal assembly factor 5 [Source:MGI Symbol;Acc:MGI:3616079]
Mcrs1	1844.57	1953.77	1995.57	1967.66	2383.67	2661.13	-0.378406	0.00352104	0.0350435	microspherule protein 1 [Source:MGI Symbol;Acc:MGI:1858420]
Psma2	3565.41	3685.72	4175.96	3751.8	4582.74	5282.52	-0.378355	0.00939963	0.0703791	proteasome subunit alpha 2 [Source:MGI Symbol;Acc:MGI:104885]
Ppib	1179.27	1220.47	1243.7	1356.9	1496.65	1752.35	-0.377843	0.0124422	0.0847942	peptidylprolyl isomerase B [Source:MGI Symbol;Acc:MGI:97750]
Mtbp	1497.17	1587.12	1503.72	1486.28	2170.67	1770.69	-0.376177	0.0120267	0.0828825	Mdm2, transformed 3T3 cell double minute p53 binding protein [Source:MGI Symbol;Acc:MGI:2146005]
Plk1	3640.61	3297.8	3626.69	3483.02	4644.27	4470.53	-0.375916	0.00197675	0.0231494	polo like kinase 1 [Source:MGI Symbol;Acc:MGI:97621]
Hoxb6	2075.86	1906.16	2019.58	2163.23	2551.22	2746.71	-0.375909	0.00423274	0.0400817	homeobox B6 [Source:MGI Symbol;Acc:MGI:96187]
Pfdn6	1200.21	1430.13	1373.19	1352.89	1739.94	1735.03	-0.37588	0.00835412	0.0649108	prefoldin subunit 6 [Source:MGI Symbol;Acc:MGI:95908]
Imp3	1142.15	1207.3	1195.67	1120.22	1516.53	1509.87	-0.375703	0.00287925	0.0303309	IMP3, U3 small nucleolar ribonucleoprotein [Source:MGI Symbol;Acc:MGI:1916119]
Map2k4	1425.78	1482.8	1672.89	1668.8	1970.93	2083.46	-0.375627	0.01059	0.0761792	mitogen-activated protein kinase kinase 4 [Source:MGI Symbol;Acc:MGI:1346869]
Swap70	799.505	783.937	941.916	931.681	1084.86	1157.37	-0.375468	0.0208435	0.12135	SWA-70 protein [Source:MGI Symbol;Acc:MGI:1298390]
Aacs	3882.36	3954.12	3490.94	3354.65	5133.69	4389.02	-0.375418	0.0145696	0.0950724	acetoacetyl-CoA synthetase [Source:MGI Symbol;Acc:MGI:1926144]
Atrn	3506.4	3261.34	3015.8	3107.94	4302.53	4058.93	-0.375371	0.00510853	0.0458606	attractin [Source:MGI Symbol;Acc:MGI:1341628]
Uhrf1	4780.85	4535.49	4090.34	3926.3	5603.23	5638.08	-0.375245	0.010034	0.0735057	ubiquitin-like, containing PHD and RING finger domains, 1 [Source:MGI Symbol;Acc:MGI:1338889]
Cdkn2b	471.137	512.497	476.179	521.501	596.39	688.714	-0.375128	0.0197477	0.116959	cyclin dependent kinase inhibitor 2B [Source:MGI Symbol;Acc:MGI:104737]
Reep5	2112.03	2290.03	2017.5	1887.43	2409.23	2977.98	-0.375086	0.0242086	0.134684	receptor accessory protein 5 [Source:MGI Symbol;Acc:MGI:1270152]
Exosc9	1117.4	1168.82	1440.02	1452.18	1665.16	1692.24	-0.374961	0.0379375	0.178705	exosome component 9 [Source:MGI Symbol;Acc:MGI:1355319]
Samhd1	7424.93	6855.91	7099.87	6888.82	10047.8	8279.85	-0.374802	0.00846492	0.065465	SAM domain and HD domain, 1 [Source:MGI Symbol;Acc:MGI:1927468]
Pex19	2231	2455.12	1992.43	2024.83	2493.48	3147.1	-0.374131	0.034813	0.169675	peroxisomal biogenesis factor 19 [Source:MGI Symbol;Acc:MGI:1334458]
Slc52a2	805.216	778.873	751.862	745.144	1050.78	945.454	-0.373941	0.00810679	0.0636452	solute carrier protein 52, member 2 [Source:MGI Symbol;Acc:MGI:1289288]
Dmap1	635.797	637.076	661.012	610.758	781.933	867.006	-0.373897	0.00944076	0.070544	DNA methyltransferase 1-associated protein 1 [Source:MGI Symbol;Acc:MGI:1913483]
Nsfl1c	2773.52	2660.73	2950.01	2791.03	3450.54	3782.83	-0.372391	0.00340166	0.0342044	NSFL1 (p97) cofactor (p47) [Source:MGI Symbol;Acc:MGI:3042273]
Erfe	560.606	508.445	475.135	459.322	611.536	685.658	-0.372317	0.0299524	0.15462	erythroferrone [Source:MGI Symbol;Acc:MGI:3606476]
Mbd3	6457.91	6324.17	7176.1	6542.83	8682.68	8464.26	-0.371935	0.00271986	0.0290955	methyl-CpG binding domain protein 3 [Source:MGI Symbol;Acc:MGI:1333812]
Ankrd27	1362.01	1368.35	1375.28	1348.88	1930.22	1598.51	-0.371914	0.0100022	0.0733512	ankyrin repeat domain 27 (VPS9 domain) [Source:MGI Symbol;Acc:MGI:2444103]
Thtpa	541.57	553.01	425.011	477.374	627.629	664.263	-0.371263	0.0436894	0.19463	thiamine triphosphatase [Source:MGI Symbol;Acc:MGI:2446078]
Scyl1	4563.84	4603.35	4823.4	4678.46	5983.78	6088.4	-0.37105	0.00075378	0.0108305	SCY1-like 1 (S, cerevisiae) [Source:MGI Symbol;Acc:MGI:1931787]
Elp3	1310.62	1343.02	1198.8	1167.36	1597	1648.43	-0.370661	0.00815022	0.063845	elongator acetyltransferase complex subunit 3 [Source:MGI Symbol;Acc:MGI:1921445]
Large1	601.533	610.742	509.595	485.397	669.282	757.993	-0.370594	0.0443367	0.196879	LARGE xylosyl- and glucuronyltransferase 1 [Source:MGI Symbol;Acc:MGI:1342270]
Cenps	367.392	360.571	386.373	411.183	459.126	526.724	-0.369836	0.0293097	0.152681	centromere protein S [Source:MGI Symbol;Acc:MGI:1917178]
Pfdn1	2059.68	2197.86	2031.07	1960.64	2385.56	2944.36	-0.369715	0.0161377	0.102012	prefoldin 1 [Source:MGI Symbol;Acc:MGI:1914449]
Idh3g	1207.82	1179.96	1394.08	1257.62	1591.32	1663.71	-0.36947	0.0103739	0.0753011	isocitrate dehydrogenase 3 (NAD+), gamma [Source:MGI Symbol;Acc:MGI:1099463]
Nt5c	2012.09	1948.7	1653.05	1553.47	2261.55	2367.71	-0.36923	0.0317943	0.160267	5',3'-nucleotidase, cytosolic [Source:MGI Symbol;Acc:MGI:1354954]
Fam114a2	1180.22	1235.66	1131.97	1069.08	1298.8	1683.07	-0.36903	0.0328059	0.163252	family with sequence similarity 114, member A2 [Source:MGI Symbol;Acc:MGI:1917629]
Tomm34	2666.92	2449.05	2337.04	2267.53	3308.54	2962.69	-0.367712	0.0106096	0.0762538	translocase of outer mitochondrial membrane 34 [Source:MGI Symbol;Acc:MGI:1914395]
Pip4p1	1152.62	1178.94	1055.74	1020.94	1384.95	1458.93	-0.367502	0.0102986	0.0749733	phosphatidylinositol-4,5-bisphosphate 4-phosphatase 1 [Source:MGI Symbol;Acc:MGI:2448501]
Lin9	1466.71	1471.66	1469.26	1454.18	1768.34	2013.16	-0.367453	0.00494873	0.0447392	lin-9 homolog (C, elegans) [Source:MGI Symbol;Acc:MGI:1919818]
Srsf2	6172.37	5885.61	7668.99	7159.6	8627.77	8711.83	-0.36721	0.0273194	0.145654	serine and arginine-rich splicing factor 2 [Source:MGI Symbol;Acc:MGI:98284]
Gtf2h5	2080.62	2372.07	2048.82	1809.21	2392.19	2964.73	-0.366337	0.0427839	0.192145	general transcription factor IIH, polypeptide 5 [Source:MGI Symbol;Acc:MGI:107227]
Ccdc71	977.491	1029.04	794.676	835.404	1081.08	1263.32	-0.366324	0.0476934	0.205976	coiled-coil domain containing 71 [Source:MGI Symbol;Acc:MGI:1919704]
Ifnlr1	631.038	625.935	703.826	809.329	905.945	879.231	-0.366265	0.0395452	0.18331	interferon lambda receptor 1 [Source:MGI Symbol;Acc:MGI:2429859]
Mettl17	480.655	487.176	461.56	473.362	677.802	548.119	-0.366216	0.0294105	0.153014	methyltransferase like 17 [Source:MGI Symbol;Acc:MGI:1098577]
Rpl3	14709	15649.4	16351.9	15156.6	18849.7	21021.1	-0.36616	0.00380516	0.0372451	ribosomal protein L3 [Source:MGI Symbol;Acc:MGI:1351605]
Cep83	1540	1515.21	1388.86	1377.97	1983.23	1768.65	-0.366132	0.00976614	0.0723074	centrosomal protein 83 [Source:MGI Symbol;Acc:MGI:1924298]
Tagap1	859.468	837.618	924.163	986.84	1288.39	1036.13	-0.366014	0.0326991	0.163014	T cell activation GTPase activating protein 1 [Source:MGI Symbol;Acc:MGI:1919786]
Uqcrq	2630.75	2911.91	2381.94	2429.99	3112.59	3557.68	-0.365454	0.0205016	0.120161	ubiquinol-cytochrome c reductase, complex III subunit VII [Source:MGI Symbol;Acc:MGI:107807]
Nfya	2137.73	2073.28	1697.95	1758.06	2520.93	2416.61	-0.365048	0.0273133	0.145654	nuclear transcription factor-Y alpha [Source:MGI Symbol;Acc:MGI:97316]
Sp2	890.878	938.902	805.119	803.312	1229.7	983.15	-0.364442	0.0364984	0.17511	Sp2 transcription factor [Source:MGI Symbol;Acc:MGI:1926162]
Rps15	19648.8	21343.6	18887.4	17070.1	21473.8	28053.9	-0.364303	0.0406	0.185707	ribosomal protein S15 [Source:MGI Symbol;Acc:MGI:98117]
Lgalsl	1026.03	1011.83	1001.44	1011.91	1195.62	1412.07	-0.364134	0.0109538	0.0781527	lectin, galactoside binding-like [Source:MGI Symbol;Acc:MGI:1916114]
Opa3	2221.48	2222.17	2014.36	2079.99	2919.47	2574.53	-0.364002	0.00780982	0.0617818	optic atrophy 3 [Source:MGI Symbol;Acc:MGI:2686271]
Pank4	1065.06	1017.9	1015.01	1055.04	1532.63	1139.03	-0.363828	0.0374039	0.177249	pantothenate kinase 4 [Source:MGI Symbol;Acc:MGI:2387466]
Gm4332	706.23	799.13	821.827	740.13	873.759	1099.29	-0.363318	0.0367444	0.175731	predicted gene 4332 [Source:MGI Symbol;Acc:MGI:3782515]
Rpl10a	11726.1	12592.6	13379	12469.9	15497.6	16767.5	-0.363227	0.00402815	0.038652	ribosomal protein L10A [Source:MGI Symbol;Acc:MGI:1343877]
Ube2s	4258.32	4488.9	3936.83	3817.99	5101.5	5510.73	-0.363035	0.00912631	0.0689714	ubiquitin-conjugating enzyme E2S [Source:MGI Symbol;Acc:MGI:1925141]
Adsl	1763.67	1763.35	1995.57	1991.73	2391.24	2440.05	-0.362826	0.00841633	0.0652684	adenylosuccinate lyase [Source:MGI Symbol;Acc:MGI:103202]
Arf1	10893.3	11378.2	9985.14	9389.02	12917	13846.6	-0.362092	0.0119134	0.0824127	ADP-ribosylation factor 1 [Source:MGI Symbol;Acc:MGI:99431]
Nfkbib	642.46	554.023	664.144	704.026	876.599	771.238	-0.362019	0.0378383	0.178339	nuclear factor of kappa light polypeptide gene enhancer in B cells inhibitor, beta [Source:MGI Symbol;Acc:MGI:104752]
Snrpa	2615.53	2591.86	2534.4	2460.08	3203.47	3351.88	-0.361847	0.0019031	0.0224592	small nuclear ribonucleoprotein polypeptide A [Source:MGI Symbol;Acc:MGI:1855690]
Slc25a1	3379.81	3303.88	2691.04	2623.55	3971.2	3738.01	-0.361788	0.0391461	0.182025	solute carrier family 25 (mitochondrial carrier, citrate transporter), member 1 [Source:MGI Symbol;Acc:MGI:1345283]
Ost4	1165.95	1283.27	1171.65	1203.46	1330.99	1768.65	-0.361546	0.037437	0.177254	oligosaccharyltransferase complex subunit 4 (non-catalytic) [Source:MGI Symbol;Acc:MGI:1914945]
Rab24	396.897	363.609	361.311	352.013	462.912	483.934	-0.361197	0.024429	0.13538	RAB24, member RAS oncogene family [Source:MGI Symbol;Acc:MGI:105065]
2810004N23Rik	1047.92	1115.14	977.42	1066.07	1518.43	1181.82	-0.360676	0.0336797	0.16652	RIKEN cDNA 2810004N23 gene [Source:MGI Symbol;Acc:MGI:1913773]
Cox5a	1907.39	2056.06	1986.17	1922.53	2412.07	2639.73	-0.35999	0.00439739	0.0408861	cytochrome c oxidase subunit 5A [Source:MGI Symbol;Acc:MGI:88474]
Wdr55	988.912	984.48	1094.38	981.825	1384.95	1212.38	-0.359556	0.0142914	0.0933689	WD repeat domain 55 [Source:MGI Symbol;Acc:MGI:1915186]
Sugt1	1964.5	2081.38	2191.89	2225.4	2543.65	2885.26	-0.359436	0.010235	0.0746616	SGT1, suppressor of G2 allele of SKP1 (S, cerevisiae) [Source:MGI Symbol;Acc:MGI:1915205]
Magoh	1578.07	1781.58	1741.81	1462.21	1914.13	2296.39	-0.359434	0.0313429	0.158977	mago homolog, exon junction complex core component [Source:MGI Symbol;Acc:MGI:1330312]
Rassf7	2676.44	2647.56	2273.34	2277.55	3026.44	3307.05	-0.35912	0.0181867	0.111274	Ras association (RalGDS/AF-6) domain family (N-terminal) member 7 [Source:MGI Symbol;Acc:MGI:1914235]
Rgs19	534.907	570.228	536.746	513.478	671.175	711.128	-0.359024	0.0143373	0.0936299	regulator of G-protein signaling 19 [Source:MGI Symbol;Acc:MGI:1915153]
Parp1	5178.7	4795.79	5186.8	5125.75	6362.44	6642.63	-0.35849	0.00206001	0.0239028	poly (ADP-ribose) polymerase family, member 1 [Source:MGI Symbol;Acc:MGI:1340806]
Mrps27	795.698	723.167	829.136	865.491	1060.25	999.451	-0.358418	0.0182522	0.111552	mitochondrial ribosomal protein S27 [Source:MGI Symbol;Acc:MGI:1919064]
Efl1	991.768	959.159	933.562	966.782	1288.39	1178.76	-0.357588	0.00691805	0.0568395	elongation factor like GTPase 1 [Source:MGI Symbol;Acc:MGI:2141969]
Rnf141	1068.86	1044.24	1228.04	1242.58	1359.39	1576.1	-0.35703	0.0299349	0.15462	ring finger protein 141 [Source:MGI Symbol;Acc:MGI:1914400]
Tab1	1683.72	1707.65	1386.77	1378.97	2058.97	1882.76	-0.356541	0.0369364	0.176344	TGF-beta activated kinase 1/MAP3K7 binding protein 1 [Source:MGI Symbol;Acc:MGI:1913763]
Trim44	4798.94	4610.44	5515.74	5638.22	6977.76	6182.13	-0.356126	0.0247422	0.136251	tripartite motif-containing 44 [Source:MGI Symbol;Acc:MGI:1931835]
Atp1a1	34363.5	34359.6	32218.3	32238.8	42122.2	43095.6	-0.355841	0.00144554	0.0178737	ATPase, Na+/K+ transporting, alpha 1 polypeptide [Source:MGI Symbol;Acc:MGI:88105]
Mms19	1726.55	1623.58	1553.85	1553.47	2206.64	1924.53	-0.355634	0.0118788	0.0823419	MMS19 cytosolic iron-sulfur assembly component [Source:MGI Symbol;Acc:MGI:1919449]
Zmiz2	2874.41	2880.51	2593.92	2459.08	3534.79	3379.39	-0.355523	0.0116274	0.081382	zinc finger, MIZ-type containing 2 [Source:MGI Symbol;Acc:MGI:106374]
Slc25a5	8035.03	7918.38	9827.46	9076.12	11179	11119.3	-0.355508	0.0196799	0.116914	solute carrier family 25 (mitochondrial carrier, adenine nucleotide translocator), member 5 [Source:MGI Symbol;Acc:MGI:1353496]
Pym1	897.54	1068.55	868.818	947.727	1145.45	1273.51	-0.354871	0.0282981	0.149172	PYM homolog 1, exon junction complex associated factor [Source:MGI Symbol;Acc:MGI:1925678]
Nop58	5456.62	5057.11	5610.77	5314.29	7062.96	6644.67	-0.354783	0.00338556	0.0340837	NOP58 ribonucleoprotein [Source:MGI Symbol;Acc:MGI:1933184]
Ibtk	1441.01	1270.1	1489.1	1371.95	1861.12	1701.41	-0.354765	0.0138208	0.091775	inhibitor of Bruton agammaglobulinemia tyrosine kinase [Source:MGI Symbol;Acc:MGI:1918677]
Nap1l4	2970.54	3109.42	3165.13	3036.74	3883.16	3968.26	-0.354526	0.00182956	0.0217555	nucleosome assembly protein 1-like 4 [Source:MGI Symbol;Acc:MGI:1316687]
Pycr2	1865.51	1825.14	1650.96	1692.87	1910.34	2586.75	-0.354327	0.0478071	0.206316	pyrroline-5-carboxylate reductase family, member 2 [Source:MGI Symbol;Acc:MGI:1277956]
Rab11b	3933.76	3763.71	3997.4	3943.35	4764.49	5231.58	-0.354307	0.00315747	0.0323772	RAB11B, member RAS oncogene family [Source:MGI Symbol;Acc:MGI:99425]
Mettl4	1716.08	1705.62	1482.84	1536.42	2084.52	2032.52	-0.354253	0.0118329	0.0821037	methyltransferase like 4 [Source:MGI Symbol;Acc:MGI:1924031]
Zfp207	4310.67	4411.93	4706.45	4709.55	5829.47	5760.34	-0.353835	0.00292382	0.030606	zinc finger protein 207 [Source:MGI Symbol;Acc:MGI:1340045]
Rpl3-ps1	6574.03	7349.16	7690.92	7054.3	8698.77	9618.57	-0.353756	0.00957277	0.0713056	ribosomal protein L3, pseudogene 1 [Source:MGI Symbol;Acc:MGI:3644217]
Ptcd2	729.073	707.975	749.773	717.063	935.291	919.984	-0.353729	0.00747463	0.0598439	pentatricopeptide repeat domain 2 [Source:MGI Symbol;Acc:MGI:1916177]
Cyfip1	3674.87	3384.91	4182.23	4099.8	5057.01	4744.59	-0.353672	0.0208176	0.121242	cytoplasmic FMR1 interacting protein 1 [Source:MGI Symbol;Acc:MGI:1338801]
Thoc5	1190.69	1165.78	1083.93	1018.93	1457.84	1390.67	-0.353346	0.0141007	0.092738	THO complex 5 [Source:MGI Symbol;Acc:MGI:1351333]
Scyl3	725.266	680.628	688.162	691.991	813.173	966.849	-0.353239	0.0209382	0.121774	SCY1-like 3 (S, cerevisiae) [Source:MGI Symbol;Acc:MGI:1921385]
Hs6st1	5903.02	5917.01	5656.71	5692.38	6994.8	7804.07	-0.353231	0.00346657	0.0346794	heparan sulfate 6-O-sulfotransferase 1 [Source:MGI Symbol;Acc:MGI:1354958]
Gss	1015.56	908.517	1160.16	1076.1	1383.06	1272.49	-0.352496	0.0322563	0.161534	glutathione synthetase [Source:MGI Symbol;Acc:MGI:95852]
Exosc10	2396.61	2196.85	2597.06	2592.46	3305.7	2938.24	-0.352281	0.0179562	0.110189	exosome component 10 [Source:MGI Symbol;Acc:MGI:1355322]
Brd9	1148.81	1087.79	990.995	1016.93	1370.75	1338.71	-0.352264	0.0127905	0.0865633	bromodomain containing 9 [Source:MGI Symbol;Acc:MGI:2145317]
Dhfr	1872.18	1878.82	1977.81	1895.45	2200.96	2664.18	-0.351765	0.0147494	0.0957931	dihydrofolate reductase [Source:MGI Symbol;Acc:MGI:94890]
Ap3m1	2005.43	2115.82	2065.53	2004.77	2547.44	2678.45	-0.351517	0.00301315	0.0313235	adaptor-related protein complex 3, mu 1 subunit [Source:MGI Symbol;Acc:MGI:1929212]
Ofd1	579.641	577.318	518.993	527.518	658.869	746.786	-0.350989	0.0265084	0.142521	OFD1, centriole and centriolar satellite protein [Source:MGI Symbol;Acc:MGI:1350328]
Nol7	2902.97	2992.94	2809.04	2725.84	3357.77	3931.58	-0.350834	0.0111721	0.0792321	nucleolar protein 7 [Source:MGI Symbol;Acc:MGI:1917328]
Sdhd	2552.71	2790.37	2847.68	2628.56	3170.33	3727.82	-0.350633	0.0142023	0.0930786	succinate dehydrogenase complex, subunit D, integral membrane protein [Source:MGI Symbol;Acc:MGI:1914175]
Alg8	443.535	414.251	445.896	439.264	590.71	519.592	-0.349781	0.026757	0.143347	asparagine-linked glycosylation 8 (alpha-1,3-glucosyltransferase) [Source:MGI Symbol;Acc:MGI:2141959]
Steap2	7267.89	6858.95	8703.84	8796.31	10168	9974.13	-0.349079	0.0370896	0.176552	six transmembrane epithelial antigen of prostate 2 [Source:MGI Symbol;Acc:MGI:1921301]
Pcdhgc3	335.983	367.661	331.028	386.111	482.792	421.787	-0.34904	0.0483616	0.20785	protocadherin gamma subfamily C, 3 [Source:MGI Symbol;Acc:MGI:1935201]
Cpd	5495.65	5436.92	5383.12	5584.07	6841.44	7104.15	-0.348867	0.00128377	0.0163647	carboxypeptidase D [Source:MGI Symbol;Acc:MGI:107265]
Ddx3x	11207.4	10533.5	12609.3	12317.4	15807.2	13906.7	-0.34874	0.0192037	0.115118	DEAD box helicase 3, X-linked [Source:MGI Symbol;Acc:MGI:103064]
Hook2	2150.1	2119.87	1820.13	1888.43	2594.77	2481.82	-0.347675	0.0167534	0.104589	hook microtubule tethering protein 2 [Source:MGI Symbol;Acc:MGI:2181664]
Zfp277	883.263	897.375	978.464	941.71	1142.61	1211.36	-0.347287	0.0108877	0.0778264	zinc finger protein 277 [Source:MGI Symbol;Acc:MGI:1890393]
Hat1	2310.95	2420.69	2677.46	2627.56	3029.28	3351.88	-0.346619	0.0142917	0.0933689	histone aminotransferase 1 [Source:MGI Symbol;Acc:MGI:96013]
Macroh2a1	6506.45	6693.85	5961.64	5947.11	8462.11	7500.46	-0.346503	0.0113228	0.0800069	macroH2A,1 histone [Source:MGI Symbol;Acc:MGI:1349392]
Apeh	1445.77	1365.31	1312.63	1338.85	1754.14	1718.73	-0.346466	0.00621324	0.0527505	acylpeptide hydrolase [Source:MGI Symbol;Acc:MGI:88041]
Derl1	2768.76	2820.76	3065.92	2998.63	3496.93	3910.19	-0.346127	0.00900739	0.0684172	Der1-like domain family, member 1 [Source:MGI Symbol;Acc:MGI:1915069]
Hmgb1	5751.68	6075.01	5329.86	5298.25	6788.43	7482.13	-0.345974	0.0110935	0.0788432	high mobility group box 1 [Source:MGI Symbol;Acc:MGI:96113]
Atp5b	49230.5	48347.9	55987.6	53398.7	64312.6	67198.5	-0.345803	0.00814848	0.063845	ATP synthase, H+ transporting mitochondrial F1 complex, beta subunit [Source:MGI Symbol;Acc:MGI:107801]
Atf6b	3765.29	3741.43	3318.63	3250.35	4963.29	3977.43	-0.345298	0.0359155	0.173115	activating transcription factor 6 beta [Source:MGI Symbol;Acc:MGI:105121]
Wrnip1	1518.11	1473.68	1551.76	1547.45	2032.46	1834.87	-0.344805	0.00699969	0.0573344	Werner helicase interacting protein 1 [Source:MGI Symbol;Acc:MGI:1926153]
Ppp1ca	22217.7	22860.8	21603.5	20866	25870.1	29718.6	-0.344704	0.00775272	0.0614917	protein phosphatase 1 catalytic subunit alpha [Source:MGI Symbol;Acc:MGI:103016]
Kat8	544.425	516.548	567.029	552.59	696.735	687.695	-0.344669	0.0160538	0.101715	K(lysine) acetyltransferase 8 [Source:MGI Symbol;Acc:MGI:1915023]
Rrp1	10032.8	10193.2	9063.07	8968.81	12206.1	12083.1	-0.344543	0.00762024	0.0608628	ribosomal RNA processing 1 [Source:MGI Symbol;Acc:MGI:1203500]
Napg	930.853	909.53	949.225	939.704	1207.93	1159.4	-0.344461	0.00660473	0.0551425	N-ethylmaleimide sensitive fusion protein attachment protein gamma [Source:MGI Symbol;Acc:MGI:104561]
Trabd	2500.36	2606.04	2232.61	2158.21	3041.59	2987.15	-0.344316	0.0196154	0.116829	TraB domain containing [Source:MGI Symbol;Acc:MGI:1915226]
Srsf1	10237.5	9391.04	12053.8	11725.7	14105.1	13438.1	-0.343749	0.0338893	0.167039	serine and arginine-rich splicing factor 1 [Source:MGI Symbol;Acc:MGI:98283]
Cd2ap	10019.5	9877.21	11151.6	11396.8	14125.9	12803.4	-0.343605	0.0136037	0.0907335	CD2-associated protein [Source:MGI Symbol;Acc:MGI:1330281]
Tead3	1647.55	1697.52	1495.37	1452.18	2104.4	1887.85	-0.343585	0.0206514	0.120656	TEA domain family member 3 [Source:MGI Symbol;Acc:MGI:109241]
Zfand3	3347.45	3535.82	3349.96	3419.84	4310.1	4348.27	-0.342943	0.00220509	0.0251205	zinc finger, AN1-type domain 3 [Source:MGI Symbol;Acc:MGI:1096572]
Ammecr1	592.015	574.28	628.64	573.651	763	738.636	-0.3427	0.0163588	0.102861	Alport syndrome, mental retardation, midface hypoplasia and elliptocytosis chromosomal region gene 1 [Source:MGI Symbol;Acc:MGI:1860206]
Vps16	2160.57	2300.16	2083.28	2038.87	2858.89	2582.68	-0.342632	0.0109674	0.0782152	VSP16 CORVET/HOPS core subunit [Source:MGI Symbol;Acc:MGI:2136772]
Eif6	7838.96	7750.25	9240.59	8923.68	10937.6	10462.1	-0.342587	0.0178808	0.109849	eukaryotic translation initiation factor 6 [Source:MGI Symbol;Acc:MGI:1196288]
Scmh1	1553.32	1571.93	1285.47	1355.9	1832.72	1823.67	-0.342574	0.0286101	0.150187	sex comb on midleg homolog 1 [Source:MGI Symbol;Acc:MGI:1352762]
Rex1bd	1017.47	1170.84	1048.43	991.854	1266.62	1414.11	-0.342361	0.0242003	0.134684	required for excision 1-B domain containing [Source:MGI Symbol;Acc:MGI:1913712]
Rpl10	8813.6	9046.68	10615.9	10424	11058.8	13595	-0.342024	0.0418342	0.189264	ribosomal protein L10 [Source:MGI Symbol;Acc:MGI:105943]
Ppme1	1698.95	1663.08	1708.4	1703.9	2048.55	2244.43	-0.341789	0.0054259	0.0479567	protein phosphatase methylesterase 1 [Source:MGI Symbol;Acc:MGI:1919840]
Srsf3	8753.63	8990.97	11015.8	10294.6	11672.2	13075.4	-0.341786	0.0356398	0.172173	serine and arginine-rich splicing factor 3 [Source:MGI Symbol;Acc:MGI:98285]
Gdi2	7768.53	7907.24	9371.12	9004.91	10363	11213	-0.341706	0.0222945	0.127208	guanosine diphosphate (GDP) dissociation inhibitor 2 [Source:MGI Symbol;Acc:MGI:99845]
Ctnnbl1	2278.59	2348.77	2298.4	2113.08	3024.55	2700.86	-0.341341	0.0103355	0.0750648	catenin, beta like 1 [Source:MGI Symbol;Acc:MGI:1913892]
Abcb8	1369.63	1422.03	1257.28	1318.8	1650.01	1750.31	-0.34121	0.0107334	0.0768773	ATP-binding cassette, sub-family B (MDR/TAP), member 8 [Source:MGI Symbol;Acc:MGI:1351667]
Pigt	10528.7	10448.4	9021.3	8725.11	12445.6	12074.9	-0.340765	0.0222094	0.126941	phosphatidylinositol glycan anchor biosynthesis, class T [Source:MGI Symbol;Acc:MGI:1926178]
Naca	9886.27	10744.2	11523.3	11089.9	12553.5	14821.6	-0.340371	0.0197507	0.116959	nascent polypeptide-associated complex alpha polypeptide [Source:MGI Symbol;Acc:MGI:106095]
Agpat1	2803.98	2758.97	2910.33	2860.23	4008.12	3165.44	-0.340291	0.025781	0.140248	1-acylglycerol-3-phosphate O-acyltransferase 1 (lysophosphatidic acid acyltransferase, alpha) [Source:MGI Symbol;Acc:MGI:1932075]
Tardbp	8698.43	8304.27	9184.2	8793.3	12101	10036.3	-0.339982	0.0165086	0.103438	TAR DNA binding protein [Source:MGI Symbol;Acc:MGI:2387629]
Lig1	4535.29	4396.73	3890.88	3912.26	4793.84	5791.92	-0.339149	0.0324013	0.161967	ligase I, DNA, ATP-dependent [Source:MGI Symbol;Acc:MGI:101789]
Snx1	1915.01	2082.4	1836.84	1823.25	2133.75	2706.97	-0.338195	0.0398372	0.184035	sorting nexin 1 [Source:MGI Symbol;Acc:MGI:1928395]
Mrps18a	836.625	906.491	957.579	900.592	1053.62	1222.57	-0.338048	0.0259691	0.140834	mitochondrial ribosomal protein S18A [Source:MGI Symbol;Acc:MGI:1915815]
Ccdc59	1261.12	1284.28	1302.18	1249.6	1512.75	1708.54	-0.337799	0.0106892	0.0766601	coiled-coil domain containing 59 [Source:MGI Symbol;Acc:MGI:1289302]
Smu1	2852.52	2750.87	3077.41	2974.56	3696.67	3664.65	-0.337086	0.00606977	0.0518777	smu-1 suppressor of mec-8 and unc-52 homolog (C, elegans) [Source:MGI Symbol;Acc:MGI:1915546]
Cdk1	5965.83	6255.29	6749	6217.89	7607.28	8301.25	-0.337066	0.0081842	0.0640056	cyclin-dependent kinase 1 [Source:MGI Symbol;Acc:MGI:88351]
Arhgef16	2843.96	2816.71	2497.85	2512.23	3349.25	3389.57	-0.336838	0.0128081	0.0866464	Rho guanine nucleotide exchange factor (GEF) 16 [Source:MGI Symbol;Acc:MGI:2446219]
Ssh1	1619.95	1445.32	1523.56	1552.47	1885.73	1992.79	-0.336811	0.00938404	0.0703421	slingshot protein phosphatase 1 [Source:MGI Symbol;Acc:MGI:2686240]
Isoc1	789.988	776.848	863.597	795.289	962.744	1072.8	-0.335707	0.0202472	0.119134	isochorismatase domain containing 1 [Source:MGI Symbol;Acc:MGI:1913557]
Armc8	1362.01	1303.52	1268.77	1331.83	1621.61	1701.41	-0.335583	0.00708257	0.0578069	armadillo repeat containing 8 [Source:MGI Symbol;Acc:MGI:1921375]
Pknox1	947.033	873.067	925.208	857.468	1144.5	1126.8	-0.33438	0.0130994	0.0881855	Pbx/knotted 1 homeobox [Source:MGI Symbol;Acc:MGI:1201409]
Trappc5	1607.58	1576.99	1633.21	1562.5	2035.3	1985.66	-0.333968	0.00458062	0.0421016	trafficking protein particle complex 5 [Source:MGI Symbol;Acc:MGI:1913932]
Ap1m2	2919.15	3063.84	2594.97	2484.15	3215.77	3755.33	-0.333733	0.0417341	0.189018	adaptor protein complex AP-1, mu 2 subunit [Source:MGI Symbol;Acc:MGI:1336974]
Ptprs	5347.17	5216.12	5678.64	6279.07	7743.6	6447.02	-0.333717	0.0354946	0.171713	protein tyrosine phosphatase, receptor type, S [Source:MGI Symbol;Acc:MGI:97815]
Lrrfip2	2501.31	2302.18	2575.13	2494.18	3073.77	3147.1	-0.333644	0.00702623	0.0575034	leucine rich repeat (in FLII) interacting protein 2 [Source:MGI Symbol;Acc:MGI:1918518]
Lsm11	420.692	429.444	506.462	461.328	562.31	582.758	-0.333399	0.0451909	0.198862	U7 snRNP-specific Sm-like protein LSM11 [Source:MGI Symbol;Acc:MGI:1919540]
Nudc	5398.57	5717.48	4950.8	4751.67	7060.12	6054.78	-0.333366	0.0305285	0.156274	nudC nuclear distribution protein [Source:MGI Symbol;Acc:MGI:106014]
Slc45a4	3783.37	4093.9	3663.24	3670.56	4190.82	5390.51	-0.333093	0.0397191	0.183696	solute carrier family 45, member 4 [Source:MGI Symbol;Acc:MGI:2146236]
Nfrkb	1432.45	1288.33	1361.71	1336.85	1891.41	1521.08	-0.332865	0.0344124	0.168343	nuclear factor related to kappa B binding protein [Source:MGI Symbol;Acc:MGI:2442410]
Mrrf	555.847	539.843	616.109	544.567	656.976	764.106	-0.332813	0.0407193	0.185843	mitochondrial ribosome recycling factor [Source:MGI Symbol;Acc:MGI:1915121]
Dlat	2286.2	2205.96	1894.27	1780.12	2551.22	2591.85	-0.33281	0.046279	0.202201	dihydrolipoamide S-acetyltransferase (E2 component of pyruvate dehydrogenase complex) [Source:MGI Symbol;Acc:MGI:2385311]
Mrpl27	730.976	817.361	814.517	721.075	893.638	1048.35	-0.332664	0.0383275	0.179573	mitochondrial ribosomal protein L27 [Source:MGI Symbol;Acc:MGI:2137224]
Nedd1	1439.11	1578	1540.27	1475.25	1797.69	2000.94	-0.332639	0.0130084	0.0877513	neural precursor cell expressed, developmentally down-regulated gene 1 [Source:MGI Symbol;Acc:MGI:97293]
Sft2d1	464.475	466.919	441.719	454.307	571.777	578.683	-0.332248	0.022337	0.127231	SFT2 domain containing 1 [Source:MGI Symbol;Acc:MGI:1918689]
Nudt3	1400.09	1518.25	1558.02	1468.23	2028.67	1712.62	-0.332221	0.0236181	0.132709	nudix (nucleotide diphosphate linked moiety X)-type motif 3 [Source:MGI Symbol;Acc:MGI:1928484]
Snrpd2	2796.37	3027.38	2915.55	2663.67	3341.68	3831.74	-0.33127	0.0176805	0.108982	small nuclear ribonucleoprotein D2 [Source:MGI Symbol;Acc:MGI:98345]
mt-Cytb	26537.9	29095.8	26986.6	26959.6	38922.5	30008	-0.331244	0.0367025	0.175632	mitochondrially encoded cytochrome b [Source:MGI Symbol;Acc:MGI:102501]
Mrps5	1682.77	1669.16	1581	1627.68	2089.26	2037.62	-0.331191	0.00565484	0.0494009	mitochondrial ribosomal protein S5 [Source:MGI Symbol;Acc:MGI:1924971]
Psmb6	3309.38	3452.77	3853.29	3588.33	4123.61	4808.77	-0.330828	0.0235057	0.132425	proteasome (prosome, macropain) subunit, beta type 6 [Source:MGI Symbol;Acc:MGI:104880]
Eif3f	4326.85	4514.22	4929.92	4563.13	5284.2	6244.27	-0.330649	0.0211747	0.122884	eukaryotic translation initiation factor 3, subunit F [Source:MGI Symbol;Acc:MGI:1913335]
Hspbp1	1025.08	1027.02	1220.73	1134.26	1439.86	1330.56	-0.330532	0.0317654	0.160189	HSPA (heat shock 70kDa) binding protein, cytoplasmic cochaperone 1 [Source:MGI Symbol;Acc:MGI:1913495]
Rraga	2104.41	2039.86	2570.95	2325.69	2676.18	3007.52	-0.330377	0.0438926	0.195169	Ras-related GTP binding A [Source:MGI Symbol;Acc:MGI:1915691]
Lsr	1595.2	1629.66	1505.81	1346.88	1925.49	1894.98	-0.330239	0.0249438	0.136957	lipolysis stimulated lipoprotein receptor [Source:MGI Symbol;Acc:MGI:1927471]
Stat6	2072.05	1933.51	1723.02	1665.79	2318.35	2330.01	-0.330185	0.0343685	0.168251	signal transducer and activator of transcription 6 [Source:MGI Symbol;Acc:MGI:103034]
Bard1	710.037	670.5	692.339	656.89	859.559	855.799	-0.329671	0.0154143	0.0985672	BRCA1 associated RING domain 1 [Source:MGI Symbol;Acc:MGI:1328361]
Napa	1981.63	1926.42	1960.06	1969.67	2483.06	2440.05	-0.329131	0.00378193	0.0370615	N-ethylmaleimide sensitive fusion protein attachment protein alpha [Source:MGI Symbol;Acc:MGI:104563]
Gmeb2	593.918	545.92	655.79	645.859	729.868	802.821	-0.32823	0.0448431	0.198225	glucocorticoid modulatory element binding protein 2 [Source:MGI Symbol;Acc:MGI:2652836]
Rpl23	10194.6	11204	11428.3	10752.9	12648.2	14698.3	-0.327687	0.0165469	0.103612	ribosomal protein L23 [Source:MGI Symbol;Acc:MGI:1929455]
Fkrp	680.531	718.103	653.702	605.743	784.773	882.288	-0.326658	0.0395198	0.183243	fukutin related protein [Source:MGI Symbol;Acc:MGI:2447586]
Grk2	5373.82	5477.43	5689.09	5530.92	7552.38	6286.05	-0.326582	0.017564	0.108496	G protein-coupled receptor kinase 2 [Source:MGI Symbol;Acc:MGI:87940]
Rpl18a	14999.3	15775	15787	14897.9	17738.3	20786.7	-0.326157	0.0132851	0.089146	ribosomal protein L18A [Source:MGI Symbol;Acc:MGI:1924058]
Tdp1	939.419	942.953	1089.16	1104.18	1287.44	1266.38	-0.325773	0.0338336	0.167017	tyrosyl-DNA phosphodiesterase 1 [Source:MGI Symbol;Acc:MGI:1920036]
Gpatch2	720.507	757.604	678.764	696.003	886.065	901.645	-0.325579	0.0196994	0.116914	G patch domain containing 2 [Source:MGI Symbol;Acc:MGI:1915019]
Rplp2	6950.94	7206.35	7796.39	7152.58	8137.41	10093.3	-0.325019	0.0315147	0.159471	ribosomal protein, large P2 [Source:MGI Symbol;Acc:MGI:1914436]
Lrfn4	2650.74	2678.96	2303.62	2535.3	3424.04	2939.26	-0.323756	0.0295645	0.153514	leucine rich repeat and fibronectin type III domain containing 4 [Source:MGI Symbol;Acc:MGI:2385612]
Gga1	2457.53	2385.24	2399.69	2347.76	3011.3	2990.2	-0.323744	0.00408596	0.0390936	golgi associated, gamma adaptin ear containing, ARF binding protein 1 [Source:MGI Symbol;Acc:MGI:2146207]
Hnrnpab	13545.9	13613.6	13483.4	13405.6	17694.8	16126.7	-0.323705	0.00409584	0.039143	heterogeneous nuclear ribonucleoprotein A/B [Source:MGI Symbol;Acc:MGI:1330294]
Tmem234	2303.34	2454.11	2314.06	2088.01	2623.17	3108.38	-0.323559	0.0328944	0.163545	transmembrane protein 234 [Source:MGI Symbol;Acc:MGI:1924049]
Nol10	1746.54	1576.99	1808.64	1804.19	2240.72	2098.74	-0.323412	0.0184194	0.112105	nucleolar protein 10 [Source:MGI Symbol;Acc:MGI:2684913]
Ddx28	495.884	444.636	488.71	449.293	595.443	579.702	-0.323233	0.0352728	0.171061	DEAD box helicase 28 [Source:MGI Symbol;Acc:MGI:1919236]
Ube2n	4056.54	4143.52	4534.14	4314.42	5248.23	5415.98	-0.323149	0.00807147	0.063428	ubiquitin-conjugating enzyme E2N [Source:MGI Symbol;Acc:MGI:1934835]
Eif5a	15528.5	15351.6	19277.9	17543.5	21801.4	20539.2	-0.322868	0.0398681	0.184035	eukaryotic translation initiation factor 5A [Source:MGI Symbol;Acc:MGI:106248]
Tcf25	5915.39	5955.49	5114.75	4950.25	6949.36	6766.92	-0.322577	0.030363	0.155805	transcription factor 25 (basic helix-loop-helix) [Source:MGI Symbol;Acc:MGI:1914105]
E2f7	1892.16	1764.37	1725.1	1781.13	2319.29	2157.84	-0.322052	0.0111104	0.0789298	E2F transcription factor 7 [Source:MGI Symbol;Acc:MGI:1289147]
Hdac2	5175.85	5306.26	4503.86	4493.93	6068.03	6106.74	-0.321875	0.0254931	0.13923	histone deacetylase 2 [Source:MGI Symbol;Acc:MGI:1097691]
Gfm2	764.289	787.989	855.243	882.54	1067.82	987.225	-0.321345	0.0311399	0.158432	G elongation factor, mitochondrial 2 [Source:MGI Symbol;Acc:MGI:2444783]
Cnot2	3043.83	3105.36	3463.78	3467.98	4085.74	4085.42	-0.321198	0.0162877	0.102648	CCR4-NOT transcription complex, subunit 2 [Source:MGI Symbol;Acc:MGI:1919318]
Pelp1	1690.38	1380.5	1673.94	1616.65	1974.71	1998.9	-0.321045	0.0343635	0.168251	proline, glutamic acid and leucine rich protein 1 [Source:MGI Symbol;Acc:MGI:1922523]
Ist1	1897.87	1797.79	1591.44	1634.7	2305.09	2013.16	-0.319301	0.0395611	0.183332	increased sodium tolerance 1 homolog (yeast) [Source:MGI Symbol;Acc:MGI:1919205]
Mapkapk3	708.133	701.898	776.924	656.89	896.478	875.156	-0.317425	0.0331969	0.164851	mitogen-activated protein kinase-activated protein kinase 3 [Source:MGI Symbol;Acc:MGI:2143163]
Exoc3	1246.85	1265.04	1410.78	1306.76	1580.91	1676.96	-0.317316	0.0191371	0.11501	exocyst complex component 3 [Source:MGI Symbol;Acc:MGI:2443972]
Cdc23	1255.41	1217.43	1314.71	1317.79	1668	1511.91	-0.317157	0.0174223	0.107938	CDC23 cell division cycle 23 [Source:MGI Symbol;Acc:MGI:1098815]
Cwc27	515.871	492.24	541.967	523.506	614.376	677.507	-0.317152	0.0353542	0.171292	CWC27 spliceosome-associated protein [Source:MGI Symbol;Acc:MGI:1914535]
Gpt2	1695.14	1696.51	1502.68	1502.32	1987.97	1996.86	-0.317106	0.0218897	0.125546	glutamic pyruvate transaminase (alanine aminotransferase) 2 [Source:MGI Symbol;Acc:MGI:1915391]
Cenpb	3420.74	3767.76	4175.96	3984.47	4387.73	5169.43	-0.316512	0.0443899	0.196939	centromere protein B [Source:MGI Symbol;Acc:MGI:88376]
Gtpbp2	1637.08	1616.49	1466.13	1533.41	2105.35	1786.99	-0.316144	0.0313388	0.158977	GTP binding protein 2 [Source:MGI Symbol;Acc:MGI:1860138]
Ascc2	1418.17	1363.28	1544.45	1389	1926.43	1629.07	-0.315555	0.0354971	0.171713	activating signal cointegrator 1 complex subunit 2 [Source:MGI Symbol;Acc:MGI:1922702]
Ndst2	899.444	854.836	776.924	779.242	1061.2	998.432	-0.315266	0.0353616	0.171292	N-deacetylase/N-sulfotransferase (heparan glucosaminyl) 2 [Source:MGI Symbol;Acc:MGI:97040]
Gm5527	1106.93	1087.79	1062	1018.93	1284.6	1375.39	-0.315097	0.0164292	0.103105	predicted gene 5527 [Source:MGI Symbol;Acc:MGI:3646585]
Eif3g	2821.11	2953.44	3021.02	2865.25	3675.84	3577.03	-0.315027	0.00638989	0.0538969	eukaryotic translation initiation factor 3, subunit G [Source:MGI Symbol;Acc:MGI:1858258]
Atxn7l3b	4304	4370.4	4251.15	4164.99	5303.14	5320.22	-0.314035	0.00398318	0.0383983	ataxin 7-like 3B [Source:MGI Symbol;Acc:MGI:1914971]
Atp5d	6441.73	6579.4	6620.56	6071.47	7670.71	8309.4	-0.31375	0.00940409	0.0703791	ATP synthase, H+ transporting, mitochondrial F1 complex, delta subunit [Source:MGI Symbol;Acc:MGI:1913293]
Stip1	24121.3	23371.3	23789.1	22952	30031.5	28529.7	-0.313707	0.00375586	0.0368655	stress-induced phosphoprotein 1 [Source:MGI Symbol;Acc:MGI:109130]
Rtf2	3418.84	3475.05	2925.99	2969.55	3767.67	4180.17	-0.313591	0.0399607	0.184257	replication termination factor 2 [Source:MGI Symbol;Acc:MGI:1913654]
Ppp2r3d	720.507	700.885	605.666	624.798	835.893	811.99	-0.31342	0.0478991	0.206504	protein phosphatase 2 (formerly 2A), regulatory subunit B'', delta [Source:MGI Symbol;Acc:MGI:1335093]
Pla2g6	1198.31	1234.65	1330.38	1274.67	1721.01	1406.97	-0.312686	0.043195	0.193389	phospholipase A2, group VI [Source:MGI Symbol;Acc:MGI:1859152]
Rbmxl1	2448.96	2545.26	2940.61	2818.11	3403.21	3270.37	-0.311902	0.0315839	0.159656	RNA binding motif protein, X-linked like-1 [Source:MGI Symbol;Acc:MGI:1343045]
Dcun1d5	1461.95	1564.84	1699	1685.85	2006.9	1970.37	-0.311228	0.0249611	0.137001	DCN1, defective in cullin neddylation 1, domain containing 5 (S, cerevisiae) [Source:MGI Symbol;Acc:MGI:1924113]
Ppp2r2d	1621.85	1748.16	1497.46	1557.48	1886.67	2097.73	-0.310531	0.0307599	0.15698	protein phosphatase 2, regulatory subunit B, delta [Source:MGI Symbol;Acc:MGI:1289252]
Taf6l	2099.65	2131.01	2136.54	2155.2	2774.63	2509.32	-0.310476	0.0110534	0.0787165	TATA-box binding protein associated factor 6 like [Source:MGI Symbol;Acc:MGI:2444957]
Ogt	4080.33	3767.76	3617.29	3770.85	5171.55	4274.92	-0.310377	0.0353412	0.171292	O-linked N-acetylglucosamine (GlcNAc) transferase (UDP-N-acetylglucosamine:polypeptide-N-acetylglucosaminyl transferase) [Source:MGI Symbol;Acc:MGI:1339639]
Edf1	3671.06	3781.94	3576.56	3284.45	4085.74	4789.42	-0.310341	0.0323674	0.161847	endothelial differentiation-related factor 1 [Source:MGI Symbol;Acc:MGI:1891227]
Kif22	2616.48	2463.22	2427.89	2425.98	3081.35	3075.78	-0.309887	0.00867154	0.0665659	kinesin family member 22 [Source:MGI Symbol;Acc:MGI:109233]
Rps5	11019.9	11770.2	13289.2	12317.4	13767.1	16223.5	-0.309603	0.0418912	0.189367	ribosomal protein S5 [Source:MGI Symbol;Acc:MGI:1097682]
Otud5	1687.53	1627.63	1589.35	1601.61	1916.97	2115.05	-0.30952	0.0150658	0.0972766	OTU domain containing 5 [Source:MGI Symbol;Acc:MGI:1859615]
Ssb	4380.15	4503.08	4344.09	4181.03	5175.34	5609.56	-0.309189	0.0093301	0.0700645	Sjogren syndrome antigen B [Source:MGI Symbol;Acc:MGI:98423]
Cyc1	5981.06	6298.85	7028.86	6602	8011.5	8036.36	-0.308865	0.0184238	0.112105	cytochrome c-1 [Source:MGI Symbol;Acc:MGI:1913695]
Tmem14c	1942.61	2151.27	2017.5	1902.47	2311.72	2650.94	-0.308542	0.0291021	0.15203	transmembrane protein 14C [Source:MGI Symbol;Acc:MGI:1913404]
Nudc-ps1	1905.49	1938.57	1731.37	1811.21	2485.9	2087.54	-0.308452	0.0369826	0.176514	nuclear distribution gene C homolog (Aspergillus), pseudogene 1 [Source:MGI Symbol;Acc:MGI:2142657]
Suv39h1	1421.98	1436.21	1650.96	1666.8	1988.91	1833.85	-0.308131	0.0423681	0.191015	suppressor of variegation 3-9 1 [Source:MGI Symbol;Acc:MGI:1099440]
Slc35a4	3699.62	3573.3	4032.9	3833.03	4737.99	4632.52	-0.307989	0.0125827	0.0854708	solute carrier family 35, member A4 [Source:MGI Symbol;Acc:MGI:1915093]
Rbx1	3945.18	4001.73	3756.18	3443.91	4243.83	5131.74	-0.307866	0.0453398	0.199161	ring-box 1 [Source:MGI Symbol;Acc:MGI:1891829]
Uqcrfs1	3750.06	3884.24	4181.19	3989.48	4657.52	5119.51	-0.307084	0.0159506	0.101332	ubiquinol-cytochrome c reductase, Rieske iron-sulfur polypeptide 1 [Source:MGI Symbol;Acc:MGI:1913944]
Ltbp3	4737.07	4606.39	3965.03	3938.33	5501.93	5163.32	-0.306565	0.0438157	0.194879	latent transforming growth factor beta binding protein 3 [Source:MGI Symbol;Acc:MGI:1101355]
Spdl1	1108.84	1056.39	1214.47	1080.11	1428.5	1328.53	-0.306324	0.0303698	0.155805	spindle apparatus coiled-coil protein 1 [Source:MGI Symbol;Acc:MGI:1917635]
Rnf114	4920.77	5373.11	5022.85	4849.96	6021.64	6441.92	-0.305727	0.0127331	0.0862095	ring finger protein 114 [Source:MGI Symbol;Acc:MGI:1933159]
Manbal	1492.41	1530.4	1460.91	1391	1745.62	1884.79	-0.305499	0.0185043	0.112388	mannosidase, beta A, lysosomal-like [Source:MGI Symbol;Acc:MGI:1916411]
Cenph	791.891	790.015	801.986	806.32	969.37	1001.49	-0.305111	0.0177658	0.109386	centromere protein H [Source:MGI Symbol;Acc:MGI:1349448]
Ssrp1	10759.1	10875.9	11755.1	11551.2	14242.4	13507.4	-0.304455	0.010138	0.0741173	structure specific recognition protein 1 [Source:MGI Symbol;Acc:MGI:107912]
Pdlim7	2534.62	2451.07	2697.3	2416.96	3418.36	2817	-0.304332	0.0415108	0.188225	PDZ and LIM domain 7 [Source:MGI Symbol;Acc:MGI:1914649]
Ruvbl2	3016.23	3012.18	3108.74	3139.03	3898.31	3680.95	-0.304331	0.0080249	0.0631518	RuvB-like protein 2 [Source:MGI Symbol;Acc:MGI:1342299]
Cdca8	3218.96	3215.76	3787.5	3549.21	4279.81	4220.92	-0.304042	0.0298687	0.154554	cell division cycle associated 8 [Source:MGI Symbol;Acc:MGI:1196274]
Acsl4	1401.99	1336.95	1466.13	1393.01	1833.66	1620.92	-0.303769	0.0257075	0.140124	acyl-CoA synthetase long-chain family member 4 [Source:MGI Symbol;Acc:MGI:1354713]
Polr2d	991.768	1024.99	1098.55	1009.91	1188.99	1356.03	-0.303126	0.0347184	0.169363	polymerase (RNA) II (DNA directed) polypeptide D [Source:MGI Symbol;Acc:MGI:1916491]
Pin1	1338.22	1450.39	1443.16	1432.12	1722.9	1770.69	-0.302976	0.0152612	0.0980448	protein (peptidyl-prolyl cis/trans isomerase) NIMA-interacting 1 [Source:MGI Symbol;Acc:MGI:1346036]
Ik	4058.44	4061.48	3807.34	3757.81	4536.35	5136.83	-0.302585	0.0204759	0.120053	IK cytokine [Source:MGI Symbol;Acc:MGI:1345142]
Klhl25	533.004	494.265	556.586	541.558	651.296	659.169	-0.302352	0.040775	0.186034	kelch-like 25 [Source:MGI Symbol;Acc:MGI:2668031]
Anapc16	1754.15	1666.12	1705.26	1641.72	2032.46	2138.48	-0.301694	0.013041	0.0878998	anaphase promoting complex subunit 16 [Source:MGI Symbol;Acc:MGI:1289325]
Cnksr3	1438.16	1471.66	1672.89	1681.84	1914.13	1943.89	-0.30074	0.0394363	0.18301	Cnksr family member 3 [Source:MGI Symbol;Acc:MGI:2674130]
Tlk1	2212.92	2057.08	2074.93	2032.85	2531.34	2628.52	-0.300665	0.0134755	0.0900593	tousled-like kinase 1 [Source:MGI Symbol;Acc:MGI:2441683]
Hras	1607.58	1721.83	1629.03	1504.33	1889.51	2089.58	-0.300201	0.0295113	0.153394	Harvey rat sarcoma virus oncogene [Source:MGI Symbol;Acc:MGI:96224]
Sharpin	1352.5	1343.02	1171.65	1212.49	1552.51	1573.04	-0.299229	0.0351577	0.170783	SHANK-associated RH domain interacting protein [Source:MGI Symbol;Acc:MGI:1913331]
Pbdc1	1174.51	1253.89	1260.41	1161.34	1422.82	1560.81	-0.298987	0.0266312	0.142904	polysaccharide biosynthesis domain containing 1 [Source:MGI Symbol;Acc:MGI:1914933]
Ash2l	3672.01	3504.42	3769.75	3573.28	4382.05	4548.98	-0.298891	0.00954955	0.0711645	ASH2 like histone lysine methyltransferase complex subunit [Source:MGI Symbol;Acc:MGI:1344416]
Tnks1bp1	2933.42	2852.15	3099.34	3203.22	3900.2	3532.21	-0.298393	0.0239885	0.134103	tankyrase 1 binding protein 1 [Source:MGI Symbol;Acc:MGI:2446193]
Ccdc85b	1691.33	1740.06	1974.68	1981.7	2322.13	2219.98	-0.298356	0.0410526	0.186747	coiled-coil domain containing 85B [Source:MGI Symbol;Acc:MGI:2147607]
Rps19bp1	1104.08	1114.12	1249.97	1206.47	1416.19	1456.9	-0.297834	0.0303078	0.155679	ribosomal protein S19 binding protein 1 [Source:MGI Symbol;Acc:MGI:1913788]
Snx3	4819.88	5021.66	5334.04	5209.99	5680.85	6843.33	-0.297135	0.03852	0.180033	sorting nexin 3 [Source:MGI Symbol;Acc:MGI:1860188]
Nutf2	2444.2	2371.06	2270.2	2140.16	2724.46	2941.3	-0.296514	0.0260474	0.141095	nuclear transport factor 2 [Source:MGI Symbol;Acc:MGI:1915301]
Dnm2	3737.69	3739.4	3247.62	3161.1	4308.21	4216.85	-0.296135	0.0425087	0.191272	dynamin 2 [Source:MGI Symbol;Acc:MGI:109547]
Tmem51	967.021	976.377	918.942	938.701	1076.34	1256.19	-0.295187	0.0408121	0.186061	transmembrane protein 51 [Source:MGI Symbol;Acc:MGI:2384874]
Zfand5	4120.31	4279.25	4480.89	4520.01	4772.07	5901.95	-0.294929	0.048772	0.20918	zinc finger, AN1-type domain 5 [Source:MGI Symbol;Acc:MGI:1278334]
G3bp2	7358.31	7746.19	8577.49	8403.18	9772.27	9893.64	-0.293815	0.0262811	0.141898	GTPase activating protein (SH3 domain) binding protein 2 [Source:MGI Symbol;Acc:MGI:2442040]
Dctn5	1460.05	1482.8	1260.41	1318.8	1650.96	1730.95	-0.292471	0.0451348	0.198862	dynactin 5 [Source:MGI Symbol;Acc:MGI:1891689]
Mapre1	7591.49	7287.38	8319.56	8227.68	9605.66	9625.7	-0.291512	0.0223173	0.127231	microtubule-associated protein, RP/EB family, member 1 [Source:MGI Symbol;Acc:MGI:891995]
Oxsr1	2507.02	2546.28	2922.86	2823.12	3354.93	3248.98	-0.290547	0.0365213	0.175124	oxidative-stress responsive 1 [Source:MGI Symbol;Acc:MGI:1917378]
Dhx16	2271.93	2146.21	2536.49	2527.27	2848.47	2947.41	-0.289877	0.0432951	0.19355	DEAH (Asp-Glu-Ala-His) box polypeptide 16 [Source:MGI Symbol;Acc:MGI:1916442]
Glo1	2194.83	2294.08	2546.93	2250.48	3019.82	2655.01	-0.289636	0.0447936	0.198059	glyoxalase 1 [Source:MGI Symbol;Acc:MGI:95742]
Tns3	3474.04	3336.29	3731.11	3777.87	4204.08	4544.9	-0.289205	0.0282419	0.148991	tensin 3 [Source:MGI Symbol;Acc:MGI:2443012]
Nxt1	1803.65	1846.41	1916.2	1841.3	2273.85	2248.51	-0.288155	0.0138885	0.0919829	NTF2-related export protein 1 [Source:MGI Symbol;Acc:MGI:1929619]
Psma4	3667.26	3783.97	4287.7	4097.79	4603.56	5059.4	-0.287273	0.0404908	0.185707	proteasome subunit alpha 4 [Source:MGI Symbol;Acc:MGI:1347060]
Acbd3	1626.61	1585.09	1615.46	1594.59	1926.43	1991.77	-0.287161	0.0140556	0.0926295	acyl-Coenzyme A binding domain containing 3 [Source:MGI Symbol;Acc:MGI:2181074]
Psmd5	4176.46	4442.31	4729.42	4578.17	5502.88	5433.3	-0.287079	0.0195987	0.11681	proteasome (prosome, macropain) 26S subunit, non-ATPase, 5 [Source:MGI Symbol;Acc:MGI:1914248]
Ewsr1	8691.77	8613.18	7508.17	7312.04	9765.65	9830.48	-0.286843	0.0464808	0.202549	Ewing sarcoma breakpoint region 1 [Source:MGI Symbol;Acc:MGI:99960]
Hnrnpk	19310	18814.5	19386.5	19284.5	23228	23597.6	-0.286273	0.00562077	0.0492538	heterogeneous nuclear ribonucleoprotein K [Source:MGI Symbol;Acc:MGI:99894]
Ptbp1	11335.8	10641.9	12388	11999.5	14728.9	13533.8	-0.285882	0.0328189	0.163267	polypyrimidine tract binding protein 1 [Source:MGI Symbol;Acc:MGI:97791]
Usp28	574.883	598.588	586.87	555.599	693.895	717.241	-0.285223	0.0425656	0.191476	ubiquitin specific peptidase 28 [Source:MGI Symbol;Acc:MGI:2442293]
Ywhae	14739.5	14075.4	15849.7	15850.6	17154.3	19711.9	-0.284989	0.0383808	0.179619	tyrosine 3-monooxygenase/tryptophan 5-monooxygenase activation protein, epsilon polypeptide [Source:MGI Symbol;Acc:MGI:894689]
Prpf38a	1550.47	1510.14	1657.23	1605.62	1872.48	1979.54	-0.284883	0.0246277	0.135981	PRP38 pre-mRNA processing factor 38 (yeast) domain containing A [Source:MGI Symbol;Acc:MGI:1916962]
Ap2b1	11710.9	10423.1	12163.5	12270.3	14830.2	13520.6	-0.284075	0.0412935	0.187534	adaptor-related protein complex 2, beta 1 subunit [Source:MGI Symbol;Acc:MGI:1919020]
Nabp2	1346.79	1438.23	1342.91	1493.3	1647.17	1772.73	-0.282984	0.0355004	0.171713	nucleic acid binding protein 2 [Source:MGI Symbol;Acc:MGI:1917167]
Lpcat4	1650.41	1695.49	1803.42	1740.01	2176.35	2014.18	-0.282942	0.0261803	0.141492	lysophosphatidylcholine acyltransferase 4 [Source:MGI Symbol;Acc:MGI:2138993]
Odf2	2229.1	1974.02	2153.25	2043.88	2693.22	2416.61	-0.282898	0.0380679	0.179035	outer dense fiber of sperm tails 2 [Source:MGI Symbol;Acc:MGI:1098824]
Psmb1	7579.12	8247.55	7993.75	7748.3	8932.6	10260.4	-0.282063	0.0299726	0.154629	proteasome (prosome, macropain) subunit, beta type 1 [Source:MGI Symbol;Acc:MGI:104884]
Ugcg	1523.82	1398.73	1406.61	1358.91	1789.17	1667.79	-0.281563	0.0343134	0.168095	UDP-glucose ceramide glucosyltransferase [Source:MGI Symbol;Acc:MGI:1332243]
Hnrnpr	4027.98	3818.4	3376.07	3467.98	4422.75	4499.06	-0.280463	0.0471789	0.204506	heterogeneous nuclear ribonucleoprotein R [Source:MGI Symbol;Acc:MGI:1891692]
Mex3d	1016.51	963.21	968.022	900.592	1176.69	1159.4	-0.279805	0.0381918	0.179312	mex3 RNA binding family member D [Source:MGI Symbol;Acc:MGI:2681847]
Ppm1b	4347.79	4508.15	4693.91	4641.36	5845.57	5194.9	-0.279642	0.0269464	0.144128	protein phosphatase 1B, magnesium dependent, beta isoform [Source:MGI Symbol;Acc:MGI:101841]
Capn7	1608.53	1531.41	1471.35	1673.82	1796.74	2017.24	-0.279162	0.0473388	0.204941	calpain 7 [Source:MGI Symbol;Acc:MGI:1338030]
Cblc	868.035	888.26	899.101	889.56	1025.22	1125.78	-0.279102	0.0360553	0.173536	Casitas B-lineage lymphoma c [Source:MGI Symbol;Acc:MGI:1931457]
Bak1	1480.99	1492.92	1545.49	1464.21	1762.66	1865.44	-0.278157	0.0226532	0.128679	BCL2-antagonist/killer 1 [Source:MGI Symbol;Acc:MGI:1097161]
Zbtb14	767.145	750.514	756.039	812.338	932.451	938.322	-0.277833	0.0383152	0.179573	zinc finger and BTB domain containing 14 [Source:MGI Symbol;Acc:MGI:1195345]
Pitrm1	1816.97	1694.48	1937.09	1757.06	2252.08	2111.99	-0.27666	0.0383717	0.179619	pitrilysin metallepetidase 1 [Source:MGI Symbol;Acc:MGI:1916867]
Rars	3913.77	3657.36	3748.87	3588.33	4500.38	4526.56	-0.276159	0.0175027	0.108288	arginyl-tRNA synthetase [Source:MGI Symbol;Acc:MGI:1914297]
Snu13	4055.59	4295.45	4800.43	4693.51	5372.24	5426.17	-0.275347	0.0457827	0.200681	SNU13 homolog, small nuclear ribonucleoprotein (U4/U6,U5) [Source:MGI Symbol;Acc:MGI:893586]
Wbp4	1429.59	1483.81	1315.76	1334.84	1609.31	1757.44	-0.27506	0.0470732	0.204164	WW domain binding protein 4 [Source:MGI Symbol;Acc:MGI:109568]
Rnf126	2651.69	2521.97	2817.39	2789.03	3272.57	3246.94	-0.274502	0.0273783	0.145807	ring finger protein 126 [Source:MGI Symbol;Acc:MGI:1917544]
Aurkb	2269.07	2436.89	2481.14	2353.77	2827.65	2937.22	-0.273199	0.0241745	0.134684	aurora kinase B [Source:MGI Symbol;Acc:MGI:107168]
Hnrnph2	2886.79	2950.4	2985.52	2850.2	3595.38	3456.82	-0.27304	0.0160064	0.101506	heterogeneous nuclear ribonucleoprotein H2 [Source:MGI Symbol;Acc:MGI:1201779]
Timm44	2491.79	2564.51	2347.48	2232.42	3024.55	2796.63	-0.272878	0.0437907	0.194879	translocase of inner mitochondrial membrane 44 [Source:MGI Symbol;Acc:MGI:1343262]
Skiv2l	2699.28	2746.82	2565.73	2576.41	3406.05	2988.16	-0.272448	0.0380384	0.179007	superkiller viralicidic activity 2-like (S, cerevisiae) [Source:MGI Symbol;Acc:MGI:1099835]
Zmynd11	2168.18	2097.59	2081.19	1989.73	2551.22	2480.8	-0.271656	0.0236677	0.132804	zinc finger, MYND domain containing 11 [Source:MGI Symbol;Acc:MGI:1913755]
Ezr	14977.4	14337.8	14241.5	13911	17578.4	17032.4	-0.268468	0.0149737	0.0967572	ezrin [Source:MGI Symbol;Acc:MGI:98931]
2510039O18Rik	2203.4	2162.41	2176.22	1943.59	2523.77	2582.68	-0.267266	0.0396346	0.183542	RIKEN cDNA 2510039O18 gene [Source:MGI Symbol;Acc:MGI:1924284]
Wdr48	1470.52	1524.32	1492.24	1475.25	1856.38	1730.95	-0.267169	0.0287613	0.150772	WD repeat domain 48 [Source:MGI Symbol;Acc:MGI:1914811]
Fkbp1a	7504.88	7048.35	6768.84	6481.65	7951.87	8778.05	-0.267103	0.0468186	0.203433	FK506 binding protein 1a [Source:MGI Symbol;Acc:MGI:95541]
Nsf	1764.62	1715.75	1772.1	1795.17	2258.71	1980.56	-0.266822	0.0416048	0.188535	N-ethylmaleimide sensitive fusion protein [Source:MGI Symbol;Acc:MGI:104560]
Mrpl36	883.263	903.453	869.862	870.505	1021.44	1097.26	-0.264523	0.0434482	0.193998	mitochondrial ribosomal protein L36 [Source:MGI Symbol;Acc:MGI:2137228]
Sp1	3954.7	3869.05	3577.61	3775.87	4848.74	4266.77	-0.264517	0.0451259	0.198862	trans-acting transcription factor 1 [Source:MGI Symbol;Acc:MGI:98372]
Eif1	9519.83	9557.15	10710.9	10034.9	11410.9	12483.5	-0.263077	0.0410858	0.186847	eukaryotic translation initiation factor 1 [Source:MGI Symbol;Acc:MGI:105125]
Polr2m	6628.28	6938.96	7254.42	6918.91	8366.5	8272.72	-0.262621	0.0207384	0.12101	polymerase (RNA) II (DNA directed) polypeptide M [Source:MGI Symbol;Acc:MGI:107282]
Lman1	3910.91	3901.46	3567.17	3576.29	4652.79	4316.69	-0.262395	0.0399293	0.184164	lectin, mannose-binding, 1 [Source:MGI Symbol;Acc:MGI:1917611]
Sys1	1341.08	1461.53	1396.17	1395.01	1619.72	1735.03	-0.262339	0.0399126	0.184152	SYS1 Golgi-localized integral membrane protein homolog (S, cerevisiae) [Source:MGI Symbol;Acc:MGI:1913710]
Cfdp1	2741.16	2950.4	2791.29	2570.4	3223.35	3404.86	-0.262198	0.0432155	0.193389	craniofacial development protein 1 [Source:MGI Symbol;Acc:MGI:1344403]
Fus	9983.35	9440.67	10512.5	10148.2	12352.8	11681.7	-0.262074	0.0281201	0.148507	fused in sarcoma [Source:MGI Symbol;Acc:MGI:1353633]
Septin8	2663.11	2507.79	2544.84	2494.18	2904.32	3216.38	-0.261675	0.036481	0.175085	septin 8 [Source:MGI Symbol;Acc:MGI:894310]
Rad9a	1823.63	1833.24	1831.62	1676.83	2246.4	2043.73	-0.2601	0.047533	0.205477	RAD9 checkpoint clamp component A [Source:MGI Symbol;Acc:MGI:1328356]
Tcf20	6139.06	6025.38	5487.55	5691.38	7092.31	6863.71	-0.257857	0.0350096	0.170356	transcription factor 20 [Source:MGI Symbol;Acc:MGI:108399]
E2f4	2982.92	2864.31	2904.07	2899.34	3688.15	3275.47	-0.257571	0.0383629	0.179619	E2F transcription factor 4 [Source:MGI Symbol;Acc:MGI:103012]
Snrpd3	4064.15	4068.57	4135.24	3746.78	4555.28	5011.52	-0.256663	0.0429145	0.192575	small nuclear ribonucleoprotein D3 [Source:MGI Symbol;Acc:MGI:1914582]
Topbp1	9175.28	9090.23	9612.34	9735.01	11863.4	10528.4	-0.251778	0.0435253	0.19416	topoisomerase (DNA) II binding protein 1 [Source:MGI Symbol;Acc:MGI:1920018]
Dnttip1	1632.32	1578	1475.53	1529.4	1845.02	1855.25	-0.251707	0.0450819	0.198804	deoxynucleotidyltransferase, terminal, interacting protein 1 [Source:MGI Symbol;Acc:MGI:1923483]
Ube2m	3220.86	3030.41	3199.59	3095.91	3767.67	3697.25	-0.250886	0.0277596	0.147149	ubiquitin-conjugating enzyme E2M [Source:MGI Symbol;Acc:MGI:108278]
Rtcb	4075.57	4208.35	4400.48	4301.38	5035.23	5055.33	-0.248712	0.0283924	0.149547	RNA 2',3'-cyclic phosphate and 5'-OH ligase [Source:MGI Symbol;Acc:MGI:106379]
Trp53bp2	2397.56	2296.11	2267.07	2392.89	2690.38	2855.72	-0.24584	0.0393838	0.182817	transformation related protein 53 binding protein 2 [Source:MGI Symbol;Acc:MGI:2138319]
Wwc2	8588.97	8246.54	8592.11	8244.73	10376.2	9554.38	-0.243446	0.0342971	0.168095	WW, C2 and coiled-coil domain containing 2 [Source:MGI Symbol;Acc:MGI:1261872]
Jpt2	8166.38	8560.52	8061.63	8091.28	9533.72	9920.13	-0.24284	0.0285947	0.150183	Jupiter microtubule associated homolog 2 [Source:MGI Symbol;Acc:MGI:1196260]
Uqcrc1	5999.15	5985.88	5745.48	5549.97	6619.93	7143.88	-0.241716	0.0434539	0.193998	ubiquinol-cytochrome c reductase core protein 1 [Source:MGI Symbol;Acc:MGI:107876]
Ccna2	8850.72	8784.35	8596.29	8148.45	10165.1	10081.1	-0.236089	0.036823	0.176005	cyclin A2 [Source:MGI Symbol;Acc:MGI:108069]
Cnot7	2760.2	2992.94	2871.69	2808.08	3379.54	3348.82	-0.235178	0.0441972	0.196418	CCR4-NOT transcription complex, subunit 7 [Source:MGI Symbol;Acc:MGI:1298230]
Cdt1	2119.64	2084.42	2111.48	2010.79	2445.2	2453.29	-0.234645	0.042338	0.191015	chromatin licensing and DNA replication factor 1 [Source:MGI Symbol;Acc:MGI:1914427]
Ctdnep1	2337.6	2426.76	2442.51	2387.87	2791.67	2846.55	-0.233014	0.0399796	0.184293	CTD nuclear envelope phosphatase 1 [Source:MGI Symbol;Acc:MGI:1914431]
Matr3	3307.48	3164.11	3409.48	3366.69	3839.62	3926.49	-0.229507	0.0465511	0.202802	matrin 3 [Source:MGI Symbol;Acc:MGI:1298379]
Ddx39a	5383.34	5430.84	5259.9	5245.09	6316.05	6167.86	-0.227925	0.0347039	0.169342	DEAD box helicase 39a [Source:MGI Symbol;Acc:MGI:1915528]
Hnrnpd	10071.9	9578.42	9735.56	9504.35	11329.5	11399.4	-0.225113	0.0371077	0.176552	heterogeneous nuclear ribonucleoprotein D [Source:MGI Symbol;Acc:MGI:101947]
Uba2	5022.61	5066.22	5022.85	4769.73	5655.29	5952.9	-0.223696	0.0489237	0.209451	ubiquitin-like modifier activating enzyme 2 [Source:MGI Symbol;Acc:MGI:1858313]
Prc1	4258.32	4258.99	4048.57	4090.77	4873.36	4846.47	-0.222886	0.045247	0.1989	protein regulator of cytokinesis 1 [Source:MGI Symbol;Acc:MGI:1858961]
Ccdc47	7740.93	7853.55	7993.75	7952.89	6892.56	6586.59	0.226471	0.0360822	0.173615	coiled-coil domain containing 47 [Source:MGI Symbol;Acc:MGI:1914413]
Jund	4676.16	4865.68	4777.45	4923.17	4154.85	4026.33	0.233875	0.0350696	0.170524	jun D proto-oncogene [Source:MGI Symbol;Acc:MGI:96648]
Kdm2a	11631.9	11365.1	10635.7	10939.5	9430.53	9480.01	0.236967	0.037685	0.177971	lysine (K)-specific demethylase 2A [Source:MGI Symbol;Acc:MGI:1354736]
Kdm5c	4067.96	4041.23	4036.04	4280.32	3635.14	3326.41	0.238393	0.0476365	0.2058	lysine (K)-specific demethylase 5C [Source:MGI Symbol;Acc:MGI:99781]
Med15	2661.21	2484.49	2574.08	2550.34	2105.35	2224.06	0.246317	0.0387071	0.180535	mediator complex subunit 15 [Source:MGI Symbol;Acc:MGI:2137379]
Numa1	7547.71	7437.28	7278.44	7472.5	6455.21	6019.12	0.253219	0.0233542	0.131847	nuclear mitotic apparatus protein 1 [Source:MGI Symbol;Acc:MGI:2443665]
Tyw1	1666.59	1702.58	1826.4	1714.94	1466.36	1429.39	0.254724	0.0418809	0.189367	tRNA-yW synthesizing protein 1 homolog (S, cerevisiae) [Source:MGI Symbol;Acc:MGI:2141161]
Abl1	5526.11	5960.56	5331.95	5586.07	4914.06	4432.83	0.261191	0.0418214	0.189258	c-abl oncogene 1, non-receptor tyrosine kinase [Source:MGI Symbol;Acc:MGI:87859]
Pitpnm1	5541.33	5312.34	5538.71	5838.8	4963.29	4310.58	0.261274	0.0481885	0.207536	phosphatidylinositol transfer protein, membrane-associated 1 [Source:MGI Symbol;Acc:MGI:1197524]
Tstd2	1060.3	1036.13	1114.22	1112.2	910.678	891.457	0.262163	0.0451072	0.198862	thiosulfate sulfurtransferase (rhodanese)-like domain containing 2 [Source:MGI Symbol;Acc:MGI:3039624]
Slmap	4546.71	4411.93	4848.46	4878.04	4020.43	3765.51	0.262886	0.0356164	0.172123	sarcolemma associated protein [Source:MGI Symbol;Acc:MGI:1933549]
Mynn	1550.47	1611.43	1545.49	1614.65	1284.6	1343.81	0.266284	0.02959	0.153514	myoneurin [Source:MGI Symbol;Acc:MGI:1931415]
Akap11	5669.83	5199.92	5431.16	5754.56	4724.73	4428.76	0.268721	0.0285258	0.149917	A kinase (PRKA) anchor protein 11 [Source:MGI Symbol;Acc:MGI:2684060]
Tuba4a	5453.77	5126.99	5519.92	5197.96	4570.43	4265.75	0.269223	0.0238297	0.133442	tubulin, alpha 4A [Source:MGI Symbol;Acc:MGI:1095410]
Rab3gap2	1664.68	1549.64	1496.41	1519.37	1292.18	1291.85	0.26975	0.0370674	0.176534	RAB3 GTPase activating protein subunit 2 [Source:MGI Symbol;Acc:MGI:1916043]
Washc5	4611.43	4381.54	4567.56	4622.3	3792.28	3747.18	0.270043	0.0151094	0.0974443	WASH complex subunit 5 [Source:MGI Symbol;Acc:MGI:2146110]
Map3k3	2199.59	2362.95	2162.65	2126.12	1782.54	1886.83	0.270433	0.0343154	0.168095	mitogen-activated protein kinase kinase kinase 3 [Source:MGI Symbol;Acc:MGI:1346874]
Actr10	3374.1	3475.05	3611.02	3571.28	2697.95	3117.55	0.270775	0.0405632	0.185707	ARP10 actin-related protein 10 [Source:MGI Symbol;Acc:MGI:1891654]
Abcf3	2586.97	2490.57	2382.98	2362.8	2009.74	2056.97	0.272438	0.0263451	0.141965	ATP-binding cassette, sub-family F (GCN20), member 3 [Source:MGI Symbol;Acc:MGI:1351656]
Golga4	3991.82	4253.92	3757.22	3878.16	3313.28	3254.07	0.273931	0.0279127	0.147742	golgi autoantigen, golgin subfamily a, 4 [Source:MGI Symbol;Acc:MGI:1859646]
Pip4p2	1224.96	1194.14	1198.8	1076.1	957.064	984.169	0.273933	0.047818	0.206316	phosphatidylinositol-4,5-bisphosphate 4-phosphatase 2 [Source:MGI Symbol;Acc:MGI:1919769]
Acd	1932.14	1942.63	2032.11	1926.54	1607.41	1621.94	0.278368	0.0185902	0.112662	adrenocortical dysplasia [Source:MGI Symbol;Acc:MGI:87873]
Gpatch8	2958.17	2958.5	2780.84	2986.59	2587.2	2225.08	0.279645	0.0384985	0.180033	G patch domain containing 8 [Source:MGI Symbol;Acc:MGI:1918667]
Tsen54	1410.56	1490.9	1425.4	1606.62	1237.27	1204.23	0.281041	0.0391367	0.182025	tRNA splicing endonuclease subunit 54 [Source:MGI Symbol;Acc:MGI:1923515]
Zfp326	2261.46	2200.9	2119.83	2054.91	1716.28	1835.89	0.281991	0.0264792	0.142411	zinc finger protein 326 [Source:MGI Symbol;Acc:MGI:1927246]
Tle4	1639.94	1710.69	1803.42	1859.35	1399.15	1484.4	0.282282	0.0356916	0.172336	transducin-like enhancer of split 4 [Source:MGI Symbol;Acc:MGI:104633]
Impa1	1914.05	2038.85	2048.82	2068.95	1793.9	1523.12	0.282553	0.0451675	0.198862	inositol (myo)-1(or 4)-monophosphatase 1 [Source:MGI Symbol;Acc:MGI:1933158]
Zfp592	1368.68	1350.11	1235.35	1227.53	1101.9	1027.98	0.282611	0.0430146	0.192972	zinc finger protein 592 [Source:MGI Symbol;Acc:MGI:2443541]
Mtx1	1288.73	1391.64	1382.59	1361.92	1072.56	1157.37	0.282671	0.030697	0.156708	metaxin 1 [Source:MGI Symbol;Acc:MGI:103025]
Snx27	3814.78	3629	3806.3	3842.06	3056.74	3133.85	0.285681	0.0116049	0.0813399	sorting nexin family member 27 [Source:MGI Symbol;Acc:MGI:1923992]
Sephs1	4279.26	4164.79	4184.32	4087.76	3455.27	3400.78	0.285788	0.00939449	0.0703791	selenophosphate synthetase 1 [Source:MGI Symbol;Acc:MGI:1923580]
Ube4a	2901.06	2640.47	2676.42	2888.31	2358.11	2196.55	0.285936	0.0263379	0.141965	ubiquitination factor E4A [Source:MGI Symbol;Acc:MGI:2154580]
Rnf41	1447.68	1438.23	1452.55	1505.33	1154.91	1240.91	0.286537	0.0223935	0.127422	ring finger protein 41 [Source:MGI Symbol;Acc:MGI:1914838]
Ppm1a	3376.96	3496.32	3813.61	3757.81	2905.27	3015.67	0.286622	0.0258126	0.140328	protein phosphatase 1A, magnesium dependent, alpha isoform [Source:MGI Symbol;Acc:MGI:99878]
Acer3	1654.21	1748.16	1617.55	1572.53	1268.51	1431.43	0.288084	0.0370105	0.176518	alkaline ceramidase 3 [Source:MGI Symbol;Acc:MGI:1913440]
Fbrsl1	1952.13	1733.98	1842.06	1766.08	1535.47	1450.78	0.288402	0.0294942	0.153353	fibrosin-like 1 [Source:MGI Symbol;Acc:MGI:1920907]
Kin	681.483	619.858	682.941	638.838	545.271	527.743	0.289536	0.048519	0.20831	Kin17 DNA and RNA binding protein [Source:MGI Symbol;Acc:MGI:96676]
Tbc1d13	1795.08	1875.78	1749.12	1705.91	1441.75	1471.16	0.290658	0.0202462	0.119134	TBC1 domain family, member 13 [Source:MGI Symbol;Acc:MGI:2385326]
Gnpda1	591.063	607.703	577.472	634.827	494.152	491.065	0.291162	0.0463332	0.202331	glucosamine-6-phosphate deaminase 1 [Source:MGI Symbol;Acc:MGI:1347054]
Aph1a	3102.84	3380.86	3365.63	3159.09	2468.86	2843.49	0.292098	0.0319926	0.160797	aph1 homolog A, gamma secretase subunit [Source:MGI Symbol;Acc:MGI:2385110]
Zfp358	1064.1	1228.57	1145.54	1063.06	881.332	956.661	0.292267	0.0491516	0.210155	zinc finger protein 358 [Source:MGI Symbol;Acc:MGI:2153740]
AI506816	6125.73	5698.23	6640.4	6357.29	5497.2	4632.52	0.292932	0.0478636	0.206405	expressed sequence AI506816 [Source:MGI Symbol;Acc:MGI:2140929]
Ankrd13c	3331.27	3463.91	3499.29	3455.95	2540.81	3068.65	0.29366	0.0364826	0.175085	ankyrin repeat domain 13c [Source:MGI Symbol;Acc:MGI:2139746]
Fbxw7	864.227	895.35	947.137	924.661	738.388	742.711	0.293725	0.0301563	0.155045	F-box and WD-40 domain protein 7 [Source:MGI Symbol;Acc:MGI:1354695]
Etl4	1135.49	1107.03	1148.68	1177.39	866.185	995.375	0.295536	0.0352279	0.170993	enhancer trap locus 4 [Source:MGI Symbol;Acc:MGI:95454]
Atxn2	3869.04	3609.76	4000.53	4062.69	3475.15	2855.72	0.29558	0.0483277	0.20785	ataxin 2 [Source:MGI Symbol;Acc:MGI:1277223]
Ncbp1	3678.68	3747.5	3849.11	3815.98	3275.41	2869.98	0.29601	0.0197059	0.116914	nuclear cap binding protein subunit 1 [Source:MGI Symbol;Acc:MGI:1891840]
Pkn2	5344.31	5199.92	5811.26	5716.45	4115.09	4873.98	0.296028	0.0387625	0.180743	protein kinase N2 [Source:MGI Symbol;Acc:MGI:109211]
Ccdc127	2125.35	2011.5	1910.98	1849.32	1616.88	1598.51	0.296405	0.0265198	0.142536	coiled-coil domain containing 127 [Source:MGI Symbol;Acc:MGI:1914683]
Tfdp1	15736.9	16156.8	15790.1	15384.3	13666.8	11996.5	0.297179	0.0154369	0.0986733	transcription factor Dp 1 [Source:MGI Symbol;Acc:MGI:101934]
Cpsf2	5660.31	5420.72	5979.39	5889.95	4581.79	4753.76	0.29772	0.0125356	0.0852552	cleavage and polyadenylation specific factor 2 [Source:MGI Symbol;Acc:MGI:1861601]
Arhgap21	3586.35	3345.41	3714.41	3739.76	3072.83	2778.29	0.297786	0.0236583	0.132796	Rho GTPase activating protein 21 [Source:MGI Symbol;Acc:MGI:1918685]
Glyr1	7548.66	7371.44	6833.59	6783.52	5480.16	6126.09	0.298007	0.0242323	0.134695	glyoxylate reductase 1 homolog (Arabidopsis) [Source:MGI Symbol;Acc:MGI:1921272]
Dcbld2	3575.88	3325.15	3508.69	3770.85	2953.55	2812.93	0.298125	0.0182887	0.111692	discoidin, CUB and LCCL domain containing 2 [Source:MGI Symbol;Acc:MGI:1920629]
Tedc1	3056.2	3010.16	3265.38	3143.04	2466.02	2606.11	0.298378	0.0132234	0.0889123	tubulin epsilon and delta complex 1 [Source:MGI Symbol;Acc:MGI:2144738]
Plagl2	1920.72	1894.01	1644.7	1705.91	1495.71	1410.03	0.302148	0.0372984	0.177034	pleiomorphic adenoma gene-like 2 [Source:MGI Symbol;Acc:MGI:1933165]
Gpatch2l	924.19	899.401	971.155	1029.96	770.574	779.388	0.303095	0.0336177	0.166435	G patch domain containing 2 like [Source:MGI Symbol;Acc:MGI:1917623]
Arhgef18	3287.49	3329.2	2896.76	3013.67	2693.22	2382.99	0.303179	0.0344501	0.168401	rho/rac guanine nucleotide exchange factor (GEF) 18 [Source:MGI Symbol;Acc:MGI:2142567]
Dr1	3974.68	4126.31	4126.89	3990.48	3209.15	3363.09	0.303197	0.00719806	0.0584243	down-regulator of transcription 1 [Source:MGI Symbol;Acc:MGI:1100515]
Specc1l	4345.88	4328.87	3920.12	4089.77	3451.49	3309.09	0.303308	0.0141561	0.0929223	sperm antigen with calponin homology and coiled-coil domains 1-like [Source:MGI Symbol;Acc:MGI:1921642]
Haus4	1454.34	1480.77	1524.61	1469.23	1125.57	1276.57	0.303651	0.0228673	0.129584	HAUS augmin-like complex, subunit 4 [Source:MGI Symbol;Acc:MGI:1261794]
Smc4	11818.4	11584.9	13482.3	13288.2	9298	11019.4	0.304236	0.0467974	0.203433	structural maintenance of chromosomes 4 [Source:MGI Symbol;Acc:MGI:1917349]
Hars2	1425.78	1421.01	1494.33	1596.59	1247.69	1155.33	0.304889	0.0266177	0.142877	histidyl-tRNA synthetase 2 [Source:MGI Symbol;Acc:MGI:1918041]
Pafah2	1454.34	1502.04	1251.01	1347.88	1134.09	1113.56	0.305519	0.0396707	0.183584	platelet-activating factor acetylhydrolase 2 [Source:MGI Symbol;Acc:MGI:2140321]
Pcm1	4968.36	4441.3	4296.05	4373.59	3774.3	3539.34	0.305689	0.022768	0.129154	pericentriolar material 1 [Source:MGI Symbol;Acc:MGI:1277958]
Morc3	2564.13	2546.28	2612.72	2673.69	2131.86	2070.22	0.306914	0.00772078	0.0613997	microrchidia 3 [Source:MGI Symbol;Acc:MGI:2136841]
Scaf4	2639.32	2359.92	2746.38	2773.98	2236.94	2012.15	0.307755	0.0339411	0.167195	SR-related CTD-associated factor 4 [Source:MGI Symbol;Acc:MGI:2146350]
Zbtb6	1058.39	1056.39	1039.03	1050.02	857.666	839.498	0.308544	0.0141923	0.0930493	zinc finger and BTB domain containing 6 [Source:MGI Symbol;Acc:MGI:2442998]
Arid4b	1951.17	2024.67	1696.91	1838.29	1587.53	1442.63	0.309571	0.0365544	0.175129	AT rich interactive domain 4B (RBP1-like) [Source:MGI Symbol;Acc:MGI:2137512]
Zfp664	8351.98	8501.77	9103.79	8693.02	6829.14	7125.54	0.312129	0.00680795	0.0561325	zinc finger protein 664 [Source:MGI Symbol;Acc:MGI:2442505]
Ciao3	1332.51	1370.37	1340.82	1278.68	1065.93	1075.86	0.313262	0.0121834	0.0836187	cytosolic iron-sulfur assembly component 3 [Source:MGI Symbol;Acc:MGI:1914813]
Gcc2	2574.6	2516.91	2586.61	2760.95	1987.02	2213.87	0.313348	0.0161977	0.102236	GRIP and coiled-coil domain containing 2 [Source:MGI Symbol;Acc:MGI:1917547]
Tatdn2	3071.43	3101.31	2803.82	2702.78	2584.36	2114.03	0.313612	0.0467467	0.20328	TatD DNase domain containing 2 [Source:MGI Symbol;Acc:MGI:3576210]
Maged2	1132.63	1194.14	1117.35	970.794	863.345	912.852	0.313698	0.0446855	0.19774	MAGE family member D2 [Source:MGI Symbol;Acc:MGI:1933391]
Usp16	2124.4	2068.22	2025.85	2116.09	1727.64	1623.98	0.314187	0.00901336	0.0684172	ubiquitin specific peptidase 16 [Source:MGI Symbol;Acc:MGI:1921362]
Osbpl11	2264.31	2194.82	2178.31	2148.18	1822.3	1707.52	0.31548	0.00867553	0.0665659	oxysterol binding protein-like 11 [Source:MGI Symbol;Acc:MGI:2146553]
Cbfa2t2	3055.25	2859.24	2937.48	3063.82	2466.02	2320.84	0.31568	0.0087167	0.0667891	CBFA2/RUNX1 translocation partner 2 [Source:MGI Symbol;Acc:MGI:1333833]
Cdc73	2937.23	2841.01	2661.8	2769.97	2241.67	2261.75	0.315766	0.00906395	0.068594	cell division cycle 73, Paf1/RNA polymerase II complex component [Source:MGI Symbol;Acc:MGI:2384876]
Rnf10	13007.2	12761.8	14923.4	14488.7	10791.8	11374	0.315837	0.0215812	0.124206	ring finger protein 10 [Source:MGI Symbol;Acc:MGI:1859162]
Mef2a	2454.67	2347.76	2079.11	2079.99	1830.82	1767.63	0.316417	0.0312678	0.158853	myocyte enhancer factor 2A [Source:MGI Symbol;Acc:MGI:99532]
Sgpl1	4186.93	4485.86	4690.78	4894.08	3389.96	3938.71	0.316927	0.0298836	0.154554	sphingosine phosphate lyase 1 [Source:MGI Symbol;Acc:MGI:1261415]
Maco1	2155.81	2371.06	2234.7	2235.43	1667.05	1938.79	0.319251	0.0216439	0.124438	macoilin 1 [Source:MGI Symbol;Acc:MGI:1913396]
Rabgap1	4585.73	4674.25	4327.38	4242.21	3685.31	3456.82	0.319818	0.00979178	0.0724163	RAB GTPase activating protein 1 [Source:MGI Symbol;Acc:MGI:2385139]
Snx15	1540	1606.36	1445.25	1456.19	1147.34	1275.55	0.319907	0.021199	0.122884	sorting nexin 15 [Source:MGI Symbol;Acc:MGI:1916274]
Akap9	2972.45	2525.01	2778.76	3066.83	2371.36	2169.04	0.320883	0.0319182	0.160569	A kinase (PRKA) anchor protein (yotiao) 9 [Source:MGI Symbol;Acc:MGI:2178217]
Wipi2	5565.13	5575.68	5258.85	5200.97	4152.01	4489.89	0.321721	0.00767084	0.0611286	WD repeat domain, phosphoinositide interacting 2 [Source:MGI Symbol;Acc:MGI:1923831]
Smpd4	3129.49	3078.02	3050.26	3039.75	2592.88	2322.88	0.322776	0.00844636	0.0653824	sphingomyelin phosphodiesterase 4 [Source:MGI Symbol;Acc:MGI:1924876]
Plcb3	9052.5	9088.21	7421.5	7507.6	6816.83	6396.08	0.323573	0.044213	0.196435	phospholipase C, beta 3 [Source:MGI Symbol;Acc:MGI:104778]
Myh9	32455.2	28414.2	29994.1	30795.6	26559.2	22003.2	0.32492	0.0259501	0.140798	myosin, heavy polypeptide 9, non-muscle [Source:MGI Symbol;Acc:MGI:107717]
Tsc2	5448.06	5226.25	6138.12	6437.53	5010.62	4264.73	0.325684	0.0458932	0.201045	TSC complex subunit 2 [Source:MGI Symbol;Acc:MGI:102548]
Letmd1	899.444	960.171	1006.66	1027.96	826.426	726.41	0.326011	0.0316419	0.159809	LETM1 domain containing 1 [Source:MGI Symbol;Acc:MGI:1915864]
Glrx5	2380.43	2377.13	2775.62	2799.05	1980.39	2138.48	0.326838	0.0320982	0.161181	glutaredoxin 5 [Source:MGI Symbol;Acc:MGI:1920296]
Sav1	2094.89	2072.27	2197.11	2170.25	1785.38	1615.83	0.327081	0.00989332	0.0729466	salvador family WW domain containing 1 [Source:MGI Symbol;Acc:MGI:1927144]
Lgmn	3125.69	3016.23	2872.74	2810.09	2187.71	2525.63	0.327156	0.0184151	0.112105	legumain [Source:MGI Symbol;Acc:MGI:1330838]
Pgam5	2888.69	2834.94	2913.46	2775.99	2306.04	2241.38	0.327527	0.00414456	0.0395175	phosphoglycerate mutase family member 5 [Source:MGI Symbol;Acc:MGI:1919792]
Ubap2l	7801.84	7167.86	7419.41	7551.73	5843.67	6085.34	0.327678	0.00428882	0.0403822	ubiquitin-associated protein 2-like [Source:MGI Symbol;Acc:MGI:1921633]
Ankrd50	2762.1	2354.85	2939.57	2885.3	2069.38	2287.22	0.328642	0.0386152	0.180157	ankyrin repeat domain 50 [Source:MGI Symbol;Acc:MGI:2139777]
Arel1	2226.24	2288	2505.16	2475.12	1810.94	1968.34	0.329016	0.0150758	0.0973035	apoptosis resistant E3 ubiquitin protein ligase 1 [Source:MGI Symbol;Acc:MGI:1915747]
Zfp944	715.748	716.077	726.8	734.113	590.71	560.344	0.329256	0.0163029	0.102704	zinc finger protein 944 [Source:MGI Symbol;Acc:MGI:2442394]
Acadvl	1594.25	1690.43	1720.93	1889.44	1373.59	1368.26	0.330345	0.0184755	0.112295	acyl-Coenzyme A dehydrogenase, very long chain [Source:MGI Symbol;Acc:MGI:895149]
Cipc	15763.6	15075.1	15892.5	15813.5	12131.3	12729	0.331056	0.00250019	0.0273815	CLOCK interacting protein, circadian [Source:MGI Symbol;Acc:MGI:1919185]
Foxo1	1242.09	1306.56	1426.45	1415.07	1092.43	1049.37	0.331298	0.0192687	0.115341	forkhead box O1 [Source:MGI Symbol;Acc:MGI:1890077]
Kif13b	2105.36	2119.87	2473.83	2546.33	1691.66	1980.56	0.332146	0.0469401	0.203747	kinesin family member 13B [Source:MGI Symbol;Acc:MGI:1098265]
Tmed8	1141.2	1109.06	1042.16	1083.12	802.76	935.266	0.332438	0.0234235	0.132149	transmembrane p24 trafficking protein 8 [Source:MGI Symbol;Acc:MGI:1923480]
Ralgds	1822.68	1884.89	1550.71	1597.6	1305.43	1416.14	0.33308	0.0354525	0.171682	ral guanine nucleotide dissociation stimulator [Source:MGI Symbol;Acc:MGI:107485]
Me2	3475.95	3663.44	3094.12	2898.34	2453.72	2756.89	0.333639	0.0420211	0.189851	malic enzyme 2, NAD(+)-dependent, mitochondrial [Source:MGI Symbol;Acc:MGI:2147351]
Yme1l1	6710.14	7071.64	7060.19	6629.08	5120.43	5766.45	0.335363	0.00757686	0.0605455	YME1-like 1 (S, cerevisiae) [Source:MGI Symbol;Acc:MGI:1351651]
Rragc	2248.13	2378.15	2451.9	2450.05	1753.2	2020.3	0.336418	0.0141647	0.092942	Ras-related GTP binding C [Source:MGI Symbol;Acc:MGI:1858751]
Fbxo8	1008.9	1008.79	1119.44	1039.99	725.134	929.153	0.336636	0.0470039	0.203917	F-box protein 8 [Source:MGI Symbol;Acc:MGI:1354696]
Vps9d1	942.274	903.453	813.473	832.395	726.081	656.112	0.336857	0.0292187	0.152351	VPS9 domain containing 1 [Source:MGI Symbol;Acc:MGI:1914143]
Prr12	1639.94	1779.56	1363.79	1535.42	1258.1	1240.91	0.338341	0.04087	0.186223	proline rich 12 [Source:MGI Symbol;Acc:MGI:2679002]
Synrg	3120.93	3053.71	2736.99	2855.22	2338.23	2314.73	0.33856	0.00933433	0.0700645	synergin, gamma [Source:MGI Symbol;Acc:MGI:1354742]
2610044O15Rik8	584.4	562.126	506.462	500.44	402.327	449.294	0.338953	0.045343	0.199161	RIKEN cDNA 2610044O15 gene [Source:MGI Symbol;Acc:MGI:1919389]
Ttll5	1258.27	1383.54	1197.76	1213.49	1024.28	972.962	0.33907	0.017569	0.108496	tubulin tyrosine ligase-like family, member 5 [Source:MGI Symbol;Acc:MGI:2443657]
Usf3	2092.04	1935.54	1808.64	2015.8	1626.35	1476.25	0.339558	0.0156489	0.0997979	upstream transcription factor family member 3 [Source:MGI Symbol;Acc:MGI:2685454]
Plekhm2	1375.34	1453.42	1289.65	1317.79	1096.22	1051.41	0.339815	0.0119113	0.0824127	pleckstrin homology domain containing, family M (with RUN domain) member 2 [Source:MGI Symbol;Acc:MGI:1916832]
Aebp2	3846.19	3859.93	3409.48	3394.77	2973.43	2757.91	0.340124	0.0146375	0.09529	AE binding protein 2 [Source:MGI Symbol;Acc:MGI:1338038]
Zfp672	742.398	748.488	866.729	903.6	655.082	632.68	0.340307	0.0421615	0.190381	zinc finger protein 672 [Source:MGI Symbol;Acc:MGI:2442105]
Prrc2c	8458.58	7333.97	7481.02	8060.19	7048.76	5325.31	0.340352	0.0474854	0.205415	proline-rich coiled-coil 2C [Source:MGI Symbol;Acc:MGI:1913754]
8030462N17Rik	1126.92	1222.5	1111.08	1078.1	944.757	846.629	0.34093	0.0185542	0.112582	RIKEN cDNA 8030462N17 gene [Source:MGI Symbol;Acc:MGI:2444951]
Rybp	1136.44	1145.52	1005.61	1082.11	852.932	872.1	0.341089	0.0152677	0.0980448	RING1 and YY1 binding protein [Source:MGI Symbol;Acc:MGI:1929059]
Acox3	1071.72	998.659	962.801	1035.98	750.694	855.799	0.341256	0.0199673	0.117905	acyl-Coenzyme A oxidase 3, pristanoyl [Source:MGI Symbol;Acc:MGI:1933156]
Fam210a	1208.78	1220.47	1213.42	1283.69	1037.53	905.72	0.341755	0.0142388	0.0931702	family with sequence similarity 210, member A [Source:MGI Symbol;Acc:MGI:1914000]
Pdpr	643.412	611.755	699.649	749.156	505.511	561.363	0.341877	0.0437844	0.194879	pyruvate dehydrogenase phosphatase regulatory subunit [Source:MGI Symbol;Acc:MGI:2442188]
Ap1ar	3181.84	3166.14	3304.01	3357.66	2251.14	2881.19	0.342047	0.0284286	0.149628	adaptor-related protein complex 1 associated regulatory protein [Source:MGI Symbol;Acc:MGI:2384822]
Eea1	2450.87	2314.34	2754.74	2915.39	2114.82	1997.88	0.343238	0.0315521	0.15955	early endosome antigen 1 [Source:MGI Symbol;Acc:MGI:2442192]
Ubr7	2514.64	2746.82	2465.48	2441.02	1806.21	2197.57	0.344766	0.0236349	0.132709	ubiquitin protein ligase E3 component n-recognin 7 (putative) [Source:MGI Symbol;Acc:MGI:1913872]
[truncated: 2,003 more rows]
