# Supplementary material for: Dissecting hypertonicity‐ and NFAT5‐dependent gene expression programs in mpkCCD cells
Source: Physiol Rep. 2026 Jun 19;14(12):e70976. doi: 10.14814/phy2.70976 (PMC13282263; doi:10.14814/phy2.70976)
Supplement: Supplementary file 3 — File S3. Gene groups corresponding to the Venn diagramm shown in Figure 1C,D. [file PHY2-14-e70976-s010.xlsx]

## Sheet: Figure 1C
Supplemental Excel file 3
Gene groups corresponding to the Venn diagramm shown in Figure 1C.
Genes exclusively downregulated in Nfat5-KO_300 vs. Scr_300	Common downregulated genes	Genes exclusively downregulated in Nfat5-KO_600 vs. Scr_600
Clmn	Slco4a1	Il5ra
Scel	3830403N18Rik	Hspa1a
Ramp1	Gm773	Cobll1
Gabrp	Mgat4a	Inmt
Ncam1	Ddr2	Them6
Sppl2a	Sgsm1	Snx9
Serpina1e	Tspan14	Cldn4
Ebf4	Neat1	Uvrag
Vash2	Slc25a48	Foxq1
Tmprss4	Limch1	Rnf183
Mxi1	Zfp799	Mpp1
Slc9a2	Ltf	Fut1
Pigr	Anxa5	Atp1b1
Gm43719	Btg1	Eps8l1
Scara5	Pdlim1	Sgk1
Ccdc163	Lrfn3	Rnf19b
Primpol	Plscr4	Atp1b3
Ddx17	Serpina3g	Slc6a9
Map3k5	Ptp4a3	Ampd3
Ift20	Ptgds	Cxcl5
Cstb	Misp3	Tln2
Gstt3	Asrgl1	Slc45a3
Krt4	Steap3	Plekha1
Bach2	D630039A03Rik	Psat1
E130202H07Rik	Cp	Eif4ebp1
Krt5	Zfp870	Gm12138
Irf2bp2	Nuak1	Hs3st1
Tmem63a	Gm4045	Klf13
Lgr6	B2m	Edn1
Angpt1	Pdzrn3	Crtap
Fgf11	Septin4	Stat2
Bnip3l	Rilpl2	Isyna1
Synpo	Pitpnm3	Cd14
Prxl2c	Gm10503	Snrnp35
Nrip1	Dvl1	Shb
Nfat5	Gas5	Gm6793
Cpt1a	Nupr1	Trib3
Tmem71	Anxa1	Mapk6
Trpm7	Neurl1b	Dtnb
Ppp1r12b	Tmem45b	Npy4r
Fmo1	Renbp	Bid
Jak2	Lifr	Lactb
Mlana	Zbtb10	Rasl11b
C130071C03Rik	Akr1b3	Cd24a
Mettl26	Capsl	Dnajc21
Slc30a4	Bcas1	Gfod1
Decr2	Lzts3	Ifit1bl1
Klhdc7a	Zfp990	Jade1
Smyd3	Dcaf17	Slc2a1
Pdxk	Il23a	Phyhipl
Gng2	Tnip3	Pdha1
Nsmce2	Plod2	Gja5
Ccrl2	St3gal1	Car5b
Gstt1	Cpne8	B3gnt3
Ndrg1	Zfp414	Suclg2
Gabbr1	Ero1a	Serpinb6b
Oma1	Nedd9	Ctnnal1
Gm20756	Lbr	Pak6
Rsbn1l	4930469K13Rik	Ltv1
Nrbp2	Btbd3	Nuak2
S100a1	Lonrf1	Gm11847
Fnip1	Add3	Cdc42ep2
Fat2	Syde1	Ccdc68
Pacs1	Sult1c2	Abhd11
Paip2	Lcn2	Ppfibp1
Gm15097	Casp7	Zfp185
Aatk	Gm16136	Stard4
Anapc13	Chdh	Asns
Nts	2610002M06Rik	Aldh18a1
Sash1	Gprc5b	Serinc2
2700099C18Rik	Csf1r	Wfs1
Ppm1j	Fam171b	Ghrhr
Zfp7	Bnc2	Hivep1
Nsmaf	Sec14l1	Rrp15
Rorb	Gm50107	Glipr2
Arg2	Ust	Pycr1
Crebrf	Egr1	Banf1
Mgat3	Ndufa7	Gm12715
Tmem170	Mpst	Paqr5
Cetn3	Rnf113a2	Gmpr
Zbtb8os	Gm43305	Ptprr
Adi1	Nsl1	Smad1
Sema4a	Eci1	Septin9
Cox7a2l	Gm9118	Nab2
Fyb2	Snx25	Htr1b
Rnft1	Gm45587	1700039E22Rik
Cox7c	Usp8	Tnfaip2
Fam50a	Zfp827	Gm6736
Cyp26b1	Pla1a	Wwc1
Rab17	Tspan11	Klrg2
Vsnl1	Idh1	Cryab
Ppox	Sh2d4b	Ccdc124
Clstn3	Slc38a2	Gm6560
Sgms1	Dipk2a	Fhl2
Camta1	Bcat1	Gm49759
Meox1	Gm5860	Lemd2
Rsrp1	Rnf114	Nars
Rpl13a	Scin	Gm8399
Prom1	Tpm1	Ifi27
Tpd52l2	Akt3	Idi1
Gm14513	Pax2	Leprotl1
Igip	Kcnj15	Kcnk1
Pcmtd2	Xlr3a	Qdpr
Cenpk	Mapk4	Igsf8
Mtx3	Aqp1	Gm12960
Kndc1	Cdkn2b	Lratd2
Tlr4	Ifitm3	Mrpl23
Sis	Ak6	Vars
Appl2	Lta4h	Slc9a8
Myt1l	Kctd14	Cars
Nop10	Tincr	Npepl1
Tafa5	Chka	Strada
A530017D24Rik	Rps6ka3	Pold2
2210404E10Rik	Tagap1	Dusp1
B9d2	Lgals3bp	Ecscr
Ndufs2	Igfbp7	Ppp2r1a
Arid5b	Hnrnph3	Gm10052
Zfp37	Cbx7	Tmem123
Rdh10	Sdhd	Eif2s2
Deptor	Dxo	Ppie
Oip5	App	Grhl2
Dcaf8	H2-K1	Cds1
Ndufab1	Itga2	Ehf
Etfbkmt	Lgals12	Izumo1
Man2a1	AI429214	Vdac1
Upk3b	Fh1	B4galt4
Nr1d2	Sp140	Cldn7
Tfrc	Gm14681	Atp6v1b1
Zc3h12c	Ccdc82	Socs3
Cntd1	Afap1l1	Arrdc2
Gm49909	Stxbp6	Ppbp
Dalrd3	Cenpv	Ola1
Pnisr	Mmp15	Cysltr1
Slc25a36	Nadk2	Gm7631
Snapc5	mt-Tc	Dock1
Pltp	Cers3	Ebna1bp2
Eid1	Mettl17	Stk3
Clk3	Btbd9	Ccl20
Rdm1	Mras	Wdr83os
Slc15a2	Gm47015	3110082I17Rik
Ppp3cb	Pim1	Lrch1
Reps2	Pcgf5	Mrps6
Pigyl	Rpl23	Prkar2b
mt-Tw	Glo1	Rnps1
Fut2	Slc9a4	Txndc5
Unc13a	Ndufs8	Plau
Zfc3h1	Gm4332	Cacna1d
Arhgap18	Chmp2a	Gm9892
Lcorl	Mdc1	Prkch
Kank4os	Rpl3-ps2	Zcchc2
Rad21	Uba7	Gm5082
Slc12a6	Ifit3	Chac1
Zfp143	4632415L05Rik	Ranbp3l
Rassf9	Vps16	Psmg4
Ankef1	Mapk12	Tmem87b
Cox7b	H2-D1	Ppm1d
Coq8a	Coq7	Tubb5
Dlx4os	Gm6477	Reps1
Gm20796	Firre	Gm11249
Ypel5	Gm14207	Arrdc3
Prkg1	Ifit3b	Aptx
Trpa1	Hagh	Pinx1
Sesn1	Rpl3	Rbis
Nxpe4	Acbd3	Oas3
Chchd1	Gpi1	Plekhj1
Vbp1	Kat5	Cnmd
Wdr26	Pgm1	Sema7a
Ilvbl	Chml	Cdk2ap1
Timeless	Dut	Plekhs1
Coq10a	Rps18	Phf6
Adgra1	Naa20	Slc7a6
Pnpla8	Hsd11b1	Rps2
Trim3	Ivd	Hps1
Ddt	Dazap2	Ak2
Dtx3	Cdh13	Afap1l2
Fam76b	Casp4	Slc17a1
Nanos1	Egln1	Sf3b5
Cript	Hps3	Trappc4
Msh6	Lyrm2	Tas1r3
Mroh2a	Fry	Lars
Irs2	Rnf186	Sri
Slc31a2	Kifc3	Megf9
Oxr1	Mylk2	Jrk
Mybl1	Gins1	Hmgcr
Usp44	Nt5c	Oas1g
Ndufaf1	Arhgap9	Marveld2
BC051226	Il1rl1	Zcchc7
Bicd1	Hspa1b	Cnn2
Kcnn4	Mbnl2	Arhgap10
mt-Tn	Col4a5	Fdft1
Pih1d1	Kcnj16	Ring1
Ppip5k1	Zc2hc1a	Dph6
Sftpd	Mms19	Aspscr1
Gm43039	Fam114a2	Oas1a
Mcts1	Socs2	Gm13493
Ppil6	Zdhhc2	Fads2
Csad	Zfp61	Epsti1
Dek	Ogt	Litaf
Zmym6	Stra6	Acot9
Runx2	Epb41l3	Adpgk
Eva1a	Ankrd44	Fhod3
Acot13	Ano9	Psmb10
Klf3	Rhpn2	Psors1c2
Rora	Gid4	Hnrnpa1
Timm8b	Plscr2	Taf10
Gm15128	Gmds	Sh3d19
Atat1	Pimreg	Carns1
Slc4a8	U2af1	Tor3a
Zdhhc14	Ccl2	Pim3
Vdr	Dctn5	Cgas
Anxa6	Czib	Cep72
Pwwp2a	Mif	Gm4366
Il17rd	Chaserr	Ier5l
Mettl27	Smyd2	Spaca6
Rwdd2a	Apool	Slc1a5
Dstn	0610010F05Rik	Trip10
Iars2	Bhlhe41	Bicc1
Slc25a45	Ifi44	Usp43
Serpinf1	Lrrc75a	Plxnb2
Irf1	Cyth4	Lonp1
Commd6	Rnaseh2b	Trnt1
Msh2	Man1a	Pfn1
Ddit3	Tert	Srpr
Tmem263	Nsa2	Eya4
Golga1	Acsl4	Gm5641
Srd5a1	Plcb4	Camk2b
Sik1	Pde8b	Gm14057
Gm35066	Lin9	Gm42528
Nudt16	4930511M06Rik	Aars
Grb7	Fbxo7	Gm12184
Gm9616	2410006H16Rik	Cxcl1
Brd8	Mettl4	Sergef
Exoc6	Lmo7	Cldn3
Umad1	Mutyh	Tars
Baiap2	Mrpl54	Spryd3
Adcy7	Shtn1	Prmt7
Plp1	Mt1	Nucb2
Zfp53	Pgk1	6430584L05Rik
Phf19	Zfp472	Muc20
Rpain	Vegfa	Nqo1
Tmem50a	Apbb3	Rabggta
Selenow	Rhox5	Zmynd8
Gm44171	Slc25a30	Mrps15
Kifc2	Ik	Arhgdia
Rtn3	Zfp511	Gm7729
Hoxb8	Slc4a7	Lsm4
Myo6	Ermard	Cttn
Pmm1	Lsm2	Dmrt2
Azi2	Gm13456	Jade2
Cacna1a	Ccdc167	Plekha3
Ctps2	Rxrb	Adamts1
Atl3	Zswim6	1700054A03Rik
Rbms3	Epn2	Morf4l2
Zfp62	Rras	Trim27
Dbn1	Hey1	Hsph1
Gm30414	Gm35610	Gbp2
Ankle1	Snx1	Zbtb22
Atp1b2	Stk19	Grb14
Metap1d	Tmem238l	Mrps16
Mir7-1	Pip4p1	Mars1
Pex7	Naca	Aktip
Hsf2bp	Fxr1	Yars
Ccnl2	Cd2bp2	Sms
Prkce	Vnn3	Dynlt1a
Gm49204	Epcam	Hsp90b1
Gm5951	Gys1	Mad2l2
Vezf1	Pkmyt1	Proser2
St6gal1	Mxra8	Spint2
Smad3	Ghitm	Serpinb9
Vegfb	Ldha	Cxcl2
Rhbdl2	Pax9	Sec23b
Pdrg1	Taf1d	Sh3kbp1
Rcbtb2	Il7	Sh3bp5
Ndufa12	Prpsap2	Hmgb2
Nit1	Ltk	Rac3
Bnip3l-ps	Msra	Prdx3
Ankrd12	Gm13237	Kxd1
Fbxl2	Cpne3	mt-Co3
Gm5611	Grhpr	Rrp7a
Nek1	A530020G20Rik	Bcap29
H3f3a	Xbp1	Ngf
Foxs1	Pgk1-rs7	Xrn2
Ly6g6d	Rtraf	Ggct
Arhgap5	Rpl10a	Wnt7b
Acbd4	Pdk1	Xpnpep1
Ube2b	Tbc1d17	Hgh1
Uckl1	Il17rb	Slc7a5
E2f5	Larp1b	Lynx1
Adgre5	Scd1	Dpp3
2410012E07Rik	Fgf21	Atp5g2
Polr3k	Krt23	Eif3m
1600020E01Rik	Fxyd2	Babam2
Slc9a9	Cbr4	Smn1
Marchf7	Zmynd11	Kcnj1
Sdhc	Itga7	Pck2
Chrnd	Parva	Clptm1l
Rasef	Susd1	Rpp40
Foxa2	Aldoa	Smap2
Flot1	Lmnb1	Cavin2
Haghl	Zfas1	Tent4a
Glt8d2	Ankrd37	Gm45716
Mtcp1	Aldoc	Ndst1
Taz	Armt1	Tmem259
Fbxo11	Pkm	Gbp3
Gm49797	Leng8	4930402H24Rik
H2-T23	Mrps28	Atic
Car12	Scyl3	Rras2
Atpif1	Gtpbp2	Mprip
Mgst1	Xlr	Nphp3
Chmp5	Lypd2	Pkia
Foxn2	Cenps	Cnpy3
Nae1	Ier2	Amotl2
Srgap3	Pfkp	Syngr2
Gm20075	Rrp1	Hsd17b7
Rab10os	Jmjd6	Kctd3
Ccl27a	Hexdc	Dusp8
Gm17354	Mrpl48-ps	Ier3
Mir703	C1qtnf6	Mthfd2l
Nqo2	Eprs	Zfp362
Rala	Rpa2	Gpr39
Esco2	Npepps	Gm5869
Malat1	Fcho1	Snrpb2
Patj	Ifit2	Gm10241
Clu	Hspa4l	Nasp
Crot	Rps28	Gm10123
H3f3c	Trps1	mt-Co2
Zwilch	4930461G14Rik	Slc39a3
Ifi35	Aurkb	Ankrd49
Sccpdh	Slfn2	Krt8
Myzap	4930447F24Rik	Bok
Mettl23	Osr1	9430038I01Rik
Antkmt	Hddc2	Lpin2
Upk3bl	Slc31a1	Dnajb6
Ubtd1	A330058E17Rik	Pop5
Lbh	Mir5125	Rpl28-ps1
Mpc1	Gap43	Rbmx2
Rps11-ps1	Cap1	Gm15163
Eif4b	Man2c1	Mrps10
Syf2	Ptprs	Tmem125
Maf1	Prc1	Arhgap40
Scai	Nono	Btf3-ps1
Wwox	Irx3	Gm7666
Taf4	Ptcd2	Cmtm7
Fanci	Trim30a	Fxyd6
Mif4gd	Gps2	Vps37c
Mccc2	Zbtb8a	E230016M11Rik
Zmym5	Tgfb2	Syt12
Sfi1	Gmeb2	Hnrnpl
Ndufc2	Aoc1	Psmf1
Rnf32	Akip1	Gm5855
Gm49284	Tnf	Apbb2
Neil3	Frat2	Dtnbp1
Angptl2	Gm15427	Ddit4
ccdc198	Akap7	Tlnrd1
6720427I07Rik	Spag7	Prdx6
Rpl22	Nedd1	Gm45151
Pde7a	Abcb8	Sema3d
Gm16536	Dennd2d	Mettl7b
Rell1	Immp2l	Rab15
P4ha2	Yipf6	Atf4
Hltf	Rpl3-ps1	Magohb
Tdp2	Cab39l	Srbd1
Slc9a3r2	Pfkl	Shmt2
Sh3rf2	Sphk1	Bbs4
Gm37353	Kazn	Iars
Bmp2k	Dap	Arl14ep
Setd7	Rpsa	Rtn4ip1
Zfp639	Mtbp	Ube2g2
Pink1	Phf10	Gcnt2
Rbm4b	Npr3	Slc25a4
Snta1	Klk1b8	Cenpn
Pate14	Fkbp2	Tacstd2
Map1lc3b	Pecr	Scyl1
Ppt2	Zfp763	Eif2b3
Il18r1	Zfp952	Wdr4
3830406C13Rik	Gm10175	Nr1h4
Skap1	Zfp36	Oas1b
Rnf19a	Btf3	Gng12
Gm8909	Cnot2	Slc5a3
Depp1	Ppp1r16b	Trim68
Sdccag8	Gm6978	Ripk2
Zfp600	Taf6l	Samm50
Wdr61	Srp9	Hnrnpm
Uqcrh	Jak3	Ybx3
Thsd7a	Rgs19	Gm11373
Lysmd3	Tmem126b	Hnrnpa3
AW549877	Parp11	Gm5805
Flvcr1	Dtd1	Adrm1
Srsf5	Apip	Depdc5
Mfsd2b	Mdga1	Gm5786
Tsc22d1		3300005D01Rik
Rps4x		Palm3
Acpp		Gal3st1
Mapk1ip1		Orc5
Zfp938		Colgalt1
Mfge8		Cebpd
Rb1		Tgtp1
Rgs10		Nop53
Spryd7		Cd79b
Rgs11		Armc5
Pnrc1		Mroh4
Eml4		Thbs1
Lipt1		Ninj1
Liph		Blvra
Aip		Rps18-ps3
Septin10		BC048403
Gdpd1		Vcan
Abhd16a		Gm4735
Macrod1		Gale
Aadat		Rabep2
Tnks2		Polr3g
Gm37963		Ppp2r1b
Gm16378		Rgs2
Atxn7		Gm4204
Knstrn		Gm6552
Ptprm		Pax8
Rilpl1		Ctsh
Mturn		Ppia
Arglu1		Vamp2
Cdc42		Gfer
Syngr3		B3gntl1
Hcn2		Ccl28
Rida		Cnnm2
Ndufc1		Myo5c
Zfp292		St14
Pcna		Vdac2
Ttk		Melk
Atp11a		H2-Q4
Hoxc6		Hdgfl3
Gm20300		Mon1b
Nedd4		Smarcb1
2700097O09Rik		Pdgfb
Nod1		Ltb
D730003I15Rik		Bspry
Rpl22l1		Nup35
Gzf1		Cpd
Gm14401		Akr1b8
Cops3		Hus1
Anapc11		2010016I18Rik
Mrps30		Nol12
Hdgfl2		Tiam1
Alg6		Ssh3
Slc44a4		Ttc21b
Slc18a2		Psph
Denn2b		Sqle
Tvp23b		Cenpx
Gm12940		Csnk2b
Kcnk5		Fam53b
Gm50322		Dsg2
Rad50		Lipe
Rsph9		Emc2
Ttc32		Dhdds
Pgghg		Gnaq
Mrpl4		Atp1a1
2610301B20Rik		Gm8991
Gm35333		Cep295
Gm28530		Muc1
Sdcbp		Kremen1
Zfp992		Timm13
Gm9772		Crcp
Dhx40		Gm28437
Pgp		Bcl2l2
Sestd1		Hgsnat
Nusap1		Iffo2
Tbc1d12		Bcl3
Cutal		Gm38244
Cmc4		Zbtb18
Gm43980		Smim7
Tmem170b		Taf1a
Rmdn1		Dus2
Mospd2		Tead4
Higd2a		Wdr1
Snora62		Fads1
Gm7327		Dhps
Spaca7		Htatsf1
Idh3b		Sf3a2
Dusp23		Afg3l1
Slc28a3		Actg1
Ss18l1		Rpsa-ps7
Mindy2		Mmgt2
Cldn9		Nap1l4
Ddah2		Vta1
Plekhn1		Rce1
Polr3h		Igsf5
Rab34		Fam172a
Psma7		Snrpa
Pik3r1		Bhlhe40
Elovl5		Rrad
Smim13		Plk1
Rbm12b2		Wwp2
Akap6		Tmem258
Akap8l		Eif4a-ps4
Gm43031		Parp1
Gm48604		Ppdpf
9930021J03Rik		Kctd13
C230037L18Rik		Actr5
Fam162a		Dhcr24
Serinc3		Adss
Fndc4		Cenpm
Pithd1		Bst2
Btbd1		Anp32b
Tbc1d31		Fubp1
Kdm4c		Zfand3
Atraid		Rrp1b
Slc6a6		Fancc
Hhex		Usb1
Ctso		Tbrg1
Flrt1		Nosip
Gm35339		Pus7l
Mms22l		Nfkbie
Ythdc2		Alox12e
Zscan2		Prpf31
Cebpb		Map3k21
Cd46		Pctp
Hcfc2		Fermt1
Cep95		Rbm3
Bcl2l11		Dancr
Ate1		Osmr
C130074G19Rik		Gpr157
Aldh3a1		Ampd2
Chd2		1700037H04Rik
Klf7		Commd10
Rps21		Chn1
Ccdc162		Vps51
Mknk1		Smg9
Hoxb3os		Ergic1
Mplkip		Got1
Zfp419		Mcrip1
Heca		Ston1
Cep70		Rpl28
A330074K22Rik		Slc7a6os
Cox7a2		Med10
Gas7		Polr2g
Gm49890		Vstm5
Tmbim6		Eif1ax
Ngrn		Fam210b
Hap1		Mbd3
Cept1		Eno1
Serpina3h		Pgrmc2
Pgm2l1		Tmem126a
Zfp981		Ostf1
Ttyh2		Gm4739
Ckmt1		9930014A18Rik
Gm26461		Dusp6
Tmprss6		Bnip1
Gm6526		Mob3b
Rpl36a		Esrp2
Stk38		Imp3
Mzt1		Zfp207
Gm2788		Ip6k3
Mrpl48		Gm8129
Ctnna1		Ap3m1
Aqp4		Usp46
Gm6724		Trp53i13
Slc27a1		Cyb561
Ahsa2		Rps27a-ps2
Hoga1		Tradd
Dnajc5		Zfp651
Zcwpw1		Cdc25a
Zfp692		BC005624
Smim6		9130401M01Rik
Pex13		Rab11b
Stxbp4		Wdsub1
Shld3		Cct2
Gm826		Tenm2
Snx14		Pdzd11
Syne4		Rars2
Rnaseh2c		Nop58
Gm21781		Nsfl1c
Rap2a		Ctps
Gm14443		Rasip1
Icam5		Hs6st1
Mcm8		Gm14488
Dleu2		Eno1b
Sfr1		Tspan17
Parp3		Arc
Rbbp9		Mcrs1
Gdpd5		Hmbs
Foxl2		Clic1
Brcc3		Il1r1
Zscan12		Stxbp5
Zfp945		Pgs1
Zfp950		Insig1
Ulk2		Stip1
Gm7299		Snrnp70
Nudt17		Napa
Armh3		Gm6485
Rnh1		Lta
Zfp1		Acot7
Gm14586		Ccar2
Washc4		Filip1l
Gm9732		Tmsb4x
Clcn3		Gm5425
Tmod3		Ifitm2
Rchy1		Elf3
Spag9		Pdcd5
Hook3		Tle1
Snx30		Atxn7l3b
Mrpl33		Clic4
5730455P16Rik		Scamp5
Adam8		Rrs1
Ndufs6b		Zcchc9
Npnt		Gga1
Naaladl2		Hnrnpab
Gm42047		1810030O07Rik
Gm4924		Timm10
Xrn1		Exosc1
Gm14296		Tysnd1
Rps6-ps4		Golm1
Tmem35b		Hoxb6
Ybx2		Diaph2
Armc2		Dmd
Inpp5k		Bag3
Morf4l1		Tapbp
Snx13		Acy1
Zfp871		Prps1
Gm5550		Omp
Foxo3		Snhg1
Gm43150		Tnip2
Sigirr		Cep63
Mkks		Pgm3
Lcmt2		Cox5a
Mien1		Gm6063
Plin3		Tpm4
Adgrg6		Malt1
Rab11fip3		Pfdn2
Fam241b		Slc6a19
Arrb2		Mx1
Tex101		Snrpb
Rpl36a-ps2		Trappc5
Btf3l4		Gm7160
Man2a2		Arpc3
Csrp2		Tchh
Gm31036		Pttg1
Osbpl2		Zdhhc12
Bub1		Sting1
Nub1		Ccl5
Epc2		Poc1b
F11r		Lax1
BC026513		Snhg5
Cdk2ap2		Kptn
Rab9		Med8
Tagln2		Rab11b-ps2
Hipk3		Cdca7
Rps18-ps5		Mcub
Kif11		Atp5g3
Pip5k1b		Atrn
Ncoa7		Actl6a
Srpk2		1110008P14Rik
Tmem68		Tubb2a
Tmem230		Dazap1
Suz12		Gm15710
Sp3		Sra1
Stx3		Aatf
Atp11b		Oasl2
Wdr13		Maff
Crlf1		Steap1
		Carm1
		Thg1l
		Il18rap
		Ppme1
		Amdhd2
		Platr14
		Gm38056
		Cbr2
		Fam110c
		Hnrnpk
		Cib2
		Tlr3
		Gm12191
		Mrps5
		Irgm1
		Gm6363
		P3h2
		Calm3
		Adm
		Arl2
		Ldha-ps2
		Timp3
		Map4
		Polr3d
		Dock8
		Hspd1
		Tmco6
		P2ry2
		Slc39a11
		Rrp36
		Nelfe
		Smu1
		Ino80c
		Gm7143
		Aurkaip1
		Apeh
		Elf1
		Tnfsf10
		Dll4
		Anapc15
		Abi3bp
		Cyp51
		Eif3g
		Galk1
		Syn3
		Akap4
		mt-Atp6
		Prdx4
		Elp6
		1500015L24Rik
		Napg
		Hmgcs1
		Plpp1
		Gm5518
		Rassf6
		Ogfod3
		Cenpw
		Iigp1
		Oga
		Hmgb1-ps2
		Efl1
		1110038F14Rik
		Dctd
		Taldo1
		Wrnip1
		Lrrfip2
		Mrpl17
		Hspe1
		Armc8
		Gm10425
		Pold4
		Hspb2
		Tmem61
		Hspd1-ps3
		Edrf1
		Tmem164
		Tti2
		Ffar4
		Gyg
		Thoc6
		Fam174c
		Tgtp2
		Sost
		Med16
		Adamts5
		Gm10709
		Gm27028
		Alad
		Crebzf
		Ppp1ca
		Tcea2
		Ifi47
		Opa3
		Galnt4
		Smim26
		Rufy3
		Eif4a1
		Slc25a28
		Ruvbl2
		Ube2n
		Acsl1
		Slc52a2
		Atp5b
		Elp3
		Cdk1
		Rpsa-ps10
		Apon
		Gm23201
		Ptprb
		Pfdn6
		Fbl
		Adsl
		Ppcdc
		Gm13841
		Samhd1
		Rft1
		Rpl4
		Lss
		B330016D10Rik
		Pum3
		Kif22
		Usp18
		Abcg1
		Xaf1
		Alg9
		Dio1
		Derl1
		Sh3bgrl3
		Scx
		Ube2s
		Ankrd63
		Vac14
		Il1f5
		Cep55
		Ssb
		Ssh1
		Psma2
		Atp5d
		Lrp11
		Dmap1
		Gm19705
		Dmac1
		Ash2l
		Chmp1a
		Mettl1
		Gm5835
		Bola2
		Hsp90ab1
		Cep83
		Pisd
		Gm13092
		Nfkbia
		F2rl1
		Mrpl11
		Nav3
		Ankrd27
		Uhrf1
		Ssrp1
		Slco1a5
		Sugt1
		Ctnnbl1
		Idh3g
		Furin
		Zc3h12a
		Gm49146
		Mvk
		B4galnt3
		Gabpb1
		Map2k4
		Tomm34
		Entpd6
		Ccdc59
		Gpx1
		Zfp277
		Gm12918
		Mir133a-2
		Lgalsl
		Snupn
		Irf7
		Psmc3ip
		Hmgb1
		E2f7
		Itprip
		Gm2682
		Nol7
		Tsnax
		Irf9
		Nfkbid
		Macroh2a1
		Hnrnpu
		2310014F06Rik
		Plpp3
		Fadd
		Mocos
		Elovl1
		Gm6807
		Cdkn3
		Mcur1
		Zmiz2
		Msmo1
		Rxylt1
		Samd4
		Uhrf2
		Nudt1
		Kdm7a
		Sytl2
		Arf1
		Eif3j1
		Ears2
		Mphosph6
		Nup107
		Rnf113a1
		Prrc1
		Sfpq
		Gm4631
		Rpl30-ps1
		Cirbp
		Fam98b
		Ppib
		Ldlr
		Gm44939
		Gm17435
		Slc35a4
		Gm37795
		Brd9
		Arhgef16
		Zrsr2
		Eef1d
		Anapc16
		Slc3a2
		Pknox1
		Tbl3
		Pkp4
		Tspyl2
		Rpl18a
		Cry2
		Eef1a1
		Gm10073
		Galnt11
		Tlk1
		Akr1e1
		Gm38563
		Pepd
		Cd2ap
		Myo1d
		Slc5a9
		Tnfsf9
		Mocs2
		Ibtk
		Clcn6
		Gins2
		Nxt1
		Vps39
		Gm38391
		Gm7658
		Gm8439
		Thoc5
		Trmt112
		Wdr55
		Hat1
		Gm47813
		Aacs
		Nsdhl
		Acat2
		Sap18b
		4931428F04Rik
		Cpe
		Dhfr
		Oasl1
		Slc46a2
		Mrm1
		AI662270
		Dph5
		Tk1
		Ezr
		Otud5
		Gm5559
		1700016C15Rik
		Pgam1
		Gmppb
		Pin1
		Ddx39b
		Pcbd1
		9230114J08Rik
		Olfm4
		Bard1
		Trmt112-ps2
		Uqcrfs1
		Ube2d-ps
		Hnrnph2
		Spon2
		Prkaa2
		Kat8
		Dcaf11
		Gm5558
		Mat1a
		Pfdn1
		Yif1a
		Sft2d2
		Ammecr1
		Ptprj
		Gm5527
		Ocel1
		Tardbp
		Gm47662
		Inip
		Ctu2
		Faim
		Fbxl6
		Hook2
		Nap1l1
		Ppp4r1l-ps
		2700062C07Rik
		Csf1
		Dnal4
		Pomgnt1
		Grpel1
		Snapc2
		Srebf2
		Gm49542
		Cdc23
		Diaph3
		Selenok
		Rars
		Gm48507
		Grk2
		Usf2
		Snrpd2
		Cenph
		Tceanc2
		Vrk2
		Cyp2d9
		Ift52
		Eif6
		Exosc10
		Rhbdd3
		Eif3c
		Rassf7
		Mrps27
		Rps23
		Npm1
		Yif1b
		Nol10
		Cyc1
		Inhbe
		Gm10705
		Manbal
		Cmtm8
		Gm13977
		Helz2
		Ldlrad4
		Ogfr
		Exoc3
		Ncl
		Itgb3
		Vwa5a
		Ddx3x
		Jrkl
		Trac
		Dnajb6-ps
		Psca
		H1f0
		Gramd2
		Psmd5
		Trabd
		Slc25a5
		Mtg2
		Abhd14a
		Gpatch2
		Jph1
		Ccnj
		Stk40
		Pex16
		Gm9234
		Rcn1
		Efcab2
		Oas1c
		Isoc1
		Csrnp1
		Pcna-ps2
		Cs
		Uqcrq
		Erdr1
		Gm4524
		Tead3
		Naaa
		Polr2m
		Fbxw17
		Samd10
		Clint1
		Cyfip1
		Swap70
		Rpl28-ps3
		Papolg
		Eif3f
		Ehd4
		Sh2d5
		Pa2g4
		Ptrhd1
		Edar
		Rexo5
		Cbwd1
		Mal2
		Naga
		Gtdc1
		Sowahc
		Parp14
		Gpt2
		Dtwd1
		Kcnh8
		Zfp101
		Eef1e1
		Actr8
		Pigt
		Aco1
		Exosc7
		Gdi2
		Mapre1
		Gm15387
		Sft2d1
		Mindy4
		Syncrip
		Catsper2
		Bak1
		Cibar1
		Tbc1d10c
		Trim21
		Zfp985
		E130317F20Rik
		Hprt
		Psmd10
		Psmb6
		Rpl19-ps11
		Ugt8a
		Nudt3
		Nudt2
		Tnfrsf22
		Gm13655
		Gm18760
		Lurap1l
		Mir17hg
		Tnks1bp1
		Stxbp1
		Faap24
		Dnase1l2
		Rex1bd
		Tpk1
		Reep5
		Rpf2
		Uqcc2
		Clec2f
		Parp8
		Rab24
		Rfesd
		Gbp7
		Cdh5
		Miip
		Gm8126
		Kctd6
		Prpf38a
		Trim44
		Rnasel
		Pin4
		4732496C06Rik
		Lsr
		Gm5791
		Dcun1d5
		Gm17552
		Ppif
		Ttc22
		Hdac2
		Gm5555
		Mir10a
		Mthfd2
		Agpat1
		Gm50242
		Mrps18a
		Acsl5
		Nutf2
		Gm49980
		Lpcat4
		G3bp2
		Prep
		Naip6
		Gli3
		Ofd1
		Sfxn1
		Pbdc1
		4933431C10Rik
		Alg8
		Srm
		Alg12
		Ppm1b
		Neil1
		Bzw2
		Nfya
		Srsf2
		Rnf126
		Chd7
		Tasp1
		Polr3e
		Dao
		Gm28661
		Dnajc4
		Ube2m
		Mkrn3
		Sms-ps
		Fra10ac1
		Fus
		Tns3
		Pym1
		Gm29695
		Rtcb
		Eif1a
		Nubpl
		Jpt2
		Scmh1
		Gm2004
		Wdr48
		Sec1
		Tbcb
		Tmem14c
		Dennd6b
		Tigd3
		6330403K07Rik
		Gm2573
		Hras
		Lrfn4
		Cstf2t
		Gm6180
		Wtip
		A430033K04Rik
		Cdca8
		Rnf141
		Erfe
		Psmb1
		Fgd3
		Ninl
		Myl12a
		Rbpj-ps3
		Lpar1
		Rps19bp1
		Tcf25
		Spdl1
		Slf1
		Rrp9
		Nudc
		Pgam1-ps2
		Clca1
		Dnaaf5
		A630001G21Rik
		Supt3
		Ppp2r2d
		Trir
		Cyp4a12a
		Slc16a6
		Rpl30-ps10
		H3f3b
		Gfm2
		Gm49329
		Magoh
		Ptp4a1
		Rplp2
		Stap2
		Rbmxl1
		Dennd1c
		Gm13431
		Gm10076
		Hspbp1
		Cib1
		Apex2
		Eef1a1-ps1
		Gm47118
		Stard5
		Rnd3
		Adprh
		Pes1
		Selenoh
		Gss
		Gm4828
		Gm5602
		Edf1
		Lig1
		4930515G16Rik
		Mterf1b
		Tspan33
		Dscc1
		Col11a2
		Ptbp1
		Slc1a3
		Tmem234
		Utp18
		Gm31224
		A730017L22Rik
		Mapkapk3
		Hmgb1-ps1
		Mpeg1
		5430430B14Rik
		Slc1a4
		Snhg20
		4930523C07Rik
		Stard10
		2810004N23Rik
		Pnpla6
		Gm15347
		Bcat2
		Tdp1
		Cst3
		Gm5451
		Srsf1
		Znrf2
		Ucp3
		Gm6767
		Hif1a
		Wwc2
		Ugcg
		Pelp1
		Stat6
		Cntn1
		Nfrkb
		Plscr3
		Ddx39a
		Polr2d
		Gm3045
		Pex19
		Tmem51os1
		Tcf20
		Sharpin
		Apol9b
		Ddx28
		Cwc27
		Ndst2
		Gm32391
		Ascc2
		Nabp2
		Gm9512
		Srsf3
		Cldn23
		Gm4294
		Atf6b
		Gm7336
		Trappc2
		Cblc
		Gm10736
		E230016K23Rik
		Septin8
		Sp2
		Oxsr1
		4933433G15Rik
		Nat10
		Ube2e1
		Gm11730
		mt-Cytb
		Ccna2
		Tab1
		Nudc-ps1
		Irgm2
		Osgep
		Steap2
		Hnrnpd
		Aida
		Mrps36
		Gm5521
		Fzd6
		Pank4
		Ost4
		Nsmce1
		Myo9a
		Nfkbib
		Exosc9
		Gm47430
		Txnl4b
		Skiv2l
		Odf2
		Gm16758
		Mex3d
		Zbtb14
		Mrpl27
		E2f4
		Pitrm1
		Ywhae
		Snx3
		Gars
		Lrrc31
		B430319F04Rik
		Fer
		Cdv3
		Trim13
		Slc25a1
		Gm13594
		Ifit1
		Glrx3
		Trp53bp2
		Cnksr3
		Fkrp
		Ifnlr1
		Ist1
		2510039O18Rik
		Shank2
		Slc45a4
		Adgrf1
		Eif5a
		Sys1
		C1qbp
		Lman1
		Rtf2
		Ctdnep1
		Gabarapl1
		Armcx5
		Nrp2
		Ssbp4
		Psma4
		Trdmt1
		Reep2
		Rps15
		Coro1b
		Gm43471
		Sh3tc2
		Mrrf
		Klhl25
		Tmem51
		Osgin2
		Sipa1l2
		Tcte2
		Ccdc85b
		Eif1
		Erap1
		Gm16310
		Ap2b1
		Gm5160
		Pdlim7
		Hoxc4
		Nsf
		A430005L14Rik
		Ap1m2
		Rpl10
		Gm6331
		Rps5
		Hnmt
		Nipsnap3b
		Cdt1
		Suv39h1
		AV356131
		Bex1
		Dnm2
		Usp28
		Nfkb1
		Etv6
		Med9
		Gtf2h5
		Gm37779
		Snrpd3
		Prxl2a
		Cxcr6
		Mvd
		Fbxl21
		Epb41l4aos
		Pla2g6
		Cfdp1
		Relb
		Dhx16
		Mrpl36
		Uqcrc1
		Topbp1
		Thtpa
		Ptprq
		Timm44
		Ltbp3
		Xlr3c
		Rraga
		Bcl2
		Cnot7
		Large1
		Cenpb
		Gm9247
		Gm14286
		Tg
		Ccdc80
		Nsun4
		Dnttip1
		Sp1
		Lsm11
		Paqr7
		Rbx1
		Apoe
		Gm15526
		Snu13
		Rsad2
		Gm5781
		Ube2n-ps1
		Dlat
		Gsdme
		Ewsr1
		Matr3
		Tmem106a
		Mtg1
		Gm53055
		Fkbp1a
		Gm5043
		Wbp4
		Ndufa6
		Hnrnpr
		Capn7
		Gdi1
		Rad9a
		Mthfd1l
		Ccdc71
		Tnfaip8
		Pycr2
		Ppp2r3d
		Chst7
		Pcdhgc3
		Med30
		Zfand5
		Ntn4
		H2-T10
		Enoph1
		Gm10051
		Uba2
		Lipg
		Ovca2
		Gm31415
		Pwwp3a

## Sheet: Figure 1D
Supplemental Excel file 3
Gene groups corresponding to the Venn diagramm shown in Figure 1D.
Genes exclusively upregulated in Nfat5-KO_300 vs. Scr_300	Common upregulated genes	Genes exclusively upregulated in Nfat5-KO_600 vs. Scr_600
Ptgs2	Phldb2	Trim2
Rps2-ps10	Rapgef5	Zfp750
Dsc2	Igf2bp1	Kcnab2
Tsku	Id3	Efhd1
Wnt7a	Parvb	Tcn2
Surf6	Pon3	Gsta4
Dnajb11	Lama3	Trp53inp1
Tead4	Rnps1-ps	Neurl3
Pmepa1	Acap1	Gng7
Snap29	Krt20	Ephx1
Ercc4	Mlh3	Syne3
Bmp3	Id1	Agl
Cdc42bpb	Igf2r	Mcam
Gm4610	Tiparp	Arhgap42
Ppat	Cand2	Sec14l5
Fam83h	Abcc1	Ksr2
Snn	Akr1c13	Myl6b
Cyba	Map3k9	Slc39a14
Adar	Sec16a	Bbof1
Sec61a1	Dclk2	Mapre3
Mmp14	Fbln2	Fhdc1
Tekt5	Zfand2a	Rflnb
Fggy	Aph1a	Dmpk
Grin3b	Gba	Gipc3
Muc1	Ankrd9	Herc3
Plpp3	Fras1	Tmem150a
Tnfaip2	Hapln4	Nol4l
Cdipt	Gpr153	Fam13b
Arf6	Zfp28	C130083M11Rik
Adamts5	Notch1	Ak1
Cdca4	Slc25a44	Tnrc18
Tubb6	Ano1	Dglucy
Mb21d2	Ap2m1	Syngap1
Eif4g1	Tmem144	A330084C13Rik
Lamc2	Hmox1	Mpp2
Lamb1	Tsc22d2	Psrc1
Tmc4	Gpc1	Dnm1
Ppm1g	Sardh	Csdc2
Pygo2	Crocc2	Csrnp2
B4galt5	Gpatch2l	Rhob
Wfdc2	Padi4	Pla2g7
Col4a1	Sh3pxd2a	Itgb5
Afg3l2	Flnc	Celsr2
Wdr25	G6pc3	Castor2
Il24	Mef2d	Acad12
Drosha	AI506816	Cdc42bpg
Thnsl1	Epg5	Celf5
Prr7	Sned1	Asap3
Polr1a	Tmem79	Klhl28
Pms2	Ints1	Gm43437
Heg1	Shc1	Fbxo33
Ifih1	Baz1a	Golgb1
H2-DMb1	Trim54	Srpk2
Frmd4b	Rsbn1	Dysf
Mafk	Cep170b	Kif5a
Phb2	Mgat2	Adssl1
Stard13	Gata3	Dcst1
Polr1d	Gm44250	Ypel2
Gpatch4	Tuba4a	Dpp7
Met	Dvl3	Amigo1
Tbc1d2	Shroom3	Adamts7
Chst7	Tmem121	Cpn1
Akt1	Fbxl18	Podxl
Bcar3	Hspbap1	Upk2
Slc25a47	Upf2	Ckap2
Katnb1	Zfp462	Aifm3
Fn1	Dzip3	Zbtb1
Gm10425	Flywch1	Camkk1
Gm36660	Adam15	Inka2
Nop2	Nfatc2	Spsb4
Rbm17	Ash1l	Hid1
Nfkbiz	Sp8	Synm
Casp14	Pcnx4	Nacc2
Zscan25	Ptpn21	Tmx4
Arpc1b	Crebbp	Sema6c
Mapkapk5	Dcaf5	4930412O13Rik
Tmed9	Smad7	Map3k20
Areg	Smpd4	Gclc
Zfp142	Dmtn	Cda
Slc39a9	Rnf6	Sgk3
Ruvbl1	Sipa1l1	Trim7
Ptbp2	Impdh1	Ephb2
Ssr2	Extl1	Zzz3
Epn3	Zfp410	Gstt2
Gm9791	Rubcn	Mettl7a1
Ephb4	Zdhhc8	Abcc3
Serpinb9	Plec	Klf2
Gm10524	Slc27a4	Entpd5
Slc25a29	Ahnak2	Tspan18
Rab11fip5	Tor4a	Ctsd
Chpf	Tubb4b	Zfp654
RPS6KA4	1500011B03Rik	Fkbp14
Map6	Tent5b	Bmpr2
Wdr3	Clec16a	Atp8b2
Smyd5	Spire1	Ttc39a
Alg3	Sema3c	Ccng1
Csf3	Lmna	Casz1
Gramd1c	Nagpa	Ppp1r13b
Mgat1	Adcy9	Pde4a
Rtca	Csde1	Cep97
Gna12	Lrp2	Helz
Ccne1	Camsap1	Ttll7
Sec22b	Fbrsl1	Cacna1i
Pigg	Ltn1	C3
Erh	E130309D02Rik	Glrx
Agpat2	Antxr2	Ubxn7
Rpn1	Map9	Itga6
Slc16a6	Atp6v1a	Dgka
Plxna2	Ptprf	Il6ra
Midn	Dnajb4	Nptxr
Xxylt1	Polq	Mfsd11
Arhgap23	Pi4kb	Prdm8
C77080	Zbtb20	Myh11
Tmem171	Gdap2	Sos2
Eif2b5	Arel1	Ccdc40
Qtrt2	Abcf3	Clcn5
Aga	Zan	4930573C15Rik
Muc4	Lnx2	Prr15l
Hk2	Plxna1	Cyp2s1
Pmm2	Atp6v0c-ps2	Plod1
Psmc1	Pgam5	Mmp28
Chst12	Cip2a	Sarm1
Alg1	Rem2	Sgk2
Fasn	Fsd1l	Srcin1
Fzd8	Sh3tc1	Fgd2
Plbd2	Nlrc3	Serpini1
Cfap298	Lrp1	Dnajb14
Enkur	Rxra	Extl2
Mideas	Stam	Rab30
P4htm	Ankrd42	Gaa
Dusp10	Cited2	Sgpp1
Bms1	Slc25a24	Map3k13
Ttc7b	Dipk1b	Klhl22
Dolk	Mrtfb	Ube2h
Nup205	Arhgap21	Rps6ka5
Mllt11	Gm14292	Dhrs9
Pitpnm2	Padi1	Yy1
Prpf3	Limk1	C230013L11Rik
1500004A13Rik	Lfng	Hdhd3
Eef1aknmt	Zhx3	Plch2
Armc7	Med15	4933412E12Rik
H2aj	Wipi2	Camk2n1
Gak	Rdh12	H2ac6
Snapc1	Smg5	Dnase1
Lztr1	Snx10	Map3k12
Pcdhga7	Gm20544	Dcun1d3
Alkbh4	Gatad2b	Nr1d1
Lsg1	Zfhx3	Aldh3b2
Gatad2a	Farp2	Itsn2
Prrc2b	Cpsf2	Mitf
Stx1a	Eepd1	Fosb
Heatr3	Ptgfrn	9230102O04Rik
Ahsa1	Med22	Fam161b
Top3b	Zfp687	Lrrc8c
Ppm1f	Cipc	Acad11
Cebpd	Cav1	Wdr7
Chid1	Pigk	Ralgps1
Gse1	Spr	Ankrd35
Mycn	Gm45902	Catsperd
Ntpcr	Lmtk2	Gm11611
Cdk8	Man1b1	Trim67
Adnp	Trip11	Btn2a2
Tpm3-rs7	Gon4l	Coro7
Timmdc1	Oplah	Spo11
Usp14	Ankrd50	Tmem38a
Epha2	Camsap3	Gm20939
Gadd45g	Pdx1	Dact3
Rbak	Srl	Pgm2l1
Wdr5	Actn1	Rab19
Parl	Frem2	Adora1
Ucp2	Clcn2	Rhd
Gm20656	Gprc5a	Ablim2
Arnt2	Wnk1	Dync2i1
Kirrel	Mark3	Acbd5
Gadd45b	Vav2	Dnase2a
Plekhg3	5830417I10Rik	Klhl24
Col4a2	Zfp384	Slc44a2
Mast2	Gpr89	Ctsl
Cldn6	Gclm	Tcf24
Pam16	Lgmn	Entpd2
2210408I21Rik	Pcyt1a	Tef
Frmd4a	Tsc1	Gpbar1
F3	Nek9	Map4k1
Gart	E2f2	Synj2bp
Polr3c	Golga3	Blnk
Bend3	Prcc	Gm26671
Zdhhc23	Msi1	Abhd10
Arc	Isg20l2	D930048N14Rik
Tnfrsf21	Plcxd2	Rab37
Coq4	Ralgds	Tcta
Pcsk9	Trrap	Tgm2
Arpc1a	Ccdc88c	Atp7b
Szrd1	Pip5k1a	Gsdma
Ranbp1	Asap2	Rhpn1
Cacna1g	H2bc4	Nin
Hipk2	Etl4	Matn4
Samd4b	Ppp2r5c	Trim33
Max	Tecpr2	Arhgef10l
Dok4	Nemf	Kmt2c
Man2b2	Pheta1	Nfic
Pex5	Gkap1	Tfcp2l1
Dusp2	Pcnx	1810013L24Rik
Ccm2	Npc1	Usp32
Tmppe	Serpine1	Nr3c1
Rfx5	Ttyh3	Hdac5
Tmem120a	Lypd3	Sv2a
Alg5	Map7d1	Ift80
Rit1	Rcor1	Arhgef2
Atp5k	Ifitm10	Nceh1
Ddx24	Ttc8	Katnal1
Aopep	Adam12	Trim36
Ybx3	Bbs1	Fbxl20
Emc10	Hira	Ehd2
Pmf1	Btc	Tmem131l
Psmd2	Rnf10	Arhgef19
Ap2a1	Hdgf	Gm19385
Pdia5	Mast1	Twsg1
Gfm1	Nbeal2	Tmem266
Ptcd1	Tcp11l1	Eya2
Cd276	Ankle2	Calr3
Ctnnd1	Zfp326	Iqcn
Zfp263	Ankrd13a	Kcnn1
Cdc123	Sass6	Gbp8
Dnlz	Gpat3	Slc38a7
Tex261	2810029C07Rik	Zc3h14
Gm46620	Fyttd1	Khk
Unc13d	Tatdn2	Per2
Tada2b	Ptgs2os	Serpinh1
Cspg4b	Etfdh	Enc1
Hnrnpa0	4930453N24Rik	Mdm2
Urb1	Pogz	Dhrs13os
Gm13835	Btbd7	Wasf1
Zdhhc5	Klhdc2	Agbl3
Metrnl	Crtc2	Gm15264
Txnl4a	Pou2f2	Fam126b
Pomp	Smarcd3	Rasa4
Slc66a2	Magi3	Thap2
Fbf1	Eif2ak1	Lhfpl2
Nectin2	Taf3	Dnajc28
Tpst2	Pcsk7	Gm16001
Gc	Rrn3	Slc19a2
Tnpo3	Nrxn2	9530052C20Rik
Spsb1	Dcbld2	Fam53c
Gjb4	Kpna4	2700049A03Rik
Hmgxb3	Dyrk1a	Bace1
Bmp8b	Myh7b	Apold1
Trub2	Susd6	Neurl2
Dlx1	Cdip1	Adamts6
Zgrf1	Hsd11b2	Pik3r2
Zfp697	Ereg	Galr2
Ube2q1	BC034090	Zfyve26
Atrn	Cubn	Gjb1
Psmd4	Btbd6	Gm13652
Psd4	Sprr2h	Cpped1
Ptpn13	Foxn1	Rab40b
Pcolce2	Etv3	Reep4
Suv39h2	Cgn	Snhg7os
Wwc2	Spata6	Rspo4os
Golga5	Prpf18	2310002F09Rik
Ube3b	Chd9	Coq6
Entpd7	Lrba	Tcf4
Fntb	Atoh8	Kif18b
Rbsn	Tuba8	Rap2b
Mbp	Cyp1b1	Tpp1
Zmynd19	Il1rap	Fgf1
M6pr	Ubqln4	D630003M21Rik
Adap1	Phlda3	Ggta1
Tnni1	Setdb1	Acot2
Med27	Skida1	Kansl1
Pigl	Mtx1	Zfp354c
Tmed10-ps	Gskip	Pfkfb4
Ppp1r14b	Mypn	Mxd1
Gm43797	Zfp493	Hoxd10
Thop1	Zfp148	Nr3c2
Llgl2	4930509E16Rik	Tnrc6b
Ikzf2	Slc48a1	Cul7
H4c6	Pomt2	Psd2
L3mbtl2	Lysmd1	Nr1d2
Hilpda	Mypop	Eldr
Trmt2a	Med6	Impg2
Cldnd1	Utrn	Ccdc92
Bdnf	Vipas39	Itgb4
Gm5637	Hspa13	Fam214a
Lypd6b	Dicer1	Atp8b3
Scamp5	Snx17	Fam131c
Eif3b	Txndc11	Marf1
9330198I05Rik	Dcun1d4	P3h1
6820408C15Rik	Matn3	Cpm
Rab25	Pld1	Arap1
Mars2	Jund	Zmiz1
Crem	Dusp7	Snx32
Gmps	Senp5	Ssbp2
Ess2	Slc2a6	Pkd2l2
Mal	Fancm	Rimbp3
Ltbr	Phldb1	4933431E20Rik
Mon1a	Glrx5	Slc40a1
Jkamp	Axl	Ttc3
Gm13256	Son	Cggbp1
Akt2	Papola	Flcn
Nipal1	Zfp605	Synj1
Basp1	Zfp667	BC021767
Mybl2	Sptbn5	Evi5
1700030C10Rik	Foxk1	Slc4a1
Cdc42se1	Id2	Abcc5
Phlda1	Procr	Thumpd2
Ajuba	Daam1	Col7a1
Ppl	Chd4	Fgfr3
Chchd4	Atg2b	Coro6
Ttf2	Bcas2	Neo1
Ttc9	Osgin1	Anks4b
Gm7074	Hr	Aldh6a1
Sec31a	Sdcbp2	Gm43682
Ctdp1	Strip1	Tubg2
Csnk1e	Actr10	Cnnm4
Gm19610	Plekhh1	Ggt1
Psma5	Syt17	Ulk1
Gm48809	Malrd1	Gli1
B3galt1	Pi4ka	Atg2a
Nhlrc3	Bmp1	Cercam
Sf3b4	Atxn7l2	Arsk
Sema4b	Ubr7	AI854703
Psmg3	Ap1ar	Fbxo42
Odc1	Ccdc122	Adamtsl5
Usp36	Ssr3	Sfmbt1
Msto1	Gm13420	Ptpn3
Setd1b	Gm12602	Otub2
Rps2-ps13	Gata2	E030030I06Rik
Rbm8a	Brd3	Nxpe3
Rdh11	Abcb9	Dennd2c
Tepsin	Sec24b	H2bc8
Pfn2	Rsph10b	Usp53
Rrp9	Sbsn	B4galt1
Vasn	Ephb3	Peli3
Hydin	Cpox	Cpeb3
Nudt5	Ufd1	Mreg
Emc1	Spred3	H2bc6
Soga1	Acacb	Tob1
9930111J21Rik2	Heatr5b	Bvht
Dgkq	Lnx1	Vldlr
Spring1	Sel1l	Btbd10
Nlrx1	Nkpd1	Pdzd7
Dapp1	H3c15	Rarg
Cideb	Alcam	Vamp1
Hyal2	Zfp655	Mybl1
Tmem54	Commd2	D130043K22Rik
Spata2	Crkl	Palm
Gspt1	8030462N17Rik	Sp4
Dok1	Gm42141	Apbb1
Tesk1	Gm5819	H3c4
Stk32c	Vash1	Dedd2
Aar2	Dnttip2	Cisd2
Trank1	Ppp2r5e	Pde4dip
Acsbg1	Senp2	Ahnak
Ptpn1	Sav1	AC149090.1
Klc1	Ccdc85c	4930579G24Rik
Pcnx3	Ubap2l	Tesmin
Mmp9	Inf2	Acox1
Smurf1	Mib1	Papln
Fem1a	Oaf	Krt16
Timp2	Norad	Sumo2
Cox16	Pramel12	Tango2
Brat1	Ifi30	Tmem132b
Ap5z1	S100a7a	Zfp839
0610012G03Rik	Apc2	S100pbp
Isg15	Gm49654	Pacs2
Zdhhc9	Map3k6	Fgfr2
Dclre1c	Arhgef18	3110009F21Rik
Dnmt3b	Man1a2	Sall2
Thbs1	Plagl2	Scarb2
Gm52981	Parm1	Ppp1r13l
Riox1	Notch2	Mfap3l
Miga2	Magi1	1700003M07Rik
Tnfrsf12a	Ttc37	Egfl7
Ippk	Cbr3	Senp7
Txnrd1	Dst	P2rx7
Cdsn	Syt11	Emx2os
Zfp513	Fbxw7	Cxadr
Nif3l1	Gm37131	Tbc1d24
Elac2	Hs2st1	Copz2
Sprr2g	H3c8	Fnip2
Flad1	Gm2115	Ehbp1
Nr1h3	Msx2	Rnf115
Gm9824	Klhdc1	Trib1
Slc8b1	Gm20632	Fas
Gm10254	Tesk2	Zfp644
Pigb	Cux2	Spag1
Rbm28	Emp1	Pik3cd
Sfn	Cntnap1	Padi3
Gm3946	Nr4a1	Fem1b
Trmt61a	Rnf41	H2bc21
Zc3h12a	Tuft1	Zfp469
Nup54	Acap2	Gm17655
Gnas	Wdfy3	Dnajc18
Il1f6	Rapgef2	Brpf3
Pla2g15	Pnpla7	Clmn
Gm11511	Soat1	Arl4c
Shroom4	Pak2	Gm19510
Fam189b	Dipk1a	Slc35a5
Cep135	Togaram1	Vps13c
Gm14963	Tmem254a	Mpp5
Ccdc188	Slc12a9	Abhd4
Fitm2	Helq	Arhgap35
Fam83c	LIN54	Mta3
Crip2	Pwwp3b	Gm37499
Nomo1	Arhgef5	Arhgef33
Gm8325	Rabl6	Gm28875
M6pr-ps	Clba1	Pxmp4
Serpinb5	Plek2	Odad3
Selenot	Esyt2	Ttll9
Tacc2	Gm47705	Tmem151a
Fbxl19	Clip4	Mcmdc2
Lypd6	Ggcx	Dnah10
Huwe1	Alkbh8	Gm14396
Psmd11	Abl2	Zbtb11
Slc30a7	Tstd2	Dhx57
Sptlc1	Abcg2	Pyroxd2
Rhof	4931440P22Rik	Slc6a17
Sema4d	Atp6v0a2	Ankrd12
Prkd2	Rcan1	Morrbid
Gm10131	Proser1	Smarca2
Ddx27	Cenpe	Timd2
Tmem214	Aox1	D630033O11Rik
Mlf1	Clip1	Plekho2
B4galt7	Glyr1	Cbfa2t3
Ift22	Tspan5	2810429I04Rik
Cacfd1	Gab2	Slc43a2
Gm11839	Comt	Synpo2
Strap	C1rb	Smim5
Snapc4	Abcd4	Bmt2
Vps45	Kdm5b	Gdpd1
Tmed10	Vps50	1700030N03Rik
Arpc4	Prmt2	Slc18a1
Kdelr2	Nat8f1	Git2
Nme2	Tmcc3	Dcst2
Tmem250-ps	Arl5b	Foxj1
Ddx41	4930445E18Rik	Smad6
4930412M03Rik	Pde5a	2700054A10Rik
Dpf1	Map1a	Spg20
Mzb1	Cd80	Thoc2l
Dnaja3	Zfp976	Zfp324
Nyap1	Tubb4b-ps1	Fmo5
Vti1b	Kif1b	Gm16010
Pkp3	Fryl	Gm19696
Uspl1	AC165294.2	Plekho1
Cinp	A930007A09Rik	Gm42997
Map3k8	Asic1	Slc46a1
Numbl	Gask1b	Stard9
Pgd	Pan3	Yeats2
Sec13	Robo3	Dnah6
Rbm38	Strn3	Wwtr1
1700037C18Rik	Zfp418	Hs3st6
Gnai3	Akap13	Tubb4a
Scarb1	Dlg4	Zfp597
Srf	Tulp4	Numb
Gm45164	Dexi	Dusp18
Zyx	Fnbp1l	Pcolce
Pelo	Gsk3b	Map3k2
Pla2g4a	Fam210a	Zbtb42
Gm45609	Crybg1	Dlec1
2410004I01Rik	Dnal1	Trim46
Klf10	Qrich2	Hoga1
Gm48226	Trmt10c	Rnf216
Supt20	6430548M08Rik	Asb4
Plxnb2	Repin1	Abr
Nras	Fam117a	Acap3
Rin1	Gm11695	Klra2
Rnf40	Ncoa1	Zfp248
Mrpl1	Tmx1	Atp7a
Psen1	Mex3b	Lin52
Atxn1l	Daglb	Zmat3
Actb	Atp5mpl	Stat5a
Gm16098	Trim56	Sort1
Rpl21-ps15	9230114K14Rik	Krt4
Adh7	Rtl10	Tmprss12
Opa1	Cntn2	Ankib1
Extl3	Angptl4	Gm19605
Gtf3a	Rgma	9530053A07Rik
Eddm3b	Tmem39a	Chac2
Pdap1	Myh9	Aldh3a1
1700022I11Rik	Anks3	Gm13219
Sprr2e	2310008N11Rik	Cage1
Wars	Card6	Gm47752
Npas1	Ubn1	Galm
Nqo1	Gm10699	Chrnb2
Rptor	Zbtb7b	Sqstm1
1110002J07Rik	Gm14412	1200007C13Rik
Gtf3c3	Mbnl1	Myo7b
Tymp	Zfhx2	Dnhd1
Wdr5b	Ube4a	Polr2a
Chmp4b	Simc1	C130050O18Rik
Rab5if	Fam81a	Myo7a
Scn5a	Wls	Fut7
Klhl42	Me2	4930522L14Rik
Plaur	Lmtk3	Cst6
Ufm1	Smarca1	Vcpip1
Slc23a3	Tmem251	Nrp1
Ap1s1	Frrs1	Fam214b
Ppp1r18	Mapk15	Grk5
Spata20	Cela1	Ushbp1
Exoc1	Zfp213	Tgfb3
A930004D18Rik	Arl13b	Ctsa
Efcab14	Mab21l4	Ccdc28a
Gm17809	Mapre2	Ptpdc1
Zw10	Pcdh1	Pxylp1
4933421A08Rik	Aak1	Pld4
Rac1	Lcor	Tifa
Kcmf1	Stk36	Grn
2810402E24Rik	Gm16178	Spop
Epdr1	Rnf223	Mroh3
Irf5	Rasal2	Gm45051
Rbm44	Ankrd34a	Cep350
Fam219a	Dzank1	Deptor
Ddx20	Ccdc102a	Alms1
Krt80	Gm43737	Gm21011
Gtf2e1	1700003E16Rik	Cln8
Kbtbd8	Rc3h1	Noxred1
Nup214	Cbfa2t2-ps1	B230208H11Rik
Lsr	Mkx	ARVCF
Ntmt1	Slc12a8	Exph5
Gm45114	Dmkn	Adarb1
Vgf	Tmed5	Pias2
Obscn		Grk4
Usp24		Dand5
Brpf1		Dhtkd1
Riox2		S100a13
Sdad1		C2cd3
Gm14434		Prkn
Slc39a4		Ikbip
Tpd52l1		Ftl1
Rassf8		Cpa4
Gm9887		Mtmr11
Tigar		Tmem141
Gm13203		Rprd2
Setd3		Ttc21a
Pdzd4		Washc2
Dhx8		Zfp174
Exoc8		Eme2
Kctd11		Katnip
Sipa1l3		Hal
Lamc3		Man1c1
Gm37850		Wdr20
A730020M07Rik		Fam168a
Prcp		Slc35e3
Gemin5		Myo16
Tars2		Adgrb2
Chn2		Slc25a20
Gm29093		Pla2g12a
Megf8		Grina
Gm35585		Gm5857
Atp5o		Hif3a
Dennd2a		Acsf2
Slx4ip		Uros
2810454H06Rik		Slc4a2
1110019D14Rik		Zfp27
Ddx31		Kif9
Glis2		Selenon
Ifi203-ps		N4bp3
4933437G19Rik		Gm35439
Tlnrd1		Thsd1
Mfsd2a		Wnt4
Ryr1		Siglec15
Serpinb2		Lgals1
Pdxdc1		Hspb6
Dzip1l		Bmp7
Gm14319		4921507P07Rik
Pdlim2		Arid4a
Ndor1		Lrig2
Lmf2		Fam102b
Stoml2		Pbx4
Ep400		Asb2
2310022A10Rik		Arhgap29
Ccz1		Cdca7l
Snrpf		Cnst
Znhit6		Ppp1r14d
Dnm1l		Gm49499
Erf		Car13
Niban2		Map4k5
Mks1		S100a8
Gcc1		Aloxe3
Klf5		Gm12932
Plau		Tas1r1
Gm24474		Lrrc28
Gm13053		H4c12
Sorbs2		Ripply3
Psmb4		Sapcd2
Shld2		H1f2
Hras		Gpsm2
Gm43820		Armc9
Mapkap1		Mrc1
Me1		Ripply1
Als2		Kpna1
Dsg4		Ranbp10
Csnk2a1-ps3		Gm49528
Rabl3		Retsat
Ccnk		B230206L02Rik
Axdnd1		Cplane1
Map2k3os		Zfp383
Rbpms2		Maml3
Sprr2d		Gm46633
Prr5		Map3k7cl
Prl2a1		Fn3k
Rbfa		Igfbp4
Map1b		Cav2
Fcf1		Sos1
Zbtb7a		2610020C07Rik
Rgn		Fxyd5
H2-T24		Gm19589
Zfp703		Dnajc12
Lrrc14		Asb16
Pde4b		Tmem181c-ps
Zfp296		Tssk4
Invs		Tmem179
Slc1a2		Cep128
Fam53a		Disp3
Gpr176		Dync2h1
Crlf3		Gpr85
Traf3		Col15a1
Zfp26		Car11
Nipa1		Ltb4r2
Larp7		4731419I09Rik
Tnfaip3		Slc2a9
Slc25a25		Arhgef40
Mcm10		Slc33a1
Cdcp1		Lamb2
Gm7461		Ces2g
Cep41		B130034C11Rik
Tssk1		Halr1
Gm7665		St3gal2
Ckm		Gsta2
Zfp862-ps		Prkdc
Crtc1		Hexim1
1600023N17Rik		H2-DMa
Gm49979		Colec11
Pdlim7		Fam222a
Med19		Iqsec2
Krtcap2		Wdr19
Rap1gds1		Il22ra1
Ttll12		Sptssa
Ints3		Trp53bp1
Actn4		Marcksl1
Nploc4		Akr1c19
Fzd5		H4c17
Slc39a1		Tmem41a
Rrs1		Galnt10
BC049715		Fnip1
Gm45591		Stom
Dclre1b		Mttp
Smo		Dchs2
Lce1h		Gm11476
Fstl1		Frs2
Sap130		Smim1
Kif19b		Zfr2
Gm53023		Tbc1d16
Gm47662		Zfyve16
Foxp4		Hebp1
Zc3h13		Ppp1r42
Gm20443		Gm11620
Gm5466		Rapgefl1
Htra1		Bcl2l14
Ggnbp1		Kcne1
Trdc		Tcp11l2
Itga3		Kdm5a
Rnf44		Bfar
Dph7		C030015A19Rik
Usp39		Stx2
Mthfd1		Gm50152
Fam222b		Iqcg
Zfp568		Rpl17-ps10
Trim29		P2rx4
Rpn2		Akr1c12
Gm10130		Zscan2
Thap7		Npsr1
Mark4		Scn8a
Kat2b-ps		Fer1l6
Top1		Havcr1
Gm48709		Mylk
Entpd4b		Klhl11
Fez2		Kidins220
Fam149a		Mgat5
4921536K21Rik		Oas1f
Mogs		3110056K07Rik
Gm22540		Ntn3
Ttpal		Tent5c
Best2		Tlr1
Slc38a10		Slc29a4
Smim3		Stxbp4
Dlst		Rnf157
Sec24d		Amhr2
Sys1		Kat6a
Tdrd3		Cndp1
2310043P16Rik		Klk8
Cox19		Hoxd4
4933424G05Rik		Mastl
Gm10275		Pacrg
T2		Gm34256
Serpinb9b		Zfp664
Sik2		Cacna2d4
AU021092		Sfxn5
Tmem203		Btn1a1
Esd		Gbf1
Pspc1		Zbtb2
Psma3		Galnt6
Cfi		Gpr135
Ogg1		Nbea
Adgrg3		Ypel1
Muc16		Pdk2
Ap4b1		Cnga3
Eif5		Efnb2
Alkbh1		Slc49a4
Mrpl9		Gsap
Usp5		Dr1
Gm13370		Rara
Prorp		Zfp638
Urgcp		Gbp9
Erg28		Fam227a
Med26		Tbx19
Spem1		Pik3ip1
Siglecg		Zfp78
4921531C22Rik		Atp6ap2
Gnat2		Cacnb1
Rpp38		Cep19
Trmt44		Rasl2-9
Lpp		Tcf7l2
Gm18194		Hyal1
Fan1		Yme1l1
Gm33969		Zfp72
Myo1c		Ces2f
Slc15a4		Gm34240
Eif4e		Gpr132
Gm37416		Morc3
Tom1l2		Gm1070
Cndp2		Ppp4r3a
Got2-ps1		Prrt3
Lman2		N4bp2l1
Zmiz2		Zfp30
Nubp2		Tut7
Get1		Zfp229
Gm48583		Zfp652
Gm17055		Tmem38b
Dhx36		Gxylt2
5430427N15Rik		Myo15
Trip12		Scg5
Dnah1		Zfp942
Gm36684		Rbbp8
Fpgs		Zswim3
Gm36026		Dnah2
Gm15829		Atp6v0a4
Tapbpl		Pds5b
2510039O18Rik		Tceal1
Krtap3-2		Gm38708
Faap24		Zfp24
Nup155		4930453L07Rik
A930016O22Rik		1810064F22Rik
Tomm70a		Nxph3
Ddx47		Gm47484
		Olfr1372-ps1
		E430024I08Rik
		Atad5
		Pltp
		Lrr1
		Cldn16
		Cfap299
		Tet3
		Gtf3c1
		Gm15983
		Zfp958
		Osbpl11
		Cbfa2t2
		Gm973
		Sorl1
		Dlg5
		Tmem181b-ps
		Plppr2
		Tigd4
		Lekr1
		Dnajb9
		Cdkl2
		Creg1
		Usp16
		Esco1
		Cdc73
		Egfros
		Gm17251
		Gm4755
		Rbm15
		H4c18
		Gm44013
		Synrg
		Cox7a1
		Wnt9a
		Sephs1
		Gm37475
		Tle6
		Ercc5
		Iqcd
		Ly96
		Gm31045
		Hsd17b14
		Iqcb1
		Gm10297
		Rtkn
		Gm28230
		Foxn3
		Rabgap1
		Pdgfc
		Exd1
		Cep170
		Tnfsf13
		Mzf1
		Cped1
		Mta1
		1700094D03Rik
		Atxn1
		Rasl11a
		Gm38100
		Tgfbr1
		Ttc26
		3110099E03Rik
		Dusp4
		Ovol2
		Gm45546
		Zcchc24
		Zfp85os
		Acp5
		Klk14
		Zfp219
		Rgl1
		Slx4
		Scara5
		Gipc2
		Gm11642
		Kcnh3
		Rb1cc1
		Trim17
		Pank1
		Ccdc154
		Cyp4f17
		Mtf2
		Hip1
		Gm29264
		Ptgr2
		Zmym4
		Ttbk2
		Vwa8
		Brf1
		Prnp
		Atg14
		Npr2
		Gm43254
		Sema3b
		Uap1l1
		Tmem178
		Zbtb8b
		Ctif
		Inpp5e
		Kif5c
		Etnk2
		Snx27
		Gm19710
		Gm17690
		Zfp386
		Gm12522
		Zkscan5
		Zfp872
		Gsta3
		Hoxd3os1
		Sufu
		Klhl7
		Tmem44
		Ncapg2
		Wdr66
		Mpv17l
		Ttc36
		Plekhm2
		Cep76
		Iqank1
		4930515G01Rik
		Slc22a14
		Slc4a3
		Gm35455
		Fuom
		Isoc2a
		Sgsh
		Ciao3
		Zfp994
		Nf1
		BC028777
		Gm43162
		Col2a1
		Pde4c
		Exoc3l2
		Tagap
		Wdr72
		2410004B18Rik
		Ssh2
		Sult6b2
		Gm7041
		Bcas3
		Gsto2
		Katnal2
		Pld3
		Zfp791
		Hspg2
		Gm11837
		Akap12
		Tspan32
		Cdh22
		Tedc1
		Ahi1
		B3gnt7
		Zfp385a
		Rfx2
		Nrg4
		Padi2
		Kmt2d
		Ptpru
		Efcab12
		Bfsp1
		Nwd1
		Szt2
		Gm10655
		Cenpf
		Rrnad1
		Mtss2
		Erbin
		Gsta1
		Smim4
		Grin2c
		Lor
		Zfp768
		Emilin1
		Mbd4
		Rhbdd2
		Spata13
		Med13
		Specc1l
		Rragc
		Tfcp2
		Zbtb6
		Gm10785
		Styxl1
		Mrgpre
		Jam2
		Aebp2
		Ep300
		Unc93b1
		Lonrf3
		Lrrc43
		Manea
		Ankdd1b
		Setx
		Nfasc
		Fbxo15
		Washc5
		Gm14042
		Gm38317
		D6Ertd527e
		Tlcd2
		Rybp
		Tbc1d23
		Fzd7
		Ehmt1
		Clock
		Gvin-ps1
		Tmem67
		A530013C23Rik
		Tfdp1
		Dop1b
		Sord
		Itih3
		Usf3
		Ptprv
		Pbld2
		Ccn5
		Sorbs1
		Cpz
		Pou6f2
		Cdk14
		Arl5a
		Gm3336
		Sptbn4
		Cplx1
		Gcc2
		Rida
		Prr36
		Zfp944
		Apc
		Nrde2
		Prkacb
		Emid1
		Gm21986
		Prpf39
		Gm38250
		Pde1b
		Gm49599
		Tmprss11e
		Abca4
		Agpat4
		Lnpep
		Fam187b
		Gm35315
		Mybph
		Abca2
		Selenbp2
		Nacad
		Ttll5
		Jph2
		Kcnab1
		Trim45
		Gm45871
		Cbx8
		Spdef
		Cep112
		Kl
		Mmp19
		Pck1
		C4bp-ps1
		Rc3h2
		Myo6
		Lrrc51
		Cyp2u1
		Fam234b
		BC024063
		1190001M18Rik
		Notch3
		4930451G09Rik
		Acadvl
		Ttc39c
		Acd
		Fmnl3
		Zfp977
		Cfap70
		Prr3
		Txndc16
		Zfp647
		Gpcpd1
		Slc26a3
		Lrp4
		2310069B03Rik
		Gm960
		Lrp5
		Abca7
		Foxo1
		Rnf224
		Efs
		Map2
		Gm50321
		Rph3al
		Gm42047
		1700030J22Rik
		Arid5b
		Gm33467
		Ncbp1
		Lrrc73
		Gm4258
		Cxcl17
		1520401A03Rik
		Acox3
		Shpk
		Ctxn1
		Hectd4
		Nlgn2
		Tbc1d13
		4930423D22Rik
		Arhgef11
		Slc16a5
		Il17re
		Cdx2
		Tctn2
		Parvg
		Usp37
		Crabp2
		Abhd8
		Nxnl1
		Dnaaf1
		4930580E04Rik
		Zfp335os
		Wdtc1
		Smim11
		Cfap410
		Zfp786
		Zswim8
		Chpf2
		Cldn2
		Snx15
		Gm14197
		Eva1c
		Gm43661
		Lrrc66
		Gm17039
		Inava
		Kdm6b
		Ift140
		Prrg2
		Wfdc8
		Sec31b
		Gm15706
		Maco1
		Ubn2
		Prkar1b
		Slc7a4
		Fbxo25
		Krcc1
		Uckl1os
		Igdcc3
		Sfta2
		Gm33280
		Tctn1
		4933432I09Rik
		Ccdc191
		Gm42067
		Gstm2-ps1
		Fgd6
		Rad9b
		Pcm1
		Inppl1
		Kif27
		Haus4
		Gm13106
		4933406C10Rik
		Uggt2
		Zfp458
		Gm50397
		Numa1
		5033424D13Rik
		Tnnc1
		Tmed8
		Ppara
		Rbl2
		Eml1
		Mmp2
		Mucl3
		Ftl1-ps1
		Zdhhc22
		Ilf2
		Zup1
		Gm34376
		Pik3ap1
		Rom1
		Muc5ac
		Dusp13
		Zscan4b
		Gm14419
		Col1a1
		Cul9
		AC140325.3
		Phospho2
		Ccdc74a
		Hsp90aa1
		Nxph4
		Zkscan8
		Itpkb
		Usp9x
		Rab44
		P2rx6
		Herc2
		Slc5a6
		9530077C05Rik
		Aff1
		Gm19791
		Amd1
		Rmnd5b
		Ppm1l
		Cbs
		D030025P21Rik
		Gm11454
		Rhov
		Tnik
		Gm16287
		Gm13523
		Arhgef25
		Zfp512b
		Tmx2
		Bbs2
		Ppm1a
		Khdc4
		Tle2
		Tecpr1
		Galc
		Tmcc1
		Lgals3
		Gm38394
		Zmym1
		A430093F15Rik
		Tox2
		2310015A10Rik
		Gm15690
		Lrrc49
		Zfp407
		Stamos
		Ccdc127
		Nudt9
		Hars2
		Kansl1l
		Gm7628
		Slc25a40
		Evl
		Cdh23
		Smim14
		Glmp
		Gm43868
		Mfap4
		Gdf9
		Evi5l
		Gm50179
		Rogdi
		Rgs9bp
		Vps26c
		Gm43654
		Ralgapa2
		Arl6ip5
		Brca2
		Zfp398
		Pisd-ps2
		Inka1
		Golga4
		Ttll6
		Mst1
		Rasgrp2
		Tarbp1
		Arhgef28
		Slc4a8
		Kdm4d
		Tspyl3
		Clp1
		Afap1
		Akap11
		Pkd1l3
		Foxm1
		Kif16bos
		Gm43398
		Gm9419
		Rmnd5a
		Rita1
		Capza1
		Ctsw
		Wdr45
		Itpr3
		Gdap1l1
		Ascl3
		Gm38080
		Spink10
		Vps9d1
		Rnf207
		Naxe
		Gm15513
		Mgst3
		Ddr1
		Mynn
		Ylpm1
		Gm7435
		Liph
		Crocc
		Sgpl1
		Trpv2
		Hivep3
		Slc6a8
		Atp13a2
		Ccdc180
		Morn5
		Samd14
		Plekha6
		Terc
		Gm12227
		A930005H10Rik
		Stx11
		Tyw3
		Gm45472
		Gabrr1
		Atp6v0a1
		Gm3219
		Foxa3
		Ston2
		Tpm2
		Gm16008
		Lman1l
		Zfyve1
		Gm14168
		Krit1
		Lrtm2
		Uprt
		R3hdml
		Mef2a
		Rdm1
		Plin2
		C2cd5
		Tmem43
		Gm44524
		Gm18095
		Eea1
		Gm44126
		Gm40576
		Slc25a54
		Letmd1
		Gm48780
		E330011O21Rik
		Trak1
		Gm19391
		Akap9
		Gm38569
		Ccp110
		Efna4
		Fut8
		Ccdc88b
		Tmem9
		Dbp
		Prss23
		Gm41541
		Hmcn2
		Cecr2
		Acad10
		Klhl30
		4930402H05Rik
		Scgb3a1
		2310047D07Rik
		S100a14
		Exoc6b
		Mmp24
		Slc25a19
		1700056N10Rik
		H2ac12
		Chmp2b
		Elapor1
		Scaf4
		Slit2
		mt-Th
		Chst13
		Ticrr
		Ssna1
		D730045A05Rik
		Gm43137
		Kctd12b
		Lrrc56
		Map3k3
		6330415G19Rik
		Gm43267
		Gm15638
		Selenom
		Tmem40
		Sesn3
		Rpia
		Igsf9b
		Ugdh
		Cgref1
		Zfp963
		Akna
		Sh2d3c
		Mroh8
		Ccdc18
		Tssk2
		Slmap
		CR974483.1
		Tle4
		Kalrn
		Castor1
		Ccdc63
		Ccdc166
		Slit1
		Ccdc47
		B230217O12Rik
		2900093K20Rik
		Duox1
		Ank3
		Lrch3
		Ankrd13c
		Gm2a
		Arid4b
		Ankrd26
		Socs1
		1700020L24Rik
		Upb1
		Tmem121b
		P3h4
		Acer3
		C1qtnf9
		Gm16124
		Rab3gap2
		Avpi1
		Ggt6
		Ngef
		Mfsd1
		Bnip5
		Zfp618
		Flvcr2
		Bbs7
		Lyst
		Crybb3
		Morn2
		C1qtnf1
		Scnn1a
		Plxdc1
		Gm48678
		Kdm2a
		2810414N06Rik
		Kif17
		Usp2
		Gm15760
		Igdcc4
		Tm4sf20
		Gm28729
		Atp1b2
		Gm49308
		Lacc1
		Cyb5r1
		Gm26740
		Zfp128
		Tpcn1
		Psapl1
		Ro60
		Gm16364
		Ttbk1
		D930028M14Rik
		Gpatch8
		Lrp6
		Bptf
		Sec23a
		Dcaf10
		Pkn2
		Garem1
		Gm26802
		Pabpc1l
		Lrrc34
		Sprr2a2
		Tsen54
		Zkscan14
		Mipepos
		Gm38342
		Arhgef4
		Ptprh
		Tbkbp1
		Vamp5
		Gp5
		Pafah2
		Tgfa
		Pnma1
		B4galnt2
		Zranb3
		Ak9
		Gm15538
		Gstm1
		Gpr68
		Car7
		A330035P11Rik
		Gm5103
		Gm43646
		Pramel31
		Stox1
		Tpra1
		Srxn1
		Klhl8
		Gvin2
		Prune1
		Tmem91
		Slco2a1
		Ociad2
		Fgd5
		Chfr
		Prr12
		Nscme3l
		Gm12751
		Gm47069
		1700007K13Rik
		Pkn1
		Bivm
		Ier3ip1
		Zfp729b
		Tprg
		Susd4
		Oprd1
		Nedd4l
		Abl1
		Tyw1
		Lbp
		Gm13583
		Zfp672
		Abhd5
		Phkb
		Gm13563
		Mex3c
		Gtf3c4
		Ccdc126
		Spef1l
		Rims4
		Gm39271
		Btnl9
		Zfp592
		Gm11460
		Gm49344
		Nfatc4
		Stk38l
		Mob3c
		Gm37855
		Adcy1
		Oser1
		Me3
		Itpk1
		Zer1
		BB557941
		Gtsf1
		Rab3b
		Adprhl1
		Pdpr
		Mical3
		Cysrt1
		Prss56
		Plcb3
		1700016K19Rik
		Cep192
		Xk
		Vps13a
		Pkhd1
		Gm42636
		Cerox1
		Gm37621
		Pramel16
		Maged2
		Irak2
		Catsper3
		Lelp1
		Cerk
		Hspb9
		Gm47545
		Gm20008
		H3f4
		Bcl2l15
		Impa1
		T
		Hlcs
		Arhgap22
		Etnk1
		Actn3
		3300002I08Rik
		2610044O15Rik8
		Txnip
		4930481B07Rik
		Ankrd45
		Gm12786
		Jmjd8
		Ctns
		Gm15564
		Tsc2
		Med23
		Frat1
		Ankrd22
		Zfp273
		Gnpda1
		Draxin
		Gm43311
		Ramp3
		Atm
		Cyp1a1
		Gm43756
		Pdzk1
		Camsap2
		Krt79
		Krt14
		Smc4
		Pard6g
		Zbtb41
		Gm43714
		Rsph4a
		Kif13b
		Rel
		Fbxo8
		B830017H08Rik
		Psap
		Ppip5k2
		Csgalnact2
		Gm13270
		Itgb7
		Prrc2c
		Gm43088
		Tmem236
		Gm34667
		Kdm5c
		Lrrc58
		Lhx2
		Pip4p2
		Ift172
		Cfap53
		Gm37973
		Pitpnm1
		Abhd3
		Tmx3
		Wdr35
		Atxn2
		Ecm1
		B3galnt2
		Fcamr
		Ddias
		Hspa12a
		Sptb
		Kin
		Gm47469
		Cfap54
		Gm15834
		Col16a1
		Lrriq3
		Mpp4
		Gm14443
		Krt15
		Zfp358
		Gm26749
		Tigit
		Zpbp2
		Kifc2
		Parp4
		Sytl3
		4933434E20Rik
