# Supplementary material for: Dissecting hypertonicity‐ and NFAT5‐dependent gene expression programs in mpkCCD cells
Source: Physiol Rep. 2026 Jun 19;14(12):e70976. doi: 10.14814/phy2.70976 (PMC13282263; doi:10.14814/phy2.70976)
Supplement: Supplementary file 4 — File S4. Scr_600 versus Scr_300 differentially expressed genes (DEG). [file PHY2-14-e70976-s005.xlsx]

## Sheet: Scr_600vs.Scr_300
Supplemental Excel file 4
Scr_600 vs. Scr_300 differentially expressed genes (DEG)
gene_name	Scr1_600	Scr3_600	Scr2_300	Scr3_300	log2FoldChange	pvalue	padj	gene_description
Slco4a1	6805.06	8837.02	608.79	614.885	3.67613	1.03284e-79	1.50165e-75	solute carrier organic anion transporter family, member 4a1 [Source:MGI Symbol;Acc:MGI:1351866]
Igfbp7	15343.6	17973.2	2482.79	3037.88	2.59352	1.56918e-44	1.05977e-40	insulin-like growth factor binding protein 7 [Source:MGI Symbol;Acc:MGI:1352480]
Akr1b3	41541.7	62161.3	7269.27	6446.62	2.91849	2.18674e-44	1.05977e-40	aldo-keto reductase family 1, member B3 (aldose reductase) [Source:MGI Symbol;Acc:MGI:1353494]
Afap1l1	4695.61	5296.35	491.605	234.344	3.78046	2.98144e-44	1.08368e-40	actin filament associated protein 1-like 1 [Source:MGI Symbol;Acc:MGI:2147199]
Pax2	7622.83	9050.29	1394.79	1051.32	2.76842	1.32236e-43	3.84516e-40	paired box 2 [Source:MGI Symbol;Acc:MGI:97486]
Cav1	620.868	613.527	3396.46	3882.8	-2.55986	1.00861e-42	2.44402e-39	caveolin 1, caveolae protein [Source:MGI Symbol;Acc:MGI:102709]
Chdh	3705.43	4768.74	596.404	417.09	3.06244	1.49639e-42	3.108e-39	choline dehydrogenase [Source:MGI Symbol;Acc:MGI:1860776]
Plat	1497.06	1392.82	81.9341	147.271	3.66204	2.05358e-42	3.73213e-39	plasminogen activator, tissue [Source:MGI Symbol;Acc:MGI:97610]
Septin4	2682.26	3417.36	410.623	492.338	2.75668	2.49234e-39	4.02624e-36	septin 4 [Source:MGI Symbol;Acc:MGI:1270156]
Arc	2671.9	2108.43	356.318	362.266	2.7341	3.21456e-39	4.67364e-36	activity regulated cytoskeletal-associated protein [Source:MGI Symbol;Acc:MGI:88067]
Thbs1	22226	18413.9	2563.78	3683.93	2.70175	1.5448e-38	2.0418e-35	thrombospondin 1 [Source:MGI Symbol;Acc:MGI:98737]
Nadk2	5253.36	6670.97	1102.3	1041.65	2.47538	2.86545e-38	3.47173e-35	NAD kinase 2, mitochondrial [Source:MGI Symbol;Acc:MGI:1915896]
Crlf1	2160.32	2544.07	344.886	224.669	3.04373	4.84458e-38	5.41811e-35	cytokine receptor-like factor 1 [Source:MGI Symbol;Acc:MGI:1340030]
Sgk1	691.529	788.388	58.1161	30.0993	4.05753	9.27515e-38	9.63224e-35	serum/glucocorticoid regulated kinase 1 [Source:MGI Symbol;Acc:MGI:1340062]
Gal3st1	1575.25	1685.94	207.694	265.518	2.78661	9.24954e-37	8.96527e-34	galactose-3-O-sulfotransferase 1 [Source:MGI Symbol;Acc:MGI:1858277]
Rasl11b	5896.84	6708.37	1367.16	1334.04	2.22226	4.4004e-36	3.99859e-33	RAS-like, family 11, member B [Source:MGI Symbol;Acc:MGI:1916189]
Tmem238l	688.702	882.388	79.076	46.2239	3.641	3.12523e-33	2.6728e-30	transmembrane protein 238 like [Source:MGI Symbol;Acc:MGI:1918826]
Dnm3	325.037	618.581	10.4799	6.44984	5.7861	1.13836e-31	9.19481e-29	dynamin 3 [Source:MGI Symbol;Acc:MGI:1341299]
Cdh16	23863.4	25899.5	3279.27	5440.44	2.51292	6.26801e-29	4.79635e-26	cadherin 16 [Source:MGI Symbol;Acc:MGI:106671]
Car5b	1958.7	2667.38	384.9	450.414	2.46993	7.28731e-29	5.29751e-26	carbonic anhydrase 5b, mitochondrial [Source:MGI Symbol;Acc:MGI:1926249]
Rap1gap	1489.52	1848.67	245.802	326.792	2.54496	2.87753e-28	1.99221e-25	Rap1 GTPase-activating protein [Source:MGI Symbol;Acc:MGI:109338]
Rnf183	369.318	456.861	24.7708	30.0993	3.91608	3.37876e-28	2.2329e-25	ring finger protein 183 [Source:MGI Symbol;Acc:MGI:1923322]
Plpp3	683.049	881.377	108.61	82.773	3.02783	3.93222e-28	2.48567e-25	phospholipid phosphatase 3 [Source:MGI Symbol;Acc:MGI:1915166]
Hspa1a	449.399	500.323	48.5888	40.849	3.40546	2.50976e-27	1.52039e-24	heat shock protein 1A [Source:MGI Symbol;Acc:MGI:96244]
Cobll1	7932.8	8088.05	1680.6	2219.82	2.0386	1.70444e-26	9.91234e-24	Cobl-like 1 [Source:MGI Symbol;Acc:MGI:2442894]
Scara5	124.362	84.9033	767.894	763.231	-2.86892	2.16603e-26	1.21123e-23	scavenger receptor class A, member 5 [Source:MGI Symbol;Acc:MGI:1918395]
Cdkl1	5127.11	5607.66	1189.95	1493.14	2.00072	6.89613e-26	3.71344e-23	cyclin-dependent kinase-like 1 (CDC2-related kinase) [Source:MGI Symbol;Acc:MGI:1918341]
Sec14l1	12465.4	12155.3	3842.33	3781.76	1.69123	1.1681e-24	6.06534e-22	SEC14-like lipid binding 1 [Source:MGI Symbol;Acc:MGI:1921386]
Veph1	480.49	991.549	29.5344	66.6484	3.94414	4.22276e-24	2.11706e-21	ventricular zone expressed PH domain-containing 1 [Source:MGI Symbol;Acc:MGI:1920039]
Sema7a	1292.61	1341.27	313.446	278.418	2.15306	5.01548e-24	2.43067e-21	sema domain, immunoglobulin domain (Ig), and GPI membrane anchor, (semaphorin) 7A [Source:MGI Symbol;Acc:MGI:1306826]
Nqo1	2608.78	1934.58	336.311	499.863	2.44341	7.53945e-24	3.536e-21	NAD(P)H dehydrogenase, quinone 1 [Source:MGI Symbol;Acc:MGI:103187]
Ampd3	3179.71	3678.13	965.108	844.929	1.92131	7.80005e-24	3.5439e-21	adenosine monophosphate deaminase 3 [Source:MGI Symbol;Acc:MGI:1096344]
Gabrp	1116.43	1507.03	7316.91	4911.55	-2.22103	3.95303e-22	1.74161e-19	gamma-aminobutyric acid (GABA) A receptor, pi [Source:MGI Symbol;Acc:MGI:2387597]
Fam107a	498.391	315.355	39.0616	19.3495	3.78969	1.00353e-21	4.29127e-19	family with sequence similarity 107, member A [Source:MGI Symbol;Acc:MGI:3041256]
Fam53b	1189.92	1707.16	293.439	311.742	2.25923	2.00288e-21	8.31995e-19	family with sequence similarity 53, member B [Source:MGI Symbol;Acc:MGI:1925188]
Tns1	3162.75	3712.5	947.959	1035.2	1.79377	2.23696e-21	9.03423e-19	tensin 1 [Source:MGI Symbol;Acc:MGI:104552]
Vcam1	29.2063	63.6775	522.092	427.839	-3.36028	6.2981e-21	2.47481e-18	vascular cell adhesion molecule 1 [Source:MGI Symbol;Acc:MGI:98926]
Slc6a19	507.812	451.807	63.8324	77.3981	2.76705	1.19016e-20	4.55363e-18	solute carrier family 6 (neurotransmitter transporter), member 19 [Source:MGI Symbol;Acc:MGI:1921588]
4930402H24Rik	4408.26	3871.19	1294.75	1295.34	1.67658	1.68082e-20	6.26602e-18	RIKEN cDNA 4930402H24 gene [Source:MGI Symbol;Acc:MGI:1923029]
Slc45a3	1714.69	2600.67	429.678	512.762	2.19542	2.87324e-20	1.04435e-17	solute carrier family 45, member 3 [Source:MGI Symbol;Acc:MGI:1922082]
Fxyd2	843.213	2180.2	13.3381	10.7497	6.96921	5.96597e-20	2.11559e-17	FXYD domain-containing ion transport regulator 2 [Source:MGI Symbol;Acc:MGI:1195260]
Gja1	635	434.624	2681.91	2043.52	-2.14291	1.03925e-19	3.59755e-17	gap junction protein, alpha 1 [Source:MGI Symbol;Acc:MGI:95713]
Spire2	1853.18	1955.81	579.255	555.761	1.74648	1.87591e-19	6.34274e-17	spire type actin nucleation factor 2 [Source:MGI Symbol;Acc:MGI:2446256]
Gper1	221.402	214.28	4.76361	11.8247	4.73907	2.36635e-19	7.81917e-17	G protein-coupled estrogen receptor 1 [Source:MGI Symbol;Acc:MGI:1924104]
Phyhipl	854.518	856.108	201.977	208.545	2.05924	4.75264e-19	1.53553e-16	phytanoyl-CoA hydroxylase interacting protein-like [Source:MGI Symbol;Acc:MGI:1918161]
Eps8l1	2028.42	2303.51	611.648	677.233	1.74917	5.03817e-19	1.59239e-16	EPS8-like 1 [Source:MGI Symbol;Acc:MGI:1914675]
Krt5	37.6855	73.785	387.758	896.528	-3.52887	6.5565e-19	2.02819e-16	keratin 5 [Source:MGI Symbol;Acc:MGI:96702]
Muc1	8767.53	13151.9	2498.99	3192.67	1.94541	1.53793e-18	4.65833e-16	mucin 1, transmembrane [Source:MGI Symbol;Acc:MGI:97231]
Prkar2b	10658.4	11737.9	3632.73	4185.95	1.51836	4.38972e-18	1.30249e-15	protein kinase, cAMP dependent regulatory, type II beta [Source:MGI Symbol;Acc:MGI:97760]
Bicc1	23716.4	24435	8949.88	9306.05	1.39923	8.00842e-18	2.31821e-15	BicC family RNA binding protein 1 [Source:MGI Symbol;Acc:MGI:1933388]
Sptb	3098.69	2128.65	729.785	654.659	1.91664	8.13185e-18	2.31821e-15	spectrin beta, erythrocytic [Source:MGI Symbol;Acc:MGI:98387]
Dab2	350.475	298.172	1463.38	1114.75	-1.99074	8.57892e-18	2.39863e-15	disabled 2, mitogen-responsive phosphoprotein [Source:MGI Symbol;Acc:MGI:109175]
Podxl	557.745	527.613	1619.63	1826.38	-1.66646	7.06025e-17	1.93677e-14	podocalyxin-like [Source:MGI Symbol;Acc:MGI:1351317]
Ctnnal1	6505.46	6068.56	2201.74	2412.24	1.4465	8.31445e-17	2.21078e-14	catenin (cadherin associated protein), alpha-like 1 [Source:MGI Symbol;Acc:MGI:1859649]
Cldn1	301.484	339.613	1075.62	1178.17	-1.81396	8.36321e-17	2.21078e-14	claudin 1 [Source:MGI Symbol;Acc:MGI:1276109]
Foxa1	2778.36	2331.81	870.788	755.706	1.6513	8.6964e-17	2.2578e-14	forkhead box A1 [Source:MGI Symbol;Acc:MGI:1347472]
Slc7a6	8358.64	8223.49	3171.61	3189.45	1.3823	1.13029e-16	2.88303e-14	solute carrier family 7 (cationic amino acid transporter, y+ system), member 6 [Source:MGI Symbol;Acc:MGI:2142598]
Car2	817.775	934.947	160.057	237.569	2.1425	1.63926e-16	4.10918e-14	carbonic anhydrase 2 [Source:MGI Symbol;Acc:MGI:88269]
Hs3st1	1163.54	1125.98	363.94	299.918	1.78508	5.09094e-16	1.25453e-13	heparan sulfate (glucosamine) 3-O-sulfotransferase 1 [Source:MGI Symbol;Acc:MGI:1201606]
Pnpla6	3927.77	3269.79	1308.09	1039.5	1.61596	9.31032e-16	2.25605e-13	patatin-like phospholipase domain containing 6 [Source:MGI Symbol;Acc:MGI:1354723]
Zdhhc2	577.53	608.474	1713.95	1756.51	-1.5491	1.57284e-15	3.74877e-13	zinc finger, DHHC domain containing 2 [Source:MGI Symbol;Acc:MGI:1923452]
Lypd2	857.345	606.452	115.279	178.446	2.32043	2.24442e-15	5.26316e-13	Ly6/Plaur domain containing 2 [Source:MGI Symbol;Acc:MGI:1915561]
Ltbp1	2387.38	1977.03	753.604	538.562	1.75516	3.73742e-15	8.62513e-13	latent transforming growth factor beta binding protein 1 [Source:MGI Symbol;Acc:MGI:109151]
2610528A11Rik	5.65282	10.1075	148.625	166.621	-4.3303	9.9045e-15	2.25002e-12	RIKEN cDNA 2610528A11 gene [Source:MGI Symbol;Acc:MGI:1917295]
Cd24a	32826.9	39045.4	13717.3	14706.7	1.33833	1.18229e-14	2.64452e-12	CD24a antigen [Source:MGI Symbol;Acc:MGI:88323]
Ablim1	2857.5	2528.91	7532.22	6494.99	-1.38082	1.87618e-14	4.133e-12	actin-binding LIM protein 1 [Source:MGI Symbol;Acc:MGI:1194500]
Uvrag	3234.36	3591.21	933.668	1316.84	1.60128	3.15407e-14	6.84434e-12	UV radiation resistance associated gene [Source:MGI Symbol;Acc:MGI:1925860]
Slc25a48	3557.51	4716.18	857.45	1426.49	1.8576	4.32993e-14	9.25777e-12	solute carrier family 25, member 48 [Source:MGI Symbol;Acc:MGI:2145373]
Them6	3956.03	3877.25	1474.81	1623.21	1.33845	4.84804e-14	1.02153e-11	thioesterase superfamily member 6 [Source:MGI Symbol;Acc:MGI:1925301]
Fgfbp1	1497.06	1257.38	3477.44	3772.08	-1.39589	8.91652e-14	1.85196e-11	fibroblast growth factor binding protein 1 [Source:MGI Symbol;Acc:MGI:1096350]
Cyp4a12a	541.729	379.033	75.2651	104.272	2.36197	1.07798e-13	2.20742e-11	cytochrome P450, family 4, subfamily a, polypeptide 12a [Source:MGI Symbol;Acc:MGI:88612]
Muc20	2819.82	3889.38	1039.42	1215.8	1.57304	1.16466e-13	2.32999e-11	mucin 20 [Source:MGI Symbol;Acc:MGI:2385039]
Jak3	3418.07	3559.87	1310.95	1452.29	1.33663	1.16988e-13	2.32999e-11	Janus kinase 3 [Source:MGI Symbol;Acc:MGI:99928]
Fry	198.791	207.204	25.7235	18.2746	3.19975	1.20124e-13	2.35087e-11	FRY microtubule binding protein [Source:MGI Symbol;Acc:MGI:2443895]
Fbln2	1004.32	1121.94	2649.52	2911.03	-1.38697	1.2127e-13	2.35087e-11	fibulin 2 [Source:MGI Symbol;Acc:MGI:95488]
Lpin2	5323.08	5274.11	2261.76	2129.52	1.27088	1.33353e-13	2.55107e-11	lipin 2 [Source:MGI Symbol;Acc:MGI:1891341]
Lzts3	2634.22	2837.19	1102.3	857.829	1.48035	1.40284e-13	2.64883e-11	leucine zipper, putative tumor suppressor family member 3 [Source:MGI Symbol;Acc:MGI:2656976]
Gfod1	1049.54	654.968	160.057	226.819	2.14162	1.48638e-13	2.77057e-11	glucose-fructose oxidoreductase domain containing 1 [Source:MGI Symbol;Acc:MGI:2145304]
Il17rb	229.881	233.484	33.3453	12.8997	3.3105	1.67909e-13	3.09016e-11	interleukin 17 receptor B [Source:MGI Symbol;Acc:MGI:1355292]
Flt4	579.414	515.484	1818.75	1438.31	-1.57284	1.85803e-13	3.37675e-11	FMS-like tyrosine kinase 4 [Source:MGI Symbol;Acc:MGI:95561]
Ccnjl	500.275	544.796	143.861	106.422	2.05928	2.07444e-13	3.72349e-11	cyclin J-like [Source:MGI Symbol;Acc:MGI:2685723]
Itga1	1537.57	1358.45	466.834	537.487	1.52853	2.36049e-13	4.18527e-11	integrin alpha 1 [Source:MGI Symbol;Acc:MGI:96599]
Rps27a	5003.69	5305.45	11347.9	13759.7	-1.28417	5.36445e-13	9.39683e-11	ribosomal protein S27A [Source:MGI Symbol;Acc:MGI:1925544]
Mindy4	439.978	531.656	128.618	105.347	2.05208	5.78666e-13	1.00157e-10	MINDY lysine 48 deubiquitinase 4 [Source:MGI Symbol;Acc:MGI:3583959]
Clcnka	159.221	165.764	6.66906	17.1996	3.7861	9.26417e-13	1.58461e-10	chloride channel, voltage-sensitive Ka [Source:MGI Symbol;Acc:MGI:1329026]
Gm42528	202.56	177.893	23.8181	20.4245	3.10171	1.10075e-12	1.86091e-10	predicted gene 42528 [Source:MGI Symbol;Acc:MGI:5662665]
Pdzrn3	14.1321	10.1075	224.843	116.097	-3.81186	1.30633e-12	2.18308e-10	PDZ domain containing RING finger 3 [Source:MGI Symbol;Acc:MGI:1933157]
Inmt	14493.8	13533	622.128	204.245	5.08345	3.19873e-12	5.28481e-10	indolethylamine N-methyltransferase [Source:MGI Symbol;Acc:MGI:102963]
Cfap69	1208.76	856.108	326.784	313.892	1.6885	3.54943e-12	5.79834e-10	cilia and flagella associated protein 69 [Source:MGI Symbol;Acc:MGI:2443778]
Pkp1	136.61	98.0431	485.888	459.014	-2.00818	3.80039e-12	6.13931e-10	plakophilin 1 [Source:MGI Symbol;Acc:MGI:1328359]
Papln	575.646	235.506	61.927	54.8237	2.79619	4.53492e-12	7.2454e-10	papilin, proteoglycan-like sulfated glycoprotein [Source:MGI Symbol;Acc:MGI:2386139]
Olfm4	48686.8	34786.1	17268.1	13198.5	1.45405	4.76002e-12	7.52239e-10	olfactomedin 4 [Source:MGI Symbol;Acc:MGI:2685142]
Rrad	752.768	699.441	240.086	233.269	1.61716	6.519e-12	1.01914e-09	Ras-related associated with diabetes [Source:MGI Symbol;Acc:MGI:1930943]
Cldn4	10289.1	8676.31	4152.92	4073.07	1.20512	7.06219e-12	1.09231e-09	claudin 4 [Source:MGI Symbol;Acc:MGI:1313314]
Slc16a1	3258.85	3614.45	7402.65	8527.77	-1.21271	7.6797e-12	1.17532e-09	solute carrier family 16 (monocarboxylic acid transporters), member 1 [Source:MGI Symbol;Acc:MGI:106013]
Il1rn	76.3131	85.9141	298.202	536.412	-2.36253	8.43358e-12	1.27725e-09	interleukin 1 receptor antagonist [Source:MGI Symbol;Acc:MGI:96547]
Bex1	10815.7	11148.6	4896.04	5158.8	1.1273	1.06053e-11	1.58959e-09	brain expressed X-linked 1 [Source:MGI Symbol;Acc:MGI:1328321]
Psca	2078.35	2915.01	503.037	908.353	1.82381	1.31223e-11	1.94678e-09	prostate stem cell antigen [Source:MGI Symbol;Acc:MGI:1919623]
Fgd3	9634.3	6936.8	3399.31	3065.82	1.35789	1.34084e-11	1.96914e-09	FYVE, RhoGEF and PH domain containing 3 [Source:MGI Symbol;Acc:MGI:1353657]
Ranbp3l	482.374	1239.18	0	0	12.1749	1.45246e-11	2.11173e-09	RAN binding protein 3-like [Source:MGI Symbol;Acc:MGI:2444654]
L1cam	3999.37	3912.63	1672.98	1804.88	1.18598	1.52503e-11	2.19528e-09	L1 cell adhesion molecule [Source:MGI Symbol;Acc:MGI:96721]
Tigit	130.015	131.398	416.34	598.76	-1.95644	1.62308e-11	2.31352e-09	T cell immunoreceptor with Ig and ITIM domains [Source:MGI Symbol;Acc:MGI:3642260]
Lgals1	4778.52	5470.2	12496.9	10900.2	-1.19096	1.70715e-11	2.40973e-09	lectin, galactose binding, soluble 1 [Source:MGI Symbol;Acc:MGI:96777]
Prss35	245.898	706.517	0.952723	3.22492	7.85865	1.98879e-11	2.78029e-09	protease, serine 35 [Source:MGI Symbol;Acc:MGI:2444800]
Ggta1	415.483	392.172	1083.25	1063.15	-1.40998	2.37732e-11	3.2918e-09	glycoprotein galactosyltransferase alpha 1, 3 [Source:MGI Symbol;Acc:MGI:95704]
Scin	43128.2	40406.9	18930.6	20216	1.09351	2.51267e-11	3.44639e-09	scinderin [Source:MGI Symbol;Acc:MGI:1306794]
Btbd11	155.453	148.581	503.99	513.837	-1.74293	2.85881e-11	3.88451e-09	BTB (POZ) domain containing 11 [Source:MGI Symbol;Acc:MGI:1921257]
Timp1	151.684	141.505	485.888	496.638	-1.74428	4.92982e-11	6.63654e-09	tissue inhibitor of metalloproteinase 1 [Source:MGI Symbol;Acc:MGI:98752]
Mlf1	114.941	185.979	666.906	507.388	-1.96655	5.40162e-11	7.20497e-09	myeloid leukemia factor 1 [Source:MGI Symbol;Acc:MGI:1341819]
Ffar4	190.312	198.108	33.3453	25.7994	2.71133	6.44669e-11	8.52076e-09	free fatty acid receptor 4 [Source:MGI Symbol;Acc:MGI:2147577]
Kctd6	752.768	609.484	222.937	222.52	1.6129	7.877e-11	1.03174e-08	potassium channel tetramerisation domain containing 6 [Source:MGI Symbol;Acc:MGI:1918643]
Eps8	105.519	74.7958	307.729	594.46	-2.3204	8.67288e-11	1.12585e-08	epidermal growth factor receptor pathway substrate 8 [Source:MGI Symbol;Acc:MGI:104684]
Tas1r3	439.036	244.602	61.927	73.0982	2.34225	1.55753e-10	2.00398e-08	taste receptor, type 1, member 3 [Source:MGI Symbol;Acc:MGI:1933547]
Serpina1e	0.942137	4.04301	74.3124	135.447	-5.41669	1.92961e-10	2.46092e-08	serine (or cysteine) peptidase inhibitor, clade A, member 1E [Source:MGI Symbol;Acc:MGI:891967]
S100a14	635.943	1458.52	3729.91	3737.68	-1.83452	2.08991e-10	2.63765e-08	S100 calcium binding protein A14 [Source:MGI Symbol;Acc:MGI:1913416]
Fmnl3	8751.51	8366.01	3957.61	4210.67	1.06743	2.10446e-10	2.63765e-08	formin-like 3 [Source:MGI Symbol;Acc:MGI:109569]
Tomm7	663.265	850.044	1838.75	1891.95	-1.3021	2.47746e-10	3.07862e-08	translocase of outer mitochondrial membrane 7 [Source:MGI Symbol;Acc:MGI:1913419]
Fhod3	2963.96	3295.06	1423.37	939.527	1.40471	2.64245e-10	3.25581e-08	formin homology 2 domain containing 3 [Source:MGI Symbol;Acc:MGI:1925847]
Camk2b	205.386	238.538	34.298	47.2988	2.44763	3.10015e-10	3.78765e-08	calcium/calmodulin-dependent protein kinase II, beta [Source:MGI Symbol;Acc:MGI:88257]
Fam167a	194.08	129.376	525.903	579.411	-1.77108	3.48025e-10	4.21662e-08	family with sequence similarity 167, member A [Source:MGI Symbol;Acc:MGI:3606565]
Emp1	4515.66	2553.16	8834.6	12606.2	-1.60065	3.68674e-10	4.42988e-08	epithelial membrane protein 1 [Source:MGI Symbol;Acc:MGI:107941]
Mylk	1535.68	1697.06	718.353	527.812	1.37428	3.74213e-10	4.45958e-08	myosin, light polypeptide kinase [Source:MGI Symbol;Acc:MGI:894806]
Hspa4l	16490.2	11890.5	6152.68	3594.71	1.54168	4.24659e-10	5.0196e-08	heat shock protein 4 like [Source:MGI Symbol;Acc:MGI:107422]
Ccl2	218.576	143.527	29.5344	20.4245	2.85284	4.38882e-10	5.1459e-08	chemokine (C-C motif) ligand 2 [Source:MGI Symbol;Acc:MGI:98259]
Crim1	5063.05	4416.99	2063.6	2287.54	1.12368	5.2934e-10	6.15686e-08	cysteine rich transmembrane BMP regulator 1 (chordin like) [Source:MGI Symbol;Acc:MGI:1354756]
Rbm20	120.594	79.8495	4.76361	5.37487	4.3092	6.15739e-10	7.10494e-08	RNA binding motif protein 20 [Source:MGI Symbol;Acc:MGI:1920963]
Hsd17b11	1118.32	1650.56	463.023	531.037	1.47807	6.48892e-10	7.42853e-08	hydroxysteroid (17-beta) dehydrogenase 11 [Source:MGI Symbol;Acc:MGI:2149821]
Krt20	447.515	546.818	1210.91	1259.87	-1.31354	7.44878e-10	8.46077e-08	keratin 20 [Source:MGI Symbol;Acc:MGI:1914059]
Mapk4	124.362	223.377	23.8181	21.4995	2.93743	8.12724e-10	9.13678e-08	mitogen-activated protein kinase 4 [Source:MGI Symbol;Acc:MGI:2444559]
Cav2	1676.06	2206.47	4160.54	5113.65	-1.2563	8.16963e-10	9.13678e-08	caveolin 2 [Source:MGI Symbol;Acc:MGI:107571]
Filip1l	1740.13	1960.86	854.592	675.083	1.27397	8.78865e-10	9.75406e-08	filamin A interacting protein 1-like [Source:MGI Symbol;Acc:MGI:1925999]
Clca3b	12.2478	15.1613	153.388	107.497	-3.25413	9.2261e-10	1.0162e-07	chloride channel accessory 3B [Source:MGI Symbol;Acc:MGI:2181989]
Scarb2	534.192	667.097	1451.95	1460.89	-1.27826	1.01673e-09	1.11144e-07	scavenger receptor class B, member 2 [Source:MGI Symbol;Acc:MGI:1196458]
Fam20c	4935.86	7583.68	2563.78	1360.92	1.6731	1.10647e-09	1.20052e-07	FAM20C, golgi associated secretory pathway kinase [Source:MGI Symbol;Acc:MGI:2136853]
Gm12138	140.378	237.527	33.3453	17.1996	2.89293	1.29797e-09	1.39786e-07	predicted gene 12138 [Source:MGI Symbol;Acc:MGI:3651749]
Adgrg3	186.543	174.86	34.298	27.9493	2.53471	1.43239e-09	1.52943e-07	adhesion G protein-coupled receptor G3 [Source:MGI Symbol;Acc:MGI:1859670]
Aqp1	30691.1	28222.3	3047.76	1207.2	3.79128	1.44117e-09	1.52943e-07	aquaporin 1 [Source:MGI Symbol;Acc:MGI:103201]
Phactr2	2447.67	2702.75	933.668	1245.89	1.24117	1.73949e-09	1.83264e-07	phosphatase and actin regulator 2 [Source:MGI Symbol;Acc:MGI:2446138]
Il24	51.8175	48.5162	221.984	235.419	-2.188	1.81013e-09	1.89334e-07	interleukin 24 [Source:MGI Symbol;Acc:MGI:2135548]
Ext1	9877.37	8813.77	4687.39	4499.84	1.02465	1.89009e-09	1.96286e-07	exostosin glycosyltransferase 1 [Source:MGI Symbol;Acc:MGI:894663]
Pdlim5	3595.2	3290	1711.09	1492.06	1.10382	1.96337e-09	2.0245e-07	PDZ and LIM domain 5 [Source:MGI Symbol;Acc:MGI:1927489]
Tnfsf15	298.658	311.312	84.7923	78.4731	1.90065	2.18001e-09	2.23206e-07	tumor necrosis factor (ligand) superfamily, member 15 [Source:MGI Symbol;Acc:MGI:2180140]
Soga1	79.1395	102.086	0.952723	5.37487	4.88192	2.26694e-09	2.30483e-07	suppressor of glucose, autophagy associated 1 [Source:MGI Symbol;Acc:MGI:2444575]
Krt4	36.7434	23.2473	184.828	174.146	-2.57766	2.30671e-09	2.32897e-07	keratin 4 [Source:MGI Symbol;Acc:MGI:96701]
Ugt8a	1880.51	2617.85	863.167	972.851	1.29291	2.43507e-09	2.44162e-07	UDP galactosyltransferase 8A [Source:MGI Symbol;Acc:MGI:109522]
Tldc2	206.328	680.237	2.85817	7.52481	6.42758	2.46199e-09	2.4517e-07	TBC/LysM associated domain containing 2 [Source:MGI Symbol;Acc:MGI:2686178]
Tiam1	4726.7	5438.86	2508.52	2366.02	1.06024	2.66214e-09	2.63298e-07	T cell lymphoma invasion and metastasis 1 [Source:MGI Symbol;Acc:MGI:103306]
Irgq	2812.28	1933.57	1031.8	780.431	1.38854	2.96019e-09	2.90799e-07	immunity-related GTPase family, Q [Source:MGI Symbol;Acc:MGI:2667176]
Slc6a12	128.131	324.452	0	1.07497	8.80292	4.02711e-09	3.92954e-07	solute carrier family 6 (neurotransmitter transporter, betaine/GABA), member 12 [Source:MGI Symbol;Acc:MGI:95628]
S100a10	1678.89	2486.45	4614.99	5461.94	-1.27469	4.27421e-09	4.14285e-07	S100 calcium binding protein A10 (calpactin) [Source:MGI Symbol;Acc:MGI:1339468]
Oas3	40.5119	266.839	5.71634	8.59979	4.43032	4.48796e-09	4.32122e-07	2'-5' oligoadenylate synthetase 3 [Source:MGI Symbol;Acc:MGI:2180850]
Serpinb9b	11.3056	35.3764	145.767	224.669	-2.99498	4.93265e-09	4.71814e-07	serine (or cysteine) peptidase inhibitor, clade B, member 9b [Source:MGI Symbol;Acc:MGI:894668]
Tgfbr3	674.57	1113.85	319.162	269.818	1.60134	5.44346e-09	5.17271e-07	transforming growth factor, beta receptor III [Source:MGI Symbol;Acc:MGI:104637]
Tubb6	3412.42	3727.66	7817.09	6716.43	-1.02547	7.6009e-09	7.17594e-07	tubulin, beta 6 class V [Source:MGI Symbol;Acc:MGI:1915201]
Lipe	830.965	801.528	304.871	352.591	1.3129	7.81348e-09	7.32905e-07	lipase, hormone sensitive [Source:MGI Symbol;Acc:MGI:96790]
Clstn3	209.154	173.85	32.3926	42.9989	2.34886	8.60884e-09	8.02333e-07	calsyntenin 3 [Source:MGI Symbol;Acc:MGI:2178323]
Nrp1	2531.52	2241.85	4576.88	5205.02	-1.03495	1.06781e-08	9.88844e-07	neuropilin 1 [Source:MGI Symbol;Acc:MGI:106206]
Fam163a	260.03	260.774	606.884	777.206	-1.40958	1.16727e-08	1.07411e-06	family with sequence similarity 163, member A [Source:MGI Symbol;Acc:MGI:3618859]
Mxra8	174.295	179.914	38.1089	30.0993	2.37335	1.17803e-08	1.0772e-06	matrix-remodelling associated 8 [Source:MGI Symbol;Acc:MGI:1922011]
Tomm70a	5259.95	5244.8	10029.3	10104.8	-0.938593	1.19336e-08	1.08439e-06	translocase of outer mitochondrial membrane 70A [Source:MGI Symbol;Acc:MGI:106295]
Kcnj1	89.503	80.8603	0	0	8.83811	1.30217e-08	1.17591e-06	potassium inwardly-rectifying channel, subfamily J, member 1 [Source:MGI Symbol;Acc:MGI:1927248]
Me1	6513.94	9024.01	3550.8	3606.54	1.11826	1.6138e-08	1.44834e-06	malic enzyme 1, NADP(+)-dependent, cytosolic [Source:MGI Symbol;Acc:MGI:97043]
Ppcdc	1286.96	1266.47	413.482	609.51	1.32088	1.77462e-08	1.5829e-06	phosphopantothenoylcysteine decarboxylase [Source:MGI Symbol;Acc:MGI:1914062]
Ndst1	10013	8935.06	3561.28	5035.18	1.14043	1.82029e-08	1.61373e-06	N-deacetylase/N-sulfotransferase (heparan glucosaminyl) 1 [Source:MGI Symbol;Acc:MGI:104719]
Mxd4	1498	2634.02	665	829.88	1.46701	1.83226e-08	1.6145e-06	Max dimerization protein 4 [Source:MGI Symbol;Acc:MGI:104991]
B4galt6	2032.19	2390.43	1103.25	918.027	1.12913	1.92247e-08	1.68378e-06	UDP-Gal:betaGlcNAc beta 1,4-galactosyltransferase, polypeptide 6 [Source:MGI Symbol;Acc:MGI:1928380]
Rnf19b	2818.87	2792.71	1324.28	1449.06	1.01696	1.9584e-08	1.70498e-06	ring finger protein 19B [Source:MGI Symbol;Acc:MGI:1922484]
Mirt1	271.336	136.452	810.767	594.46	-1.78373	1.98021e-08	1.71371e-06	myocardial infarction associated transcript 1 [Source:MGI Symbol;Acc:MGI:1922001]
Oas1b	187.485	237.527	52.3997	20.4245	2.53509	2.01482e-08	1.73334e-06	2'-5' oligoadenylate synthetase 1B [Source:MGI Symbol;Acc:MGI:97430]
Plau	5390.91	4846.56	10153.2	9645.74	-0.951541	2.11485e-08	1.80869e-06	plasminogen activator, urokinase [Source:MGI Symbol;Acc:MGI:97611]
Tmem71	57.4704	92.9893	272.479	312.817	-1.96185	2.13592e-08	1.81603e-06	transmembrane protein 71 [Source:MGI Symbol;Acc:MGI:2146049]
Lcn2	17152.6	18909.2	9637.74	9267.35	0.93167	2.17116e-08	1.83527e-06	lipocalin 2 [Source:MGI Symbol;Acc:MGI:96757]
Slc45a4	4170.84	5347.9	2094.08	2384.29	1.08786	2.30642e-08	1.93832e-06	solute carrier family 45, member 4 [Source:MGI Symbol;Acc:MGI:2146236]
Idh1	2966.79	3826.71	1662.5	1493.14	1.10597	2.38505e-08	1.99289e-06	isocitrate dehydrogenase 1 (NADP+), soluble [Source:MGI Symbol;Acc:MGI:96413]
Pter	172.411	169.807	510.659	443.964	-1.48036	2.4623e-08	2.04568e-06	phosphotriesterase related [Source:MGI Symbol;Acc:MGI:107372]
Epor	441.862	458.882	161.963	160.171	1.48331	2.75958e-08	2.27964e-06	erythropoietin receptor [Source:MGI Symbol;Acc:MGI:95408]
Neurl1b	3955.09	3647.81	1682.51	2030.63	1.03421	3.08125e-08	2.51993e-06	neuralized E3 ubiquitin protein ligase 1B [Source:MGI Symbol;Acc:MGI:3643092]
Krt19	3608.39	5285.23	9928.32	9631.76	-1.13718	3.08514e-08	2.51993e-06	keratin 19 [Source:MGI Symbol;Acc:MGI:96693]
Wfs1	2768.94	3344.58	1490.06	1483.46	1.03973	3.42405e-08	2.78113e-06	wolframin ER transmembrane glycoprotein [Source:MGI Symbol;Acc:MGI:1328355]
Pcx	1840.94	2962.52	721.211	1066.37	1.42649	3.6163e-08	2.92097e-06	pyruvate carboxylase [Source:MGI Symbol;Acc:MGI:97520]
Sh2d4a	3626.29	4908.22	2093.13	1832.83	1.12002	3.6434e-08	2.92659e-06	SH2 domain containing 4A [Source:MGI Symbol;Acc:MGI:1919531]
Entpd3	151.684	199.118	492.558	493.413	-1.49191	3.74639e-08	2.99279e-06	ectonucleoside triphosphate diphosphohydrolase 3 [Source:MGI Symbol;Acc:MGI:1321386]
Shb	3607.44	3433.53	1806.36	1801.66	0.964588	3.7768e-08	3.00059e-06	src homology 2 domain-containing transforming protein B [Source:MGI Symbol;Acc:MGI:98294]
Kcnk1	7880.98	6212.09	3334.53	3579.66	1.02746	3.85162e-08	3.04341e-06	potassium channel, subfamily K, member 1 [Source:MGI Symbol;Acc:MGI:109322]
Cbs	109.288	38.4086	474.456	276.268	-2.34295	4.05851e-08	3.18955e-06	cystathionine beta-synthase [Source:MGI Symbol;Acc:MGI:88285]
Nyap1	409.83	343.656	136.239	92.4477	1.71754	4.23111e-08	3.30732e-06	neuronal tyrosine-phosphorylated phosphoinositide 3-kinase adaptor 1 [Source:MGI Symbol;Acc:MGI:2443880]
Furin	4567.48	4882.95	2424.68	2485.34	0.944658	4.33095e-08	3.36725e-06	furin (paired basic amino acid cleaving enzyme) [Source:MGI Symbol;Acc:MGI:97513]
Plekhh2	3044.99	2256	1260.45	1155.6	1.1336	4.42039e-08	3.41851e-06	pleckstrin homology domain containing, family H (with MyTH4 domain) member 2 [Source:MGI Symbol;Acc:MGI:2146813]
Plekha1	4364.92	4624.2	2124.57	2454.16	0.973388	5.72499e-08	4.404e-06	pleckstrin homology domain containing, family A (phosphoinositide binding specific) member 1 [Source:MGI Symbol;Acc:MGI:2442213]
Syne2	53247.7	34933.7	21338.1	18200.4	1.15721	6.05188e-08	4.63096e-06	spectrin repeat containing, nuclear envelope 2 [Source:MGI Symbol;Acc:MGI:2449316]
Litaf	5641.52	7304.72	3192.57	3178.7	1.02282	6.14664e-08	4.67885e-06	LPS-induced TN factor [Source:MGI Symbol;Acc:MGI:1929512]
Pik3r3	990.186	1185.61	501.132	466.539	1.16849	6.98172e-08	5.27343e-06	phosphoinositide-3-kinase regulatory subunit 3 [Source:MGI Symbol;Acc:MGI:109277]
Cish	647.248	397.226	189.592	110.722	1.79592	7.00029e-08	5.27343e-06	cytokine inducible SH2-containing protein [Source:MGI Symbol;Acc:MGI:103159]
Prkg2	466.358	345.678	820.294	1773.71	-1.67463	7.13814e-08	5.34956e-06	protein kinase, cGMP-dependent, type II [Source:MGI Symbol;Acc:MGI:108173]
Irs2	11300.9	7912.18	4204.36	4746.01	1.10218	7.34634e-08	5.47736e-06	insulin receptor substrate 2 [Source:MGI Symbol;Acc:MGI:109334]
Apon	165.816	108.151	20.9599	22.5744	2.65565	7.50721e-08	5.56874e-06	apolipoprotein N [Source:MGI Symbol;Acc:MGI:88931]
Cds1	2445.79	2089.23	1136.6	1097.55	1.02141	8.75699e-08	6.46284e-06	CDP-diacylglycerol synthase 1 [Source:MGI Symbol;Acc:MGI:1921846]
1810019D21Rik	394.756	333.549	127.665	116.097	1.57859	8.82235e-08	6.47819e-06	RIKEN cDNA 1810019D21 gene [Source:MGI Symbol;Acc:MGI:1917021]
G930009F23Rik	1061.79	917.764	2080.75	1959.68	-1.02921	9.30126e-08	6.79553e-06	RIKEN cDNA G930009F23 gene [Source:MGI Symbol;Acc:MGI:3642701]
Megf9	1078.75	1304.88	494.463	571.886	1.16082	9.66757e-08	7.02784e-06	multiple EGF-like-domains 9 [Source:MGI Symbol;Acc:MGI:1918264]
Anxa2	5220.38	8452.93	13968.8	18225.1	-1.23546	1.08458e-07	7.8451e-06	annexin A2 [Source:MGI Symbol;Acc:MGI:88246]
Itgb6	1314.28	1333.18	617.364	655.734	1.05647	1.13707e-07	8.18406e-06	integrin beta 6 [Source:MGI Symbol;Acc:MGI:96615]
Pla2g12a	461.647	556.925	1092.77	1144.85	-1.13573	1.17995e-07	8.45088e-06	phospholipase A2, group XIIA [Source:MGI Symbol;Acc:MGI:1913600]
Cst6	162.99	278.968	609.742	657.884	-1.52144	1.19296e-07	8.50216e-06	cystatin E/M [Source:MGI Symbol;Acc:MGI:1920970]
Smtnl2	2225.33	3448.69	1199.48	1279.22	1.19473	1.36409e-07	9.6744e-06	smoothelin-like 2 [Source:MGI Symbol;Acc:MGI:2442764]
Selenoo	675.512	613.527	261.046	278.418	1.25721	1.37644e-07	9.71462e-06	selenoprotein O [Source:MGI Symbol;Acc:MGI:1919007]
Akr1b8	429.615	646.882	178.159	201.02	1.50558	1.4108e-07	9.90902e-06	aldo-keto reductase family 1, member B8 [Source:MGI Symbol;Acc:MGI:107673]
Apbb2	1971.89	1456.5	790.76	773.981	1.13175	1.41815e-07	9.91273e-06	amyloid beta (A4) precursor protein-binding, family B, member 2 [Source:MGI Symbol;Acc:MGI:108405]
Ctsl	3977.7	5110.37	9218.54	8711.59	-0.980437	1.44793e-07	1.00725e-05	cathepsin L [Source:MGI Symbol;Acc:MGI:88564]
Nrip3	626.521	1230.09	208.646	356.891	1.71618	1.6023e-07	1.10932e-05	nuclear receptor interacting protein 3 [Source:MGI Symbol;Acc:MGI:1925843]
Rnasel	404.177	744.925	183.875	187.045	1.63084	1.61936e-07	1.11582e-05	ribonuclease L (2', 5'-oligoisoadenylate synthetase-dependent) [Source:MGI Symbol;Acc:MGI:1098272]
Pak6	3302.19	3599.29	1539.6	1909.15	1.00111	1.6355e-07	1.12163e-05	p21 (RAC1) activated kinase 6 [Source:MGI Symbol;Acc:MGI:2679420]
Orai2	771.61	817.7	352.507	356.891	1.16372	1.75127e-07	1.19538e-05	ORAI calcium release-activated calcium modulator 2 [Source:MGI Symbol;Acc:MGI:2443195]
Pik3c2a	5379.6	4889.01	2875.32	2508.99	0.931296	1.98308e-07	1.34729e-05	phosphatidylinositol-4-phosphate 3-kinase catalytic subunit type 2 alpha [Source:MGI Symbol;Acc:MGI:1203729]
Kcnj16	700.008	787.377	6.66906	34.3992	5.18441	1.99713e-07	1.35052e-05	potassium inwardly-rectifying channel, subfamily J, member 16 [Source:MGI Symbol;Acc:MGI:1314842]
Stbd1	201.617	203.161	477.314	543.937	-1.33479	2.01409e-07	1.35569e-05	starch binding domain 1 [Source:MGI Symbol;Acc:MGI:1261768]
Sh3d19	5130.88	5548.03	2919.14	2835.78	0.891838	2.07276e-07	1.38875e-05	SH3 domain protein D19 [Source:MGI Symbol;Acc:MGI:1350923]
2700081O15Rik	3246.6	3076.73	1571.04	1736.08	0.935306	2.11536e-07	1.41079e-05	RIKEN cDNA 2700081O15 gene [Source:MGI Symbol;Acc:MGI:1919667]
Cacna1g	11122.9	9483.9	5126.6	5748.96	0.922115	2.13262e-07	1.4158e-05	calcium channel, voltage-dependent, T type, alpha 1G subunit [Source:MGI Symbol;Acc:MGI:1201678]
Endod1	454.11	736.839	1400.5	1473.79	-1.27171	2.2765e-07	1.50445e-05	endonuclease domain containing 1 [Source:MGI Symbol;Acc:MGI:1919196]
Irf9	656.67	1124.97	356.318	299.918	1.43991	2.38516e-07	1.56913e-05	interferon regulatory factor 9 [Source:MGI Symbol;Acc:MGI:107587]
Plagl1	563.398	1054.22	318.209	192.42	1.66148	2.62549e-07	1.71946e-05	pleiomorphic adenoma gene-like 1 [Source:MGI Symbol;Acc:MGI:1100874]
Odc1	9329.04	8672.27	15882.8	16567.5	-0.850107	2.66856e-07	1.73983e-05	ornithine decarboxylase, structural 1 [Source:MGI Symbol;Acc:MGI:97402]
Hspa1b	24831	20789.2	11855.7	5650.06	1.38175	2.71039e-07	1.75921e-05	heat shock protein 1B [Source:MGI Symbol;Acc:MGI:99517]
Serpinb5	23.5534	52.5592	197.214	175.221	-2.2958	2.75823e-07	1.78231e-05	serine (or cysteine) peptidase inhibitor, clade B, member 5 [Source:MGI Symbol;Acc:MGI:109579]
Mrto4	993.013	950.108	1975.95	1829.6	-0.969771	2.87036e-07	1.84655e-05	mRNA turnover 4, ribosome maturation factor [Source:MGI Symbol;Acc:MGI:1917152]
Smtn	7950.7	5885.62	3345.96	3562.46	1.00213	2.96851e-07	1.90129e-05	smoothelin [Source:MGI Symbol;Acc:MGI:1354727]
Fam234a	3183.48	4017.75	1763.49	1882.28	0.982017	3.2452e-07	2.06939e-05	family with sequence similarity 234, member A [Source:MGI Symbol;Acc:MGI:2146854]
Gm6736	118.709	173.85	31.4398	24.7244	2.37717	3.62721e-07	2.30288e-05	predicted gene 6736 [Source:MGI Symbol;Acc:MGI:3643048]
Lynx1	1150.35	835.893	411.576	451.489	1.20314	3.81238e-07	2.40992e-05	Ly6/neurotoxin 1 [Source:MGI Symbol;Acc:MGI:1345180]
Ttc6	174.295	165.764	38.1089	42.9989	2.06944	3.84371e-07	2.41331e-05	tetratricopeptide repeat domain 6 [Source:MGI Symbol;Acc:MGI:2684915]
Ncor2	6469.66	5477.27	3118.26	3259.32	0.905644	3.85093e-07	2.41331e-05	nuclear receptor co-repressor 2 [Source:MGI Symbol;Acc:MGI:1337080]
Fkbp11	109.288	88.9463	356.318	266.593	-1.65173	3.88588e-07	2.42476e-05	FK506 binding protein 11 [Source:MGI Symbol;Acc:MGI:1913370]
Traf4	4249.98	3972.26	1822.56	2350.97	0.978585	4.04487e-07	2.51318e-05	TNF receptor associated factor 4 [Source:MGI Symbol;Acc:MGI:1202880]
Plxnb1	4785.12	4720.22	2597.12	2628.31	0.863206	4.09756e-07	2.53508e-05	plexin B1 [Source:MGI Symbol;Acc:MGI:2154238]
Bsnd	1816.44	2486.45	25.7235	115.022	4.93584	4.16188e-07	2.56396e-05	barttin CLCNK type accessory beta subunit [Source:MGI Symbol;Acc:MGI:2153465]
C3	13323.7	14385	7307.38	8033.28	0.853011	4.19448e-07	2.57315e-05	complement component 3 [Source:MGI Symbol;Acc:MGI:88227]
Foxq1	1793.83	2207.49	126.712	314.967	3.18027	4.21489e-07	2.5748e-05	forkhead box Q1 [Source:MGI Symbol;Acc:MGI:1298228]
Arl4c	2534.35	2209.51	4051.93	6335.89	-1.13055	4.3805e-07	2.66477e-05	ADP-ribosylation factor-like 4C [Source:MGI Symbol;Acc:MGI:2445172]
Irgm2	111.172	341.635	28.5817	48.3738	2.56019	4.88816e-07	2.96121e-05	immunity-related GTPase family M member 2 [Source:MGI Symbol;Acc:MGI:1926262]
Plscr2	6963.34	7816.16	4152.92	3962.35	0.864823	5.00333e-07	3.0184e-05	phospholipid scramblase 2 [Source:MGI Symbol;Acc:MGI:1270860]
AV356131	276.046	230.452	83.8396	69.8733	1.71895	5.30615e-07	3.18786e-05	expressed sequence AV356131 [Source:MGI Symbol;Acc:MGI:2142184]
Aqp6	79.1395	105.118	12.3854	10.7497	2.99044	5.68743e-07	3.40286e-05	aquaporin 6 [Source:MGI Symbol;Acc:MGI:1341204]
Krt80	866.766	818.71	1547.22	1791.98	-0.986049	5.93303e-07	3.53526e-05	keratin 80 [Source:MGI Symbol;Acc:MGI:1921377]
Slc35g1	3087.38	3149.51	1604.38	1755.43	0.892586	6.02219e-07	3.57374e-05	solute carrier family 35, member G1 [Source:MGI Symbol;Acc:MGI:2444789]
Slc6a6	10673.5	9429.32	4760.75	5876.88	0.918344	6.05461e-07	3.57837e-05	solute carrier family 6 (neurotransmitter transporter, taurine), member 6 [Source:MGI Symbol;Acc:MGI:98488]
Lurap1	993.955	948.087	431.583	491.263	1.07401	6.15087e-07	3.62055e-05	leucine rich adaptor protein 1 [Source:MGI Symbol;Acc:MGI:1915325]
Cyp2s1	126.246	273.914	559.248	686.908	-1.64025	6.21048e-07	3.64089e-05	cytochrome P450, family 2, subfamily s, polypeptide 1 [Source:MGI Symbol;Acc:MGI:1921384]
Ppp2r3a	2588.05	3620.52	1448.14	1566.24	1.04238	6.26869e-07	3.66026e-05	protein phosphatase 2, regulatory subunit B'', alpha [Source:MGI Symbol;Acc:MGI:2442104]
Pax8	7168.72	7251.15	3974.76	4124.67	0.832192	6.34485e-07	3.68991e-05	paired box 8 [Source:MGI Symbol;Acc:MGI:97492]
Ppp2r5b	7187.56	6985.32	4135.77	3717.26	0.851735	6.4259e-07	3.72216e-05	protein phosphatase 2, regulatory subunit B', beta [Source:MGI Symbol;Acc:MGI:2388480]
Gm7631	74.4288	69.742	0	7.52481	4.31012	6.4635e-07	3.72908e-05	predicted gene 7631 [Source:MGI Symbol;Acc:MGI:3644524]
Meis2	391.929	370.947	736.455	1022.3	-1.20432	6.52649e-07	3.75054e-05	Meis homeobox 2 [Source:MGI Symbol;Acc:MGI:108564]
Ccl5	270.393	552.882	137.192	96.7476	1.81262	6.72303e-07	3.84827e-05	chemokine (C-C motif) ligand 5 [Source:MGI Symbol;Acc:MGI:98262]
Ulbp1	1237.03	1545.44	2994.41	2545.54	-0.993845	6.85011e-07	3.90564e-05	UL16 binding protein 1 [Source:MGI Symbol;Acc:MGI:1925027]
Serpinb6a	1823.98	2616.84	4386.33	4675.06	-1.02907	7.11227e-07	4.03927e-05	serine (or cysteine) peptidase inhibitor, clade B, member 6a [Source:MGI Symbol;Acc:MGI:103123]
Gm44275	136.61	64.6882	268.668	519.212	-1.96545	7.48347e-07	4.23017e-05	predicted gene, 44275 [Source:MGI Symbol;Acc:MGI:5690667]
Aldh4a1	419.251	574.108	205.788	174.146	1.38515	7.5066e-07	4.23017e-05	aldehyde dehydrogenase 4 family, member A1 [Source:MGI Symbol;Acc:MGI:2443883]
Oas2	15.0742	188	1.90545	5.37487	4.82038	7.96485e-07	4.47108e-05	2'-5' oligoadenylate synthetase 2 [Source:MGI Symbol;Acc:MGI:2180852]
Igsf5	347.649	578.151	163.868	158.021	1.52332	8.09785e-07	4.52825e-05	immunoglobulin superfamily, member 5 [Source:MGI Symbol;Acc:MGI:1919308]
Coq3	151.684	176.882	440.158	399.89	-1.35519	8.43319e-07	4.69771e-05	coenzyme Q3 methyltransferase [Source:MGI Symbol;Acc:MGI:101813]
Itga6	1305.8	1362.5	2811.48	2316.57	-0.942725	8.9253e-07	4.95286e-05	integrin alpha 6 [Source:MGI Symbol;Acc:MGI:96605]
Dvl1	8922.04	7650.39	4766.47	4280.54	0.873233	9.03392e-07	4.99407e-05	dishevelled segment polarity protein 1 [Source:MGI Symbol;Acc:MGI:94941]
Npy4r	100.809	81.871	0.952723	0	7.50022	9.08364e-07	5.00254e-05	neuropeptide Y receptor Y4 [Source:MGI Symbol;Acc:MGI:105374]
Hspb1	3139.2	4083.44	11578.4	6024.15	-1.28534	9.16974e-07	5.0309e-05	heat shock protein 1 [Source:MGI Symbol;Acc:MGI:96240]
Oas1c	201.617	243.592	73.3596	52.6737	1.81714	9.44336e-07	5.16149e-05	2'-5' oligoadenylate synthetase 1C [Source:MGI Symbol;Acc:MGI:2149633]
Gm19696	20.727	19.2043	99.0831	128.997	-2.51234	9.47877e-07	5.16149e-05	predicted gene, 19696 [Source:MGI Symbol;Acc:MGI:5011881]
Anxa9	221.402	629.699	99.0831	115.022	1.99101	1.06805e-06	5.79417e-05	annexin A9 [Source:MGI Symbol;Acc:MGI:1923711]
Crybg2	30.1484	23.2473	127.665	133.297	-2.28689	1.08644e-06	5.87202e-05	crystallin beta-gamma domain containing 2 [Source:MGI Symbol;Acc:MGI:1334463]
Cpne8	4223.6	5050.74	2028.35	2670.23	0.981231	1.11473e-06	6.0026e-05	copine VIII [Source:MGI Symbol;Acc:MGI:1914121]
St6galnac2	44.2804	90.9678	244.85	256.919	-1.89453	1.17963e-06	6.32864e-05	ST6 (alpha-N-acetyl-neuraminyl-2,3-beta-galactosyl-1,3)-N-acetylgalactosaminide alpha-2,6-sialyltransferase 2 [Source:MGI Symbol;Acc:MGI:107553]
H6pd	6987.83	6538.56	3302.14	4034.38	0.882777	1.19907e-06	6.40929e-05	hexose-6-phosphate dehydrogenase (glucose 1-dehydrogenase) [Source:MGI Symbol;Acc:MGI:2140356]
2210404E10Rik	130.015	181.936	41.9198	20.4245	2.31455	1.24587e-06	6.63504e-05	RIKEN cDNA 2210404E10 gene [Source:MGI Symbol;Acc:MGI:1919555]
Tgm1	2397.74	2438.95	4082.42	4703.01	-0.861011	1.34896e-06	7.15784e-05	transglutaminase 1, K polypeptide [Source:MGI Symbol;Acc:MGI:98730]
Ccdc34	1439.59	1925.49	3032.52	3775.31	-1.01662	1.35653e-06	7.17186e-05	coiled-coil domain containing 34 [Source:MGI Symbol;Acc:MGI:1915451]
Tspan33	1590.33	2156.95	912.708	928.777	1.02482	1.38394e-06	7.29025e-05	tetraspanin 33 [Source:MGI Symbol;Acc:MGI:1919012]
Lipg	1942.69	1611.14	887.937	938.452	0.960655	1.45623e-06	7.63002e-05	lipase, endothelial [Source:MGI Symbol;Acc:MGI:1341803]
Lactb2	732.041	895.528	1518.64	1721.03	-0.993256	1.45893e-06	7.63002e-05	lactamase, beta 2 [Source:MGI Symbol;Acc:MGI:2442551]
Bcam	17301.4	21343.1	10721.9	10664.8	0.853525	1.47031e-06	7.66193e-05	basal cell adhesion molecule [Source:MGI Symbol;Acc:MGI:1929940]
mt-Tn	167.7	175.871	456.354	393.44	-1.30714	1.56864e-06	8.14515e-05	mitochondrially encoded tRNA asparagine [Source:MGI Symbol;Acc:MGI:102479]
Cda	70.6603	87.9356	200.072	347.216	-1.78651	1.57771e-06	8.16311e-05	cytidine deaminase [Source:MGI Symbol;Acc:MGI:1919519]
Sh3bp4	4860.49	4367.47	2312.26	2714.31	0.876647	1.62716e-06	8.36307e-05	SH3-domain binding protein 4 [Source:MGI Symbol;Acc:MGI:2138297]
Dhcr24	14193.3	10969.7	5760.16	7251.77	0.951577	1.62786e-06	8.36307e-05	24-dehydrocholesterol reductase [Source:MGI Symbol;Acc:MGI:1922004]
Atp1b1	19650.2	23477.8	8527.82	12751.3	1.01925	1.64661e-06	8.42958e-05	ATPase, Na+/K+ transporting, beta 1 polypeptide [Source:MGI Symbol;Acc:MGI:88108]
Ptms	4998.04	5043.66	2600.93	2993.8	0.844006	1.73339e-06	8.84271e-05	parathymosin [Source:MGI Symbol;Acc:MGI:1916452]
Cacna1d	59.3546	64.6882	4.76361	4.29989	3.77198	1.75551e-06	8.92424e-05	calcium channel, voltage-dependent, L type, alpha 1D subunit [Source:MGI Symbol;Acc:MGI:88293]
Sema3d	117.767	47.5054	5.71634	9.67476	3.43566	1.76976e-06	8.96536e-05	sema domain, immunoglobulin domain (Ig), short basic domain, secreted, (semaphorin) 3D [Source:MGI Symbol;Acc:MGI:1860118]
Hlx	137.552	169.807	407.765	377.316	-1.35399	1.80094e-06	9.09162e-05	H2,0-like homeobox [Source:MGI Symbol;Acc:MGI:96109]
Gja5	123.42	61.656	12.3854	10.7497	2.99878	1.81546e-06	9.1332e-05	gap junction protein, alpha 5 [Source:MGI Symbol;Acc:MGI:95716]
Wwc2	10326.8	9478.85	5380.98	5896.23	0.812566	1.82537e-06	9.15139e-05	WW, C2 and coiled-coil domain containing 2 [Source:MGI Symbol;Acc:MGI:1261872]
Adgrf1	35.8012	51.5484	0	0	7.87355	1.84052e-06	9.19566e-05	adhesion G protein-coupled receptor F1 [Source:MGI Symbol;Acc:MGI:1924846]
Gask1b	60.2968	109.161	222.937	385.916	-1.84623	2.02612e-06	0.000100883	golgi associated kinase 1B [Source:MGI Symbol;Acc:MGI:1915909]
Serinc2	4364.92	4813.21	2684.77	2444.49	0.839307	2.10601e-06	0.000104503	serine incorporator 2 [Source:MGI Symbol;Acc:MGI:1919132]
Spns2	8445.32	10043.9	4010.96	5506.01	0.95823	2.11679e-06	0.00010468	spinster homolog 2 [Source:MGI Symbol;Acc:MGI:2384936]
Slc1a3	65.9496	24.2581	0	0	7.92207	2.13461e-06	0.000105204	solute carrier family 1 (glial high affinity glutamate transporter), member 3 [Source:MGI Symbol;Acc:MGI:99917]
Snx9	7391.07	7533.15	3612.72	4561.11	0.868719	2.36179e-06	0.000116007	sorting nexin 9 [Source:MGI Symbol;Acc:MGI:1913866]
Ggt7	157.337	154.645	43.8252	34.3992	1.99298	2.41961e-06	0.000118447	gamma-glutamyltransferase 7 [Source:MGI Symbol;Acc:MGI:1913385]
Jade1	5912.85	5996.8	3165.9	3591.49	0.817703	2.49925e-06	0.000121935	jade family PHD finger 1 [Source:MGI Symbol;Acc:MGI:1925835]
Hap1	4200.05	3496.2	2195.07	1999.45	0.875602	2.66262e-06	0.000129471	huntingtin-associated protein 1 [Source:MGI Symbol;Acc:MGI:1261831]
Eif2s3x	2496.66	2488.48	4413.01	4284.84	-0.803045	2.80422e-06	0.000135902	eukaryotic translation initiation factor 2, subunit 3, structural gene X-linked [Source:MGI Symbol;Acc:MGI:1349431]
Ehd4	9861.35	8908.78	5333.34	5512.46	0.791341	2.84763e-06	0.000137547	EH-domain containing 4 [Source:MGI Symbol;Acc:MGI:1919619]
Dnph1	408.888	492.237	890.796	958.876	-1.03774	2.88871e-06	0.000139069	2'-deoxynucleoside 5'-phosphate N-hydrolase 1 [Source:MGI Symbol;Acc:MGI:3039376]
Mycn	1925.73	790.409	433.489	522.437	1.50723	2.95182e-06	0.000141639	v-myc avian myelocytomatosis viral related oncogene, neuroblastoma derived [Source:MGI Symbol;Acc:MGI:97357]
Il33	322.211	212.258	949.864	521.362	-1.46081	3.0686e-06	0.000146758	interleukin 33 [Source:MGI Symbol;Acc:MGI:1924375]
Creg1	225.171	228.43	568.775	469.763	-1.19564	3.25527e-06	0.000155175	cellular repressor of E1A-stimulated genes 1 [Source:MGI Symbol;Acc:MGI:1344382]
Gm567	76.3131	58.6237	8.5745	1.07497	3.77285	3.38634e-06	0.000160895	predicted gene 567 [Source:MGI Symbol;Acc:MGI:2685413]
Bex3	8928.63	11301.2	5581.05	5646.84	0.849371	3.42005e-06	0.000161652	brain expressed X-linked 3 [Source:MGI Symbol;Acc:MGI:1338016]
Anxa3	11023.9	9302.98	16608.8	20061.2	-0.851154	3.4245e-06	0.000161652	annexin A3 [Source:MGI Symbol;Acc:MGI:1201378]
Tacc2	2162.2	2562.26	1211.86	1332.97	0.892664	3.60043e-06	0.000169407	transforming, acidic coiled-coil containing protein 2 [Source:MGI Symbol;Acc:MGI:1928899]
Zbp1	24.4956	97.0323	0.952723	3.22492	4.89134	3.62829e-06	0.000170167	Z-DNA binding protein 1 [Source:MGI Symbol;Acc:MGI:1927449]
Adcy6	7307.22	6524.41	4207.22	3503.34	0.842958	3.70025e-06	0.000172984	adenylate cyclase 6 [Source:MGI Symbol;Acc:MGI:87917]
St3gal1	6042.87	4927.42	2897.23	3166.87	0.85537	3.75699e-06	0.000175073	ST3 beta-galactoside alpha-2,3-sialyltransferase 1 [Source:MGI Symbol;Acc:MGI:98304]
Adgrg1	13705.3	15540.3	6916.77	9045.9	0.87359	4.34799e-06	0.000201966	adhesion G protein-coupled receptor G1 [Source:MGI Symbol;Acc:MGI:1340051]
Atrn	4282.01	4026.84	2398	2393.97	0.794055	4.42557e-06	0.000204915	attractin [Source:MGI Symbol;Acc:MGI:1341628]
Tert	997.723	876.323	507.801	326.792	1.16569	4.6529e-06	0.000214333	telomerase reverse transcriptase [Source:MGI Symbol;Acc:MGI:1202709]
Atp1a1	41921.3	42754.9	24344	26185.3	0.744847	4.65844e-06	0.000214333	ATPase, Na+/K+ transporting, alpha 1 polypeptide [Source:MGI Symbol;Acc:MGI:88105]
Ghrhr	82.9081	51.5484	8.5745	1.07497	3.76869	4.70649e-06	0.00021586	growth hormone releasing hormone receptor [Source:MGI Symbol;Acc:MGI:95710]
Rassf6	2765.17	2857.4	1682.51	1459.81	0.83914	5.25692e-06	0.000240347	Ras association (RalGDS/AF-6) domain family member 6 [Source:MGI Symbol;Acc:MGI:1920496]
Shroom4	1276.6	1636.41	699.298	784.731	0.973101	5.41694e-06	0.000246887	shroom family member 4 [Source:MGI Symbol;Acc:MGI:2685570]
Klhl14	165.816	268.86	73.3596	47.2988	1.84458	5.49316e-06	0.000249354	kelch-like 14 [Source:MGI Symbol;Acc:MGI:1921249]
Slc30a1	369.318	455.85	874.599	815.905	-1.03534	5.50538e-06	0.000249354	solute carrier family 30 (zinc transporter), member 1 [Source:MGI Symbol;Acc:MGI:1345281]
Spon2	31.0905	122.301	6.66906	5.37487	3.66519	5.54964e-06	0.000250579	spondin 2, extracellular matrix protein [Source:MGI Symbol;Acc:MGI:1923724]
Lamb1	9539.14	11284.1	5664.89	6252.05	0.8052	5.64397e-06	0.000254049	laminin B1 [Source:MGI Symbol;Acc:MGI:96743]
Fmo1	7.5371	3.03226	98.1304	37.6241	-3.67566	5.75744e-06	0.000258356	flavin containing monooxygenase 1 [Source:MGI Symbol;Acc:MGI:1310002]
Tamalin	342.938	310.301	682.149	668.634	-1.04788	5.92213e-06	0.000264929	trafficking regulator and scaffold protein tamalin [Source:MGI Symbol;Acc:MGI:1860303]
Man1a	4669.23	3229.36	2027.39	2065.02	0.948769	6.07626e-06	0.00027099	mannosidase 1, alpha [Source:MGI Symbol;Acc:MGI:104677]
Clu	914.815	991.549	3174.47	1481.31	-1.28861	6.14638e-06	0.000273279	clusterin [Source:MGI Symbol;Acc:MGI:88423]
Mast2	7345.84	5677.4	3739.44	3438.84	0.859377	6.2255e-06	0.000275953	microtubule associated serine/threonine kinase 2 [Source:MGI Symbol;Acc:MGI:894676]
Arhgap24	274.162	802.538	163.868	151.571	1.77026	6.31033e-06	0.000278863	Rho GTPase activating protein 24 [Source:MGI Symbol;Acc:MGI:1922647]
Slc39a4	257.203	423.506	117.185	123.622	1.49881	6.45972e-06	0.0002846	solute carrier family 39 (zinc transporter), member 4 [Source:MGI Symbol;Acc:MGI:1919277]
Btg1	9558.92	10029.7	5250.45	6135.95	0.782779	6.78978e-06	0.000298238	BTG anti-proliferation factor 1 [Source:MGI Symbol;Acc:MGI:88215]
Tpm2	140.378	151.613	360.129	346.141	-1.27475	7.58918e-06	0.000332347	tropomyosin 2, beta [Source:MGI Symbol;Acc:MGI:98810]
Tle6	361.781	262.796	120.996	111.797	1.4238	7.63947e-06	0.000333544	transducin-like enhancer of split 6 [Source:MGI Symbol;Acc:MGI:2149593]
Krt16	1.88427	4.04301	36.2035	68.7983	-4.15564	7.78125e-06	0.000338718	keratin 16 [Source:MGI Symbol;Acc:MGI:96690]
Spire1	872.419	831.85	1519.59	1572.69	-0.859385	7.8887e-06	0.000342369	spire type actin nucleation factor 1 [Source:MGI Symbol;Acc:MGI:1915416]
Sptssa	1019.39	1416.07	2136	2682.06	-0.984362	8.21429e-06	0.000355439	serine palmitoyltransferase, small subunit A [Source:MGI Symbol;Acc:MGI:1913399]
Prss23	182.775	176.882	382.042	452.564	-1.21383	8.58271e-06	0.000370279	protease, serine 23 [Source:MGI Symbol;Acc:MGI:1923703]
Gm15500	1986.97	2486.45	3720.38	4504.14	-0.878575	8.61588e-06	0.00037061	predicted pseudogene 15500 [Source:MGI Symbol;Acc:MGI:3782947]
Rnf24	1699.62	1719.29	815.53	1018	0.899436	8.74499e-06	0.000375054	ring finger protein 24 [Source:MGI Symbol;Acc:MGI:1261771]
C130074G19Rik	102.693	272.903	499.227	664.334	-1.63275	8.84838e-06	0.000378372	RIKEN cDNA C130074G19 gene [Source:MGI Symbol;Acc:MGI:2444831]
Slc5a3	2228.15	1376.65	955.581	634.234	1.1806	9.02999e-06	0.000385006	solute carrier family 5 (inositol transporters), member 3 [Source:MGI Symbol;Acc:MGI:1858226]
Gpd2	2187.64	2172.11	3946.18	3554.94	-0.782936	9.35694e-06	0.000396982	glycerol phosphate dehydrogenase 2, mitochondrial [Source:MGI Symbol;Acc:MGI:99778]
Tspan1	1612	2599.66	966.061	1059.92	1.05571	9.36549e-06	0.000396982	tetraspanin 1 [Source:MGI Symbol;Acc:MGI:1914055]
Map2	495.564	633.742	1026.08	1231.92	-0.999745	9.45155e-06	0.000399465	microtubule-associated protein 2 [Source:MGI Symbol;Acc:MGI:97175]
Myom3	67.8339	76.8173	12.3854	4.29989	3.09829	9.69639e-06	0.000408626	myomesin family, member 3 [Source:MGI Symbol;Acc:MGI:2685280]
Trappc6a	320.327	495.269	787.902	1054.55	-1.17604	9.85486e-06	0.000412929	trafficking protein particle complex 6A [Source:MGI Symbol;Acc:MGI:1914341]
Pla2g6	1712.81	1395.85	892.701	711.632	0.953917	9.8553e-06	0.000412929	phospholipase A2, group VI [Source:MGI Symbol;Acc:MGI:1859152]
2210406O10Rik	78.1974	70.7527	13.3381	4.29989	3.06035	9.99281e-06	0.000417487	RIKEN cDNA 2210406O10 gene [Source:MGI Symbol;Acc:MGI:1923960]
Fbxl2	62.1811	48.5162	179.112	182.746	-1.70731	1.01249e-05	0.000421655	F-box and leucine-rich repeat protein 2 [Source:MGI Symbol;Acc:MGI:1919429]
Pomgnt1	2317.66	2416.71	1390.97	1322.22	0.80305	1.01506e-05	0.000421655	protein O-linked mannose beta 1,2-N-acetylglucosaminyltransferase [Source:MGI Symbol;Acc:MGI:1915523]
Ampd2	2450.5	2146.84	1334.76	1251.27	0.830014	1.02724e-05	0.000425087	adenosine monophosphate deaminase 2 [Source:MGI Symbol;Acc:MGI:88016]
Dock8	411.714	805.571	203.883	254.769	1.40849	1.02917e-05	0.000425087	dedicator of cytokinesis 8 [Source:MGI Symbol;Acc:MGI:1921396]
Tapbp	2791.55	4359.38	1855.9	1750.06	0.987562	1.04154e-05	0.000428979	TAP binding protein [Source:MGI Symbol;Acc:MGI:1201689]
Abcc4	6805.06	5235.7	2801	3625.89	0.905959	1.05227e-05	0.000432172	ATP-binding cassette, sub-family C (CFTR/MRP), member 4 [Source:MGI Symbol;Acc:MGI:2443111]
Shank2	3046.87	2473.31	1312.85	1645.78	0.900209	1.06392e-05	0.000435726	SH3 and multiple ankyrin repeat domains 2 [Source:MGI Symbol;Acc:MGI:2671987]
Slc25a10	4699.38	5306.46	2966.78	2909.95	0.767695	1.13226e-05	0.000462414	solute carrier family 25 (mitochondrial carrier, dicarboxylate transporter), member 10 [Source:MGI Symbol;Acc:MGI:1353497]
Xrcc1	4313.1	3948	2487.56	2361.72	0.768538	1.16539e-05	0.00047461	X-ray repair complementing defective repair in Chinese hamster cells 1 [Source:MGI Symbol;Acc:MGI:99137]
Dusp6	8863.63	4051.1	1268.07	913.728	2.56536	1.17879e-05	0.000478727	dual specificity phosphatase 6 [Source:MGI Symbol;Acc:MGI:1914853]
Epn2	2578.63	2551.14	1467.19	1513.56	0.783282	1.24012e-05	0.000502233	epsin 2 [Source:MGI Symbol;Acc:MGI:1333766]
P4ha1	1425.45	2701.74	3900.45	5358.74	-1.16585	1.25367e-05	0.000506309	procollagen-proline, 2-oxoglutarate 4-dioxygenase (proline 4-hydroxylase), alpha 1 polypeptide [Source:MGI Symbol;Acc:MGI:97463]
Trim56	2459.92	2372.24	1410.03	1387.79	0.788357	1.26525e-05	0.00050957	tripartite motif-containing 56 [Source:MGI Symbol;Acc:MGI:2685298]
4930512B01Rik	139.436	116.237	31.4398	32.2492	2.00588	1.28666e-05	0.000516759	RIKEN cDNA 4930512B01 gene [Source:MGI Symbol;Acc:MGI:1921974]
Rad9a	2235.69	2027.57	3916.64	3458.19	-0.790676	1.31338e-05	0.00052604	RAD9 checkpoint clamp component A [Source:MGI Symbol;Acc:MGI:1328356]
Serpinb9	1318.05	1765.79	795.523	815.905	0.936234	1.31877e-05	0.000526748	serine (or cysteine) peptidase inhibitor, clade B, member 9 [Source:MGI Symbol;Acc:MGI:106603]
Vtcn1	35.8012	88.9463	194.355	265.518	-1.88507	1.34578e-05	0.000536062	V-set domain containing T cell activation inhibitor 1 [Source:MGI Symbol;Acc:MGI:3039619]
Nipal3	1642.15	1693.01	934.621	951.352	0.822467	1.39568e-05	0.000554421	NIPA-like domain containing 3 [Source:MGI Symbol;Acc:MGI:1921802]
Usp46	2199.89	2341.92	1379.54	1188.92	0.822028	1.42901e-05	0.000566116	ubiquitin specific peptidase 46 [Source:MGI Symbol;Acc:MGI:1916977]
Marcks	1102.3	1679.87	2682.87	2733.66	-0.961453	1.47831e-05	0.000584053	myristoylated alanine rich protein kinase C substrate [Source:MGI Symbol;Acc:MGI:96907]
Arrb1	209.154	410.366	105.752	99.9725	1.58924	1.54967e-05	0.000610588	arrestin, beta 1 [Source:MGI Symbol;Acc:MGI:99473]
Slc17a1	21.6692	110.172	0	1.07497	7.0188	1.62041e-05	0.000636734	solute carrier family 17 (sodium phosphate), member 1 [Source:MGI Symbol;Acc:MGI:103209]
Nav2	2444.85	1971.98	1305.23	1096.47	0.878757	1.63026e-05	0.000638876	neuron navigator 2 [Source:MGI Symbol;Acc:MGI:2183691]
Casp14	152.626	180.925	33.3453	59.1235	1.85605	1.65062e-05	0.000645117	caspase 14 [Source:MGI Symbol;Acc:MGI:1335092]
Col11a2	659.496	257.742	161.963	132.222	1.64044	1.68819e-05	0.000658033	collagen, type XI, alpha 2 [Source:MGI Symbol;Acc:MGI:88447]
Dok3	469.184	199.118	118.138	84.9229	1.71764	1.72337e-05	0.000669947	docking protein 3 [Source:MGI Symbol;Acc:MGI:1351490]
Nuak2	3657.38	4231.01	1883.53	2470.29	0.857684	1.74245e-05	0.000675561	NUAK family, SNF1-like kinase, 2 [Source:MGI Symbol;Acc:MGI:1921387]
Pecr	118.709	135.441	321.067	299.918	-1.28968	1.74917e-05	0.000676359	peroxisomal trans-2-enoyl-CoA reductase [Source:MGI Symbol;Acc:MGI:2148199]
Bmp7	904.452	1195.72	1842.57	2072.55	-0.898727	1.79225e-05	0.000691179	bone morphogenetic protein 7 [Source:MGI Symbol;Acc:MGI:103302]
Cd44	864.882	523.57	1538.65	1371.67	-1.06723	1.82193e-05	0.000700769	CD44 antigen [Source:MGI Symbol;Acc:MGI:88338]
Krt23	57.4704	113.204	5.71634	17.1996	2.91081	1.83513e-05	0.000703981	keratin 23 [Source:MGI Symbol;Acc:MGI:2148866]
Fam114a1	278.873	409.355	828.869	665.409	-1.1197	1.88424e-05	0.000720922	family with sequence similarity 114, member A1 [Source:MGI Symbol;Acc:MGI:1915553]
Plxna2	603.91	573.097	1065.14	1091.1	-0.873239	1.99323e-05	0.00076062	plexin A2 [Source:MGI Symbol;Acc:MGI:107684]
Dancr	586.009	433.613	248.661	204.245	1.17015	2.01211e-05	0.000764941	differentiation antagonizing non-protein coding RNA [Source:MGI Symbol;Acc:MGI:1917286]
Eps8l2	5568.03	4852.63	2958.2	3204.5	0.75793	2.01508e-05	0.000764941	EPS8-like 2 [Source:MGI Symbol;Acc:MGI:2138828]
Rpp40	305.252	247.635	656.426	524.587	-1.09494	2.05595e-05	0.000778424	ribonuclease P 40 subunit [Source:MGI Symbol;Acc:MGI:1346084]
Scx	1805.13	2344.95	966.061	1226.54	0.920775	2.07474e-05	0.000783498	scleraxis [Source:MGI Symbol;Acc:MGI:102934]
Ypel2	325.037	450.796	178.159	138.672	1.29004	2.09858e-05	0.000790446	yippee like 2 [Source:MGI Symbol;Acc:MGI:1925114]
Gm35610	173.353	144.538	50.4943	45.1489	1.73201	2.277e-05	0.000855435	predicted gene, 35610 [Source:MGI Symbol;Acc:MGI:5594769]
Map4k3	5124.28	4990.09	2983.93	3147.52	0.722171	2.28915e-05	0.000857783	mitogen-activated protein kinase kinase kinase kinase 3 [Source:MGI Symbol;Acc:MGI:2154405]
mt-Rnr2	8794.85	7867.71	13498.2	13762.9	-0.710203	2.29616e-05	0.000858195	mitochondrially encoded 16S rRNA [Source:MGI Symbol;Acc:MGI:102492]
Aldh3a1	1.88427	3.03226	43.8252	44.0739	-4.16735	2.30794e-05	0.000859148	aldehyde dehydrogenase family 3, subfamily A1 [Source:MGI Symbol;Acc:MGI:1353451]
D630039A03Rik	255.319	359.828	133.381	98.8976	1.4025	2.31052e-05	0.000859148	RIKEN cDNA D630039A03 gene [Source:MGI Symbol;Acc:MGI:2442889]
Gstm1	6785.27	11106.2	4405.39	4824.48	0.954867	2.36455e-05	0.000876993	glutathione S-transferase, mu 1 [Source:MGI Symbol;Acc:MGI:95860]
Rpl39	3223.99	3977.32	5657.27	7144.27	-0.829977	2.43023e-05	0.000899062	ribosomal protein L39 [Source:MGI Symbol;Acc:MGI:1914498]
Vps37c	1934.21	1934.58	1049.9	1177.1	0.797044	2.44963e-05	0.000903939	vacuolar protein sorting 37C [Source:MGI Symbol;Acc:MGI:2147661]
Rere	3451.05	3566.95	2182.69	2006.98	0.744092	2.46679e-05	0.00090706	arginine glutamic acid dipeptide (RE) repeats [Source:MGI Symbol;Acc:MGI:2683486]
Ttbk2	1003.38	973.356	580.208	437.514	0.956842	2.47057e-05	0.00090706	tau tubulin kinase 2 [Source:MGI Symbol;Acc:MGI:2155779]
Eif2s1	4033.29	4438.22	7004.42	6913.15	-0.716263	2.49921e-05	0.000915266	eukaryotic translation initiation factor 2, subunit 1 alpha [Source:MGI Symbol;Acc:MGI:95299]
Cadm4	1008.09	947.076	1720.62	1679.11	-0.798076	2.53986e-05	0.000927814	cell adhesion molecule 4 [Source:MGI Symbol;Acc:MGI:2449088]
Igtp	124.362	430.581	66.6906	72.0232	1.9997	2.5551e-05	0.000931044	interferon gamma induced GTPase [Source:MGI Symbol;Acc:MGI:107729]
C4bp	34.8591	52.5592	2.85817	1.07497	4.448	2.5781e-05	0.000937077	complement component 4 binding protein [Source:MGI Symbol;Acc:MGI:88229]
Hexim1	2649.29	2465.23	1568.18	1427.56	0.771557	2.5869e-05	0.000937928	hexamethylene bis-acetamide inducible 1 [Source:MGI Symbol;Acc:MGI:2385923]
Gbp2	16.9585	136.452	6.66906	4.29989	3.79704	2.64953e-05	0.000958247	guanylate binding protein 2 [Source:MGI Symbol;Acc:MGI:102772]
1700016C15Rik	42.3962	59.6345	5.71634	2.14995	3.67603	2.65698e-05	0.000958555	RIKEN cDNA 1700016C15 gene [Source:MGI Symbol;Acc:MGI:1916678]
Terf1	775.379	969.313	1497.68	1696.31	-0.87252	2.71084e-05	0.000975133	telomeric repeat binding factor 1 [Source:MGI Symbol;Acc:MGI:109634]
Slc25a17	1236.08	1377.66	2199.84	2284.32	-0.778798	2.71634e-05	0.000975133	solute carrier family 25 (mitochondrial carrier, peroxisomal membrane protein), member 17 [Source:MGI Symbol;Acc:MGI:1342248]
Poglut3	238.361	330.516	596.404	603.06	-1.07704	2.79433e-05	0.00100066	protein O-glucosyltransferase 3 [Source:MGI Symbol;Acc:MGI:1923765]
Mecom	5470.99	5822.95	3412.65	3487.21	0.710909	2.83015e-05	0.00100855	MDS1 and EVI1 complex locus [Source:MGI Symbol;Acc:MGI:95457]
Wwc1	20004.4	19407.5	11431.7	12832	0.699866	2.83024e-05	0.00100855	WW, C2 and coiled-coil domain containing 1 [Source:MGI Symbol;Acc:MGI:2388637]
Sbk1	1404.73	1176.52	745.029	663.259	0.873948	2.9982e-05	0.00106579	SH3-binding kinase 1 [Source:MGI Symbol;Acc:MGI:2135937]
Ifit2	1803.25	2968.58	1047.99	1299.64	1.02343	3.00949e-05	0.00106719	interferon-induced protein with tetratricopeptide repeats 2 [Source:MGI Symbol;Acc:MGI:99449]
2610301B20Rik	162.99	184.968	364.893	410.64	-1.15637	3.04613e-05	0.00107756	RIKEN cDNA 2610301B20 gene [Source:MGI Symbol;Acc:MGI:1914407]
Pcnx4	684.934	708.538	1214.72	1260.94	-0.829124	3.07055e-05	0.00108356	pecanex homolog 4 [Source:MGI Symbol;Acc:MGI:1914958]
4833438C02Rik	387.218	335.57	172.443	139.747	1.21001	3.12153e-05	0.00109888	RIKEN cDNA 4833438C02 gene [Source:MGI Symbol;Acc:MGI:2147599]
Bahcc1	494.622	367.914	210.552	161.246	1.21301	3.14249e-05	0.00110359	BAH domain and coiled-coil containing 1 [Source:MGI Symbol;Acc:MGI:2679272]
Acox2	294.889	196.086	69.5487	99.9725	1.53753	3.1568e-05	0.00110595	acyl-Coenzyme A oxidase 2, branched chain [Source:MGI Symbol;Acc:MGI:1934852]
1600020E01Rik	674.57	401.269	135.287	263.369	1.43508	3.27997e-05	0.00114633	RIKEN cDNA 1600020E01 gene [Source:MGI Symbol;Acc:MGI:1919262]
Ddx58	867.708	1714.24	510.659	619.185	1.19239	3.33248e-05	0.00116189	DEAD/H box helicase 58 [Source:MGI Symbol;Acc:MGI:2442858]
Ifit3	856.403	2418.73	199.119	241.869	2.89284	3.44902e-05	0.00119726	interferon-induced protein with tetratricopeptide repeats 3 [Source:MGI Symbol;Acc:MGI:1101055]
Drap1	3078.9	4210.8	6366.09	6439.09	-0.812905	3.4504e-05	0.00119726	Dr1 associated protein 1 (negative cofactor 2 alpha) [Source:MGI Symbol;Acc:MGI:1913806]
Ocel1	1297.32	1085.55	699.298	578.336	0.898827	3.58045e-05	0.00123943	occludin/ELL domain containing 1 [Source:MGI Symbol;Acc:MGI:1924340]
Rpl12	15071.4	18055.1	25640.6	29794	-0.742805	3.59241e-05	0.00124062	ribosomal protein L12 [Source:MGI Symbol;Acc:MGI:98002]
Epn3	5435.19	7559.43	3090.63	3974.18	0.879277	3.60301e-05	0.00124133	epsin 3 [Source:MGI Symbol;Acc:MGI:1919139]
Rpl21	4195.34	4162.28	6932.01	6577.76	-0.692861	3.62324e-05	0.00124535	ribosomal protein L21 [Source:MGI Symbol;Acc:MGI:1278340]
Gpr137b	1359.5	830.839	2089.32	2237.02	-0.98154	3.63614e-05	0.00124683	G protein-coupled receptor 137B [Source:MGI Symbol;Acc:MGI:1891463]
Ppm1d	1957.76	2203.44	967.013	1310.39	0.870082	3.86366e-05	0.00132174	protein phosphatase 1D magnesium-dependent, delta isoform [Source:MGI Symbol;Acc:MGI:1858214]
Vstm5	271.336	199.118	96.225	73.0982	1.47266	3.87386e-05	0.00132211	V-set and transmembrane domain containing 5 [Source:MGI Symbol;Acc:MGI:1916387]
Bckdhb	53.7018	42.4516	164.821	146.196	-1.69268	3.92433e-05	0.0013362	branched chain ketoacid dehydrogenase E1, beta polypeptide [Source:MGI Symbol;Acc:MGI:88137]
Sytl2	85.7345	73.785	16.1963	12.8997	2.45174	3.95445e-05	0.00134163	synaptotagmin-like 2 [Source:MGI Symbol;Acc:MGI:1933366]
Rrm1	7778.28	7842.44	12710.3	12205.2	-0.673597	3.96974e-05	0.00134163	ribonucleotide reductase M1 [Source:MGI Symbol;Acc:MGI:98180]
Scd2	35774.8	32376.5	59215.5	51602	-0.701375	3.97385e-05	0.00134163	stearoyl-Coenzyme A desaturase 2 [Source:MGI Symbol;Acc:MGI:98240]
Zyx	3547.15	3298.09	2057.88	2090.82	0.722497	3.97718e-05	0.00134163	zyxin [Source:MGI Symbol;Acc:MGI:103072]
Sorbs2	823.428	1352.39	2142.67	2135.97	-0.976005	4.02133e-05	0.00135338	sorbin and SH3 domain containing 2 [Source:MGI Symbol;Acc:MGI:1924574]
Camkk2	2883.88	2647.16	1649.16	1667.28	0.737982	4.06343e-05	0.00136439	calcium/calmodulin-dependent protein kinase kinase 2, beta [Source:MGI Symbol;Acc:MGI:2444812]
1700054A03Rik	53.7018	58.6237	8.5745	3.22492	3.23298	4.13222e-05	0.0013843	RIKEN cDNA 1700054A03 gene [Source:MGI Symbol;Acc:MGI:1925707]
Gm11373	29.2063	25.2688	0	0	7.19324	4.1495e-05	0.00138689	predicted gene 11373 [Source:MGI Symbol;Acc:MGI:3651828]
Rfk	5814.87	6503.19	3673.7	3864.53	0.708487	4.16623e-05	0.00138929	riboflavin kinase [Source:MGI Symbol;Acc:MGI:1914688]
Gcsh	764.073	678.216	1385.26	1202.9	-0.843605	4.2753e-05	0.00142239	glycine cleavage system protein H (aminomethyl carrier) [Source:MGI Symbol;Acc:MGI:1915383]
Eif5a2	566.224	467.979	971.777	947.052	-0.891368	4.29184e-05	0.00142464	eukaryotic translation initiation factor 5A2 [Source:MGI Symbol;Acc:MGI:1933735]
Lmna	2609.72	3408.26	5097.07	5250.17	-0.782004	4.32909e-05	0.00143097	lamin A [Source:MGI Symbol;Acc:MGI:96794]
Cdc42bpg	5553.9	5003.23	3241.16	3229.22	0.706325	4.33542e-05	0.00143097	CDC42 binding protein kinase gamma (DMPK-like) [Source:MGI Symbol;Acc:MGI:2652845]
H2-DMb2	130.957	249.656	67.6433	37.6241	1.84886	4.34044e-05	0.00143097	histocompatibility 2, class II, locus Mb2 [Source:MGI Symbol;Acc:MGI:95923]
Gm10282	999.608	991.549	1684.41	1708.13	-0.768728	4.36177e-05	0.00143475	predicted pseudogene 10282 [Source:MGI Symbol;Acc:MGI:3704312]
Gm2682	53.7018	43.4624	5.71634	2.14995	3.60683	4.372e-05	0.00143486	predicted gene 2682 [Source:MGI Symbol;Acc:MGI:3780851]
Cnmd	127.189	83.8925	29.5344	13.9747	2.27056	4.49284e-05	0.0014712	chondromodulin [Source:MGI Symbol;Acc:MGI:1341171]
Tulp3	2557.9	2149.87	1477.67	1148.07	0.842	4.53152e-05	0.00148054	tubby-like protein 3 [Source:MGI Symbol;Acc:MGI:1329045]
Dtnb	7027.4	6748.8	3637.49	4558.96	0.749263	4.56211e-05	0.00148719	dystrobrevin, beta [Source:MGI Symbol;Acc:MGI:1203728]
Ccnd1	10498.2	6765.98	14548.1	17554.3	-0.89482	4.6465e-05	0.00151131	cyclin D1 [Source:MGI Symbol;Acc:MGI:88313]
Tmem171	3207.98	3207.12	1982.62	1931.73	0.712662	4.66163e-05	0.00151284	transmembrane protein 171 [Source:MGI Symbol;Acc:MGI:2685751]
Frat2	325.037	359.828	87.6505	170.921	1.4088	4.69528e-05	0.00152037	frequently rearranged in advanced T cell lymphomas 2 [Source:MGI Symbol;Acc:MGI:2673967]
Phf3	11450.7	7207.68	5140.89	4915.85	0.891698	4.82865e-05	0.00156008	PHD finger protein 3 [Source:MGI Symbol;Acc:MGI:2446126]
Galk1	1706.21	2471.29	3558.42	4050.5	-0.86518	4.89299e-05	0.00157666	galactokinase 1 [Source:MGI Symbol;Acc:MGI:95730]
Slc8b1	490.853	429.57	244.85	170.921	1.1448	4.90163e-05	0.00157666	solute carrier family 8 (sodium/lithium/calcium exchanger), member B1 [Source:MGI Symbol;Acc:MGI:2180781]
Tcf7l1	765.958	851.054	460.165	398.815	0.911908	4.98135e-05	0.00159841	transcription factor 7 like 1 (T cell specific, HMG box) [Source:MGI Symbol;Acc:MGI:1202876]
Gls2	335.401	275.936	592.593	618.11	-0.985154	4.9948e-05	0.00159841	glutaminase 2 (liver, mitochondrial) [Source:MGI Symbol;Acc:MGI:2143539]
Cryab	12238.4	14449.7	8783.15	5777.98	0.873948	5.00226e-05	0.00159841	crystallin, alpha B [Source:MGI Symbol;Acc:MGI:88516]
Rbms3	1218.18	1089.59	685.96	593.385	0.850749	5.03358e-05	0.00160489	RNA binding motif, single stranded interacting protein [Source:MGI Symbol;Acc:MGI:2444477]
Dennd2d	1394.36	1452.45	790.76	853.529	0.792066	5.07366e-05	0.00161414	DENN/MADD domain containing 2D [Source:MGI Symbol;Acc:MGI:2181193]
Txnrd1	7325.12	6075.64	11366	10658.4	-0.716756	5.29703e-05	0.00168152	thioredoxin reductase 1 [Source:MGI Symbol;Acc:MGI:1354175]
Bend5	207.27	389.14	99.0831	116.097	1.47089	5.36717e-05	0.00170007	BEN domain containing 5 [Source:MGI Symbol;Acc:MGI:1914871]
Impa1	1785.35	1511.08	2753.37	2796.01	-0.751258	5.40715e-05	0.00170901	inositol (myo)-1(or 4)-monophosphatase 1 [Source:MGI Symbol;Acc:MGI:1933158]
Nr1h4	90.4452	104.108	10.4799	27.9493	2.35106	5.46978e-05	0.00172506	nuclear receptor subfamily 1, group H, member 4 [Source:MGI Symbol;Acc:MGI:1352464]
Arhgef12	7153.65	6800.35	4142.44	4526.71	0.686793	5.49492e-05	0.00172923	Rho guanine nucleotide exchange factor (GEF) 12 [Source:MGI Symbol;Acc:MGI:1916882]
Stat2	2142.42	1931.55	1289.99	1038.42	0.806735	5.53903e-05	0.00173093	signal transducer and activator of transcription 2 [Source:MGI Symbol;Acc:MGI:103039]
Ptprr	66.8917	78.8388	14.2908	10.7497	2.53618	5.54344e-05	0.00173093	protein tyrosine phosphatase, receptor type, R [Source:MGI Symbol;Acc:MGI:109559]
Gli3	1086.28	1266.47	661.189	658.959	0.833483	5.54357e-05	0.00173093	GLI-Kruppel family member GLI3 [Source:MGI Symbol;Acc:MGI:95729]
Sgms1	757.478	1017.83	1597.72	1616.76	-0.856873	5.54792e-05	0.00173093	sphingomyelin synthase 1 [Source:MGI Symbol;Acc:MGI:2444110]
Csrp2	104.577	114.215	278.195	251.544	-1.27648	5.63204e-05	0.00175341	cysteine and glycine-rich protein 2 [Source:MGI Symbol;Acc:MGI:1202907]
Tln2	2622.91	2513.74	1649.16	1385.64	0.758957	5.7114e-05	0.00177432	talin 2 [Source:MGI Symbol;Acc:MGI:1917799]
Afap1l2	6118.24	6214.11	3935.7	3784.98	0.675611	5.79894e-05	0.00179767	actin filament associated protein 1-like 2 [Source:MGI Symbol;Acc:MGI:2147658]
Ctxn1	1361.39	1227.05	747.887	736.357	0.802414	5.87123e-05	0.00181621	cortexin 1 [Source:MGI Symbol;Acc:MGI:88566]
Grb14	375.913	604.431	208.646	223.594	1.18119	5.90132e-05	0.00182164	growth factor receptor bound protein 14 [Source:MGI Symbol;Acc:MGI:1355324]
Nif3l1	655.728	656.99	1091.82	1224.39	-0.818996	6.06623e-05	0.00186858	Ngg1 interacting factor 3-like 1 (S, pombe) [Source:MGI Symbol;Acc:MGI:1929485]
Mroh4	41.454	38.4086	0.952723	3.22492	4.28706	6.11618e-05	0.00187998	maestro heat-like repeat family member 4 [Source:MGI Symbol;Acc:MGI:1916689]
Ero1a	1385.88	2718.93	3911.88	4612.71	-1.0545	6.27663e-05	0.00192123	endoplasmic reticulum oxidoreductase 1 alpha [Source:MGI Symbol;Acc:MGI:1354385]
Dclk3	74.4288	81.871	195.308	220.37	-1.41117	6.27681e-05	0.00192123	doublecortin-like kinase 3 [Source:MGI Symbol;Acc:MGI:3039580]
Pitpnm2	2225.33	1681.89	1096.58	1106.15	0.82704	6.31798e-05	0.00192977	phosphatidylinositol transfer protein, membrane-associated 2 [Source:MGI Symbol;Acc:MGI:1336192]
Pip5k1b	1035.41	1131.03	524.95	660.034	0.871098	6.65468e-05	0.00202835	phosphatidylinositol-4-phosphate 5-kinase, type 1 beta [Source:MGI Symbol;Acc:MGI:107930]
Obscn	35.8012	16.1721	0	0	7.12645	6.68846e-05	0.00203371	obscurin, cytoskeletal calmodulin and titin-interacting RhoGEF [Source:MGI Symbol;Acc:MGI:2681862]
Gpd1l	2323.31	3057.53	1625.34	1439.39	0.811768	6.70401e-05	0.00203371	glycerol-3-phosphate dehydrogenase 1-like [Source:MGI Symbol;Acc:MGI:1289257]
Lbp	451.284	1072.41	285.817	318.192	1.33471	6.71421e-05	0.00203371	lipopolysaccharide binding protein [Source:MGI Symbol;Acc:MGI:1098776]
Fam3c	5354.17	7153.1	3157.32	3946.23	0.816234	6.77124e-05	0.00204672	family with sequence similarity 3, member C [Source:MGI Symbol;Acc:MGI:107892]
Tmprss4	107.404	182.946	370.609	337.542	-1.28821	6.79866e-05	0.00204805	transmembrane protease, serine 4 [Source:MGI Symbol;Acc:MGI:2384877]
Slco2a1	906.336	1333.18	361.082	649.284	1.14933	6.80382e-05	0.00204805	solute carrier organic anion transporter family, member 2a1 [Source:MGI Symbol;Acc:MGI:1346021]
Lnpk	702.834	769.183	1308.09	1244.82	-0.794593	6.96652e-05	0.00209269	lunapark, ER junction formation factor [Source:MGI Symbol;Acc:MGI:1918115]
Stard10	4527.91	4501.9	2657.14	2935.75	0.691209	6.99844e-05	0.00209794	START domain containing 10 [Source:MGI Symbol;Acc:MGI:1860093]
Cul7	850.75	1190.67	537.335	536.412	0.926597	7.2424e-05	0.00216661	cullin 7 [Source:MGI Symbol;Acc:MGI:1913765]
Fra10ac1	485.201	579.162	990.831	938.452	-0.858545	7.4344e-05	0.00221948	FRA10AC1 homolog (human) [Source:MGI Symbol;Acc:MGI:1917817]
Exosc3	720.735	726.732	1289.03	1207.2	-0.786359	7.62185e-05	0.00227078	exosome component 3 [Source:MGI Symbol;Acc:MGI:1913612]
Bicdl1	493.68	332.538	203.883	152.646	1.21152	7.81452e-05	0.00232342	BICD family like cargo adaptor 1 [Source:MGI Symbol;Acc:MGI:1922915]
Scel	1083.46	1065.33	1637.73	2130.6	-0.810074	7.84725e-05	0.00232396	sciellin [Source:MGI Symbol;Acc:MGI:1891228]
Abcc3	325.037	358.818	521.139	1057.77	-1.20646	7.84829e-05	0.00232396	ATP-binding cassette, sub-family C (CFTR/MRP), member 3 [Source:MGI Symbol;Acc:MGI:1923658]
Rpia	586.009	536.71	911.755	1142.7	-0.871174	7.86663e-05	0.00232465	ribose 5-phosphate isomerase A [Source:MGI Symbol;Acc:MGI:103254]
Apol9b	52.7597	271.893	35.2507	24.7244	2.43261	7.92241e-05	0.00233639	apolipoprotein L 9b [Source:MGI Symbol;Acc:MGI:1919148]
Slc12a7	1087.23	1093.64	595.452	650.359	0.808111	7.9549e-05	0.00234122	solute carrier family 12, member 7 [Source:MGI Symbol;Acc:MGI:1342283]
Trpv4	6839.92	6094.84	3391.69	4321.39	0.746058	8.24621e-05	0.00242205	transient receptor potential cation channel, subfamily V, member 4 [Source:MGI Symbol;Acc:MGI:1926945]
1700039E22Rik	54.644	37.3979	5.71634	0	3.96438	8.27657e-05	0.00242607	RIKEN cDNA 1700039E22 gene [Source:MGI Symbol;Acc:MGI:1920572]
Ephx1	212.923	264.817	418.245	617.035	-1.11542	8.42081e-05	0.00246338	epoxide hydrolase 1, microsomal [Source:MGI Symbol;Acc:MGI:95405]
Dhfr	2190.47	2643.12	3772.78	4290.22	-0.738251	8.64236e-05	0.0025212	dihydrofolate reductase [Source:MGI Symbol;Acc:MGI:94890]
Zfp651	507.812	427.549	204.835	248.319	1.04685	8.65314e-05	0.0025212	zinc finger protein 651 [Source:MGI Symbol;Acc:MGI:2670992]
Perp	2347.81	2761.38	4038.59	4321.39	-0.710461	9.01881e-05	0.00262249	PERP, TP53 apoptosis effector [Source:MGI Symbol;Acc:MGI:1929938]
Tfcp2l1	8147.6	8587.36	12582.6	13729.6	-0.652855	9.21215e-05	0.00267336	transcription factor CP2-like 1 [Source:MGI Symbol;Acc:MGI:2444691]
Samd4	2225.33	1794.09	1200.43	1149.15	0.77464	9.24632e-05	0.00267793	sterile alpha motif domain containing 4 [Source:MGI Symbol;Acc:MGI:1921730]
Prpsap2	482.374	526.603	903.181	893.303	-0.832502	9.33223e-05	0.00269744	phosphoribosyl pyrophosphate synthetase-associated protein 2 [Source:MGI Symbol;Acc:MGI:2384838]
Isg15	144.147	554.904	94.3195	103.197	1.82296	9.37337e-05	0.00270396	ISG15 ubiquitin-like modifier [Source:MGI Symbol;Acc:MGI:1855694]
Gm20544	139.436	101.075	23.8181	39.774	1.92525	9.40297e-05	0.00270713	predicted gene 20544 [Source:MGI Symbol;Acc:MGI:5142009]
Limd2	2525.87	2411.66	1597.72	1382.42	0.728187	9.44702e-05	0.00271443	LIM domain containing 2 [Source:MGI Symbol;Acc:MGI:1915053]
Helz2	776.321	1006.71	530.666	345.067	1.02428	9.49308e-05	0.00272229	helicase with zinc finger 2, transcriptional coactivator [Source:MGI Symbol;Acc:MGI:2385169]
Gsto1	3033.68	3118.17	4713.12	5074.95	-0.669971	9.52405e-05	0.00272579	glutathione S-transferase omega 1 [Source:MGI Symbol;Acc:MGI:1342273]
Alcam	54.644	62.6667	5.71634	10.7497	2.84319	9.56647e-05	0.00273255	activated leukocyte cell adhesion molecule [Source:MGI Symbol;Acc:MGI:1313266]
Gm10524	213.865	147.57	50.4943	70.9483	1.57706	9.78525e-05	0.00278956	predicted gene 10524 [Source:MGI Symbol;Acc:MGI:3642791]
Maz	6267.1	6023.08	3607.96	4089.2	0.675217	9.95552e-05	0.00283017	MYC-associated zinc finger protein (purine-binding transcription factor) [Source:MGI Symbol;Acc:MGI:1338823]
Hmga1b	1367.98	1755.68	2493.27	2885.23	-0.784044	9.96664e-05	0.00283017	high mobility group AT-hook 1B [Source:MGI Symbol;Acc:MGI:96161]
Blvra	480.49	544.796	857.45	995.426	-0.853685	0.000100601	0.00284693	biliverdin reductase A [Source:MGI Symbol;Acc:MGI:88170]
Msx2	113.056	92.9893	246.755	250.469	-1.27001	0.000100648	0.00284693	msh homeobox 2 [Source:MGI Symbol;Acc:MGI:97169]
Gsta4	155.453	193.054	305.824	518.137	-1.24083	0.000102891	0.00290472	glutathione S-transferase, alpha 4 [Source:MGI Symbol;Acc:MGI:1309515]
Itpr1	2454.27	1682.9	1238.54	992.201	0.890958	0.000103265	0.00290964	inositol 1,4,5-trisphosphate receptor 1 [Source:MGI Symbol;Acc:MGI:96623]
Fbxo2	1850.36	3499.23	1335.72	1324.37	1.00777	0.000103709	0.002916	F-box protein 2 [Source:MGI Symbol;Acc:MGI:2446216]
Serpinb6b	454.11	609.484	287.722	220.37	1.06416	0.000103892	0.002916	serine (or cysteine) peptidase inhibitor, clade B, member 6b [Source:MGI Symbol;Acc:MGI:894688]
Fam43a	204.444	89.9571	46.6834	27.9493	1.97666	0.0001042	0.002919	family with sequence similarity 43, member A [Source:MGI Symbol;Acc:MGI:2676309]
Fst	122.478	84.9033	220.079	312.817	-1.35915	0.000104902	0.00293302	follistatin [Source:MGI Symbol;Acc:MGI:95586]
2310014F06Rik	100.809	101.075	20.9599	30.0993	1.98766	0.00010812	0.0030172	RIKEN cDNA 2310014F06 gene [Source:MGI Symbol;Acc:MGI:1916875]
Tmem120b	405.119	365.893	171.49	196.72	1.06727	0.000108494	0.00302184	transmembrane protein 120B [Source:MGI Symbol;Acc:MGI:3603158]
C1ra	128.131	117.247	42.8725	24.7244	1.85442	0.000109102	0.00303295	complement component 1, r subcomponent A [Source:MGI Symbol;Acc:MGI:1355313]
Anp32a	3780.8	4740.43	7048.24	6876.61	-0.708618	0.000111625	0.00309717	acidic (leucine-rich) nuclear phosphoprotein 32 family, member A [Source:MGI Symbol;Acc:MGI:108447]
Abca2	5443.67	5503.55	3649.88	3222.77	0.671513	0.000112337	0.00311097	ATP-binding cassette, sub-family A (ABC1), member 2 [Source:MGI Symbol;Acc:MGI:99606]
Tcim	17.9006	15.1613	88.6032	69.8733	-2.26064	0.000114078	0.0031532	transcriptional and immune response regulator [Source:MGI Symbol;Acc:MGI:1916318]
Ptgs2	3069.48	1356.43	1055.62	958.876	1.13567	0.00011719	0.00323304	prostaglandin-endoperoxide synthase 2 [Source:MGI Symbol;Acc:MGI:97798]
Naa50	7206.41	7864.67	11823.3	11677.4	-0.640948	0.000117411	0.00323304	N(alpha)-acetyltransferase 50, NatE catalytic subunit [Source:MGI Symbol;Acc:MGI:1919367]
Lifr	439.036	396.215	51.447	10.7497	3.74337	0.000117686	0.00323448	LIF receptor alpha [Source:MGI Symbol;Acc:MGI:96788]
Dip2c	263.798	168.796	471.598	461.164	-1.10732	0.000118597	0.00325336	disco interacting protein 2 homolog C [Source:MGI Symbol;Acc:MGI:1920179]
Agap1	4049.31	3519.44	1640.59	2531.56	0.859676	0.000119382	0.00326873	ArfGAP with GTPase domain, ankyrin repeat and PH domain 1 [Source:MGI Symbol;Acc:MGI:2653690]
Anks4b	0	1.01075	40.9671	37.6241	-6.32856	0.000121231	0.00331312	ankyrin repeat and sterile alpha motif domain containing 4B [Source:MGI Symbol;Acc:MGI:1919324]
Esrp2	4491.17	4706.07	3096.35	2554.14	0.702624	0.000122765	0.00334875	epithelial splicing regulatory protein 2 [Source:MGI Symbol;Acc:MGI:1924661]
Oit1	235.534	733.807	141.956	183.82	1.5733	0.000122998	0.00334883	oncoprotein induced transcript 1 [Source:MGI Symbol;Acc:MGI:1201784]
Ppp1r10	3339.88	2573.38	1854	1603.86	0.773998	0.000125001	0.00339698	protein phosphatase 1, regulatory subunit 10 [Source:MGI Symbol;Acc:MGI:1289273]
Zswim6	958.154	745.936	509.707	361.191	0.967561	0.000126102	0.00342053	zinc finger SWIM-type containing 6 [Source:MGI Symbol;Acc:MGI:1914513]
Arhgef16	3333.28	3362.78	2221.75	1912.38	0.695525	0.000126663	0.00342935	Rho guanine nucleotide exchange factor (GEF) 16 [Source:MGI Symbol;Acc:MGI:2446219]
Adssl1	152.626	168.796	329.642	353.666	-1.08821	0.000130815	0.00353517	adenylosuccinate synthetase like 1 [Source:MGI Symbol;Acc:MGI:87947]
2410004I01Rik	70.6603	68.7312	5.71634	17.1996	2.61964	0.000132094	0.00356311	RIKEN cDNA 2410004I01 gene [Source:MGI Symbol;Acc:MGI:1916989]
Ppid	3303.13	3005.98	5605.82	4648.19	-0.700732	0.000134136	0.00361148	peptidylprolyl isomerase D (cyclophilin D) [Source:MGI Symbol;Acc:MGI:1914988]
Gm43305	2286.57	2534.97	1591.05	1257.72	0.758721	0.000135093	0.00362289	predicted gene 43305 [Source:MGI Symbol;Acc:MGI:5663442]
Gm4631	5.65282	113.204	2.85817	3.22492	4.28888	0.000135314	0.00362289	predicted gene 4631 [Source:MGI Symbol;Acc:MGI:3782813]
Morn4	314.674	334.559	583.066	626.71	-0.8979	0.00013551	0.00362289	MORN repeat containing 4 [Source:MGI Symbol;Acc:MGI:2449568]
Chmp2b	1707.15	2531.94	3401.22	4240.77	-0.850277	0.000135556	0.00362289	charged multivesicular body protein 2B [Source:MGI Symbol;Acc:MGI:1916192]
Tjp1	7548.4	6486.01	12483.5	10301.5	-0.699129	0.000137704	0.00367354	tight junction protein 1 [Source:MGI Symbol;Acc:MGI:98759]
Ano1	1416.97	1411.01	2105.52	2629.39	-0.743328	0.000138282	0.00368221	anoctamin 1, calcium activated chloride channel [Source:MGI Symbol;Acc:MGI:2142149]
Grin3b	172.411	122.301	40.0143	53.7487	1.65571	0.000138583	0.00368347	glutamate receptor, ionotropic, NMDA3B [Source:MGI Symbol;Acc:MGI:2150393]
Fbxl19	2485.36	2413.68	1571.99	1466.26	0.689146	0.000141442	0.0037526	F-box and leucine-rich repeat protein 19 [Source:MGI Symbol;Acc:MGI:3039600]
Plek2	296.773	258.753	503.037	568.661	-0.947227	0.000143026	0.0037877	pleckstrin 2 [Source:MGI Symbol;Acc:MGI:1351466]
Akap12	7324.17	6811.47	13374.3	10014.5	-0.726526	0.000144094	0.00380906	A kinase (PRKA) anchor protein (gravin) 12 [Source:MGI Symbol;Acc:MGI:1932576]
Rilpl1	1221.95	1258.39	711.684	757.856	0.755337	0.000145133	0.00382957	Rab interacting lysosomal protein-like 1 [Source:MGI Symbol;Acc:MGI:1922945]
Dgat2	752.768	787.377	1194.71	1460.89	-0.785716	0.000148927	0.00392256	diacylglycerol O-acyltransferase 2 [Source:MGI Symbol;Acc:MGI:1915050]
H4c9	815.891	788.388	417.292	479.438	0.83979	0.000149916	0.00394147	H4 clustered histone 9 [Source:MGI Symbol;Acc:MGI:2448432]
Gaa	3647.96	3840.86	2122.67	2512.21	0.692383	0.000150239	0.00394283	glucosidase, alpha, acid [Source:MGI Symbol;Acc:MGI:95609]
Zranb2	3618.75	3411.29	5755.4	5289.94	-0.651851	0.000151504	0.00396885	zinc finger, RAN-binding domain containing 2 [Source:MGI Symbol;Acc:MGI:1858211]
Cx3cl1	995.839	1216.95	581.161	668.634	0.824401	0.000151851	0.0039708	chemokine (C-X3-C motif) ligand 1 [Source:MGI Symbol;Acc:MGI:1097153]
Dsg2	11085.2	7695.88	4901.76	5927.4	0.794474	0.000157657	0.00411522	desmoglein 2 [Source:MGI Symbol;Acc:MGI:1196466]
Cnksr3	1905	1928.52	1273.79	950.277	0.784911	0.000159067	0.00414458	Cnksr family member 3 [Source:MGI Symbol;Acc:MGI:2674130]
Celf2	994.897	1064.32	1641.54	1742.53	-0.716665	0.000163915	0.00425629	CUGBP, Elav-like family member 2 [Source:MGI Symbol;Acc:MGI:1338822]
Rhof	1367.98	1656.63	666.906	977.151	0.880132	0.00016394	0.00425629	ras homolog family member F (in filopodia) [Source:MGI Symbol;Acc:MGI:1345629]
Ctsc	888.435	971.334	1410.03	1785.53	-0.780742	0.000165532	0.00428996	cathepsin C [Source:MGI Symbol;Acc:MGI:109553]
Blnk	2094.37	2295.42	1311.9	1394.24	0.697972	0.000165996	0.00429434	B cell linker [Source:MGI Symbol;Acc:MGI:96878]
Gm44274	12.2478	6.06452	45.7307	76.3231	-2.72879	0.000167433	0.00432382	predicted gene, 44274 [Source:MGI Symbol;Acc:MGI:5690666]
Armc5	1023.16	920.796	460.165	610.585	0.861387	0.000167902	0.00432824	armadillo repeat containing 5 [Source:MGI Symbol;Acc:MGI:2384586]
Bcap29	846.981	1217.96	1711.09	1985.48	-0.840294	0.000170139	0.00437815	B cell receptor associated protein 29 [Source:MGI Symbol;Acc:MGI:101917]
Icosl	512.523	652.947	320.115	283.793	0.947607	0.000171271	0.00439949	icos ligand [Source:MGI Symbol;Acc:MGI:1354701]
Znfx1	3286.17	4290.65	2475.17	1910.23	0.788558	0.000171865	0.00440697	zinc finger, NFX1-type containing 1 [Source:MGI Symbol;Acc:MGI:2138982]
Cat	908.22	878.345	1545.32	1415.74	-0.729018	0.000173414	0.00443884	catalase [Source:MGI Symbol;Acc:MGI:88271]
Tsc22d4	2916.86	3365.81	2049.31	1822.08	0.698298	0.000174131	0.00444937	TSC22 domain family, member 4 [Source:MGI Symbol;Acc:MGI:1926079]
Csad	543.613	579.162	287.722	312.817	0.903063	0.000174637	0.00445278	cysteine sulfinic acid decarboxylase [Source:MGI Symbol;Acc:MGI:2180098]
Mrps6	1049.54	1168.43	629.75	668.634	0.772602	0.000174877	0.00445278	mitochondrial ribosomal protein S6 [Source:MGI Symbol;Acc:MGI:2153111]
Dock9	1786.29	1812.28	1180.42	977.151	0.737594	0.000175339	0.00445673	dedicator of cytokinesis 9 [Source:MGI Symbol;Acc:MGI:106321]
Atg16l2	536.076	408.344	241.992	228.969	1.00396	0.000178777	0.00453619	autophagy related 16-like 2 (S, cerevisiae) [Source:MGI Symbol;Acc:MGI:1920933]
Slpi	64.0653	42.4516	150.53	162.321	-1.55199	0.000179989	0.00455899	secretory leukocyte peptidase inhibitor [Source:MGI Symbol;Acc:MGI:109297]
Abcg2	14.1321	11.1183	67.6433	65.5734	-2.39748	0.000180576	0.00456131	ATP binding cassette subfamily G member 2 (Junior blood group) [Source:MGI Symbol;Acc:MGI:1347061]
Xk	199.733	197.097	387.758	405.265	-0.998646	0.000180708	0.00456131	X-linked Kx blood group [Source:MGI Symbol;Acc:MGI:103569]
Nedd9	2268.67	2025.55	1407.17	1182.47	0.729393	0.000181543	0.00457444	neural precursor cell expressed, developmentally down-regulated gene 9 [Source:MGI Symbol;Acc:MGI:97302]
Sema3b	262.856	296.151	473.503	621.335	-0.969405	0.000182689	0.00459537	sema domain, immunoglobulin domain (Ig), short basic domain, secreted, (semaphorin) 3B [Source:MGI Symbol;Acc:MGI:107561]
Mcf2l	255.319	393.183	162.916	93.5227	1.33503	0.00018414	0.00462385	mcf,2 transforming sequence-like [Source:MGI Symbol;Acc:MGI:103263]
Lax1	47.1069	34.3656	4.76361	2.14995	3.54267	0.000186274	0.00466894	lymphocyte transmembrane adaptor 1 [Source:MGI Symbol;Acc:MGI:2443362]
Gpsm1	775.379	630.71	392.522	373.016	0.877206	0.000187418	0.00466894	G-protein signalling modulator 1 (AGS3-like, C, elegans) [Source:MGI Symbol;Acc:MGI:1915089]
Gsn	4690.9	5442.91	7333.11	9148.02	-0.701612	0.000187436	0.00466894	gelsolin [Source:MGI Symbol;Acc:MGI:95851]
Cpe	4373.4	7162.2	3460.29	2843.31	0.871662	0.000187443	0.00466894	carboxypeptidase E [Source:MGI Symbol;Acc:MGI:101932]
Cpm	147.916	288.065	538.288	456.864	-1.19241	0.000187541	0.00466894	carboxypeptidase M [Source:MGI Symbol;Acc:MGI:1917824]
Spg7	3103.4	2902.88	1889.25	1909.15	0.661133	0.000189601	0.0046964	SPG7, paraplegin matrix AAA peptidase subunit [Source:MGI Symbol;Acc:MGI:2385906]
Eef1g	22768.6	23686	36360.7	34359.4	-0.606306	0.00018968	0.0046964	eukaryotic translation elongation factor 1 gamma [Source:MGI Symbol;Acc:MGI:1914410]
Slc26a9	29.2063	12.129	85.745	98.8976	-2.15328	0.000189873	0.0046964	solute carrier family 26, member 9 [Source:MGI Symbol;Acc:MGI:2444594]
Rgl3	3478.37	4869.81	2369.42	2546.61	0.763932	0.000189936	0.0046964	ral guanine nucleotide dissociation stimulator-like 3 [Source:MGI Symbol;Acc:MGI:1918996]
Slc2a1	3234.36	3984.39	1830.18	2410.09	0.767799	0.00019554	0.00482675	solute carrier family 2 (facilitated glucose transporter), member 1 [Source:MGI Symbol;Acc:MGI:95755]
Hsph1	51578.2	28991.4	24995.6	15724.7	0.984468	0.000198408	0.00488925	heat shock 105kDa/110kDa protein 1 [Source:MGI Symbol;Acc:MGI:105053]
Lta	923.294	452.818	119.09	42.9989	3.08429	0.000199899	0.00491766	lymphotoxin A [Source:MGI Symbol;Acc:MGI:104797]
Dpy19l1	1074.04	1016.82	1610.1	1828.53	-0.717486	0.00020247	0.00497248	dpy-19-like 1 (C, elegans) [Source:MGI Symbol;Acc:MGI:1915685]
Ip6k3	12.2478	31.3334	0	0	6.86959	0.0002034	0.0049869	inositol hexaphosphate kinase 3 [Source:MGI Symbol;Acc:MGI:3045325]
Pkia	704.719	708.538	1233.78	1135.17	-0.745394	0.000207496	0.00507875	protein kinase inhibitor, alpha [Source:MGI Symbol;Acc:MGI:104747]
Kdelr3	631.232	621.613	1047.04	1066.37	-0.754299	0.000208954	0.00510586	KDEL (Lys-Asp-Glu-Leu) endoplasmic reticulum protein retention receptor 3 [Source:MGI Symbol;Acc:MGI:2145953]
Rpl22	5556.73	7634.22	10117	11991.3	-0.745065	0.00020988	0.00511987	ribosomal protein L22 [Source:MGI Symbol;Acc:MGI:99262]
Ahr	1572.43	1514.11	881.268	991.126	0.721438	0.000210816	0.0051341	aryl-hydrocarbon receptor [Source:MGI Symbol;Acc:MGI:105043]
Med21	612.389	772.216	1205.19	1184.62	-0.787829	0.00021324	0.00518444	mediator complex subunit 21 [Source:MGI Symbol;Acc:MGI:1347064]
Epdr1	463.532	293.119	788.854	701.958	-0.977747	0.000214401	0.00519872	ependymin related protein 1 (zebrafish) [Source:MGI Symbol;Acc:MGI:2145369]
6430584L05Rik	30.1484	35.3764	1.90545	0	5.04101	0.000214765	0.00519872	RIKEN cDNA 6430584L05 gene [Source:MGI Symbol;Acc:MGI:5439415]
Chpt1	7633.2	10822.1	4155.78	6105.85	0.846871	0.0002149	0.00519872	choline phosphotransferase 1 [Source:MGI Symbol;Acc:MGI:2384841]
Map3k21	5516.21	4297.72	2983.93	3056.15	0.700358	0.000215526	0.00520521	mitogen-activated protein kinase kinase kinase 21 [Source:MGI Symbol;Acc:MGI:2385307]
Pctp	356.128	422.495	736.455	674.008	-0.857802	0.00021658	0.00522199	phosphatidylcholine transfer protein [Source:MGI Symbol;Acc:MGI:107375]
Socs2	1248.33	1316	676.433	828.805	0.769105	0.000217962	0.0052466	suppressor of cytokine signaling 2 [Source:MGI Symbol;Acc:MGI:1201787]
Inhba	22.6113	20.2151	66.6906	113.947	-2.07386	0.000220338	0.00529504	inhibin beta-A [Source:MGI Symbol;Acc:MGI:96570]
Ehd2	516.291	588.259	955.581	945.977	-0.784011	0.000221792	0.00532118	EH-domain containing 2 [Source:MGI Symbol;Acc:MGI:2154274]
Rpl30	8320.96	6843.81	9776.84	20532	-0.998938	0.000222284	0.00532419	ribosomal protein L30 [Source:MGI Symbol;Acc:MGI:98037]
Krt7	26284.7	25219.3	40314.5	37759.5	-0.60016	0.000227518	0.00544061	keratin 7 [Source:MGI Symbol;Acc:MGI:96704]
Tarsl2	252.493	235.506	474.456	456.864	-0.932297	0.00023025	0.00549688	threonyl-tRNA synthetase-like 2 [Source:MGI Symbol;Acc:MGI:2444486]
Crebzf	4342.31	4017.75	2377.04	2852.98	0.676912	0.000232059	0.005531	CREB/ATF bZIP transcription factor [Source:MGI Symbol;Acc:MGI:2675296]
Arfgef3	569.993	462.925	857.45	973.926	-0.825541	0.000233253	0.00555035	ARFGEF family member 3 [Source:MGI Symbol;Acc:MGI:106387]
Elf1	3965.46	4207.77	2734.31	2487.49	0.646225	0.000233779	0.00555238	E74-like factor 1 [Source:MGI Symbol;Acc:MGI:107180]
Usp20	821.544	750.99	389.664	484.813	0.847556	0.000234116	0.00555238	ubiquitin specific peptidase 20 [Source:MGI Symbol;Acc:MGI:1921520]
Ier3ip1	423.02	490.215	785.996	821.28	-0.815787	0.000234484	0.00555238	immediate early response 3 interacting protein 1 [Source:MGI Symbol;Acc:MGI:1913441]
Socs7	2512.68	2148.86	1386.21	1489.91	0.696905	0.000235568	0.00556899	suppressor of cytokine signaling 7 [Source:MGI Symbol;Acc:MGI:2651588]
Hspe1	5015.94	6278.8	10411.4	8216.02	-0.721887	0.000236647	0.00558541	heat shock protein 1 (chaperonin 10) [Source:MGI Symbol;Acc:MGI:104680]
Rusc2	659.496	588.259	301.06	370.866	0.894059	0.000237344	0.00559278	RUN and SH3 domain containing 2 [Source:MGI Symbol;Acc:MGI:2140371]
Rpl5	23182.2	32659.5	41918.8	52612.4	-0.759453	0.0002397	0.00563915	ribosomal protein L5 [Source:MGI Symbol;Acc:MGI:102854]
Mfhas1	2958.31	2551.14	1762.54	1679.11	0.678817	0.000242227	0.00568941	malignant fibrous histiocytoma amplified sequence 1 [Source:MGI Symbol;Acc:MGI:1098644]
Paqr5	2408.1	2667.38	1050.85	1729.63	0.868741	0.000244955	0.0057442	progestin and adipoQ receptor family member V [Source:MGI Symbol;Acc:MGI:1921340]
Pnkp	579.414	638.796	1084.2	986.826	-0.76596	0.000249232	0.00583509	polynucleotide kinase 3'- phosphatase [Source:MGI Symbol;Acc:MGI:1891698]
Anxa8	36.7434	63.6775	105.752	233.269	-1.75569	0.000250601	0.00585769	annexin A8 [Source:MGI Symbol;Acc:MGI:1201374]
Zfpm1	338.227	331.527	670.717	558.986	-0.877037	0.000251534	0.00587006	zinc finger protein, multitype 1 [Source:MGI Symbol;Acc:MGI:1095400]
Cntfr	22.6113	14.1505	67.6433	95.6726	-2.14678	0.000252967	0.00589406	ciliary neurotrophic factor receptor [Source:MGI Symbol;Acc:MGI:99605]
Eva1b	846.039	953.141	465.881	558.986	0.812408	0.000257259	0.00598446	eva-1 homolog B (C, elegans) [Source:MGI Symbol;Acc:MGI:1922063]
Tgif2	245.898	253.699	103.847	118.247	1.17052	0.0002603	0.00604008	TGFB-induced factor homeobox 2 [Source:MGI Symbol;Acc:MGI:1915299]
Manea	476.721	532.667	794.571	997.575	-0.827964	0.000260481	0.00604008	mannosidase, endo-alpha [Source:MGI Symbol;Acc:MGI:2444484]
Fanca	2865.98	2107.42	1614.86	1216.87	0.81231	0.000263939	0.00611051	Fanconi anemia, complementation group A [Source:MGI Symbol;Acc:MGI:1341823]
Ncapg	3874.07	3841.87	5826.85	5960.73	-0.611337	0.000269009	0.00621801	non-SMC condensin I complex, subunit G [Source:MGI Symbol;Acc:MGI:1930197]
Kifc2	449.399	228.43	160.057	106.422	1.34569	0.000272531	0.0062894	kinesin family member C2 [Source:MGI Symbol;Acc:MGI:109187]
Gipc2	600.141	855.097	1179.47	1447.99	-0.852597	0.000273615	0.00630443	GIPC PDZ domain containing family, member 2 [Source:MGI Symbol;Acc:MGI:1889209]
Arpin	607.679	791.42	1137.55	1298.57	-0.800274	0.000274127	0.00630623	actin-related protein 2/3 complex inhibitor [Source:MGI Symbol;Acc:MGI:1917670]
Tmco3	1932.32	1788.02	1128.02	1190	0.682725	0.000278995	0.00639966	transmembrane and coiled-coil domains 3 [Source:MGI Symbol;Acc:MGI:2444946]
App	28260.3	33031.4	19423.2	20448.1	0.620342	0.000279069	0.00639966	amyloid beta (A4) precursor protein [Source:MGI Symbol;Acc:MGI:88059]
Atp11a	17612.3	18712.1	11771.8	12266.5	0.595605	0.000281747	0.0064509	ATPase, class VI, type 11A [Source:MGI Symbol;Acc:MGI:1354735]
Akap7	389.103	402.28	669.764	725.607	-0.818074	0.000284391	0.00650121	A kinase (PRKA) anchor protein 7 [Source:MGI Symbol;Acc:MGI:1859150]
Scmh1	1823.98	1809.25	1180.42	1084.65	0.681509	0.000285738	0.00652173	sex comb on midleg homolog 1 [Source:MGI Symbol;Acc:MGI:1352762]
Large2	1854.13	1543.42	1074.67	982.526	0.723756	0.00029074	0.0066255	LARGE xylosyl- and glucuronyltransferase 2 [Source:MGI Symbol;Acc:MGI:2443769]
Rpl26	5420.12	6808.44	8922.25	10909.9	-0.697589	0.000292239	0.00664139	ribosomal protein L26 [Source:MGI Symbol;Acc:MGI:106022]
Tprg	530.423	446.753	1066.1	744.957	-0.890448	0.000292351	0.00664139	transformation related protein 63 regulated [Source:MGI Symbol;Acc:MGI:1918588]
Casz1	710.371	836.904	455.401	421.39	0.818897	0.000295401	0.00669684	castor zinc finger 1 [Source:MGI Symbol;Acc:MGI:1196251]
Gm50397	7.5371	5.05377	41.9198	52.6737	-2.90438	0.000295713	0.00669684	predicted gene, 50397 [Source:MGI Symbol;Acc:MGI:6303305]
5730471H19Rik	170.527	108.151	38.1089	51.5987	1.63895	0.000297334	0.00672307	RIKEN cDNA 5730471H19 gene [Source:MGI Symbol;Acc:MGI:3642639]
A930004D18Rik	590.72	625.656	233.417	377.316	0.995738	0.000299976	0.00677229	RIKEN cDNA A930004D18 gene [Source:MGI Symbol;Acc:MGI:1925190]
Fasn	24066	11782.4	9934.99	8598.71	0.951761	0.000301198	0.00678588	fatty acid synthase [Source:MGI Symbol;Acc:MGI:95485]
Junb	3164.64	3352.67	2022.63	2161.77	0.639318	0.000301512	0.00678588	jun B proto-oncogene [Source:MGI Symbol;Acc:MGI:96647]
Zfp646	2074.59	1692	1094.68	1193.22	0.719548	0.000305751	0.00687066	zinc finger protein 646 [Source:MGI Symbol;Acc:MGI:3665412]
Dcaf11	2081.18	2667.38	1123.26	1586.66	0.809589	0.000308012	0.00690519	DDB1 and CUL4 associated factor 11 [Source:MGI Symbol;Acc:MGI:90168]
Zfp628	850.75	688.323	385.853	465.464	0.855255	0.000308238	0.00690519	zinc finger protein 628 [Source:MGI Symbol;Acc:MGI:2665174]
Dhrs7	323.153	578.151	688.818	1332.97	-1.1656	0.000309915	0.00693209	dehydrogenase/reductase (SDR family) member 7 [Source:MGI Symbol;Acc:MGI:1913625]
Acp1	4598.57	6421.32	9108.98	8938.41	-0.711764	0.000315165	0.00703868	acid phosphatase 1, soluble [Source:MGI Symbol;Acc:MGI:87881]
Tagln2	4964.12	5655.17	8587.84	7797.86	-0.625827	0.000336816	0.00749324	transgelin 2 [Source:MGI Symbol;Acc:MGI:1312985]
Oxct1	625.579	892.495	1085.15	1937.1	-0.993241	0.000337003	0.00749324	3-oxoacid CoA transferase 1 [Source:MGI Symbol;Acc:MGI:1914291]
Rbm8a	3404.88	4142.07	6139.34	5721.01	-0.652295	0.000337064	0.00749324	RNA binding motif protein 8a [Source:MGI Symbol;Acc:MGI:1913129]
Npas1	78.1974	53.5699	14.2908	11.8247	2.33312	0.000337994	0.00750243	neuronal PAS domain protein 1 [Source:MGI Symbol;Acc:MGI:109205]
Chid1	356.128	437.656	755.509	668.634	-0.844035	0.00033953	0.00752503	chitinase domain containing 1 [Source:MGI Symbol;Acc:MGI:1915288]
Rnft1	948.732	1137.1	1679.65	1721.03	-0.705397	0.000343105	0.00759271	ring finger protein, transmembrane 1 [Source:MGI Symbol;Acc:MGI:1924142]
Cnnm2	986.418	1115.87	529.714	680.458	0.797376	0.000343912	0.00759899	cyclin M2 [Source:MGI Symbol;Acc:MGI:2151054]
Pbp2	90.4452	42.4516	125.759	310.667	-1.71147	0.000347624	0.00765373	phosphatidylethanolamine binding protein 2 [Source:MGI Symbol;Acc:MGI:1923650]
Hdac6	2701.11	3212.17	1787.31	1929.58	0.669886	0.000347789	0.00765373	histone deacetylase 6 [Source:MGI Symbol;Acc:MGI:1333752]
Cic	5600.06	4395.77	3129.69	3144.3	0.672017	0.000347969	0.00765373	capicua transcriptional repressor [Source:MGI Symbol;Acc:MGI:1918972]
Cadm1	3706.37	4276.5	2062.64	2774.51	0.722975	0.000353892	0.00777227	cell adhesion molecule 1 [Source:MGI Symbol;Acc:MGI:1889272]
Trim47	3870.3	3515.4	2317.02	2450.94	0.631474	0.000354539	0.00777473	tripartite motif-containing 47 [Source:MGI Symbol;Acc:MGI:1917374]
Stap2	755.594	784.345	414.434	474.063	0.793929	0.000362759	0.00794301	signal transducing adaptor family member 2 [Source:MGI Symbol;Acc:MGI:2147039]
Aacs	5109.21	4354.33	2927.72	3138.92	0.6416	0.00036393	0.00795665	acetoacetyl-CoA synthetase [Source:MGI Symbol;Acc:MGI:1926144]
Rps26	9810.48	11087	15342.6	16418.1	-0.603925	0.000367851	0.00802147	ribosomal protein S26 [Source:MGI Symbol;Acc:MGI:1351628]
Mycbpap	465.416	447.764	246.755	241.869	0.90213	0.000368517	0.00802147	MYCBP associated protein [Source:MGI Symbol;Acc:MGI:2388726]
Angptl2	698.124	433.613	945.101	1208.27	-0.927127	0.000368549	0.00802147	angiopoietin-like 2 [Source:MGI Symbol;Acc:MGI:1347002]
Dis3l2	448.457	585.226	959.392	859.979	-0.816352	0.000371422	0.00806942	DIS3 like 3'-5' exoribonuclease 2 [Source:MGI Symbol;Acc:MGI:2442555]
Sipa1l2	739.578	574.108	398.238	293.468	0.924525	0.000371863	0.00806942	signal-induced proliferation-associated 1 like 2 [Source:MGI Symbol;Acc:MGI:2676970]
Rpl31	6641.13	9724.46	12381.6	15265.7	-0.756494	0.000376872	0.00816594	ribosomal protein L31 [Source:MGI Symbol;Acc:MGI:2149632]
Map3k11	4825.63	4287.62	3112.54	2728.28	0.641706	0.000379551	0.00821175	mitogen-activated protein kinase kinase kinase 11 [Source:MGI Symbol;Acc:MGI:1346880]
Cdan1	1609.17	1598	1035.61	972.851	0.675061	0.000380596	0.00822212	congenital dyserythropoietic anemia, type I (human) [Source:MGI Symbol;Acc:MGI:1916218]
Tc2n	101.751	95.0108	35.2507	11.8247	2.05309	0.000381412	0.00822753	tandem C2 domains, nuclear [Source:MGI Symbol;Acc:MGI:1921663]
Ltf	96.098	277.957	463.976	492.338	-1.35595	0.000383801	0.00826678	lactotransferrin [Source:MGI Symbol;Acc:MGI:96837]
Iscu	2385.49	2701.74	1572.94	1659.76	0.654155	0.000386523	0.00831311	iron-sulfur cluster assembly enzyme [Source:MGI Symbol;Acc:MGI:1913633]
Isoc1	958.154	1064.32	1672.98	1575.91	-0.684059	0.000389223	0.00835881	isochorismatase domain containing 1 [Source:MGI Symbol;Acc:MGI:1913557]
Slc9a5	920.468	462.925	368.704	263.369	1.12961	0.000390481	0.00837346	solute carrier family 9 (sodium/hydrogen exchanger), member 5 [Source:MGI Symbol;Acc:MGI:2685542]
Met	9321.51	8538.85	5246.64	6278.92	0.632028	0.00039677	0.0084836	met proto-oncogene [Source:MGI Symbol;Acc:MGI:96969]
Hacd1	14.1321	5.05377	59.0688	56.9736	-2.58856	0.000396784	0.0084836	3-hydroxyacyl-CoA dehydratase 1 [Source:MGI Symbol;Acc:MGI:1353592]
Hoxb4	607.679	508.409	311.54	299.918	0.868221	0.00040338	0.00860942	homeobox B4 [Source:MGI Symbol;Acc:MGI:96185]
Rpl38	6151.21	8052.67	10517.1	12286.9	-0.683023	0.000403853	0.00860942	ribosomal protein L38 [Source:MGI Symbol;Acc:MGI:1914921]
Rbbp9	1839.99	2303.51	1333.81	1199.67	0.7094	0.00040485	0.00861802	retinoblastoma binding protein 9, serine hydrolase [Source:MGI Symbol;Acc:MGI:1347074]
Fgd4	1233.26	1582.84	772.658	891.153	0.759343	0.000410279	0.00872082	FYVE, RhoGEF and PH domain containing 4 [Source:MGI Symbol;Acc:MGI:2183747]
Gm50387	330.69	185.979	104.799	107.497	1.2842	0.000412075	0.00874361	predicted gene, 50387 [Source:MGI Symbol;Acc:MGI:6303289]
Rom1	394.756	464.947	193.403	246.169	0.968762	0.000412554	0.00874361	rod outer segment membrane protein 1 [Source:MGI Symbol;Acc:MGI:97998]
Hmga1	6592.13	5223.57	8645	10145.6	-0.669206	0.000413569	0.00875236	high mobility group AT-hook 1 [Source:MGI Symbol;Acc:MGI:96160]
Pms2	885.609	907.657	1467.19	1406.07	-0.68021	0.000414985	0.00876957	PMS1 homolog2, mismatch repair system component [Source:MGI Symbol;Acc:MGI:104288]
Tmsb10	3468.95	4765.7	6692.88	6614.31	-0.692532	0.000426082	0.00899101	thymosin, beta 10 [Source:MGI Symbol;Acc:MGI:109146]
Slc27a4	1752.38	1959.85	1101.35	1221.17	0.676729	0.000427195	0.00899201	solute carrier family 27 (fatty acid transporter), member 4 [Source:MGI Symbol;Acc:MGI:1347347]
Myh14	2161.26	2000.28	4041.45	2868.03	-0.731624	0.000427367	0.00899201	myosin, heavy polypeptide 14 [Source:MGI Symbol;Acc:MGI:1919210]
Rpl36	3903.27	4890.03	6513.76	7387.22	-0.660738	0.00042833	0.00899232	ribosomal protein L36 [Source:MGI Symbol;Acc:MGI:1860603]
6330403L08Rik	376.855	429.57	154.341	236.494	1.04695	0.000428618	0.00899232	RIKEN cDNA 6330403L08 gene [Source:MGI Symbol;Acc:MGI:1917994]
Ttyh3	4201.93	3320.33	2547.58	2049.97	0.710167	0.000432879	0.00906432	tweety family member 3 [Source:MGI Symbol;Acc:MGI:1925589]
Tgtp2	5.65282	35.3764	0	0	6.78186	0.000433297	0.00906432	T cell specific GTPase 2 [Source:MGI Symbol;Acc:MGI:3710083]
Prr22	126.246	63.6775	30.4871	12.8997	2.12272	0.000434354	0.00907339	proline rich 22 [Source:MGI Symbol;Acc:MGI:2685392]
Kif3c	1164.48	1246.26	776.469	694.433	0.71237	0.00044107	0.00920045	kinesin family member 3C [Source:MGI Symbol;Acc:MGI:107979]
Tle4	1392.48	1472.67	800.287	953.502	0.708528	0.000442797	0.00922324	transducin-like enhancer of split 4 [Source:MGI Symbol;Acc:MGI:104633]
Hs6st1	6961.45	7742.37	4888.42	4830.93	0.597226	0.000447655	0.00931109	heparan sulfate 6-O-sulfotransferase 1 [Source:MGI Symbol;Acc:MGI:1354958]
Plekho2	112.114	116.237	213.41	299.918	-1.16763	0.000448663	0.00931873	pleckstrin homology domain containing, family O member 2 [Source:MGI Symbol;Acc:MGI:2143132]
Lemd2	2447.67	2183.23	1228.06	1597.41	0.713272	0.000450145	0.00933618	LEM domain containing 2 [Source:MGI Symbol;Acc:MGI:2385045]
Zfp111	271.336	273.914	495.416	495.563	-0.861965	0.000454964	0.00942268	zinc finger protein 111 [Source:MGI Symbol;Acc:MGI:1929114]
Rpl9	13471.6	15610.1	20810.3	23674.1	-0.61319	0.000456983	0.00945103	ribosomal protein L9 [Source:MGI Symbol;Acc:MGI:1298373]
Fam160a1	1265.29	1716.26	677.386	979.301	0.848263	0.000460626	0.00951284	family with sequence similarity 160, member A1 [Source:MGI Symbol;Acc:MGI:2444746]
Gse1	882.783	1369.57	506.848	691.208	0.911129	0.000462899	0.00954622	genetic suppressor element 1, coiled-coil protein [Source:MGI Symbol;Acc:MGI:1098275]
Snx6	2317.66	2426.82	3556.51	3674.26	-0.607906	0.000468103	0.00963965	sorting nexin 6 [Source:MGI Symbol;Acc:MGI:1919433]
Zswim8	2440.14	2143.81	1462.43	1459.81	0.649595	0.000468755	0.00963965	zinc finger SWIM-type containing 8 [Source:MGI Symbol;Acc:MGI:1919156]
Npm1	29017.8	29154.2	41411	44916.7	-0.569493	0.000472861	0.00971036	nucleophosmin 1 [Source:MGI Symbol;Acc:MGI:106184]
Klra4	7.5371	18.1936	40.9671	102.122	-2.47873	0.000476796	0.00977734	killer cell lectin-like receptor, subfamily A, member 4 [Source:MGI Symbol;Acc:MGI:101904]
Eif3e	7327.94	7820.2	10761	12109.6	-0.594335	0.000479636	0.00982173	eukaryotic translation initiation factor 3, subunit E [Source:MGI Symbol;Acc:MGI:99257]
Gm33023	102.693	84.9033	16.1963	33.3242	1.92957	0.000481958	0.0098554	predicted gene, 33023 [Source:MGI Symbol;Acc:MGI:5592182]
Ndrg3	4555.23	4541.32	3156.37	2802.46	0.610173	0.000486148	0.00992275	N-myc downstream regulated gene 3 [Source:MGI Symbol;Acc:MGI:1352499]
Fam102b	783.858	904.624	1299.51	1457.66	-0.707487	0.000486939	0.00992275	family with sequence similarity 102, member B [Source:MGI Symbol;Acc:MGI:3036259]
Necap1	651.017	598.366	1030.85	1024.45	-0.717982	0.000487299	0.00992275	NECAP endocytosis associated 1 [Source:MGI Symbol;Acc:MGI:1914852]
Llgl2	6947.32	7494.74	4787.43	4829.86	0.586561	0.000488238	0.00992795	LLGL2 scribble cell polarity complex component [Source:MGI Symbol;Acc:MGI:1918843]
Klrg2	1019.39	1029.96	591.641	652.509	0.720326	0.000492875	0.0100034	killer cell lectin-like receptor subfamily G, member 2 [Source:MGI Symbol;Acc:MGI:1921503]
Nts	0.942137	0	25.7235	34.3992	-5.94829	0.000493322	0.0100034	neurotensin [Source:MGI Symbol;Acc:MGI:1328351]
Liph	1.88427	5.05377	29.5344	44.0739	-3.41701	0.000497537	0.0100748	lipase, member H [Source:MGI Symbol;Acc:MGI:2388029]
Ccnc	480.49	635.764	918.425	1015.85	-0.793428	0.000498531	0.0100809	cyclin C [Source:MGI Symbol;Acc:MGI:1858199]
Slc35b4	1637.43	1896.17	1150.89	1057.77	0.677672	0.0005063	0.0102238	solute carrier family 35, member B4 [Source:MGI Symbol;Acc:MGI:1931249]
Gm47662	44.2804	17.1828	1.90545	1.07497	4.35267	0.000510209	0.0102792	predicted gene, 47662 [Source:MGI Symbol;Acc:MGI:6096750]
Ostm1	561.514	639.807	920.33	1112.6	-0.758806	0.000510458	0.0102792	osteopetrosis associated transmembrane protein 1 [Source:MGI Symbol;Acc:MGI:2655574]
Csf2ra	356.128	199.118	125.759	108.572	1.24457	0.000511237	0.0102806	colony stimulating factor 2 receptor, alpha, low-affinity (granulocyte-macrophage) [Source:MGI Symbol;Acc:MGI:1339754]
Epb41l4a	4454.42	3872.2	2094.08	2951.88	0.722925	0.000522449	0.0104916	erythrocyte membrane protein band 4,1 like 4a [Source:MGI Symbol;Acc:MGI:103007]
Epb41l2	6434.8	5821.94	9841.62	8741.68	-0.600444	0.000524453	0.0105126	erythrocyte membrane protein band 4,1 like 2 [Source:MGI Symbol;Acc:MGI:103009]
P4ha2	315.616	483.14	836.49	670.783	-0.917265	0.000525357	0.0105126	procollagen-proline, 2-oxoglutarate 4-dioxygenase (proline 4-hydroxylase), alpha II polypeptide [Source:MGI Symbol;Acc:MGI:894286]
Dusp10	145.089	228.43	370.609	400.965	-1.04772	0.000525666	0.0105126	dual specificity phosphatase 10 [Source:MGI Symbol;Acc:MGI:1927070]
Trp53bp2	2677.55	2833.14	1822.56	1769.41	0.61738	0.000527881	0.0105424	transformation related protein 53 binding protein 2 [Source:MGI Symbol;Acc:MGI:2138319]
Tns4	90.4452	126.344	193.403	331.092	-1.27434	0.000529575	0.0105617	tensin 4 [Source:MGI Symbol;Acc:MGI:2144377]
Cct8	11710.8	12367.6	19985.3	16647	-0.605418	0.000532305	0.0106016	chaperonin containing Tcp1, subunit 8 (theta) [Source:MGI Symbol;Acc:MGI:107183]
Cers3	59.3546	95.0108	162.916	234.344	-1.3645	0.000534636	0.0106335	ceramide synthase 3 [Source:MGI Symbol;Acc:MGI:2681008]
Tmem252	26.3798	29.3119	0.952723	1.07497	4.78307	0.00054029	0.0107312	transmembrane protein 252 [Source:MGI Symbol;Acc:MGI:3583948]
Slc25a24	2631.39	3131.31	4075.75	5114.72	-0.673355	0.000542269	0.0107501	solute carrier family 25 (mitochondrial carrier, phosphate carrier), member 24 [Source:MGI Symbol;Acc:MGI:1917160]
Dag1	13705.3	18841.5	9142.33	10963.7	0.694904	0.000542719	0.0107501	dystroglycan 1 [Source:MGI Symbol;Acc:MGI:101864]
Sbno2	4317.81	3658.93	2542.82	2626.16	0.626021	0.000545848	0.0107974	strawberry notch 2 [Source:MGI Symbol;Acc:MGI:2448490]
Fcgrt	21.6692	43.4624	79.076	156.946	-1.85897	0.000552872	0.0109215	Fc fragment of IgG receptor and transporter [Source:MGI Symbol;Acc:MGI:103017]
Maoa	847.924	953.141	1499.59	1388.87	-0.681743	0.000554741	0.0109435	monoamine oxidase A [Source:MGI Symbol;Acc:MGI:96915]
Gadd45b	2797.21	2825.06	4530.2	4025.78	-0.605869	0.00055836	0.011	growth arrest and DNA-damage-inducible 45 beta [Source:MGI Symbol;Acc:MGI:107776]
Rrm2b	708.487	656.99	1138.5	1080.35	-0.700379	0.000565506	0.0111107	ribonucleotide reductase M2 B (TP53 inducible) [Source:MGI Symbol;Acc:MGI:2155865]
2610507B11Rik	9807.65	8704.61	5995.48	6315.47	0.588588	0.000566183	0.0111107	RIKEN cDNA 2610507B11 gene [Source:MGI Symbol;Acc:MGI:1919753]
Tex52	61.2389	20.2151	4.76361	3.22492	3.34434	0.00056627	0.0111107	testis expressed 52 [Source:MGI Symbol;Acc:MGI:1918399]
Gm37795	391.929	304.237	199.119	119.322	1.12616	0.000573616	0.0112396	predicted gene, 37795 [Source:MGI Symbol;Acc:MGI:5611023]
Pou2f3	16.0163	45.4839	0.952723	0	5.9316	0.000580219	0.0113537	POU domain, class 2, transcription factor 3 [Source:MGI Symbol;Acc:MGI:102565]
Atp8b1	1498	1746.58	991.784	1041.65	0.6741	0.000592399	0.0115765	ATPase, class I, type 8B, member 1 [Source:MGI Symbol;Acc:MGI:1859665]
Gmpr	49.9333	109.161	22.8653	10.7497	2.23316	0.000599855	0.0117064	guanosine monophosphate reductase [Source:MGI Symbol;Acc:MGI:1913605]
Tmie	326.922	341.635	661.189	532.112	-0.83652	0.000606113	0.0118127	transmembrane inner ear [Source:MGI Symbol;Acc:MGI:2159400]
Wnt7b	24554	23666.8	17476.7	14254.1	0.603731	0.000611819	0.0119008	wingless-type MMTV integration site family, member 7B [Source:MGI Symbol;Acc:MGI:98962]
Agpat3	10403.1	12035	7802.8	6993.78	0.600623	0.00061227	0.0119008	1-acylglycerol-3-phosphate O-acyltransferase 3 [Source:MGI Symbol;Acc:MGI:1336186]
Fxr2	4924.55	4042	3083.01	2621.86	0.652279	0.000617909	0.0119944	fragile X mental retardation, autosomal homolog 2 [Source:MGI Symbol;Acc:MGI:1346074]
Rasgrp2	207.27	153.635	69.5487	77.3981	1.29783	0.000620267	0.0120241	RAS, guanyl releasing protein 2 [Source:MGI Symbol;Acc:MGI:1333849]
Ppp1r3f	95.1559	58.6237	20.9599	16.1246	2.04979	0.000621561	0.0120331	protein phosphatase 1, regulatory subunit 3F [Source:MGI Symbol;Acc:MGI:1859617]
S100a16	1111.72	1839.57	2636.18	2525.11	-0.806722	0.000626768	0.012106	S100 calcium binding protein A16 [Source:MGI Symbol;Acc:MGI:1915110]
Mapt	1392.48	1202.8	734.549	853.529	0.70914	0.000626988	0.012106	microtubule-associated protein tau [Source:MGI Symbol;Acc:MGI:97180]
Gpr137	2935.7	2229.72	1636.78	1574.84	0.68567	0.000628562	0.0121203	G protein-coupled receptor 137 [Source:MGI Symbol;Acc:MGI:2147529]
Pclaf	7437.23	8857.23	12339.7	12271.9	-0.594992	0.000629455	0.0121214	PCNA clamp associated factor [Source:MGI Symbol;Acc:MGI:1915276]
R3hdm2	5063.99	5174.05	3256.41	3559.24	0.58709	0.000630806	0.0121313	R3H domain containing 2 [Source:MGI Symbol;Acc:MGI:1919000]
Plekhg3	4685.25	5073.98	3002.98	3413.04	0.605177	0.000631884	0.012136	pleckstrin homology domain containing, family G (with RhoGef domain) member 3 [Source:MGI Symbol;Acc:MGI:2388284]
Man2a2	2729.37	2221.64	1689.18	1370.59	0.694103	0.000636167	0.0122022	mannosidase 2, alpha 2 [Source:MGI Symbol;Acc:MGI:2150656]
Kctd2	1516.84	1574.75	841.254	1062.07	0.700324	0.00063823	0.0122256	potassium channel tetramerisation domain containing 2 [Source:MGI Symbol;Acc:MGI:1917632]
Sphk1	779.147	1100.71	504.943	563.286	0.815392	0.000640815	0.012259	sphingosine kinase 1 [Source:MGI Symbol;Acc:MGI:1316649]
Rps2	45358.3	45910.4	68949.5	64781.1	-0.551142	0.000642709	0.012279	ribosomal protein S2 [Source:MGI Symbol;Acc:MGI:105110]
Map3k7cl	230.824	356.796	818.389	437.514	-1.09736	0.000646062	0.0123221	Map3k7 C-terminal like [Source:MGI Symbol;Acc:MGI:2446584]
Apool	157.337	273.914	420.151	468.688	-1.04449	0.000646657	0.0123221	apolipoprotein O-like [Source:MGI Symbol;Acc:MGI:1915367]
Mrpl45	3821.31	4282.56	2593.31	2742.26	0.602984	0.000650137	0.0123722	mitochondrial ribosomal protein L45 [Source:MGI Symbol;Acc:MGI:1914286]
Pstpip2	508.754	415.42	998.453	682.608	-0.863439	0.000654302	0.0124244	proline-serine-threonine phosphatase-interacting protein 2 [Source:MGI Symbol;Acc:MGI:1335088]
Gar1	1332.18	1207.85	1998.81	1947.85	-0.635708	0.000654593	0.0124244	GAR1 ribonucleoprotein [Source:MGI Symbol;Acc:MGI:1930948]
Dsg4	96.098	43.4624	15.2436	13.9747	2.25631	0.000661331	0.012536	desmoglein 4 [Source:MGI Symbol;Acc:MGI:2661061]
Pbk	2647.41	3102	4206.27	4617.01	-0.617929	0.000663651	0.0125545	PDZ binding kinase [Source:MGI Symbol;Acc:MGI:1289156]
Sqor	2913.09	4302.78	1423.37	2467.06	0.891529	0.000664033	0.0125545	sulfide quinone oxidoreductase [Source:MGI Symbol;Acc:MGI:1929899]
Arhgef25	852.634	635.764	459.212	366.566	0.849479	0.000665992	0.0125751	Rho guanine nucleotide exchange factor (GEF) 25 [Source:MGI Symbol;Acc:MGI:1277173]
Samd14	1146.58	1115.87	688.818	721.307	0.682242	0.00067708	0.0127679	sterile alpha motif domain containing 14 [Source:MGI Symbol;Acc:MGI:2384945]
Sowahb	1402.84	1106.78	728.833	790.106	0.724831	0.000681477	0.0128189	sosondowah ankyrin repeat domain family member B [Source:MGI Symbol;Acc:MGI:1925338]
Steap1	2646.46	2711.85	1516.73	1891.95	0.652869	0.000683476	0.0128189	six transmembrane epithelial antigen of the prostate 1 [Source:MGI Symbol;Acc:MGI:1917608]
Fam81a	84.7924	66.7097	168.632	195.645	-1.26402	0.000683806	0.0128189	family with sequence similarity 81, member A [Source:MGI Symbol;Acc:MGI:1924136]
Ipp	467.3	503.355	767.894	857.829	-0.743948	0.000684048	0.0128189	IAP promoted placental gene [Source:MGI Symbol;Acc:MGI:96581]
Kazn	1889.93	1314.99	676.433	1069.6	0.877085	0.000684905	0.0128189	kazrin, periplakin interacting protein [Source:MGI Symbol;Acc:MGI:1918779]
Rplp2	8098.61	10013.5	12888.4	15156.1	-0.630764	0.000685073	0.0128189	ribosomal protein, large P2 [Source:MGI Symbol;Acc:MGI:1914436]
Nckipsd	883.725	840.947	562.106	460.089	0.753999	0.000687343	0.0128448	NCK interacting protein with SH3 domain [Source:MGI Symbol;Acc:MGI:1931834]
Adh7	113.056	134.43	11.4327	51.5987	1.98319	0.000692136	0.0129178	alcohol dehydrogenase 7 (class IV), mu or sigma polypeptide [Source:MGI Symbol;Acc:MGI:87926]
Pgap1	1172.96	1332.17	804.098	752.481	0.68619	0.0006932	0.0129211	post-GPI attachment to proteins 1 [Source:MGI Symbol;Acc:MGI:2443342]
Scn4a	19.7849	47.5054	3.81089	1.07497	3.75693	0.000695245	0.0129426	sodium channel, voltage-gated, type IV, alpha [Source:MGI Symbol;Acc:MGI:98250]
Krt8	16265.1	17483	25817.8	23938.6	-0.560096	0.000705756	0.0131139	keratin 8 [Source:MGI Symbol;Acc:MGI:96705]
Trp53inp2	2819.82	2276.22	1718.71	1480.24	0.67167	0.000706675	0.0131139	transformation related protein 53 inducible nuclear protein 2 [Source:MGI Symbol;Acc:MGI:1915978]
Zcchc2	2314.83	1824.41	1394.79	1137.32	0.708829	0.000707154	0.0131139	zinc finger, CCHC domain containing 2 [Source:MGI Symbol;Acc:MGI:2444114]
Prim1	2367.59	2762.39	3719.43	4175.2	-0.621929	0.000710596	0.013161	DNA primase, p49 subunit [Source:MGI Symbol;Acc:MGI:97757]
Rps13	5386.2	6177.73	8202.94	9309.27	-0.598727	0.000713092	0.013167	ribosomal protein S13 [Source:MGI Symbol;Acc:MGI:1915302]
Dus4l	287.352	305.248	507.801	539.637	-0.821724	0.000713265	0.013167	dihydrouridine synthase 4-like (S, cerevisiae) [Source:MGI Symbol;Acc:MGI:1919166]
Stoml2	2554.13	2689.62	3933.79	3924.73	-0.583695	0.000713637	0.013167	stomatin (Epb7,2)-like 2 [Source:MGI Symbol;Acc:MGI:1913842]
Pa2g4	13328.4	10821.1	18699.1	17912.3	-0.600275	0.000720378	0.013269	proliferation-associated 2G4 [Source:MGI Symbol;Acc:MGI:894684]
Cd93	987.36	628.689	1234.73	1704.91	-0.862427	0.000720991	0.013269	CD93 antigen [Source:MGI Symbol;Acc:MGI:106664]
Diaph2	1292.61	1117.89	746.934	749.257	0.688202	0.000731441	0.0134443	diaphanous related formin 2 [Source:MGI Symbol;Acc:MGI:1858500]
Naf1	1254.93	987.506	1708.23	1915.6	-0.692055	0.000737969	0.0135471	nuclear assembly factor 1 ribonucleoprotein [Source:MGI Symbol;Acc:MGI:2682306]
Adgrb1	24.4956	82.8818	3.81089	10.7497	2.89491	0.000754767	0.0138284	adhesion G protein-coupled receptor B1 [Source:MGI Symbol;Acc:MGI:1933736]
Nabp1	557.745	710.56	1069.91	1038.42	-0.733664	0.000755194	0.0138284	nucleic acid binding protein 1 [Source:MGI Symbol;Acc:MGI:1923258]
Gm2000	711.314	962.237	1300.47	1500.66	-0.743278	0.000760322	0.0138922	predicted gene 2000 [Source:MGI Symbol;Acc:MGI:3780170]
Cdk6	3041.22	2382.35	4360.61	4097.8	-0.641056	0.000760587	0.0138922	cyclin-dependent kinase 6 [Source:MGI Symbol;Acc:MGI:1277162]
mt-Tc	141.321	177.893	384.9	274.118	-1.04754	0.000764371	0.0139438	mitochondrially encoded tRNA cysteine [Source:MGI Symbol;Acc:MGI:102490]
Asic1	270.393	271.893	96.225	152.646	1.12651	0.000767905	0.0139907	acid-sensing (proton-gated) ion channel 1 [Source:MGI Symbol;Acc:MGI:1194915]
Rps8	14074.6	18177.4	22716.7	27969.7	-0.652214	0.000776868	0.0141363	ribosomal protein S8 [Source:MGI Symbol;Acc:MGI:98166]
Rps25	8987.05	12588.9	16642.2	17436.1	-0.659459	0.000786094	0.0142863	ribosomal protein S25 [Source:MGI Symbol;Acc:MGI:1922867]
Memo1	1598.81	1738.5	2468.5	2622.94	-0.609402	0.000789092	0.0143229	mediator of cell motility 1 [Source:MGI Symbol;Acc:MGI:1924140]
Ckmt1	110.23	227.42	341.075	413.865	-1.16215	0.000794567	0.0144043	creatine kinase, mitochondrial 1, ubiquitous [Source:MGI Symbol;Acc:MGI:99441]
Pcnx3	8450.03	7531.12	5515.31	5216.85	0.574424	0.000798535	0.0144581	pecanex homolog 3 [Source:MGI Symbol;Acc:MGI:1861733]
Mgat3	1503.65	1804.2	918.425	1122.27	0.697109	0.00080328	0.014526	mannoside acetylglucosaminyltransferase 3 [Source:MGI Symbol;Acc:MGI:104532]
Mrpl1	979.823	1092.62	1597.72	1638.26	-0.642972	0.000811627	0.0146587	mitochondrial ribosomal protein L1 [Source:MGI Symbol;Acc:MGI:2137202]
Phkb	488.027	557.936	854.592	871.804	-0.723163	0.000814587	0.0146939	phosphorylase kinase beta [Source:MGI Symbol;Acc:MGI:97578]
Klhdc8a	3102.46	4216.86	1856.86	2531.56	0.738183	0.000818408	0.0147445	kelch domain containing 8A [Source:MGI Symbol;Acc:MGI:2442630]
Yif1a	1832.46	2171.1	3065.86	3070.12	-0.61614	0.000824138	0.0148294	Yip1 interacting factor homolog A (S, cerevisiae) [Source:MGI Symbol;Acc:MGI:1915340]
Oas1g	80.0817	214.28	23.8181	58.0486	1.85092	0.000833436	0.0149782	2'-5' oligoadenylate synthetase 1G [Source:MGI Symbol;Acc:MGI:97429]
Frrs1	1050.48	1075.44	1451	2094.05	-0.737348	0.000836419	0.0150132	ferric-chelate reductase 1 [Source:MGI Symbol;Acc:MGI:108076]
R3hcc1	759.363	839.936	1322.38	1220.09	-0.6691	0.000841609	0.0150877	R3H domain and coiled-coil containing 1 [Source:MGI Symbol;Acc:MGI:1919093]
Rab31	897.857	1184.6	1561.51	1864	-0.718119	0.000843249	0.0150985	RAB31, member RAS oncogene family [Source:MGI Symbol;Acc:MGI:1914603]
Adgra1	104.577	293.119	79.076	51.5987	1.60212	0.000846224	0.0151332	adhesion G protein-coupled receptor A1 [Source:MGI Symbol;Acc:MGI:1277167]
Rnf5	1771.22	1761.74	1099.44	1191.07	0.625392	0.000872642	0.0155864	ring finger protein 5 [Source:MGI Symbol;Acc:MGI:1860076]
Gm31651	0.942137	3.03226	28.5817	29.0243	-3.87245	0.000874701	0.015604	predicted gene, 31651 [Source:MGI Symbol;Acc:MGI:5590810]
Gdnf	13.1899	11.1183	60.0215	54.8237	-2.23916	0.000879103	0.01564	glial cell line derived neurotrophic factor [Source:MGI Symbol;Acc:MGI:107430]
Mprip	7083.93	6567.88	4695.02	4554.66	0.561615	0.00087946	0.01564	myosin phosphatase Rho interacting protein [Source:MGI Symbol;Acc:MGI:1349438]
Rpl36a	5496.43	6727.58	8431.59	10674.5	-0.6443	0.000880868	0.01564	ribosomal protein L36A [Source:MGI Symbol;Acc:MGI:1201789]
Sec23b	7234.67	7278.44	5288.56	4262.27	0.603531	0.000881021	0.01564	SEC23 homolog B, COPII coat complex component [Source:MGI Symbol;Acc:MGI:1350925]
Myo5c	2204.6	2384.37	1625.34	1274.92	0.661558	0.000882165	0.0156412	myosin VC [Source:MGI Symbol;Acc:MGI:2442485]
Tet2	62.1811	61.656	187.686	127.922	-1.35107	0.000886084	0.0156889	tet methylcytosine dioxygenase 2 [Source:MGI Symbol;Acc:MGI:2443298]
Zfp865	1180.5	1010.75	661.189	694.433	0.69312	0.000887755	0.0156889	zinc finger protein 865 [Source:MGI Symbol;Acc:MGI:2442656]
Ccdc122	22.6113	36.3871	87.6505	106.422	-1.71991	0.000888094	0.0156889	coiled-coil domain containing 122 [Source:MGI Symbol;Acc:MGI:1918358]
Slc16a6	346.707	263.807	635.466	489.113	-0.881269	0.000890118	0.0157056	solute carrier family 16 (monocarboxylic acid transporters), member 6 [Source:MGI Symbol;Acc:MGI:2144585]
P3h2	1638.38	1435.27	899.37	1037.35	0.666779	0.000891605	0.0157058	prolyl 3-hydroxylase 2 [Source:MGI Symbol;Acc:MGI:2146663]
Dao	33.9169	71.7635	5.71634	11.8247	2.59984	0.000892292	0.0157058	D-amino acid oxidase [Source:MGI Symbol;Acc:MGI:94859]
Gm10275	2861.27	3604.35	4747.42	5238.35	-0.627136	0.000893991	0.0157167	predicted pseudogene 10275 [Source:MGI Symbol;Acc:MGI:3704354]
Tmbim1	474.837	539.742	804.098	872.879	-0.725057	0.000908712	0.0159562	transmembrane BAX inhibitor motif containing 1 [Source:MGI Symbol;Acc:MGI:1916910]
Rps18-ps5	2699.22	3457.79	4393.96	5310.37	-0.656411	0.000911192	0.0159805	ribosomal protein S18, pseudogene 5 [Source:MGI Symbol;Acc:MGI:3649931]
Rps7	13470.7	19706.7	23781.9	30589.4	-0.712655	0.000919239	0.0161022	ribosomal protein S7 [Source:MGI Symbol;Acc:MGI:1333818]
Sema3e	3012.95	2147.85	3979.52	4273.02	-0.677045	0.000927377	0.0162252	sema domain, immunoglobulin domain (Ig), short basic domain, secreted, (semaphorin) 3E [Source:MGI Symbol;Acc:MGI:1340034]
Fyb2	223.287	212.258	409.671	388.065	-0.873108	0.000937116	0.0163759	FYN binding protein 2 [Source:MGI Symbol;Acc:MGI:2685466]
Iba57	404.177	351.742	193.403	210.695	0.904293	0.000939599	0.0163996	IBA57 homolog, iron-sulfur cluster assembly [Source:MGI Symbol;Acc:MGI:3041174]
Mavs	1832.46	1496.93	1055.62	1051.32	0.660254	0.000942275	0.0164265	mitochondrial antiviral signaling protein [Source:MGI Symbol;Acc:MGI:2444773]
F730043M19Rik	395.698	258.753	128.618	179.521	1.08909	0.000947648	0.0164716	RIKEN cDNA F730043M19 gene [Source:MGI Symbol;Acc:MGI:2443237]
Atxn7l3	4030.46	3689.25	2359.89	2733.66	0.600071	0.000948768	0.0164716	ataxin 7-like 3 [Source:MGI Symbol;Acc:MGI:3036270]
Apbb3	851.692	800.517	561.154	289.168	0.956741	0.000949335	0.0164716	amyloid beta (A4) precursor protein-binding, family B, member 3 [Source:MGI Symbol;Acc:MGI:108404]
Rps12	6105.05	9897.3	12687.4	13955.3	-0.735506	0.00094939	0.0164716	ribosomal protein S12 [Source:MGI Symbol;Acc:MGI:98105]
Ptprj	3229.65	3449.7	2191.26	2276.79	0.580078	0.000959377	0.016625	protein tyrosine phosphatase, receptor type, J [Source:MGI Symbol;Acc:MGI:104574]
Fosl2	2870.69	2662.32	1787.31	1883.35	0.592151	0.000963843	0.0166825	fos-like antigen 2 [Source:MGI Symbol;Acc:MGI:102858]
Akap4	36.7434	25.2688	3.81089	1.07497	3.64117	0.000973931	0.0168371	A kinase (PRKA) anchor protein 4 [Source:MGI Symbol;Acc:MGI:102794]
Smim15	1138.1	1475.7	2012.15	2135.97	-0.666491	0.000981988	0.0169562	small integral membrane protein 15 [Source:MGI Symbol;Acc:MGI:1922866]
Tmem120a	2445.79	2660.3	1610.1	1754.36	0.601933	0.000984734	0.0169668	transmembrane protein 120A [Source:MGI Symbol;Acc:MGI:2686991]
Gm43860	297.715	177.893	113.374	92.4477	1.20794	0.000985901	0.0169668	predicted gene 43860 [Source:MGI Symbol;Acc:MGI:5663997]
Mzt1	820.602	898.56	1285.22	1422.19	-0.655171	0.000986101	0.0169668	mitotic spindle organizing protein 1 [Source:MGI Symbol;Acc:MGI:1924039]
Cep83os	29.2063	83.8925	125.759	226.819	-1.64249	0.00098848	0.0169876	centrosomal protein 83, opposite strand [Source:MGI Symbol;Acc:MGI:1914973]
Rps26-ps1	7719.87	9190.78	12383.5	12780.4	-0.573448	0.0009966	0.0171069	ribosomal protein S26, pseudogene 1 [Source:MGI Symbol;Acc:MGI:3704322]
Zfp236	2408.1	1768.82	1296.66	1299.64	0.686162	0.000999012	0.0171281	zinc finger protein 236 [Source:MGI Symbol;Acc:MGI:1926950]
Hif1a	4565.6	5891.68	3331.67	3460.34	0.622555	0.00102016	0.0174701	hypoxia inducible factor 1, alpha subunit [Source:MGI Symbol;Acc:MGI:106918]
Kank1	1662.87	2434.91	1107.06	1338.34	0.744856	0.00103446	0.0176942	KN motif and ankyrin repeat domains 1 [Source:MGI Symbol;Acc:MGI:2147707]
Cemip2	3092.09	3055.51	2228.42	1710.28	0.641991	0.0010362	0.017703	cell migration inducing hyaluronidase 2 [Source:MGI Symbol;Acc:MGI:1890373]
Gm15772	6237.89	7777.75	9792.08	11781.7	-0.622244	0.00103883	0.0177271	predicted gene 15772 [Source:MGI Symbol;Acc:MGI:3805541]
Akr1e1	215.749	341.635	542.099	509.537	-0.91708	0.00104368	0.0177752	aldo-keto reductase family 1, member E1 [Source:MGI Symbol;Acc:MGI:1914758]
Col4a1	323.153	565.011	241.992	190.27	1.03728	0.00104409	0.0177752	collagen, type IV, alpha 1 [Source:MGI Symbol;Acc:MGI:88454]
Mocos	1136.22	1343.29	854.592	625.635	0.743364	0.00105255	0.0178984	molybdenum cofactor sulfurase [Source:MGI Symbol;Acc:MGI:1915841]
Col4a2	274.162	436.646	190.545	153.721	1.04418	0.00105618	0.017939	collagen, type IV, alpha 2 [Source:MGI Symbol;Acc:MGI:88455]
Myo18a	7486.22	6529.47	4853.17	4594.44	0.56902	0.00106847	0.0181266	myosin XVIIIA [Source:MGI Symbol;Acc:MGI:2667185]
Chd5	830.023	384.086	229.606	333.242	1.11066	0.00107018	0.0181345	chromodomain helicase DNA binding protein 5 [Source:MGI Symbol;Acc:MGI:3036258]
Sox11	200.675	153.635	349.649	334.317	-0.948172	0.00107818	0.0182428	SRY (sex determining region Y)-box 11 [Source:MGI Symbol;Acc:MGI:98359]
P2rx4	344.822	309.291	552.579	570.811	-0.779858	0.00107908	0.0182428	purinergic receptor P2X, ligand-gated ion channel 4 [Source:MGI Symbol;Acc:MGI:1338859]
4930511M06Rik	113.056	101.075	22.8653	45.1489	1.66117	0.00108304	0.0182884	RIKEN cDNA 4930511M06 gene [Source:MGI Symbol;Acc:MGI:1922334]
Fxyd5	99.8665	68.7312	170.537	224.669	-1.22655	0.00109714	0.018505	FXYD domain-containing ion transport regulator 5 [Source:MGI Symbol;Acc:MGI:1201785]
Gm49331	60.2968	95.0108	165.774	207.47	-1.2661	0.00109998	0.0185314	predicted gene, 49331 [Source:MGI Symbol;Acc:MGI:6121516]
Rnf145	6906.81	7064.16	4711.21	4876.08	0.543254	0.00112492	0.0189296	ring finger protein 145 [Source:MGI Symbol;Acc:MGI:1921565]
Gm35315	157.337	123.312	282.959	279.493	-1.0021	0.00114091	0.0191627	predicted gene, 35315 [Source:MGI Symbol;Acc:MGI:5594474]
Dph5	380.623	523.57	879.363	703.033	-0.808407	0.0011414	0.0191627	diphthamide biosynthesis 5 [Source:MGI Symbol;Acc:MGI:1916990]
Ghr	236.476	206.194	402.049	403.115	-0.862602	0.0011444	0.0191909	growth hormone receptor [Source:MGI Symbol;Acc:MGI:95708]
Prob1	758.42	542.775	396.333	332.167	0.836585	0.00114905	0.0192343	proline rich basic protein 1 [Source:MGI Symbol;Acc:MGI:2686460]
Aktip	4611.76	5805.77	3228.78	3579.66	0.613631	0.00114964	0.0192343	AKT interacting protein [Source:MGI Symbol;Acc:MGI:3693832]
Lmo4	2010.52	2728.02	978.446	1678.03	0.835376	0.00115598	0.0193181	LIM domain only 4 [Source:MGI Symbol;Acc:MGI:109360]
Gpr153	77.2553	159.699	41.9198	33.3242	1.65169	0.00116029	0.0193671	G protein-coupled receptor 153 [Source:MGI Symbol;Acc:MGI:1916157]
Acat1	1359.5	1535.33	2068.36	2386.44	-0.621834	0.00116157	0.0193671	acetyl-Coenzyme A acetyltransferase 1 [Source:MGI Symbol;Acc:MGI:87870]
Cmss1	547.382	582.194	855.545	972.851	-0.694633	0.0011631	0.0193704	cms small ribosomal subunit 1 [Source:MGI Symbol;Acc:MGI:1913747]
Sdcbp2	184.659	300.194	491.605	442.889	-0.948047	0.00116747	0.0194147	syndecan binding protein (syntenin) 2 [Source:MGI Symbol;Acc:MGI:2385156]
Fam102a	1802.31	1632.37	895.559	1224.39	0.696784	0.00116843	0.0194147	family with sequence similarity 102, member A [Source:MGI Symbol;Acc:MGI:2138935]
Fgf11	143.205	195.075	385.853	290.243	-1.00079	0.00117896	0.0195616	fibroblast growth factor 11 [Source:MGI Symbol;Acc:MGI:109167]
Socs3	531.365	507.398	273.431	322.492	0.802553	0.00117996	0.0195616	suppressor of cytokine signaling 3 [Source:MGI Symbol;Acc:MGI:1201791]
Smim3	708.487	886.431	1187.09	1398.54	-0.69709	0.00119647	0.0198127	small integral membrane protein 3 [Source:MGI Symbol;Acc:MGI:1917088]
Gbp3	24.4956	182.946	10.4799	26.8743	2.47881	0.00120394	0.0199137	guanylate binding protein 3 [Source:MGI Symbol;Acc:MGI:1926263]
Plekhs1	8043.97	5995.79	4704.54	4379.44	0.628139	0.00120532	0.0199138	pleckstrin homology domain containing, family S member 1 [Source:MGI Symbol;Acc:MGI:2443041]
Bspry	3600.85	4227.98	2378	2766.98	0.605725	0.00121006	0.0199694	B-box and SPRY domain containing [Source:MGI Symbol;Acc:MGI:2177191]
Cyth1	1023.16	1131.03	690.724	670.783	0.661734	0.00122201	0.0201438	cytohesin 1 [Source:MGI Symbol;Acc:MGI:1334257]
Adam11	164.874	134.43	62.8797	59.1235	1.29462	0.00123353	0.0203106	a disintegrin and metallopeptidase domain 11 [Source:MGI Symbol;Acc:MGI:1098667]
Cct4	8579.1	8582.31	13097.1	11839.8	-0.539137	0.00124151	0.020391	chaperonin containing Tcp1, subunit 4 (delta) [Source:MGI Symbol;Acc:MGI:104689]
Tmem64	627.463	417.441	975.588	847.079	-0.802279	0.00124154	0.020391	transmembrane protein 64 [Source:MGI Symbol;Acc:MGI:2140359]
Sema4c	553.977	710.56	361.082	373.016	0.78435	0.00124277	0.020391	sema domain, immunoglobulin domain (Ig), transmembrane domain (TM) and short cytoplasmic domain, (semaphorin) 4C [Source:MGI Symbol;Acc:MGI:109252]
Gm35551	23.5534	12.129	75.2651	66.6484	-1.98782	0.00124402	0.020391	predicted gene, 35551 [Source:MGI Symbol;Acc:MGI:5594710]
Kank3	207.27	355.785	128.618	131.147	1.11534	0.00124943	0.0204561	KN motif and ankyrin repeat domains 3 [Source:MGI Symbol;Acc:MGI:1098615]
Tsen15	382.508	487.183	689.771	785.806	-0.762912	0.00125081	0.0204561	tRNA splicing endonuclease subunit 15 [Source:MGI Symbol;Acc:MGI:1913887]
Hvcn1	318.442	149.592	87.6505	103.197	1.29615	0.00125725	0.0205384	hydrogen voltage-gated channel 1 [Source:MGI Symbol;Acc:MGI:1921346]
Myo9a	3397.35	3635.68	2228.42	2489.64	0.576056	0.00125943	0.0205509	myosin IXa [Source:MGI Symbol;Acc:MGI:107735]
C030006K11Rik	675.512	577.14	363.94	377.316	0.757341	0.00126554	0.0206275	RIKEN cDNA C030006K11 gene [Source:MGI Symbol;Acc:MGI:1925941]
Sgo1	1160.71	1348.35	1741.58	2242.39	-0.666932	0.00127483	0.0207556	shugoshin 1 [Source:MGI Symbol;Acc:MGI:1919665]
Pmepa1	1563.01	2097.31	241.992	608.435	2.10612	0.00128169	0.020844	prostate transmembrane protein, androgen induced 1 [Source:MGI Symbol;Acc:MGI:1929600]
Nuak1	1276.6	2116.52	958.439	1008.33	0.786611	0.00129047	0.0209633	NUAK family, SNF1-like kinase, 1 [Source:MGI Symbol;Acc:MGI:1925226]
Csf1	5115.81	6475.9	4241.52	2779.88	0.723005	0.00129325	0.020985	colony stimulating factor 1 (macrophage) [Source:MGI Symbol;Acc:MGI:1339753]
B330016D10Rik	151.684	171.828	46.6834	81.698	1.33742	0.0013014	0.0210937	RIKEN cDNA B330016D10 gene [Source:MGI Symbol;Acc:MGI:2444063]
Mtln	192.196	303.226	517.328	428.914	-0.93507	0.0013052	0.0211317	mitoregulin [Source:MGI Symbol;Acc:MGI:1915135]
Gm14276	580.357	459.893	273.431	313.892	0.825695	0.0013088	0.0211665	predicted gene 14276 [Source:MGI Symbol;Acc:MGI:3701955]
Inpp5j	296.773	225.398	145.767	97.8226	1.09813	0.00133943	0.0216378	inositol polyphosphate 5-phosphatase J [Source:MGI Symbol;Acc:MGI:2158663]
Rpl35	5580.28	8550.97	10387.5	12598.7	-0.701912	0.00134447	0.0216951	ribosomal protein L35 [Source:MGI Symbol;Acc:MGI:1913739]
Fads2	14138.7	15279.6	9756.83	10541.2	0.535386	0.00134996	0.0217595	fatty acid desaturase 2 [Source:MGI Symbol;Acc:MGI:1930079]
Snrpe	2290.34	3427.47	4144.34	5244.8	-0.715584	0.00135346	0.0217918	small nuclear ribonucleoprotein E [Source:MGI Symbol;Acc:MGI:98346]
Ptprb	15.0742	35.3764	0.952723	0	5.64674	0.00136421	0.0219406	protein tyrosine phosphatase, receptor type, B [Source:MGI Symbol;Acc:MGI:97809]
Tmem132a	5039.49	5554.09	3687.99	3539.89	0.55148	0.0013765	0.0221137	transmembrane protein 132A [Source:MGI Symbol;Acc:MGI:2147810]
Rab3ip	4254.69	4303.79	3015.37	2832.56	0.54936	0.00139305	0.0223549	RAB3A interacting protein [Source:MGI Symbol;Acc:MGI:105933]
Sms	1156.94	1348.35	1966.42	1864	-0.612766	0.00139569	0.0223726	spermine synthase [Source:MGI Symbol;Acc:MGI:109490]
Gdf11	2162.2	1595.98	1290.94	1000.8	0.713357	0.00141931	0.0227261	growth differentiation factor 11 [Source:MGI Symbol;Acc:MGI:1338027]
Sdhc	1237.97	1935.59	2479.94	2774.51	-0.727633	0.00142183	0.0227415	succinate dehydrogenase complex, subunit C, integral membrane protein [Source:MGI Symbol;Acc:MGI:1913302]
Rpl41	31800	46971.7	62868.3	60529.6	-0.647582	0.0014397	0.023002	ribosomal protein L41 [Source:MGI Symbol;Acc:MGI:1915195]
Cnih1	1749.55	2319.68	2918.19	3477.54	-0.652402	0.00146672	0.0234079	cornichon family AMPA receptor auxiliary protein 1 [Source:MGI Symbol;Acc:MGI:1277202]
Snrpa1	1791.95	1723.33	2569.49	2636.91	-0.566583	0.00147069	0.0234456	small nuclear ribonucleoprotein polypeptide A' [Source:MGI Symbol;Acc:MGI:1916231]
Hdgfl3	507.812	666.087	908.897	1027.67	-0.722422	0.00147656	0.0235134	HDGF like 3 [Source:MGI Symbol;Acc:MGI:1352760]
Fndc3b	4096.41	3563.92	2626.66	2539.09	0.568451	0.00147849	0.0235183	fibronectin type III domain containing 3B [Source:MGI Symbol;Acc:MGI:1919257]
Depdc1a	811.18	973.356	1391.93	1389.94	-0.640763	0.00149391	0.0237377	DEP domain containing 1a [Source:MGI Symbol;Acc:MGI:1923381]
Ppfibp1	4302.74	4264.37	2746.7	3081.95	0.555768	0.00150318	0.0238589	PTPRF interacting protein, binding protein 1 (liprin beta 1) [Source:MGI Symbol;Acc:MGI:1914783]
Alox12e	20.727	9.09678	0	0	6.32522	0.00150442	1	arachidonate lipoxygenase, epidermal [Source:MGI Symbol;Acc:MGI:1274790]
Cacnb3	2178.22	2178.17	1498.63	1422.19	0.576661	0.00150785	0.0238947	calcium channel, voltage-dependent, beta 3 subunit [Source:MGI Symbol;Acc:MGI:103307]
Zfp185	719.793	897.549	1255.69	1302.87	-0.661963	0.00150872	0.0238947	zinc finger protein 185 [Source:MGI Symbol;Acc:MGI:108095]
Gm14586	97.0401	91.9786	189.592	213.92	-1.09336	0.00151232	0.0239256	predicted gene 14586 [Source:MGI Symbol;Acc:MGI:3705507]
Mrpl50	1023.16	1076.45	1506.25	1709.21	-0.614775	0.00151464	0.0239363	mitochondrial ribosomal protein L50 [Source:MGI Symbol;Acc:MGI:107329]
Ppp1r2	4302.74	5070.95	6759.57	7047.53	-0.558761	0.00151988	0.0239929	protein phosphatase 1, regulatory inhibitor subunit 2 [Source:MGI Symbol;Acc:MGI:1914099]
Il17re	550.208	730.775	968.919	1144.85	-0.722714	0.00154581	0.0243758	interleukin 17 receptor E [Source:MGI Symbol;Acc:MGI:1889371]
Rpl35a	3908.93	6754.87	8176.26	9819.88	-0.755025	0.00155003	0.024407	ribosomal protein L35A [Source:MGI Symbol;Acc:MGI:1928894]
Nfic	1820.21	1613.16	2854.36	2378.92	-0.608164	0.00155114	0.024407	nuclear factor I/C [Source:MGI Symbol;Acc:MGI:109591]
Gm4332	869.593	1090.6	1393.83	1755.43	-0.683981	0.00155622	0.0244605	predicted gene 4332 [Source:MGI Symbol;Acc:MGI:3782515]
Rps18	19138.6	21592.7	27117.3	33303.8	-0.568905	0.0015778	0.0247498	ribosomal protein S18 [Source:MGI Symbol;Acc:MGI:98146]
Matk	131.899	132.409	35.2507	63.4234	1.42637	0.00157804	0.0247498	megakaryocyte-associated tyrosine kinase [Source:MGI Symbol;Acc:MGI:99259]
Tns3	4184.03	4508.97	2797.19	3113.12	0.556697	0.00158117	0.0247723	tensin 3 [Source:MGI Symbol;Acc:MGI:2443012]
Tspan18	336.343	610.495	725.975	1085.72	-0.936399	0.00160007	0.0250413	tetraspanin 18 [Source:MGI Symbol;Acc:MGI:1917186]
Nlgn2	1536.63	1302.86	1005.12	744.957	0.697703	0.0016106	0.0251791	neuroligin 2 [Source:MGI Symbol;Acc:MGI:2681835]
Epha4	573.762	500.323	953.675	795.48	-0.703678	0.00162634	0.0253978	Eph receptor A4 [Source:MGI Symbol;Acc:MGI:98277]
Zbtb18	5169.51	6273.75	3337.39	4158	0.610519	0.00162852	0.0254046	zinc finger and BTB domain containing 18 [Source:MGI Symbol;Acc:MGI:1353609]
Prss52	0	2.02151	29.5344	18.2746	-4.59919	0.00163703	0.0255099	protease, serine 52 [Source:MGI Symbol;Acc:MGI:1920632]
Rpl7a	7219.6	6777.1	9792.08	10345.5	-0.524772	0.00164073	0.0255403	ribosomal protein L7A [Source:MGI Symbol;Acc:MGI:1353472]
Mef2a	1822.09	1753.66	1090.87	1260.94	0.604807	0.00164627	0.025599	myocyte enhancer factor 2A [Source:MGI Symbol;Acc:MGI:99532]
Smap2	1708.09	1747.59	1235.68	1002.95	0.625911	0.00165405	0.0256926	small ArfGAP 2 [Source:MGI Symbol;Acc:MGI:1917030]
Ndufa6	3604.62	3995.51	2200.79	2794.93	0.605527	0.00166106	0.0257738	NADH:ubiquinone oxidoreductase subunit A6 [Source:MGI Symbol;Acc:MGI:1914380]
Uba7	357.07	714.603	305.824	211.77	1.04825	0.00166458	0.0258009	ubiquitin-like modifier activating enzyme 7 [Source:MGI Symbol;Acc:MGI:1349462]
Kndc1	20.727	26.2796	120.043	51.5987	-1.87243	0.00167325	0.025889	kinase non-catalytic C-lobe domain (KIND) containing 1 [Source:MGI Symbol;Acc:MGI:1923734]
Rpf2	1452.78	1388.78	2182.69	2053.2	-0.576017	0.00167382	0.025889	ribosome production factor 2 homolog [Source:MGI Symbol;Acc:MGI:1914489]
Tmem59l	61.2389	19.2043	7.62178	1.07497	3.18612	0.00167583	0.0258926	transmembrane protein 59-like [Source:MGI Symbol;Acc:MGI:1915187]
Cd79b	16.9585	37.3979	0	3.22492	4.12447	0.00169028	0.0260881	CD79B antigen [Source:MGI Symbol;Acc:MGI:96431]
Rps16	8528.23	11686.3	14628.1	16303	-0.613691	0.00169726	0.0261528	ribosomal protein S16 [Source:MGI Symbol;Acc:MGI:98118]
A730017L22Rik	264.741	259.764	136.239	133.297	0.960365	0.00169992	0.0261528	RIKEN cDNA A730017L22 gene [Source:MGI Symbol;Acc:MGI:3584452]
H2-DMb1	316.558	383.076	201.024	175.221	0.893772	0.00170133	0.0261528	histocompatibility 2, class II, locus Mb1 [Source:MGI Symbol;Acc:MGI:95922]
Eif2d	1064.62	1436.28	2088.37	1864	-0.660668	0.00170167	0.0261528	eukaryotic translation initiation factor 2D [Source:MGI Symbol;Acc:MGI:109342]
Gm53	1752.38	1712.22	1240.44	1009.4	0.622456	0.00172192	0.0264362	predicted gene 53 [Source:MGI Symbol;Acc:MGI:2684899]
Samd4b	3124.13	2765.42	1942.6	2032.77	0.567194	0.0017354	0.026615	sterile alpha motif domain containing 4B [Source:MGI Symbol;Acc:MGI:2448542]
Zfand1	359.896	452.818	592.593	822.355	-0.799711	0.0017424	0.0266813	zinc finger, AN1-type domain 1 [Source:MGI Symbol;Acc:MGI:1913611]
Alad	2295.05	2941.29	4140.53	3806.48	-0.602038	0.0017434	0.0266813	aminolevulinate, delta-, dehydratase [Source:MGI Symbol;Acc:MGI:96853]
Fhod1	1868.26	1476.71	1166.13	930.927	0.673361	0.00174612	0.0266949	formin homology 2 domain containing 1 [Source:MGI Symbol;Acc:MGI:2679008]
Msln	7124.44	5710.76	9257.6	9768.28	-0.567789	0.00176556	0.0269638	mesothelin [Source:MGI Symbol;Acc:MGI:1888992]
Dis3	2369.48	2127.64	3548.89	3130.32	-0.57071	0.00177238	0.0270395	DIS3 homolog, exosome endoribonuclease and 3'-5' exoribonuclease [Source:MGI Symbol;Acc:MGI:1919912]
Tspan12	2489.13	3158.6	1844.47	1868.3	0.605074	0.00177557	0.0270598	tetraspanin 12 [Source:MGI Symbol;Acc:MGI:1889818]
Pip5k1c	3682.81	3431.51	2276.05	2554.14	0.558814	0.00178245	0.0271137	phosphatidylinositol-4-phosphate 5-kinase, type 1 gamma [Source:MGI Symbol;Acc:MGI:1298224]
Eya1	2281.86	2795.74	1552.94	1771.56	0.611093	0.00178284	0.0271137	EYA transcriptional coactivator and phosphatase 1 [Source:MGI Symbol;Acc:MGI:109344]
Msrb3	365.549	411.377	585.924	715.932	-0.744488	0.00179803	0.0273162	methionine sulfoxide reductase B3 [Source:MGI Symbol;Acc:MGI:2443538]
Galr2	106.462	69.742	20.0072	33.3242	1.73021	0.00180396	0.0273777	galanin receptor 2 [Source:MGI Symbol;Acc:MGI:1337018]
Gpr137b-ps	621.811	409.355	817.436	961.026	-0.785447	0.00181083	0.0274533	G protein-coupled receptor 137B, pseudogene [Source:MGI Symbol;Acc:MGI:3710533]
Miip	349.533	349.721	531.619	646.059	-0.751527	0.00181485	0.0274856	migration and invasion inhibitory protein [Source:MGI Symbol;Acc:MGI:106506]
Rpl34-ps1	263.798	483.14	735.502	655.734	-0.898452	0.00182505	0.0276113	ribosomal protein L34, pseudogene 1 [Source:MGI Symbol;Acc:MGI:3704270]
Thsd7a	189.37	260.774	379.184	449.339	-0.880561	0.00182827	0.0276312	thrombospondin, type I, domain containing 7A [Source:MGI Symbol;Acc:MGI:2685683]
Nr2f6	2974.33	2862.45	1936.88	2046.75	0.55119	0.00184637	0.0278757	nuclear receptor subfamily 2, group F, member 6 [Source:MGI Symbol;Acc:MGI:1352453]
Spcs3	4057.79	4515.04	6224.14	6177.87	-0.53278	0.0018495	0.027894	signal peptidase complex subunit 3 homolog (S, cerevisiae) [Source:MGI Symbol;Acc:MGI:1923937]
Fxyd6	9.42137	44.4732	1.90545	1.07497	4.16053	0.00185906	0.0280092	FXYD domain-containing ion transport regulator 6 [Source:MGI Symbol;Acc:MGI:1890226]
Pxdc1	238.361	148.581	403.954	347.216	-0.956154	0.00186572	0.0280648	PX domain containing 1 [Source:MGI Symbol;Acc:MGI:1914145]
Rpl11	9585.3	11935	14831	17255.5	-0.576275	0.00186661	0.0280648	ribosomal protein L11 [Source:MGI Symbol;Acc:MGI:1914275]
Tmeff1	40.5119	20.2151	107.658	84.9229	-1.66224	0.00186983	0.0280842	transmembrane protein with EGF-like and two follistatin-like domains 1 [Source:MGI Symbol;Acc:MGI:1926810]
Wnt4	193.138	524.581	744.076	776.131	-1.08381	0.00187772	0.0281735	wingless-type MMTV integration site family, member 4 [Source:MGI Symbol;Acc:MGI:98957]
Slc6a19os	20.727	28.3011	0.952723	2.14995	4.00158	0.00188436	0.028244	solute carrier family 6 (neurotransmitter transporter), member 19, opposite strand [Source:MGI Symbol;Acc:MGI:1918640]
Spata20	83.8502	78.8388	22.8653	27.9493	1.6812	0.00188742	0.0282607	spermatogenesis associated 20 [Source:MGI Symbol;Acc:MGI:2183449]
Cetn3	1226.66	1807.23	2331.31	2524.04	-0.678615	0.00189421	0.0283332	centrin 3 [Source:MGI Symbol;Acc:MGI:1097706]
Arhgef17	6862.53	5826.99	4258.67	4419.22	0.54829	0.00191014	0.0285422	Rho guanine nucleotide exchange factor (GEF) 17 [Source:MGI Symbol;Acc:MGI:2673002]
Stk17b	293.947	401.269	570.681	626.71	-0.784835	0.00191544	0.028592	serine/threonine kinase 17b (apoptosis-inducing) [Source:MGI Symbol;Acc:MGI:2138162]
Rnf167	932.716	1361.49	704.062	683.683	0.724867	0.00192074	0.0286141	ring finger protein 167 [Source:MGI Symbol;Acc:MGI:1917760]
Mbd3	8641.28	8397.34	5898.31	6041.35	0.513067	0.00192086	0.0286141	methyl-CpG binding domain protein 3 [Source:MGI Symbol;Acc:MGI:1333812]
Rps3a1	18083.4	24984.8	29388.6	37796.1	-0.641512	0.00192314	0.0286188	ribosomal protein S3A1 [Source:MGI Symbol;Acc:MGI:1202063]
Efhd1	38.6276	37.3979	89.5559	122.547	-1.47875	0.00193415	0.0287532	EF hand domain containing 1 [Source:MGI Symbol;Acc:MGI:1921607]
Il18rap	36.7434	42.4516	82.8869	142.971	-1.51072	0.00193853	0.0287773	interleukin 18 receptor accessory protein [Source:MGI Symbol;Acc:MGI:1338888]
Sprr2b	0	8.08603	16.1963	68.7983	-3.40916	0.00193973	0.0287773	small proline-rich protein 2B [Source:MGI Symbol;Acc:MGI:1330352]
Tonsl	2456.15	1977.03	1557.7	1311.47	0.627568	0.00194312	0.0287982	tonsoku-like, DNA repair protein [Source:MGI Symbol;Acc:MGI:1919999]
Klf13	1435.82	1406.97	896.512	978.226	0.600861	0.00194859	0.0288499	Kruppel-like factor 13 [Source:MGI Symbol;Acc:MGI:1354948]
Arap2	3787.39	2900.86	2053.12	2313.34	0.615395	0.00195553	0.0289145	ArfGAP with RhoGAP domain, ankyrin repeat and PH domain 2 [Source:MGI Symbol;Acc:MGI:2684416]
Mindy1	1313.34	2321.7	941.29	1143.77	0.801898	0.00195693	0.0289145	MINDY lysine 48 deubiquitinase 1 [Source:MGI Symbol;Acc:MGI:1922257]
Mast1	218.576	140.495	68.596	85.9979	1.21827	0.00198075	0.0291947	microtubule associated serine/threonine kinase 1 [Source:MGI Symbol;Acc:MGI:1861901]
Rcan1	899.741	1294.78	706.92	613.81	0.731916	0.00198164	0.0291947	regulator of calcineurin 1 [Source:MGI Symbol;Acc:MGI:1890564]
Greb1l	692.471	749.979	486.841	386.99	0.722124	0.00198375	0.0291947	growth regulation by estrogen in breast cancer-like [Source:MGI Symbol;Acc:MGI:3576497]
Gm14321	233.65	101.075	66.6906	59.1235	1.41211	0.00198455	0.0291947	predicted gene 14321 [Source:MGI Symbol;Acc:MGI:3701951]
Atf6b	4939.63	3945.98	2932.48	3023.9	0.577136	0.00198594	0.0291947	activating transcription factor 6 beta [Source:MGI Symbol;Acc:MGI:105121]
Lgr4	1737.3	2308.56	1216.63	1370.59	0.645072	0.00200163	0.0293848	leucine-rich repeat-containing G protein-coupled receptor 4 [Source:MGI Symbol;Acc:MGI:1891468]
Plod3	3166.52	2760.37	2049.31	1962.9	0.562892	0.00200291	0.0293848	procollagen-lysine, 2-oxoglutarate 5-dioxygenase 3 [Source:MGI Symbol;Acc:MGI:1347008]
Galm	282.641	307.269	160.057	154.796	0.905419	0.00201188	0.0294633	galactose mutarotase [Source:MGI Symbol;Acc:MGI:2442420]
Dusp5	334.459	132.409	531.619	470.838	-1.10116	0.00201232	0.0294633	dual specificity phosphatase 5 [Source:MGI Symbol;Acc:MGI:2685183]
Mapk7	1285.08	1079.48	804.098	700.883	0.651628	0.00202719	0.0296512	mitogen-activated protein kinase 7 [Source:MGI Symbol;Acc:MGI:1346347]
Fam83h	4111.49	3395.12	2435.16	2613.26	0.57248	0.002031	0.0296771	family with sequence similarity 83, member H [Source:MGI Symbol;Acc:MGI:2145900]
Slc44a2	7995.92	8721.79	5452.43	6116.6	0.531152	0.00207107	0.0302322	solute carrier family 44, member 2 [Source:MGI Symbol;Acc:MGI:1915932]
Hagh	1989.79	2093.27	1311.9	1436.16	0.571373	0.00207895	0.0303169	hydroxyacyl glutathione hydrolase [Source:MGI Symbol;Acc:MGI:95745]
Kdm7a	541.729	526.603	360.129	239.719	0.831083	0.00208641	0.0303768	lysine (K)-specific demethylase 7A [Source:MGI Symbol;Acc:MGI:2443388]
Cebpd	439.978	416.43	283.911	145.121	0.994696	0.00208724	0.0303768	CCAAT/enhancer binding protein (C/EBP), delta [Source:MGI Symbol;Acc:MGI:103573]
Foxn1	1460.31	1500.97	2490.42	1998.38	-0.600367	0.00209465	0.0304393	forkhead box N1 [Source:MGI Symbol;Acc:MGI:102949]
Taok2	3638.53	2927.14	2377.04	1884.43	0.623434	0.00209572	0.0304393	TAO kinase 2 [Source:MGI Symbol;Acc:MGI:1915919]
Triobp	3729.92	4336.13	2777.19	2730.43	0.550356	0.00210376	0.0305255	TRIO and F-actin binding protein [Source:MGI Symbol;Acc:MGI:1349410]
Fbxw17	566.224	739.872	410.623	363.341	0.754094	0.00211387	0.0306416	F-box and WD-40 domain protein 17 [Source:MGI Symbol;Acc:MGI:1923584]
Hspa2	631.232	733.807	469.692	313.892	0.79926	0.002126	0.0307867	heat shock protein 2 [Source:MGI Symbol;Acc:MGI:96243]
Gm20796	0	0	28.5817	2.14995	-6.4239	0.00216511	1	predicted gene, 20796 [Source:MGI Symbol;Acc:MGI:5434152]
Ptov1	2325.19	2223.66	1710.14	1068.52	0.710568	0.00217591	0.0314782	prostate tumor over expressed gene 1 [Source:MGI Symbol;Acc:MGI:1933946]
Hspe1-rs1	97.9823	124.323	241.992	210.695	-1.02743	0.00218878	0.0316328	heat shock protein 1 (chaperonin 10), related sequence 1 [Source:MGI Symbol;Acc:MGI:1935159]
Mapk8ip1	2042.55	2294.41	1387.16	1523.24	0.575554	0.00219566	0.0317008	mitogen-activated protein kinase 8 interacting protein 1 [Source:MGI Symbol;Acc:MGI:1309464]
Lims1	3783.62	3768.09	5202.82	5639.31	-0.521724	0.00220614	0.0317884	LIM and senescent cell antigen-like domains 1 [Source:MGI Symbol;Acc:MGI:1195263]
Mypop	346.707	319.398	191.497	175.221	0.860701	0.00220665	0.0317884	Myb-related transcription factor, partner of profilin [Source:MGI Symbol;Acc:MGI:2446472]
Tra2b	4338.54	4900.13	6692.88	6608.94	-0.525917	0.00220912	0.0317884	transformer 2 beta [Source:MGI Symbol;Acc:MGI:106016]
Dennd11	424.904	294.129	645.946	595.535	-0.787343	0.00221177	0.0317884	DENN domain containing 11 [Source:MGI Symbol;Acc:MGI:2444256]
Bbs12	184.659	186.989	360.129	313.892	-0.859387	0.00221354	0.0317884	Bardet-Biedl syndrome 12 (human) [Source:MGI Symbol;Acc:MGI:2686651]
Hspbap1	472.011	458.882	723.116	757.856	-0.669671	0.00221484	0.0317884	Hspb associated protein 1 [Source:MGI Symbol;Acc:MGI:1913917]
Gm6331	18.8427	25.2688	0.952723	0	5.45423	0.00221807	0.0318033	predicted gene 6331 [Source:MGI Symbol;Acc:MGI:3643973]
Rpl27	11371.6	13265.1	17051.8	18480.9	-0.528348	0.00222781	0.0319115	ribosomal protein L27 [Source:MGI Symbol;Acc:MGI:98036]
Sorcs2	49.9333	290.086	39.0616	54.8237	1.85713	0.00224378	0.0321085	sortilin-related VPS10 domain containing receptor 2 [Source:MGI Symbol;Acc:MGI:1932289]
Sec1	19.7849	24.2581	0	1.07497	5.43383	0.00224965	0.032161	secretory blood group 1 [Source:MGI Symbol;Acc:MGI:1928893]
Btn1a1	40.5119	54.5807	106.705	138.672	-1.36806	0.00226251	0.0323129	butyrophilin, subfamily 1, member A1 [Source:MGI Symbol;Acc:MGI:103118]
Kif21a	267.567	230.452	442.063	420.315	-0.791837	0.00227343	0.0324371	kinesin family member 21A [Source:MGI Symbol;Acc:MGI:109188]
Zfp629	1324.64	1189.66	790.76	854.604	0.612075	0.00227645	0.0324483	zinc finger protein 629 [Source:MGI Symbol;Acc:MGI:2444524]
Spint2	14506.1	16200.4	10091.2	11282.9	0.522694	0.00228238	0.0325009	serine protease inhibitor, Kunitz type 2 [Source:MGI Symbol;Acc:MGI:1338031]
Rpl23	12587.9	14582.1	17873.1	22234.8	-0.561855	0.00229807	0.0326924	ribosomal protein L23 [Source:MGI Symbol;Acc:MGI:1929455]
Elovl6	6119.18	6870.09	4403.48	4622.39	0.525185	0.00230495	0.0327582	ELOVL family member 6, elongation of long chain fatty acids (yeast) [Source:MGI Symbol;Acc:MGI:2156528]
Rpl9-ps4	488.027	592.302	850.781	868.579	-0.67073	0.00231086	0.0327874	ribosomal protein L9, pseudogene 4 [Source:MGI Symbol;Acc:MGI:3704410]
Npm3	2030.31	2049.81	3283.08	2749.78	-0.564398	0.00231151	0.0327874	nucleoplasmin 3 [Source:MGI Symbol;Acc:MGI:894653]
Arl6ip5	1064.62	1307.92	1886.39	1727.48	-0.607455	0.00232268	0.0329137	ADP-ribosylation factor-like 6 interacting protein 5 [Source:MGI Symbol;Acc:MGI:1929501]
Farsb	2031.25	2106.41	2933.43	3065.82	-0.535955	0.00233738	0.0330897	phenylalanyl-tRNA synthetase, beta subunit [Source:MGI Symbol;Acc:MGI:1346035]
Sord	32.0327	48.5162	88.6032	136.522	-1.48329	0.00234142	0.0331147	sorbitol dehydrogenase [Source:MGI Symbol;Acc:MGI:98266]
Tprn	3880.66	3955.08	2570.45	2846.53	0.532686	0.00235321	0.0332485	taperin [Source:MGI Symbol;Acc:MGI:2139535]
Ints3	5088.48	4514.03	3442.19	3177.62	0.536592	0.00235545	0.0332485	integrator complex subunit 3 [Source:MGI Symbol;Acc:MGI:2140050]
Dclre1b	871.477	1095.66	578.303	653.584	0.675344	0.00236061	0.0332889	DNA cross-link repair 1B [Source:MGI Symbol;Acc:MGI:2156057]
Gm45855	1235.14	1235.14	1934.98	1737.16	-0.572097	0.00237026	0.0333926	predicted gene 45855 [Source:MGI Symbol;Acc:MGI:5804970]
Cdk20	79.1395	100.065	197.214	182.746	-1.08555	0.00238689	0.0335943	cyclin-dependent kinase 20 [Source:MGI Symbol;Acc:MGI:2145349]
Nav1	1261.52	1253.33	901.275	715.932	0.636392	0.00239862	0.0336986	neuron navigator 1 [Source:MGI Symbol;Acc:MGI:2183683]
Bphl	181.832	331.527	480.172	492.338	-0.922935	0.00239893	0.0336986	biphenyl hydrolase-like (serine hydrolase, breast epithelial mucin-associated antigen) [Source:MGI Symbol;Acc:MGI:1915271]
Rps24	12624.6	18426	21814.5	26445.4	-0.636212	0.00241295	0.0338444	ribosomal protein S24 [Source:MGI Symbol;Acc:MGI:98147]
Ajuba	6848.4	5441.9	3618.44	4504.14	0.597685	0.00241397	0.0338444	ajuba LIM protein [Source:MGI Symbol;Acc:MGI:1341886]
Gm14296	32.0327	23.2473	153.388	46.2239	-1.85373	0.00241823	0.0338715	predicted gene 14296 [Source:MGI Symbol;Acc:MGI:3708667]
Nxt2	557.745	776.259	965.108	1241.59	-0.726199	0.00243111	0.0340191	nuclear transport factor 2-like export factor 2 [Source:MGI Symbol;Acc:MGI:2147914]
Gpx2	24.4956	54.5807	4.76361	7.52481	2.69162	0.002436	0.0340549	glutathione peroxidase 2 [Source:MGI Symbol;Acc:MGI:106609]
Itga3	30862.5	20254.5	16190.6	16745.9	0.634139	0.00244444	0.03414	integrin alpha 3 [Source:MGI Symbol;Acc:MGI:96602]
Nfat5	5554.84	4713.14	3531.74	3535.59	0.538969	0.00244863	0.0341657	nuclear factor of activated T cells 5 [Source:MGI Symbol;Acc:MGI:1859333]
Trpv3	159.221	47.5054	28.5817	30.0993	1.81878	0.00246236	0.0343243	transient receptor potential cation channel, subfamily V, member 3 [Source:MGI Symbol;Acc:MGI:2181407]
Nudt19	502.159	605.441	812.672	963.176	-0.681059	0.00247376	0.0344502	nudix (nucleoside diphosphate linked moiety X)-type motif 19 [Source:MGI Symbol;Acc:MGI:94203]
Spsb1	399.466	442.71	258.188	227.894	0.792065	0.00248223	0.034535	splA/ryanodine receptor domain and SOCS box containing 1 [Source:MGI Symbol;Acc:MGI:1921896]
Snx5	5845.96	6495.1	8591.65	9020.1	-0.513085	0.00248749	0.0345751	sorting nexin 5 [Source:MGI Symbol;Acc:MGI:1916428]
Sumo3	5823.35	6144.37	4219.61	4190.25	0.508974	0.0024926	0.0345899	small ubiquitin-like modifier 3 [Source:MGI Symbol;Acc:MGI:1336201]
Edn2	14.1321	69.742	100.036	191.345	-1.79985	0.00249331	0.0345899	endothelin 2 [Source:MGI Symbol;Acc:MGI:95284]
Sh3tc2	1989.79	1984.11	1380.49	1327.59	0.553206	0.00252048	0.0349335	SH3 domain and tetratricopeptide repeats 2 [Source:MGI Symbol;Acc:MGI:2444417]
Sema4b	1218.18	1511.08	923.188	841.704	0.628521	0.00253134	0.0350279	sema domain, immunoglobulin domain (Ig), transmembrane domain (TM) and short cytoplasmic domain, (semaphorin) 4B [Source:MGI Symbol;Acc:MGI:107559]
Fzd8	195.022	147.57	73.3596	81.698	1.14514	0.00253211	0.0350279	frizzled class receptor 8 [Source:MGI Symbol;Acc:MGI:108460]
Gm5043	14.1321	12.129	0	0	6.14059	0.00255101	1	predicted gene 5043 [Source:MGI Symbol;Acc:MGI:3646551]
Csdc2	423.02	240.559	736.455	513.837	-0.913587	0.00255579	0.0353219	cold shock domain containing C2, RNA binding [Source:MGI Symbol;Acc:MGI:2146027]
Acpp	0	2.02151	29.5344	15.0496	-4.498	0.00258466	0.0356869	acid phosphatase, prostate [Source:MGI Symbol;Acc:MGI:1928480]
Dmd	834.734	806.581	513.517	537.487	0.643303	0.00259843	0.035843	dystrophin, muscular dystrophy [Source:MGI Symbol;Acc:MGI:94909]
Arhgap32	2364.76	2367.18	1680.6	1564.09	0.54423	0.00260245	0.0358489	Rho GTPase activating protein 32 [Source:MGI Symbol;Acc:MGI:2450166]
Mab21l4	33.9169	121.29	141.003	313.892	-1.55288	0.00260379	0.0358489	mab-21-like 4 [Source:MGI Symbol;Acc:MGI:1919124]
Arhgef37	163.932	257.742	83.8396	109.647	1.12482	0.0026129	0.0359404	Rho guanine nucleotide exchange factor (GEF) 37 [Source:MGI Symbol;Acc:MGI:3045339]
Bok	2886.71	3044.39	1348.1	2271.42	0.712942	0.00263427	0.0362	BCL2-related ovarian killer [Source:MGI Symbol;Acc:MGI:1858494]
Rac3	602.026	647.893	343.933	418.165	0.714492	0.00263867	0.0362188	Rac family small GTPase 3 [Source:MGI Symbol;Acc:MGI:2180784]
Cnot6l	2019	2401.55	3214.49	3267.92	-0.552409	0.00264062	0.0362188	CCR4-NOT transcription complex, subunit 6-like [Source:MGI Symbol;Acc:MGI:2443154]
Cald1	6136.14	5899.77	7834.24	9704.86	-0.543151	0.00264771	0.0362818	caldesmon 1 [Source:MGI Symbol;Acc:MGI:88250]
Rnf43	73.4867	142.516	37.1562	37.6241	1.52916	0.00265278	0.0363079	ring finger protein 43 [Source:MGI Symbol;Acc:MGI:2442609]
Arhgap9	135.668	122.301	36.2035	64.4984	1.36203	0.00265461	0.0363079	Rho GTPase activating protein 9 [Source:MGI Symbol;Acc:MGI:2143764]
Rbm15b	4221.72	3678.13	2685.72	2765.91	0.535225	0.00265966	0.0363429	RNA binding motif protein 15B [Source:MGI Symbol;Acc:MGI:1923598]
Nisch	10233.5	9361.6	7284.52	6373.52	0.520698	0.00266489	0.0363801	nischarin [Source:MGI Symbol;Acc:MGI:1928323]
Ifit1bl1	249.666	1283.66	97.1777	66.6484	3.22598	0.00267297	0.0364562	interferon induced protein with tetratricpeptide repeats 1B like 1 [Source:MGI Symbol;Acc:MGI:3650685]
Cfl2	2436.37	2423.79	3506.97	3457.11	-0.518941	0.00268375	0.0365689	cofilin 2, muscle [Source:MGI Symbol;Acc:MGI:101763]
Crocc2	2.82641	3.03226	24.7708	30.0993	-3.22745	0.00269915	0.0367293	ciliary rootlet coiled-coil, rootletin family member 2 [Source:MGI Symbol;Acc:MGI:3045962]
Reep4	1228.55	1331.16	1759.68	2068.25	-0.580461	0.00270057	0.0367293	receptor accessory protein 4 [Source:MGI Symbol;Acc:MGI:1919799]
Rplp1	14865	19103.2	22932	27621.4	-0.573624	0.00271109	0.0368379	ribosomal protein, large, P1 [Source:MGI Symbol;Acc:MGI:1927099]
Gcnt1	1684.54	2924.11	1276.65	1470.56	0.746332	0.00272834	0.0370197	glucosaminyl (N-acetyl) transferase 1, core 2 [Source:MGI Symbol;Acc:MGI:95676]
Ereg	24.4956	7.07527	65.7379	65.5734	-2.0494	0.0027297	0.0370197	epiregulin [Source:MGI Symbol;Acc:MGI:107508]
Ahcyl2	1877.68	1615.18	1266.17	1008.33	0.618544	0.00273211	0.0370197	S-adenosylhomocysteine hydrolase-like 2 [Source:MGI Symbol;Acc:MGI:1921590]
Ptp4a1	721.677	349.721	302.013	239.719	0.983764	0.00275148	0.0372474	protein tyrosine phosphatase 4a1 [Source:MGI Symbol;Acc:MGI:1277096]
Nsmce1	540.787	930.904	1231.87	1269.54	-0.765798	0.0027574	0.037276	NSE1 homolog, SMC5-SMC6 complex component [Source:MGI Symbol;Acc:MGI:1914961]
Adipor2	5941.12	5727.94	3974.76	4236.47	0.507079	0.00275872	0.037276	adiponectin receptor 2 [Source:MGI Symbol;Acc:MGI:93830]
Iqcb1	249.666	273.914	403.002	498.788	-0.783994	0.0027714	0.0374126	IQ calmodulin-binding motif containing 1 [Source:MGI Symbol;Acc:MGI:2443764]
Ttc39a	74.4288	92.9893	148.625	221.445	-1.14384	0.00278026	0.0374974	tetratricopeptide repeat domain 39A [Source:MGI Symbol;Acc:MGI:2444350]
Acsf2	930.832	904.624	1332.86	1409.29	-0.579026	0.00278437	0.037518	acyl-CoA synthetase family member 2 [Source:MGI Symbol;Acc:MGI:2388287]
Sort1	501.217	1014.8	451.59	343.992	0.92908	0.00280494	0.0377603	sortilin 1 [Source:MGI Symbol;Acc:MGI:1338015]
Ninj1	1544.16	1359.46	963.202	972.851	0.58488	0.00280803	0.0377668	ninjurin 1 [Source:MGI Symbol;Acc:MGI:1196617]
Ckap2l	3391.69	3683.19	5295.23	4842.76	-0.519087	0.00283322	0.0380704	cytoskeleton associated protein 2-like [Source:MGI Symbol;Acc:MGI:1917716]
Sfn	1360.45	943.033	2062.64	1638.26	-0.683974	0.00284393	0.0381728	stratifin [Source:MGI Symbol;Acc:MGI:1891831]
D630033A02Rik	104.577	48.5162	23.8181	19.3495	1.8257	0.00284609	0.0381728	RIKEN cDNA D630033A02 gene [Source:MGI Symbol;Acc:MGI:3028060]
2410006H16Rik	957.211	1134.07	1216.63	2563.81	-0.853846	0.00285451	0.0382504	RIKEN cDNA 2410006H16 gene [Source:MGI Symbol;Acc:MGI:1916471]
Mpp6	3472.72	2986.78	2218.89	2220.9	0.541005	0.00288018	0.0385589	membrane protein, palmitoylated 6 (MAGUK p55 subfamily member 6) [Source:MGI Symbol;Acc:MGI:1927340]
Inhbb	293.005	163.742	426.82	437.514	-0.918825	0.002886	0.0385697	inhibin beta-B [Source:MGI Symbol;Acc:MGI:96571]
Tmem62	1821.15	1540.39	920.33	1231.92	0.643912	0.0028863	0.0385697	transmembrane protein 62 [Source:MGI Symbol;Acc:MGI:2139461]
Atp10b	36.7434	97.0323	9.52723	21.4995	2.11495	0.00290266	0.0387527	ATPase, class V, type 10B [Source:MGI Symbol;Acc:MGI:2442688]
Tomm5	975.112	1143.16	1637.73	1540.44	-0.585596	0.00290878	0.0387679	translocase of outer mitochondrial membrane 5 [Source:MGI Symbol;Acc:MGI:1915762]
Nfrkb	1882.39	1509.06	1192.81	1019.07	0.61648	0.00290912	0.0387679	nuclear factor related to kappa B binding protein [Source:MGI Symbol;Acc:MGI:2442410]
Lpgat1	4181.21	4917.32	6721.46	6375.67	-0.525629	0.00291912	0.0388617	lysophosphatidylglycerol acyltransferase 1 [Source:MGI Symbol;Acc:MGI:2446186]
Slc39a6	2315.77	1675.83	1352.87	1215.8	0.635968	0.00292151	0.0388617	solute carrier family 39 (metal ion transporter), member 6 [Source:MGI Symbol;Acc:MGI:2147279]
Cyb5r3	6105.05	7229.92	4485.42	4761.06	0.528235	0.00292881	0.038878	cytochrome b5 reductase 3 [Source:MGI Symbol;Acc:MGI:94893]
Bpgm	1318.05	1718.28	1039.42	918.027	0.632901	0.00292897	0.038878	2,3-bisphosphoglycerate mutase [Source:MGI Symbol;Acc:MGI:1098242]
Cacybp	3499.1	3968.22	6137.44	4891.13	-0.562738	0.00293076	0.038878	calcyclin binding protein [Source:MGI Symbol;Acc:MGI:1270839]
Rpl7	27453.9	37365.5	43476.5	54973.1	-0.602961	0.00293524	0.0389019	ribosomal protein L7 [Source:MGI Symbol;Acc:MGI:98073]
Parpbp	817.775	859.141	1305.23	1213.65	-0.587184	0.00294313	0.038971	PARP1 binding protein [Source:MGI Symbol;Acc:MGI:1922567]
Otud3	791.395	594.323	440.158	399.89	0.722106	0.00294683	0.0389845	OTU domain containing 3 [Source:MGI Symbol;Acc:MGI:1920412]
Ncl	37745.8	31831.7	50745.8	48328.7	-0.509888	0.00295949	0.0390904	nucleolin [Source:MGI Symbol;Acc:MGI:97286]
Zfp319	1133.39	1109.81	729.785	756.781	0.593708	0.00296021	0.0390904	zinc finger protein 319 [Source:MGI Symbol;Acc:MGI:1890618]
Ppbp	5770.59	8333.66	10173.2	11320.5	-0.607827	0.00296886	0.039169	pro-platelet basic protein [Source:MGI Symbol;Acc:MGI:1888712]
Emd	1462.2	1630.35	2194.12	2328.39	-0.548366	0.00300655	0.0396074	emerin [Source:MGI Symbol;Acc:MGI:108117]
Iffo2	2753.87	2341.92	1944.51	1041.65	0.770514	0.00300754	0.0396074	intermediate filament family orphan 2 [Source:MGI Symbol;Acc:MGI:2140675]
Map3k10	1953.05	1480.75	1149.94	1087.87	0.617808	0.0030321	0.0398947	mitogen-activated protein kinase kinase kinase 10 [Source:MGI Symbol;Acc:MGI:1346879]
Lrfn4	3407.71	2916.02	1932.12	2328.39	0.570033	0.00304012	0.0399642	leucine rich repeat and fibronectin type III domain containing 4 [Source:MGI Symbol;Acc:MGI:2385612]
Ermp1	9677.63	10199.5	6605.23	7415.17	0.503627	0.00304545	0.039998	endoplasmic reticulum metallopeptidase 1 [Source:MGI Symbol;Acc:MGI:106250]
Tmem63b	2788.73	2319.68	1751.1	1717.81	0.558466	0.0030605	0.0401594	transmembrane protein 63b [Source:MGI Symbol;Acc:MGI:2387609]
Lurap1l	447.515	404.301	287.722	169.846	0.894494	0.00310877	0.040756	leucine rich adaptor protein 1-like [Source:MGI Symbol;Acc:MGI:106510]
Nsa2	3154.28	3488.11	4461.6	5127.62	-0.529678	0.00312018	0.0408688	NSA2 ribosome biogenesis homolog [Source:MGI Symbol;Acc:MGI:1913883]
Lgr6	518.175	656.99	279.148	399.89	0.792319	0.00312433	0.0408862	leucine-rich repeat-containing G protein-coupled receptor 6 [Source:MGI Symbol;Acc:MGI:2441805]
Whrn	566.224	418.452	325.831	218.22	0.854733	0.00312869	0.0409065	whirlin [Source:MGI Symbol;Acc:MGI:2682003]
Fcamr	0	0	23.8181	3.22492	-6.23931	0.00313294	1	Fc receptor, IgA, IgM, high affinity [Source:MGI Symbol;Acc:MGI:1927803]
Ptpn22	435.267	696.409	826.01	1129.8	-0.789473	0.00313734	0.0409827	protein tyrosine phosphatase, non-receptor type 22 (lymphoid) [Source:MGI Symbol;Acc:MGI:107170]
Acyp1	186.543	185.979	293.439	380.541	-0.854504	0.00315108	0.0411253	acylphosphatase 1, erythrocyte (common) type [Source:MGI Symbol;Acc:MGI:1913454]
Gdpd1	868.651	813.657	1206.15	1320.07	-0.586268	0.00317148	0.0413544	glycerophosphodiester phosphodiesterase domain containing 1 [Source:MGI Symbol;Acc:MGI:1913819]
Asap1	2927.22	2673.44	1950.22	1934.95	0.527659	0.00317654	0.0413833	ArfGAP with SH3 domain, ankyrin repeat and PH domain1 [Source:MGI Symbol;Acc:MGI:1342335]
Thtpa	624.637	659.011	391.569	414.94	0.670653	0.00318329	0.0414341	thiamine triphosphatase [Source:MGI Symbol;Acc:MGI:2446078]
Lypla1	1180.5	1695.03	2075.98	2425.14	-0.64659	0.00319589	0.041537	lysophospholipase 1 [Source:MGI Symbol;Acc:MGI:1344588]
Setd1a	1885.22	1346.32	1108.02	939.527	0.658249	0.00319691	0.041537	SET domain containing 1A [Source:MGI Symbol;Acc:MGI:2446244]
Trim21	114.941	247.635	78.1232	72.0232	1.27022	0.00320732	0.0416057	tripartite motif-containing 21 [Source:MGI Symbol;Acc:MGI:106657]
Dnajc19	814.949	1058.26	1350.96	1546.89	-0.629593	0.00320792	0.0416057	DnaJ heat shock protein family (Hsp40) member C19 [Source:MGI Symbol;Acc:MGI:1914963]
Secisbp2	1344.43	1187.64	879.363	795.48	0.596148	0.00321578	0.041638	SECIS binding protein 2 [Source:MGI Symbol;Acc:MGI:1922670]
Cdkn3	444.689	570.065	694.535	1011.55	-0.749317	0.00321614	0.041638	cyclin-dependent kinase inhibitor 3 [Source:MGI Symbol;Acc:MGI:1919641]
Map3k12	891.262	834.882	609.742	479.438	0.663606	0.00322677	0.0417384	mitogen-activated protein kinase kinase kinase 12 [Source:MGI Symbol;Acc:MGI:1346881]
Rps17	8423.65	10857.5	12848.4	15877.4	-0.575154	0.00323333	0.0417862	ribosomal protein S17 [Source:MGI Symbol;Acc:MGI:1309526]
Clstn1	6249.2	6373.81	9394.8	8428.87	-0.497783	0.00324273	0.0418413	calsyntenin 1 [Source:MGI Symbol;Acc:MGI:1929895]
Dynlt3	846.039	1380.69	1704.42	1938.18	-0.71031	0.00324385	0.0418413	dynein light chain Tctex-type 3 [Source:MGI Symbol;Acc:MGI:1914367]
Gm9118	846.039	960.216	1330.95	1372.74	-0.582059	0.00324623	0.0418413	predicted gene 9118 [Source:MGI Symbol;Acc:MGI:3648185]
Hs1bp3	542.671	866.216	1111.83	1217.95	-0.726062	0.00325174	0.0418751	HCLS1 binding protein 3 [Source:MGI Symbol;Acc:MGI:1913224]
mt-Tp	737.693	698.431	967.013	1288.89	-0.650968	0.00325719	0.0419082	mitochondrially encoded tRNA proline [Source:MGI Symbol;Acc:MGI:102478]
Vrk2	194.08	223.377	338.216	395.59	-0.81369	0.00326163	0.0419283	vaccinia related kinase 2 [Source:MGI Symbol;Acc:MGI:1917172]
Pif1	620.868	665.076	1004.17	954.577	-0.607343	0.00327645	0.0420815	PIF1 5'-to-3' DNA helicase [Source:MGI Symbol;Acc:MGI:2143057]
Nupr1	5242.99	5063.88	275.337	1274.92	2.7332	0.00328492	0.0421531	nuclear protein transcription regulator 1 [Source:MGI Symbol;Acc:MGI:1891834]
9330020H09Rik	47.1069	45.4839	12.3854	7.52481	2.21056	0.00329849	0.0422898	RIKEN cDNA 9330020H09 gene [Source:MGI Symbol;Acc:MGI:3704457]
D930048N14Rik	402.293	392.172	184.828	262.294	0.831091	0.00330813	0.0423761	RIKEN cDNA D930048N14 gene [Source:MGI Symbol;Acc:MGI:2144709]
Pafah2	1128.68	1104.75	806.956	637.459	0.628157	0.00333323	0.0426601	platelet-activating factor acetylhydrolase 2 [Source:MGI Symbol;Acc:MGI:2140321]
Stk10	1104.18	931.915	1681.56	1411.44	-0.603243	0.00333867	0.0426922	serine/threonine kinase 10 [Source:MGI Symbol;Acc:MGI:1099439]
Nup37	1104.18	1178.54	1624.39	1726.41	-0.553737	0.00341184	0.0435597	nucleoporin 37 [Source:MGI Symbol;Acc:MGI:1919964]
Gm7730	385.334	168.796	592.593	504.163	-0.983924	0.00341251	0.0435597	predicted gene 7730 [Source:MGI Symbol;Acc:MGI:3647355]
Angpt1	1.88427	9.09678	31.4398	41.924	-2.75105	0.00341832	0.0435955	angiopoietin 1 [Source:MGI Symbol;Acc:MGI:108448]
Keg1	16.9585	8.08603	0	0	6.07314	0.00341849	1	kidney expressed gene 1 [Source:MGI Symbol;Acc:MGI:1928492]
Rps6	14478.8	18632.2	22184.1	26608.8	-0.559366	0.00342541	0.0436277	ribosomal protein S6 [Source:MGI Symbol;Acc:MGI:98159]
Rps7-ps3	2735.02	4287.62	4910.33	6283.22	-0.672629	0.00342783	0.0436277	ribosomal protein S7, pseudogene 3 [Source:MGI Symbol;Acc:MGI:3648396]
Septin7	4706.92	5553.08	7602.73	7085.15	-0.517677	0.0034317	0.0436277	septin 7 [Source:MGI Symbol;Acc:MGI:1335094]
Bid	2078.35	2142.8	1416.7	1498.51	0.534119	0.00343297	0.0436277	BH3 interacting domain death agonist [Source:MGI Symbol;Acc:MGI:108093]
Paqr7	714.14	872.28	437.3	547.162	0.688871	0.00343858	0.0436277	progestin and adipoQ receptor family member VII [Source:MGI Symbol;Acc:MGI:1919154]
Erich1	429.615	476.065	260.093	281.643	0.741632	0.00343884	0.0436277	glutamate rich 1 [Source:MGI Symbol;Acc:MGI:3588201]
4933415A04Rik	44.2804	49.5269	10.4799	10.7497	2.14371	0.00345117	0.043746	RIKEN cDNA 4933415A04 gene [Source:MGI Symbol;Acc:MGI:1922977]
Rps15a	6823.9	9285.79	10778.1	13630.7	-0.599478	0.00345855	0.0438012	ribosomal protein S15A [Source:MGI Symbol;Acc:MGI:2389091]
Wdr81	811.18	965.27	538.288	599.835	0.642484	0.00346315	0.0438213	WD repeat domain 81 [Source:MGI Symbol;Acc:MGI:2681828]
Gm44126	29.2063	44.4732	146.719	68.7983	-1.55273	0.00347746	0.0439641	predicted gene, 44126 [Source:MGI Symbol;Acc:MGI:5690518]
S100a11	8059.98	11779.3	14186	15913.9	-0.601429	0.00348563	0.0440292	S100 calcium binding protein A11 [Source:MGI Symbol;Acc:MGI:1338798]
Spaca6	1171.08	818.71	714.542	399.89	0.83541	0.00353088	0.0445357	sperm acrosome associated 6 [Source:MGI Symbol;Acc:MGI:1922452]
Syn3	245.898	242.581	139.097	118.247	0.923516	0.00353186	0.0445357	synapsin III [Source:MGI Symbol;Acc:MGI:1351334]
Pgs1	4115.26	3301.12	2533.29	2542.31	0.547226	0.00353508	0.0445377	phosphatidylglycerophosphate synthase 1 [Source:MGI Symbol;Acc:MGI:1921701]
Neil3	298.658	350.731	501.132	567.586	-0.718779	0.00355495	0.0447493	nei like 3 (E, coli) [Source:MGI Symbol;Acc:MGI:2384588]
Eef2kmt	260.972	335.57	453.496	562.211	-0.767831	0.00356327	0.0448152	eukaryotic elongation factor 2 lysine methyltransferase [Source:MGI Symbol;Acc:MGI:1917761]
Aqp2	10.3635	14.1505	0	0	6.04042	0.00357093	1	aquaporin 2 [Source:MGI Symbol;Acc:MGI:1096865]
Ifit1	452.226	1834.52	196.261	149.421	2.72554	0.00358412	0.0450385	interferon-induced protein with tetratricopeptide repeats 1 [Source:MGI Symbol;Acc:MGI:99450]
Lin7c	4243.39	4145.1	5790.65	5981.15	-0.488825	0.00359297	0.0451107	lin-7 homolog C (C, elegans) [Source:MGI Symbol;Acc:MGI:1330839]
Ipo5	4332.89	3836.82	6019.3	5596.31	-0.507696	0.00362336	0.0454515	importin 5 [Source:MGI Symbol;Acc:MGI:1917822]
Capsl	25.4377	31.3334	94.3195	72.0232	-1.55328	0.00362636	0.0454515	calcyphosine-like [Source:MGI Symbol;Acc:MGI:1922818]
Rpl27a	11271.7	13666.4	16984.2	18685.2	-0.516342	0.00368586	0.0461263	ribosomal protein L27A [Source:MGI Symbol;Acc:MGI:1347076]
Scand1	1844.7	2056.88	1174.71	1441.54	0.57685	0.00368655	0.0461263	SCAN domain-containing 1 [Source:MGI Symbol;Acc:MGI:1343132]
Ndufc2	794.222	908.667	1271.88	1273.84	-0.580293	0.00369081	0.0461398	NADH:ubiquinone oxidoreductase subunit C2 [Source:MGI Symbol;Acc:MGI:1344370]
Nat14	162.99	75.8065	37.1562	49.4488	1.4668	0.00369414	0.0461419	N-acetyltransferase 14 [Source:MGI Symbol;Acc:MGI:3039561]
Tmem131l	1103.24	1064.32	774.563	647.134	0.60798	0.00370251	0.0461851	transmembrane 131 like [Source:MGI Symbol;Acc:MGI:2443399]
Dsc2	1270	1078.47	1738.72	1729.63	-0.562344	0.00370395	0.0461851	desmocollin 2 [Source:MGI Symbol;Acc:MGI:103221]
mt-Tl1	35.8012	20.2151	72.4069	97.8226	-1.5993	0.00371928	0.0463036	mitochondrially encoded tRNA leucine 1 [Source:MGI Symbol;Acc:MGI:102482]
Agps	4707.86	5031.53	6791.96	6857.26	-0.486935	0.00371983	0.0463036	alkylglycerone phosphate synthase [Source:MGI Symbol;Acc:MGI:2443065]
Pkn3	1311.46	1021.87	783.138	728.832	0.626011	0.00372791	0.0463645	protein kinase N3 [Source:MGI Symbol;Acc:MGI:2388285]
Tmem140	244.014	225.398	115.279	131.147	0.930768	0.00373467	0.0464089	transmembrane protein 140 [Source:MGI Symbol;Acc:MGI:1915737]
Slc7a1	17347.6	14493.2	8558.31	12399.8	0.603452	0.00378188	0.0469341	solute carrier family 7 (cationic amino acid transporter, y+ system), member 1 [Source:MGI Symbol;Acc:MGI:88117]
Smad1	749.941	804.56	1288.08	1071.75	-0.60267	0.00378549	0.0469341	SMAD family member 1 [Source:MGI Symbol;Acc:MGI:109452]
Golm1	9348.83	9108.91	5955.47	7046.45	0.505583	0.00378662	0.0469341	golgi membrane protein 1 [Source:MGI Symbol;Acc:MGI:1917329]
Tmem41a	212.923	235.506	327.737	470.838	-0.831802	0.00379062	0.0469437	transmembrane protein 41a [Source:MGI Symbol;Acc:MGI:1913914]
Pde8b	106.462	101.075	41.9198	39.774	1.34469	0.00384065	0.0475227	phosphodiesterase 8B [Source:MGI Symbol;Acc:MGI:2443999]
Dmkn	2.82641	10.1075	14.2908	75.2481	-2.79631	0.00384808	0.0475742	dermokine [Source:MGI Symbol;Acc:MGI:1920962]
Rpl37a	7250.69	10766.5	12454	15195.8	-0.617912	0.00387259	0.0477947	ribosomal protein L37a [Source:MGI Symbol;Acc:MGI:98068]
Ehf	6021.2	8191.15	5178.05	4286.99	0.586321	0.00387449	0.0477947	ets homologous factor [Source:MGI Symbol;Acc:MGI:1270840]
Atg2a	3306.9	3295.06	2473.27	2116.62	0.524248	0.00387578	0.0477947	autophagy related 2A [Source:MGI Symbol;Acc:MGI:1916291]
Polr2h	570.935	658.001	890.796	997.575	-0.619746	0.00388921	0.0479197	polymerase (RNA) II (DNA directed) polypeptide H [Source:MGI Symbol;Acc:MGI:2384309]
Tmem53	3.76855	9.09678	34.298	39.774	-2.53229	0.00390769	0.0481066	transmembrane protein 53 [Source:MGI Symbol;Acc:MGI:1916027]
Comp	46.1647	41.4409	12.3854	5.37487	2.29149	0.00391355	0.048138	cartilage oligomeric matrix protein [Source:MGI Symbol;Acc:MGI:88469]
Ptch1	2570.15	2217.59	1812.08	1332.97	0.605936	0.00391688	0.0481382	patched 1 [Source:MGI Symbol;Acc:MGI:105373]
Gm16537	51.8175	49.5269	2.85817	17.1996	2.3548	0.00393873	0.0483659	predicted gene 16537 [Source:MGI Symbol;Acc:MGI:4414957]
Ier5l	2996.94	2883.68	2165.54	1941.4	0.517774	0.00395651	0.0485432	immediate early response 5-like [Source:MGI Symbol;Acc:MGI:1919750]
Kcnk5	2624.79	2618.86	1671.08	1954.3	0.532673	0.00397233	0.0486963	potassium channel, subfamily K, member 5 [Source:MGI Symbol;Acc:MGI:1336175]
Tg	34.8591	34.3656	0.952723	8.59979	2.8837	0.00400668	0.0490759	thyroglobulin [Source:MGI Symbol;Acc:MGI:98733]
Caskin2	2368.53	1951.77	1524.36	1409.29	0.558429	0.00401431	0.049128	CASK-interacting protein 2 [Source:MGI Symbol;Acc:MGI:2157062]
Gjb3	964.749	1005.7	1334.76	1606.01	-0.577438	0.0040202	0.0491587	gap junction protein, beta 3 [Source:MGI Symbol;Acc:MGI:95721]
Fbxl22	134.726	64.6882	11.4327	45.1489	1.82736	0.00405866	0.0495872	F-box and leucine-rich repeat protein 22 [Source:MGI Symbol;Acc:MGI:1921415]
Hprt	1956.82	2472.3	3134.46	3354.99	-0.55117	0.004078	0.0497817	hypoxanthine guanine phosphoribosyl transferase [Source:MGI Symbol;Acc:MGI:96217]
Rasef	664.207	763.119	1091.82	1058.85	-0.591766	0.00410099	0.0500204	RAS and EF hand domain containing [Source:MGI Symbol;Acc:MGI:2448565]
Plaat3	11.3056	30.3226	74.3124	69.8733	-1.79784	0.00411567	0.0501574	phospholipase A and acyltransferase 3 [Source:MGI Symbol;Acc:MGI:2179715]
Lrch1	1490.46	1445.38	1041.33	961.026	0.55191	0.00413131	0.050249	leucine-rich repeats and calponin homology (CH) domain containing 1 [Source:MGI Symbol;Acc:MGI:2443390]
Gga2	836.618	652.947	1210.91	1083.57	-0.623111	0.00413188	0.050249	golgi associated, gamma adaptin ear containing, ARF binding protein 2 [Source:MGI Symbol;Acc:MGI:1921355]
Gm8730	14540.9	19364	22793.9	27163.5	-0.559208	0.00413356	0.050249	predicted pseudogene 8730 [Source:MGI Symbol;Acc:MGI:3644565]
Elk3	1357.62	1486.82	1756.82	2725.06	-0.655683	0.00414164	0.0502944	ELK3, member of ETS oncogene family [Source:MGI Symbol;Acc:MGI:101762]
Plekhh1	565.282	432.603	876.505	725.607	-0.682937	0.00414422	0.0502944	pleckstrin homology domain containing, family H (with MyTH4 domain) member 1 [Source:MGI Symbol;Acc:MGI:2144989]
Cstb	3812.83	5555.1	6682.4	7480.74	-0.596399	0.00414767	0.0502944	cystatin B [Source:MGI Symbol;Acc:MGI:109514]
Hoxa4	109.288	104.108	41.9198	44.0739	1.31182	0.00415394	0.0502999	homeobox A4 [Source:MGI Symbol;Acc:MGI:96176]
Gm45250	117.767	73.785	30.4871	38.699	1.47242	0.00415504	0.0502999	predicted gene 45250 [Source:MGI Symbol;Acc:MGI:5791086]
Gfap	29.2063	47.5054	8.5745	5.37487	2.45119	0.00417804	0.0505	glial fibrillary acidic protein [Source:MGI Symbol;Acc:MGI:95697]
Plekhg4	235.534	100.065	85.745	37.6241	1.4404	0.00417852	0.0505	pleckstrin homology domain containing, family G (with RhoGef domain) member 4 [Source:MGI Symbol;Acc:MGI:2142544]
Cdh24	892.204	766.151	576.397	483.738	0.645106	0.00418844	0.0505779	cadherin-like 24 [Source:MGI Symbol;Acc:MGI:1928330]
Tmem184b	5807.33	5079.04	4073.84	3529.14	0.517819	0.00420578	0.0507451	transmembrane protein 184b [Source:MGI Symbol;Acc:MGI:2445179]
Vamp3	1941.74	2205.46	2859.12	3095.92	-0.521992	0.00421359	0.0507604	vesicle-associated membrane protein 3 [Source:MGI Symbol;Acc:MGI:1321389]
Grk5	499.333	408.344	308.682	204.245	0.821983	0.00421403	0.0507604	G protein-coupled receptor kinase 5 [Source:MGI Symbol;Acc:MGI:109161]
Carns1	1363.27	726.732	637.371	565.436	0.797257	0.00424619	0.0511054	carnosine synthase 1 [Source:MGI Symbol;Acc:MGI:2147595]
Asb2	1.88427	6.06452	22.8653	37.6241	-2.93688	0.00425489	0.0511678	ankyrin repeat and SOCS box-containing 2 [Source:MGI Symbol;Acc:MGI:1929743]
Lrrc75a	702.834	745.936	383.947	518.137	0.684458	0.00427846	0.051274	leucine rich repeat containing 75A [Source:MGI Symbol;Acc:MGI:2682293]
Glrx3	2431.66	2478.37	3486.96	3429.17	-0.494263	0.00427878	0.051274	glutaredoxin 3 [Source:MGI Symbol;Acc:MGI:1353653]
Sub1	2735.97	3398.15	4477.8	4374.07	-0.529245	0.00427888	0.051274	SUB1 homolog, transcriptional regulator [Source:MGI Symbol;Acc:MGI:104811]
Mir22hg	260.03	181.936	126.712	89.2228	1.03182	0.00428179	0.051274	Mir22 host gene (non-protein coding) [Source:MGI Symbol;Acc:MGI:1914348]
Dysf	386.276	433.613	612.601	682.608	-0.659659	0.00428376	0.051274	dysferlin [Source:MGI Symbol;Acc:MGI:1349385]
Myo10	2816.99	2485.44	2013.1	1544.74	0.57538	0.00428488	0.051274	myosin X [Source:MGI Symbol;Acc:MGI:107716]
Plk2	6512.99	3562.91	9609.16	7115.25	-0.731006	0.00429087	0.0513034	polo like kinase 2 [Source:MGI Symbol;Acc:MGI:1099790]
Phf20	7226.19	6961.06	5186.62	5011.53	0.476275	0.00431556	0.0515563	PHD finger protein 20 [Source:MGI Symbol;Acc:MGI:2444148]
Gm9794	5221.32	5883.6	7076.82	9058.8	-0.539003	0.00432618	0.0516407	predicted pseudogene 9794 [Source:MGI Symbol;Acc:MGI:3642653]
Elfn1	41.454	92.9893	19.0545	18.2746	1.84662	0.00434067	0.0517711	leucine rich repeat and fibronectin type III, extracellular 1 [Source:MGI Symbol;Acc:MGI:2442479]
Sgk2	92.3294	126.344	146.719	350.441	-1.18395	0.00434836	0.0517836	serum/glucocorticoid regulated kinase 2 [Source:MGI Symbol;Acc:MGI:1351318]
Sgk3	800.817	1188.65	1427.18	1726.41	-0.664779	0.00434884	0.0517836	serum/glucocorticoid regulated kinase 3 [Source:MGI Symbol;Acc:MGI:2182368]
Tfb1m	172.411	238.538	315.351	429.989	-0.858955	0.00435438	0.0518071	transcription factor B1, mitochondrial [Source:MGI Symbol;Acc:MGI:2146851]
Pls3	3019.55	3937.9	2437.06	2292.92	0.556558	0.00437812	0.052047	plastin 3 (T-isoform) [Source:MGI Symbol;Acc:MGI:104807]
Gvin1	4.71069	13.1398	41.9198	45.1489	-2.29334	0.00441109	0.0523961	GTPase, very large interferon inducible 1 [Source:MGI Symbol;Acc:MGI:1921808]
Rab11b	4741.78	5190.22	3164.94	3774.23	0.517431	0.00442354	0.0524748	RAB11B, member RAS oncogene family [Source:MGI Symbol;Acc:MGI:99425]
Vat1	4931.15	4852.63	7118.74	6535.84	-0.480957	0.00442494	0.0524748	vesicle amine transport 1 [Source:MGI Symbol;Acc:MGI:1349450]
Slc9a4	18.8427	98.0431	147.672	202.095	-1.58447	0.00447015	0.0529435	solute carrier family 9 (sodium/hydrogen exchanger), member 4 [Source:MGI Symbol;Acc:MGI:105074]
Smoc1	738.636	634.753	465.881	403.115	0.659976	0.00447174	0.0529435	SPARC related modular calcium binding 1 [Source:MGI Symbol;Acc:MGI:1929878]
Ldlrad4	482.374	439.678	295.344	265.518	0.716834	0.00448715	0.0530827	low density lipoprotein receptor class A domain containing 4 [Source:MGI Symbol;Acc:MGI:1277150]
Got2	7931.85	8418.57	11963.3	10816.4	-0.478464	0.00451875	0.0533946	glutamatic-oxaloacetic transaminase 2, mitochondrial [Source:MGI Symbol;Acc:MGI:95792]
Ltbp2	90.4452	77.828	222.937	138.672	-1.10467	0.00452151	0.0533946	latent transforming growth factor beta binding protein 2 [Source:MGI Symbol;Acc:MGI:99502]
Cysltr1	832.849	1201.79	423.009	741.732	0.805592	0.00452453	0.0533946	cysteinyl leukotriene receptor 1 [Source:MGI Symbol;Acc:MGI:1926218]
Chst7	211.981	208.215	91.4614	122.547	0.975461	0.00454014	0.053498	carbohydrate (N-acetylglucosamino) sulfotransferase 7 [Source:MGI Symbol;Acc:MGI:1891767]
Kif13b	1683.6	1964.9	1249.97	1251.27	0.544544	0.00454339	0.053498	kinesin family member 13B [Source:MGI Symbol;Acc:MGI:1098265]
Stau2	886.551	901.592	1276.65	1344.79	-0.551826	0.00454433	0.053498	staufen double-stranded RNA binding protein 2 [Source:MGI Symbol;Acc:MGI:1352508]
Hspb9	56.5282	38.4086	13.3381	8.59979	2.10867	0.00455045	0.0535267	heat shock protein, alpha-crystallin-related, B9 [Source:MGI Symbol;Acc:MGI:1922732]
Cog1	1529.09	1393.83	1009.89	990.051	0.547495	0.00457254	0.053743	component of oligomeric golgi complex 1 [Source:MGI Symbol;Acc:MGI:1333873]
Rassf2	258.146	180.925	101.941	119.322	0.990418	0.00458914	0.0538687	Ras association (RalGDS/AF-6) domain family member 2 [Source:MGI Symbol;Acc:MGI:2442060]
Casd1	521.944	547.828	309.635	355.816	0.685459	0.00459064	0.0538687	CAS1 domain containing 1 [Source:MGI Symbol;Acc:MGI:2384865]
Lypd3	347.649	327.484	536.383	539.637	-0.672284	0.00461394	0.0540985	Ly6/Plaur domain containing 3 [Source:MGI Symbol;Acc:MGI:1919684]
Rpl32	9936.72	14336.5	16798.4	19531.2	-0.581797	0.00462854	0.0542114	ribosomal protein L32 [Source:MGI Symbol;Acc:MGI:98038]
Depdc5	2908.38	2474.32	1908.3	1830.68	0.525716	0.00463103	0.0542114	DEP domain containing 5 [Source:MGI Symbol;Acc:MGI:2141101]
Mpzl3	826.254	824.775	1095.63	1410.37	-0.601605	0.00464252	0.0543022	myelin protein zero-like 3 [Source:MGI Symbol;Acc:MGI:2442647]
Sde2	1010.91	1041.08	1414.79	1586.66	-0.548489	0.0046492	0.0543088	SDE2 telomere maintenance homolog (S, pombe) [Source:MGI Symbol;Acc:MGI:2384788]
Specc1	3655.49	3335.49	2183.64	2656.26	0.530765	0.00465056	0.0543088	sperm antigen with calponin homology and coiled-coil domains 1 [Source:MGI Symbol;Acc:MGI:2442356]
Bub1	2516.45	2845.27	4032.87	3608.69	-0.511325	0.00467352	0.0545331	BUB1, mitotic checkpoint serine/threonine kinase [Source:MGI Symbol;Acc:MGI:1100510]
Pla1a	85.7345	160.71	237.228	263.369	-1.02397	0.00468571	0.0546315	phospholipase A1 member A [Source:MGI Symbol;Acc:MGI:1934677]
Cenpl	475.779	631.721	835.538	901.903	-0.649992	0.00471235	0.0548981	centromere protein L [Source:MGI Symbol;Acc:MGI:1917704]
Selenow	818.717	988.517	1693.94	1159.9	-0.659759	0.00471814	0.0549216	selenoprotein W [Source:MGI Symbol;Acc:MGI:1100878]
Myl6b	393.813	435.635	241.039	257.994	0.733188	0.00472736	0.0549588	myosin, light polypeptide 6B [Source:MGI Symbol;Acc:MGI:1917789]
Cgnl1	15028	12052.2	8564.98	10184.3	0.530478	0.0047289	0.0549588	cingulin-like 1 [Source:MGI Symbol;Acc:MGI:1915428]
Gm38244	29.2063	16.1721	0	3.22492	3.86347	0.00474247	0.0550725	predicted gene, 38244 [Source:MGI Symbol;Acc:MGI:5611472]
Rlf	1042.95	1206.84	1683.46	1604.94	-0.547844	0.00475507	0.0551279	rearranged L-myc fusion sequence [Source:MGI Symbol;Acc:MGI:1924705]
Tceal9	9247.08	14847	6729.08	8623.44	0.650219	0.00475561	0.0551279	transcription elongation factor A like 9 [Source:MGI Symbol;Acc:MGI:109567]
Tmem18	1152.23	1353.4	1850.19	1800.58	-0.543239	0.00475861	0.0551279	transmembrane protein 18 [Source:MGI Symbol;Acc:MGI:2387176]
Pwwp3b	131.899	100.065	301.06	175.221	-1.03859	0.00476295	0.0551342	PWWP domain containing 3B [Source:MGI Symbol;Acc:MGI:2445062]
Capza1	3534.9	4903.17	6083.13	6360.62	-0.560521	0.0047835	0.055328	capping protein (actin filament) muscle Z-line, alpha 1 [Source:MGI Symbol;Acc:MGI:106227]
C1s1	17.9006	51.5484	7.62178	0	3.1551	0.00479109	0.0553717	complement component 1, s subcomponent 1 [Source:MGI Symbol;Acc:MGI:1355312]
Amotl2	8575.33	7202.63	4881.75	6026.3	0.532648	0.00479672	0.0553928	angiomotin-like 2 [Source:MGI Symbol;Acc:MGI:1929286]
Dnajc15	472.953	748.968	933.668	1063.15	-0.708958	0.00481637	0.0555755	DnaJ heat shock protein family (Hsp40) member C15 [Source:MGI Symbol;Acc:MGI:1913398]
Thra	727.33	963.248	564.012	508.462	0.655932	0.00482527	0.0556341	thyroid hormone receptor alpha [Source:MGI Symbol;Acc:MGI:98742]
Tnfsf10	2.82641	22.2366	0	0	6.07052	0.00482813	1	tumor necrosis factor (ligand) superfamily, member 10 [Source:MGI Symbol;Acc:MGI:107414]
Gm9625	2478.76	3231.38	4019.54	4307.42	-0.544349	0.00488478	0.0562757	predicted gene 9625 [Source:MGI Symbol;Acc:MGI:3780033]
Csk	3016.72	3120.2	2178.88	2185.42	0.49175	0.00491634	0.0565558	c-src tyrosine kinase [Source:MGI Symbol;Acc:MGI:88537]
Krit1	3141.09	2488.48	2002.62	1852.18	0.54638	0.00491688	0.0565558	KRIT1, ankyrin repeat containing [Source:MGI Symbol;Acc:MGI:1930618]
Snx30	816.833	1102.73	608.79	622.41	0.640466	0.00494761	0.0568643	sorting nexin family member 30 [Source:MGI Symbol;Acc:MGI:2443882]
F2r	10366.3	8462.03	6192.7	7000.23	0.513227	0.00501562	0.0576004	coagulation factor II (thrombin) receptor [Source:MGI Symbol;Acc:MGI:101802]
Frmd8	5012.17	5193.25	3708	3637.71	0.474333	0.00502145	0.0576219	FERM domain containing 8 [Source:MGI Symbol;Acc:MGI:1914707]
Gem	73.4867	88.9463	32.3926	24.7244	1.50464	0.00503193	0.0576966	GTP binding protein (gene overexpressed in skeletal muscle) [Source:MGI Symbol;Acc:MGI:99844]
Rpl13a	1720.34	1916.39	1209.96	1305.02	0.532164	0.00507262	0.0581173	ribosomal protein L13A [Source:MGI Symbol;Acc:MGI:1351455]
Fat2	305.252	130.387	112.421	76.3231	1.20583	0.00509584	0.058305	FAT atypical cadherin 2 [Source:MGI Symbol;Acc:MGI:2685369]
Rsad2	458.821	1724.35	180.065	212.845	2.47418	0.00509703	0.058305	radical S-adenosyl methionine domain containing 2 [Source:MGI Symbol;Acc:MGI:1929628]
Emc2	1677	1840.58	2720.02	2341.29	-0.525159	0.00510856	0.0583421	ER membrane protein complex subunit 2 [Source:MGI Symbol;Acc:MGI:1913986]
Ap5b1	1857.89	2435.92	1403.36	1492.06	0.56842	0.00511047	0.0583421	adaptor-related protein complex 5, beta 1 subunit [Source:MGI Symbol;Acc:MGI:2685808]
Rhbdl1	197.849	88.9463	68.596	42.9989	1.35993	0.00511288	0.0583421	rhomboid like 1 [Source:MGI Symbol;Acc:MGI:2384891]
Hspb2	196.907	320.409	122.901	141.897	0.966134	0.00511632	0.0583421	heat shock protein 2 [Source:MGI Symbol;Acc:MGI:1916503]
Impdh1	1371.75	1189.66	1951.18	1772.63	-0.539816	0.00512502	0.0583955	inosine monophosphate dehydrogenase 1 [Source:MGI Symbol;Acc:MGI:96567]
Sprr2a1	0	6.06452	31.4398	25.7994	-3.26004	0.00513838	0.0585018	small proline-rich protein 2A1 [Source:MGI Symbol;Acc:MGI:1330350]
Rps2-ps13	2628.56	3600.3	4832.21	4363.32	-0.562141	0.00514714	0.0585557	ribosomal protein S2, pseudogene 13 [Source:MGI Symbol;Acc:MGI:3705640]
Cntrob	1660.99	1522.19	1190.9	951.352	0.570952	0.00515352	0.0585825	centrobin, centrosomal BRCA2 interacting protein [Source:MGI Symbol;Acc:MGI:2443290]
Cep41	206.328	146.559	290.58	348.291	-0.854717	0.00516117	0.0586084	centrosomal protein 41 [Source:MGI Symbol;Acc:MGI:1891414]
Cysrt1	10.3635	26.2796	43.8252	92.4477	-1.8975	0.00516614	0.0586084	cysteine rich tail 1 [Source:MGI Symbol;Acc:MGI:1915109]
Gpcpd1	375.913	401.269	630.702	584.786	-0.645589	0.00516789	0.0586084	glycerophosphocholine phosphodiesterase 1 [Source:MGI Symbol;Acc:MGI:104898]
Omp	138.494	156.667	55.2579	79.548	1.13318	0.00519207	0.0588367	olfactory marker protein [Source:MGI Symbol;Acc:MGI:97436]
Ahnak	4350.79	2652.22	5204.72	5688.76	-0.637253	0.00519845	0.0588631	AHNAK nucleoprotein (desmoyokin) [Source:MGI Symbol;Acc:MGI:1316648]
Irak1bp1	259.088	311.312	426.82	518.137	-0.728189	0.00520662	0.0589098	interleukin-1 receptor-associated kinase 1 binding protein 1 [Source:MGI Symbol;Acc:MGI:1929475]
Micall1	1794.77	1263.44	1081.34	881.478	0.639627	0.00524577	0.0592882	microtubule associated monooxygenase, calponin and LIM domain containing -like 1 [Source:MGI Symbol;Acc:MGI:105870]
Prkch	569.993	570.065	906.039	814.83	-0.594283	0.00524822	0.0592882	protein kinase C, eta [Source:MGI Symbol;Acc:MGI:97600]
Gm47283	24.4956	71.7635	8.5745	11.8247	2.24049	0.0052675	0.0594598	predicted gene, 47283 [Source:MGI Symbol;Acc:MGI:6096131]
Nckap5l	244.956	122.301	97.1777	61.2735	1.21112	0.00527323	0.0594759	NCK-associated protein 5-like [Source:MGI Symbol;Acc:MGI:3609653]
Opa3	2905.55	2554.17	1959.75	1876.9	0.508991	0.00527711	0.0594759	optic atrophy 3 [Source:MGI Symbol;Acc:MGI:2686271]
Pinlyp	60.2968	34.3656	13.3381	8.59979	2.10499	0.00528154	0.0594797	phospholipase A2 inhibitor and LY6/PLAUR domain containing [Source:MGI Symbol;Acc:MGI:3615324]
Fblim1	1574.31	1430.22	1050.85	1020.15	0.536828	0.00530446	0.0596916	filamin binding LIM protein 1 [Source:MGI Symbol;Acc:MGI:1921452]
Rapgef3	2636.1	1535.33	1455.76	1073.9	0.721471	0.00538156	0.0604998	Rap guanine nucleotide exchange factor (GEF) 3 [Source:MGI Symbol;Acc:MGI:2441741]
Ube2q2	1609.17	1780.95	2222.7	2693.88	-0.53621	0.0053861	0.0604998	ubiquitin-conjugating enzyme E2Q family member 2 [Source:MGI Symbol;Acc:MGI:2388672]
Rpl19	22901.5	27764.4	33029	38930.2	-0.506164	0.00538876	0.0604998	ribosomal protein L19 [Source:MGI Symbol;Acc:MGI:98020]
Sh3bp5	392.871	433.613	629.75	652.509	-0.633761	0.00540111	0.0605916	SH3-domain binding protein 5 (BTK-associated) [Source:MGI Symbol;Acc:MGI:1344391]
Rnf225	130.015	64.6882	41.9198	25.7994	1.5209	0.00543597	0.0608301	ring finger protein 225 [Source:MGI Symbol;Acc:MGI:1924198]
Cdh5	15.0742	30.3226	2.85817	1.07497	3.5075	0.00543679	0.0608301	cadherin 5 [Source:MGI Symbol;Acc:MGI:105057]
Dpp9	3490.62	3110.09	2351.32	2332.69	0.494923	0.0054375	0.0608301	dipeptidylpeptidase 9 [Source:MGI Symbol;Acc:MGI:2443967]
Oga	4010.68	4028.86	5193.29	6110.15	-0.491494	0.00543911	0.0608301	O-GlcNAcase [Source:MGI Symbol;Acc:MGI:1932139]
Trak2	3490.62	3193.98	2401.81	2360.64	0.489158	0.00547294	0.0611328	trafficking protein, kinesin binding 2 [Source:MGI Symbol;Acc:MGI:1918077]
1700007L15Rik	16.0163	43.4624	76.2178	104.272	-1.60496	0.00547458	0.0611328	RIKEN cDNA 1700007L15 gene [Source:MGI Symbol;Acc:MGI:1916581]
Calcoco1	1407.55	2330.8	1129.93	1215.8	0.672232	0.00548978	0.061255	calcium binding and coiled coil domain 1 [Source:MGI Symbol;Acc:MGI:1914738]
Rpl4	43057.6	46704.9	59539.4	63576.1	-0.455829	0.00549564	0.061255	ribosomal protein L4 [Source:MGI Symbol;Acc:MGI:1915141]
Tmem98	1241.74	1930.54	2245.57	2710.01	-0.643666	0.00549816	0.061255	transmembrane protein 98 [Source:MGI Symbol;Acc:MGI:1923457]
Rxylt1	911.989	960.216	1266.17	1486.69	-0.555993	0.00551252	0.0613679	ribitol xylosyltransferase 1 [Source:MGI Symbol;Acc:MGI:2384919]
Fam185a	648.19	459.893	946.053	813.755	-0.667086	0.00552511	0.061461	family with sequence similarity 185, member A [Source:MGI Symbol;Acc:MGI:2140983]
Arhgap40	594.489	519.527	784.091	922.327	-0.614592	0.00554289	0.0616117	Rho GTPase activating protein 40 [Source:MGI Symbol;Acc:MGI:3649852]
Git1	3998.43	3365.81	2600.93	2590.69	0.504421	0.00556149	0.0617712	GIT ArfGAP 1 [Source:MGI Symbol;Acc:MGI:1927140]
Rpl28	9758.66	11848.1	13787.8	17376.9	-0.528424	0.00557432	0.0618665	ribosomal protein L28 [Source:MGI Symbol;Acc:MGI:101839]
Crybg1	699.066	840.947	1031.8	1327.59	-0.615321	0.00558058	0.0618887	crystallin beta-gamma domain containing 1 [Source:MGI Symbol;Acc:MGI:109544]
Etfbkmt	82.9081	105.118	172.443	202.095	-0.994515	0.00559232	0.0619716	electron transfer flavoprotein beta subunit lysine methyltransferase [Source:MGI Symbol;Acc:MGI:2443575]
Arl8b	1794.77	2136.73	2604.74	3102.37	-0.537652	0.00560398	0.062037	ADP-ribosylation factor-like 8B [Source:MGI Symbol;Acc:MGI:1914416]
Pfkp	1735.42	2831.12	3080.15	4236.47	-0.680125	0.00560676	0.062037	phosphofructokinase, platelet [Source:MGI Symbol;Acc:MGI:1891833]
Rpl34	5741.38	9845.75	10644.8	14247.7	-0.675376	0.00562445	0.0621855	ribosomal protein L34 [Source:MGI Symbol;Acc:MGI:1915686]
Rell1	3136.37	3276.86	4501.61	4396.64	-0.472511	0.00562889	0.0621872	RELT-like 1 [Source:MGI Symbol;Acc:MGI:2140767]
Dcxr	461.647	409.355	262.951	270.893	0.706632	0.00566197	0.0625052	dicarbonyl L-xylulose reductase [Source:MGI Symbol;Acc:MGI:1915130]
Rps19	7148.94	8812.76	10649.5	12003.2	-0.50508	0.00568612	0.0627242	ribosomal protein S19 [Source:MGI Symbol;Acc:MGI:1333780]
Plppr4	68.776	68.7312	8.5745	30.0993	1.84113	0.00569307	0.0627532	phospholipid phosphatase related 4 [Source:MGI Symbol;Acc:MGI:106530]
Dzip1l	1546.05	1124.97	906.039	844.929	0.609339	0.0057025	0.0628043	DAZ interacting protein 1-like [Source:MGI Symbol;Acc:MGI:1919757]
Itgb3	113.056	139.484	67.6433	12.8997	1.64013	0.00570634	0.0628043	integrin beta 3 [Source:MGI Symbol;Acc:MGI:96612]
Pdlim1	58.4125	73.785	195.308	107.497	-1.19857	0.00573204	0.0630394	PDZ and LIM domain 1 (elfin) [Source:MGI Symbol;Acc:MGI:1860611]
Noa1	2354.4	1987.14	1504.35	1515.71	0.523754	0.00574466	0.0631305	nitric oxide associated 1 [Source:MGI Symbol;Acc:MGI:1914306]
Ethe1	1390.59	1007.72	802.192	761.081	0.617606	0.0057565	0.0631691	ethylmalonic encephalopathy 1 [Source:MGI Symbol;Acc:MGI:1913321]
Kmt2b	3731.81	3090.88	2541.86	2192.95	0.526956	0.00575687	0.0631691	lysine (K)-specific methyltransferase 2B [Source:MGI Symbol;Acc:MGI:109565]
Lrrc8b	2534.35	2141.79	3336.43	3296.94	-0.504327	0.00576555	0.0632167	leucine rich repeat containing 8 family, member B [Source:MGI Symbol;Acc:MGI:2141353]
Sdc4	17305.2	18573.6	12873.2	13329.7	0.453408	0.00577256	0.0632458	syndecan 4 [Source:MGI Symbol;Acc:MGI:1349164]
Igf2bp2	4585.38	4980.99	6464.22	6768.03	-0.468024	0.0058024	0.0635009	insulin-like growth factor 2 mRNA binding protein 2 [Source:MGI Symbol;Acc:MGI:1890358]
Rasa4	26.3798	29.3119	79.076	76.3231	-1.48123	0.00580458	0.0635009	RAS p21 protein activator 4 [Source:MGI Symbol;Acc:MGI:1858600]
Pde4c	130.957	299.183	48.5888	123.622	1.32371	0.00583792	0.0638177	phosphodiesterase 4C, cAMP specific [Source:MGI Symbol;Acc:MGI:99556]
Cdc42se1	3772.32	5436.84	2665.72	3399.07	0.602681	0.00585484	0.0639545	CDC42 small effector 1 [Source:MGI Symbol;Acc:MGI:1889510]
Appl1	1365.16	1337.23	1956.89	1881.2	-0.506191	0.00586002	0.0639631	adaptor protein, phosphotyrosine interaction, PH domain and leucine zipper containing 1 [Source:MGI Symbol;Acc:MGI:1920243]
Grhpr	527.597	760.087	913.661	1131.95	-0.66791	0.00586524	0.063972	glyoxylate reductase/hydroxypyruvate reductase [Source:MGI Symbol;Acc:MGI:1923488]
Hipk1	5243.94	6398.07	3641.31	4434.27	0.527777	0.00587633	0.0640449	homeodomain interacting protein kinase 1 [Source:MGI Symbol;Acc:MGI:1314873]
Pear1	1084.4	1456.5	795.523	875.028	0.604978	0.00588136	0.0640518	platelet endothelial aggregation receptor 1 [Source:MGI Symbol;Acc:MGI:1920432]
Hsd17b4	5647.17	5855.3	4308.21	4009.65	0.467592	0.00589107	0.0640704	hydroxysteroid (17-beta) dehydrogenase 4 [Source:MGI Symbol;Acc:MGI:105089]
Rps28	9070.9	10453.2	12476.9	15156.1	-0.501114	0.00589188	0.0640704	ribosomal protein S28 [Source:MGI Symbol;Acc:MGI:1859516]
Mal	16941.5	24113.5	11067.8	15760.2	0.613852	0.00590899	0.0642083	myelin and lymphocyte protein, T cell differentiation protein [Source:MGI Symbol;Acc:MGI:892970]
Sema4d	2865.04	3703.4	2215.08	2319.79	0.534431	0.00593663	0.0644605	sema domain, immunoglobulin domain (Ig), transmembrane domain (TM) and short cytoplasmic domain, (semaphorin) 4D [Source:MGI Symbol;Acc:MGI:109244]
Gm10443	1043.89	1248.28	1562.46	1802.73	-0.55398	0.00594479	0.064501	predicted pseudogene 10443 [Source:MGI Symbol;Acc:MGI:3704272]
Cep104	2034.07	1876.97	1373.83	1375.97	0.508296	0.00594995	0.0645088	centrosomal protein 104 [Source:MGI Symbol;Acc:MGI:2687282]
Dynlt2b	394.756	604.431	821.247	791.181	-0.691155	0.0059556	0.0645219	dynein light chain Tctex-type 2B [Source:MGI Symbol;Acc:MGI:1913311]
Pop5	1921.96	2043.74	1439.56	1348.02	0.508391	0.00599152	0.0648628	processing of precursor 5, ribonuclease P/MRP family (S, cerevisiae) [Source:MGI Symbol;Acc:MGI:2151221]
Gm20324	156.395	137.462	37.1562	85.9979	1.26026	0.00600718	0.0649839	predicted gene, 20324 [Source:MGI Symbol;Acc:MGI:5012509]
Tent4a	1971.89	1831.49	1352.87	1320.07	0.508867	0.00602415	0.065119	terminal nucleotidyltransferase 4A [Source:MGI Symbol;Acc:MGI:2682295]
Ipo13	2276.2	1783.98	1417.65	1357.69	0.548963	0.00603807	0.0651653	importin 13 [Source:MGI Symbol;Acc:MGI:2385205]
Cacna1a	191.254	202.151	90.5086	112.872	0.953284	0.0060381	0.0651653	calcium channel, voltage-dependent, P/Q type, alpha 1A subunit [Source:MGI Symbol;Acc:MGI:109482]
Fa2h	43.3383	97.0323	21.9126	20.4245	1.72698	0.00604188	0.0651653	fatty acid 2-hydroxylase [Source:MGI Symbol;Acc:MGI:2443327]
Dlg4	919.526	825.786	614.506	541.787	0.593694	0.00605099	0.0652005	discs large MAGUK scaffold protein 4 [Source:MGI Symbol;Acc:MGI:1277959]
Cpne2	1126.8	1191.68	652.615	873.954	0.603546	0.0060541	0.0652005	copine II [Source:MGI Symbol;Acc:MGI:2387578]
Mmgt2	628.406	912.71	410.623	532.112	0.709417	0.00606819	0.0653038	membrane magnesium transporter 2 [Source:MGI Symbol;Acc:MGI:2448491]
Psma6	4418.62	5072.97	6812.92	6411.14	-0.47852	0.00607699	0.0653501	proteasome subunit alpha 6 [Source:MGI Symbol;Acc:MGI:1347006]
Hmg20b	2834.89	3103.01	1978.8	2221.97	0.499403	0.00609171	0.0653964	high mobility group 20B [Source:MGI Symbol;Acc:MGI:1341190]
Col4a5	5889.3	6211.08	4618.8	4081.67	0.475785	0.00609368	0.0653964	collagen, type IV, alpha 5 [Source:MGI Symbol;Acc:MGI:88456]
Plekha2	1595.98	2226.69	2813.39	2844.38	-0.565853	0.00609479	0.0653964	pleckstrin homology domain-containing, family A (phosphoinositide binding specific) member 2 [Source:MGI Symbol;Acc:MGI:1928144]
Kif12	488.027	615.549	380.136	292.393	0.71316	0.00610422	0.0654493	kinesin family member 12 [Source:MGI Symbol;Acc:MGI:1098232]
Maf	15.0742	27.2903	2.85817	0	3.84211	0.00611306	0.0654958	avian musculoaponeurotic fibrosarcoma oncogene homolog [Source:MGI Symbol;Acc:MGI:96909]
Snx10	71.6024	62.6667	165.774	123.622	-1.10851	0.00612326	0.0655568	sorting nexin 10 [Source:MGI Symbol;Acc:MGI:1919232]
Fam83g	1307.69	1230.09	910.803	830.955	0.54284	0.0061312	0.0655926	family with sequence similarity 83, member G [Source:MGI Symbol;Acc:MGI:1916890]
Trmt10a	931.774	937.979	1347.15	1348.02	-0.527535	0.00613563	0.0655926	tRNA methyltransferase 10A [Source:MGI Symbol;Acc:MGI:1920421]
Slc25a19	1031.64	967.291	645.946	705.183	0.565418	0.00618244	0.0660445	solute carrier family 25 (mitochondrial thiamine pyrophosphate carrier), member 19 [Source:MGI Symbol;Acc:MGI:1914533]
Gm49909	112.114	140.495	201.024	278.418	-0.92411	0.0061919	0.0660969	predicted gene, 49909 [Source:MGI Symbol;Acc:MGI:6270609]
Gm15411	28.2641	38.4086	6.66906	5.37487	2.46467	0.00620447	0.0661825	predicted gene 15411 [Source:MGI Symbol;Acc:MGI:3705213]
Klf10	881.84	988.517	1531.98	1240.52	-0.568342	0.00622457	0.0663133	Kruppel-like factor 10 [Source:MGI Symbol;Acc:MGI:1101353]
Ssh1	1876.74	1977.03	1415.75	1288.89	0.510613	0.00622585	0.0663133	slingshot protein phosphatase 1 [Source:MGI Symbol;Acc:MGI:2686240]
Leng8	4861.43	3276.86	3033.47	2225.2	0.629921	0.00625503	0.0665697	leukocyte receptor cluster (LRC) member 8 [Source:MGI Symbol;Acc:MGI:2142195]
Chst13	385.334	325.463	529.714	596.61	-0.663371	0.00625908	0.0665697	carbohydrate sulfotransferase 13 [Source:MGI Symbol;Acc:MGI:1919047]
Rps15	21371.4	27832.1	32009.6	38985	-0.528947	0.00627632	0.0666255	ribosomal protein S15 [Source:MGI Symbol;Acc:MGI:98117]
Rhoc	2430.71	3630.63	4510.19	4549.29	-0.579936	0.00627856	0.0666255	ras homolog family member C [Source:MGI Symbol;Acc:MGI:106028]
Ccng1	1315.22	1421.12	1924.5	1958.6	-0.505021	0.0062811	0.0666255	cyclin G1 [Source:MGI Symbol;Acc:MGI:102890]
Flot1	1746.72	2094.28	1360.49	1299.64	0.529773	0.00628266	0.0666255	flotillin 1 [Source:MGI Symbol;Acc:MGI:1100500]
Snhg5	628.406	505.377	889.843	837.404	-0.607069	0.00629731	0.0667322	small nucleolar RNA host gene 5 [Source:MGI Symbol;Acc:MGI:1919905]
Ola1	3720.5	3871.19	5243.78	5206.1	-0.461018	0.00631191	0.0668382	Obg-like ATPase 1 [Source:MGI Symbol;Acc:MGI:1914309]
Clns1a	1832.46	2154.93	2764.8	2891.68	-0.504541	0.00632681	0.0669222	chloride channel, nucleotide-sensitive, 1A [Source:MGI Symbol;Acc:MGI:109638]
Cdkn2a	4610.82	4772.78	3425.99	3379.72	0.46337	0.00633166	0.0669222	cyclin dependent kinase inhibitor 2A [Source:MGI Symbol;Acc:MGI:104738]
Mx1	10.3635	28.3011	1.90545	0	4.28876	0.00633365	0.0669222	MX dynamin-like GTPase 1 [Source:MGI Symbol;Acc:MGI:97243]
Tfdp2	1500.82	1582.84	786.949	1203.97	0.631893	0.0063568	0.067118	transcription factor Dp 2 [Source:MGI Symbol;Acc:MGI:107167]
Dusp12	146.031	150.602	275.337	250.469	-0.826333	0.00636997	0.0671575	dual specificity phosphatase 12 [Source:MGI Symbol;Acc:MGI:1890614]
Lbh	6487.56	4772.78	4069.08	3666.73	0.541633	0.00637216	0.0671575	limb-bud and heart [Source:MGI Symbol;Acc:MGI:1925139]
Fut11	1013.74	1082.52	646.899	763.231	0.572395	0.00637439	0.0671575	fucosyltransferase 11 [Source:MGI Symbol;Acc:MGI:1920318]
Slco3a1	2776.48	2711.85	2103.61	1750.06	0.509899	0.00641129	0.067487	solute carrier organic anion transporter family, member 3a1 [Source:MGI Symbol;Acc:MGI:1351867]
Anp32e	7440.06	8717.75	10971.6	11434.5	-0.471679	0.00641496	0.067487	acidic (leucine-rich) nuclear phosphoprotein 32 family, member E [Source:MGI Symbol;Acc:MGI:1913721]
Dipk1b	161.105	217.312	309.635	350.441	-0.803157	0.00643115	0.0676085	divergent protein kinase domain 1B [Source:MGI Symbol;Acc:MGI:1927576]
Tpgs1	954.385	973.356	561.154	713.782	0.597172	0.00648181	0.0680918	tubulin polyglutamylase complex subunit 1 [Source:MGI Symbol;Acc:MGI:106618]
Rsrp1	3749.71	3268.78	2294.16	2653.03	0.504764	0.00650589	0.0682954	arginine/serine rich protein 1 [Source:MGI Symbol;Acc:MGI:106498]
Rpl17-ps3	1767.45	2945.34	3276.41	4155.85	-0.657308	0.00651198	0.0683088	ribosomal protein L17, pseudogene 3 [Source:MGI Symbol;Acc:MGI:3642206]
Mthfd1l	1483.87	1818.35	1990.24	3166.87	-0.642951	0.00652015	0.0683088	methylenetetrahydrofolate dehydrogenase (NADP+ dependent) 1-like [Source:MGI Symbol;Acc:MGI:1924836]
Lrrc1	1392.48	1664.71	949.864	1124.42	0.559797	0.00652126	0.0683088	leucine rich repeat containing 1 [Source:MGI Symbol;Acc:MGI:2442313]
Rps4x	16374.3	19668.3	23034	27999.8	-0.501745	0.00653192	0.0683536	ribosomal protein S4, X-linked [Source:MGI Symbol;Acc:MGI:98158]
Tle2	370.26	321.42	228.653	170.921	0.790369	0.00653494	0.0683536	transducin-like enhancer of split 2 [Source:MGI Symbol;Acc:MGI:104635]
Sgpp1	1085.34	1051.18	1468.15	1595.26	-0.519691	0.00656246	0.0685921	sphingosine-1-phosphate phosphatase 1 [Source:MGI Symbol;Acc:MGI:2135760]
Galnt3	1773.1	1445.38	2258.91	2367.09	-0.52316	0.00658479	0.0687761	polypeptide N-acetylgalactosaminyltransferase 3 [Source:MGI Symbol;Acc:MGI:894695]
Il1f6	69.7182	128.366	167.679	250.469	-1.07866	0.00661603	0.0690527	interleukin 1 family, member 6 [Source:MGI Symbol;Acc:MGI:1859324]
Ska2	1232.32	1395.85	1733.95	2077.92	-0.536346	0.00663656	0.0692173	spindle and kinetochore associated complex subunit 2 [Source:MGI Symbol;Acc:MGI:1913390]
Pabpc1	60507.8	59708.2	81684.5	80684.3	-0.433645	0.00667636	0.0695825	poly(A) binding protein, cytoplasmic 1 [Source:MGI Symbol;Acc:MGI:1349722]
Zfp950	830.023	695.398	516.376	483.738	0.60905	0.00669432	0.0696589	zinc finger protein 950 [Source:MGI Symbol;Acc:MGI:2652824]
Crtc1	1525.32	1345.31	1058.47	904.053	0.54841	0.00669652	0.0696589	CREB regulated transcription coactivator 1 [Source:MGI Symbol;Acc:MGI:2142523]
Rps23	11621.3	15230	17715.9	20812.6	-0.520939	0.00669807	0.0696589	ribosomal protein S23 [Source:MGI Symbol;Acc:MGI:1913725]
Rps3	18376.4	23514.2	27934.8	31360.2	-0.501292	0.00670554	0.0696868	ribosomal protein S3 [Source:MGI Symbol;Acc:MGI:1350917]
Nin	953.443	958.194	1208.05	1673.73	-0.591725	0.00672474	0.0698364	ninein [Source:MGI Symbol;Acc:MGI:105108]
Dtl	2324.25	3032.26	3932.84	3768.86	-0.524045	0.00674414	0.0699858	denticleless E3 ubiquitin protein ligase [Source:MGI Symbol;Acc:MGI:1924093]
Gk	891.262	920.796	1201.38	1456.59	-0.55242	0.00674875	0.0699858	glycerol kinase [Source:MGI Symbol;Acc:MGI:106594]
Patz1	1709.04	1895.16	1244.26	1286.74	0.509956	0.0067634	0.0700877	POZ (BTB) and AT hook containing zinc finger 1 [Source:MGI Symbol;Acc:MGI:1891832]
Ruvbl2	3879.72	3651.85	5323.81	5050.23	-0.461958	0.00678188	0.0702166	RuvB-like protein 2 [Source:MGI Symbol;Acc:MGI:1342299]
Aars2	956.269	873.291	661.189	556.836	0.58652	0.0067855	0.0702166	alanyl-tRNA synthetase 2, mitochondrial [Source:MGI Symbol;Acc:MGI:2681839]
Niban1	2100.02	3631.64	4003.34	5087.85	-0.665595	0.00679704	0.0702861	niban apoptosis regulator 1 [Source:MGI Symbol;Acc:MGI:2137237]
Zfp992	113.999	184.968	254.377	304.218	-0.902708	0.00684118	0.0706922	zinc finger protein 992 [Source:MGI Symbol;Acc:MGI:3700963]
Baiap2	2840.54	3213.19	4050.98	4396.64	-0.48073	0.00686655	0.0708785	brain-specific angiogenesis inhibitor 1-associated protein 2 [Source:MGI Symbol;Acc:MGI:2137336]
Arntl2	70.6603	56.6022	163.868	115.022	-1.1323	0.00686896	0.0708785	aryl hydrocarbon receptor nuclear translocator-like 2 [Source:MGI Symbol;Acc:MGI:2684845]
Cyb5r1	1056.14	1216.95	1417.65	2040.3	-0.605011	0.00688113	0.0709537	cytochrome b5 reductase 1 [Source:MGI Symbol;Acc:MGI:1919267]
Ano8	1665.7	1096.67	961.297	803.005	0.646754	0.00689367	0.0710044	anoctamin 8 [Source:MGI Symbol;Acc:MGI:2687327]
Arrdc2	436.21	379.033	253.424	246.169	0.706588	0.00689581	0.0710044	arrestin domain containing 2 [Source:MGI Symbol;Acc:MGI:1918057]
Il1r1	2154.67	2276.22	1267.12	1736.08	0.561502	0.0069079	0.0710785	interleukin 1 receptor, type I [Source:MGI Symbol;Acc:MGI:96545]
Fermt1	5107.33	4476.63	3885.2	2192.95	0.656729	0.00696774	0.0716436	fermitin family member 1 [Source:MGI Symbol;Acc:MGI:2443583]
Dock5	2002.98	1371.59	1163.27	1054.55	0.60563	0.00699083	0.0718302	dedicator of cytokinesis 5 [Source:MGI Symbol;Acc:MGI:2652871]
Slc31a2	686.818	1006.71	498.274	568.661	0.666546	0.00699831	0.0718562	solute carrier family 31, member 2 [Source:MGI Symbol;Acc:MGI:1333844]
Carmil2	146.031	81.871	43.8252	49.4488	1.29102	0.00702535	0.072083	capping protein regulator and myosin 1 linker 2 [Source:MGI Symbol;Acc:MGI:2685431]
Mob3b	1810.79	1833.51	1224.25	1345.87	0.503988	0.0070666	0.07245	MOB kinase activator 3B [Source:MGI Symbol;Acc:MGI:2664539]
Il1rap	341.996	296.151	487.794	522.437	-0.662139	0.00707109	0.07245	interleukin 1 receptor accessory protein [Source:MGI Symbol;Acc:MGI:104975]
Hip1	2910.26	2271.16	1902.59	1661.91	0.539601	0.00708438	0.0725351	huntingtin interacting protein 1 [Source:MGI Symbol;Acc:MGI:1099804]
Gripap1	1251.16	1084.54	802.192	796.555	0.547045	0.00709789	0.0726222	GRIP1 associated protein 1 [Source:MGI Symbol;Acc:MGI:1859616]
Gm13594	30.1484	40.4301	6.66906	7.52481	2.31509	0.00710659	0.0726259	predicted gene 13594 [Source:MGI Symbol;Acc:MGI:3702953]
Lca5	295.831	352.753	517.328	508.462	-0.661877	0.00710824	0.0726259	Leber congenital amaurosis 5 (human) [Source:MGI Symbol;Acc:MGI:1923032]
Nfkbid	90.4452	92.9893	38.1089	35.4741	1.31706	0.00714126	0.0729121	nuclear factor of kappa light polypeptide gene enhancer in B cells inhibitor, delta [Source:MGI Symbol;Acc:MGI:3041243]
Ttc22	126.246	169.807	39.0616	87.0729	1.23542	0.00714683	0.0729177	tetratricopeptide repeat domain 22 [Source:MGI Symbol;Acc:MGI:3045307]
Nqo2	412.656	478.086	740.265	632.084	-0.624276	0.00716856	0.0730229	N-ribosyldihydronicotinamide quinone reductase 2 [Source:MGI Symbol;Acc:MGI:104513]
Gdpd5	597.315	942.022	1263.31	1157.75	-0.653943	0.00716935	0.0730229	glycerophosphodiester phosphodiesterase domain containing 5 [Source:MGI Symbol;Acc:MGI:2686926]
Lrrc40	1530.03	1998.26	2562.82	2541.24	-0.532881	0.00717221	0.0730229	leucine rich repeat containing 40 [Source:MGI Symbol;Acc:MGI:1914394]
Arid3b	122.478	81.871	48.5888	32.2492	1.33532	0.00719155	0.0731687	AT rich interactive domain 3B (BRIGHT-like) [Source:MGI Symbol;Acc:MGI:1930768]
Vgf	92.3294	81.871	28.5817	38.699	1.37569	0.0072109	0.0733142	VGF nerve growth factor inducible [Source:MGI Symbol;Acc:MGI:1343180]
Cct6a	19130.1	18412.9	26660	24360	-0.442528	0.00722826	0.0734138	chaperonin containing Tcp1, subunit 6a (zeta) [Source:MGI Symbol;Acc:MGI:107943]
Cnbp	10991.9	11406.4	14177.5	16701.9	-0.463227	0.0072308	0.0734138	cellular nucleic acid binding protein [Source:MGI Symbol;Acc:MGI:88431]
Pcyt1b	181.832	376	464.929	553.611	-0.869504	0.00725148	0.0735724	phosphate cytidylyltransferase 1, choline, beta isoform [Source:MGI Symbol;Acc:MGI:2147987]
Rps29	5707.47	6953.98	8336.32	9451.17	-0.490429	0.00725667	0.0735737	ribosomal protein S29 [Source:MGI Symbol;Acc:MGI:107681]
Zmiz2	3517.94	3352.67	2671.43	2184.35	0.500539	0.00727048	0.0736623	zinc finger, MIZ-type containing 2 [Source:MGI Symbol;Acc:MGI:106374]
Gas2l1	2151.84	1786	1377.64	1371.67	0.518463	0.00728826	0.0737911	growth arrest-specific 2 like 1 [Source:MGI Symbol;Acc:MGI:1926176]
Nalcn	8.47924	19.2043	40.0143	65.5734	-1.93459	0.00729742	0.0738324	sodium leak channel, non-selective [Source:MGI Symbol;Acc:MGI:2444306]
Mif	8390.67	13165.1	14888.2	17550	-0.589647	0.00730818	0.0738898	macrophage migration inhibitory factor (glycosylation-inhibiting factor) [Source:MGI Symbol;Acc:MGI:96982]
Uchl3	1546.05	1751.64	2187.45	2502.54	-0.508093	0.00731996	0.0739209	ubiquitin carboxyl-terminal esterase L3 (ubiquitin thiolesterase) [Source:MGI Symbol;Acc:MGI:1355274]
Asph	614.273	1026.93	1189	1449.06	-0.684998	0.00732244	0.0739209	aspartate-beta-hydroxylase [Source:MGI Symbol;Acc:MGI:1914186]
Cyp4a12b	505.928	393.183	200.072	318.192	0.796938	0.0073265	0.0739209	cytochrome P450, family 4, subfamily a, polypeptide 12B [Source:MGI Symbol;Acc:MGI:3611747]
Ifrd1	2606.89	1958.84	2846.73	4091.35	-0.603377	0.00733838	0.0739894	interferon-related developmental regulator 1 [Source:MGI Symbol;Acc:MGI:1316717]
Fcho2	3065.71	3229.36	2413.25	2069.32	0.489683	0.00734409	0.0739956	FCH domain only 2 [Source:MGI Symbol;Acc:MGI:3505790]
Ulk1	1829.63	1948.73	1310.95	1367.37	0.49647	0.00735588	0.0740632	unc-51 like kinase 1 [Source:MGI Symbol;Acc:MGI:1270126]
Dap	5463.45	6041.27	4395.86	3901.08	0.471461	0.00736398	0.0740933	death-associated protein [Source:MGI Symbol;Acc:MGI:1918190]
Higd1a	980.765	1618.22	1761.58	2396.12	-0.677931	0.00737556	0.0741586	HIG1 domain family, member 1A [Source:MGI Symbol;Acc:MGI:1930666]
Mppe1	286.41	242.581	148.625	151.571	0.81782	0.00739151	0.0742675	metallophosphoesterase 1 [Source:MGI Symbol;Acc:MGI:2661311]
Rin3	3156.16	2889.74	2300.82	1998.38	0.491757	0.00740951	0.074397	Ras and Rab interactor 3 [Source:MGI Symbol;Acc:MGI:2385708]
Gm7160	168.643	127.355	85.745	45.1489	1.17342	0.00744511	0.0747029	predicted gene 7160 [Source:MGI Symbol;Acc:MGI:3646078]
Agfg2	1698.67	2024.54	1248.07	1345.87	0.521417	0.00745088	0.0747093	ArfGAP with FG repeats 2 [Source:MGI Symbol;Acc:MGI:2443267]
Ell	1794.77	1492.88	1193.76	1074.97	0.535105	0.0074591	0.0747384	elongation factor RNA polymerase II [Source:MGI Symbol;Acc:MGI:109377]
Snx8	700.008	561.979	339.169	450.414	0.677821	0.00746408	0.0747384	sorting nexin 8 [Source:MGI Symbol;Acc:MGI:2443816]
Specc1l	3435.03	3282.93	2437.06	2430.52	0.464838	0.0074799	0.0747901	sperm antigen with calponin homology and coiled-coil domains 1-like [Source:MGI Symbol;Acc:MGI:1921642]
Dennd5a	2859.39	2407.61	2009.29	1641.48	0.528607	0.00748158	0.0747901	DENN/MADD domain containing 5A [Source:MGI Symbol;Acc:MGI:1201681]
Cd14	1657.22	2517.79	1516.73	1174.95	0.632781	0.00748467	0.0747901	CD14 antigen [Source:MGI Symbol;Acc:MGI:88318]
Btg3	783.858	615.549	1102.3	996.5	-0.584569	0.007506	0.0749417	BTG anti-proliferation factor 3 [Source:MGI Symbol;Acc:MGI:109532]
Slc9a2	377.797	807.592	947.959	1119.05	-0.802712	0.00751015	0.0749417	solute carrier family 9 (sodium/hydrogen exchanger), member 2 [Source:MGI Symbol;Acc:MGI:105075]
Mreg	184.659	160.71	297.249	294.543	-0.776512	0.0075432	0.0752198	melanoregulin [Source:MGI Symbol;Acc:MGI:2151839]
Hmgb2	8340.74	10083.3	11973.8	13814.5	-0.48513	0.00759331	0.0756474	high mobility group box 2 [Source:MGI Symbol;Acc:MGI:96157]
Ifi47	6.59496	63.6775	5.71634	3.22492	2.96419	0.00759648	0.0756474	interferon gamma inducible protein 47 [Source:MGI Symbol;Acc:MGI:99448]
Gm8129	185.601	227.42	282.959	451.489	-0.829744	0.00760738	0.0756801	predicted pseudogene 8129 [Source:MGI Symbol;Acc:MGI:3646863]
Slc4a7	2160.32	1723.33	1508.16	1031.97	0.612112	0.00761116	0.0756801	solute carrier family 4, sodium bicarbonate cotransporter, member 7 [Source:MGI Symbol;Acc:MGI:2443878]
BC029722	470.126	558.947	728.833	834.179	-0.603004	0.00761537	0.0756801	cDNA sequence BC029722 [Source:MGI Symbol;Acc:MGI:3584273]
Atxn7l2	455.994	421.484	289.628	257.994	0.679749	0.00766749	0.0761459	ataxin 7-like 2 [Source:MGI Symbol;Acc:MGI:1919772]
Tedc1	2454.27	2585.51	1752.06	1864	0.479004	0.00769551	0.0763721	tubulin epsilon and delta complex 1 [Source:MGI Symbol;Acc:MGI:2144738]
Phactr4	2165.03	1952.78	1481.48	1443.69	0.493383	0.00770451	0.0764092	phosphatase and actin regulator 4 [Source:MGI Symbol;Acc:MGI:2140327]
Ank1	140.378	101.075	192.45	268.743	-0.931411	0.00771845	0.0764953	ankyrin 1, erythroid [Source:MGI Symbol;Acc:MGI:88024]
Csnk2a1-ps3	1320.88	1523.21	1122.31	652.509	0.679379	0.00772869	0.0765446	casein kinase 2, alpha 1 polypeptide, pseudogene 3 [Source:MGI Symbol;Acc:MGI:3704198]
Gm9616	1263.41	1525.23	1818.75	2248.84	-0.544553	0.00777452	0.0769461	predicted gene 9616 [Source:MGI Symbol;Acc:MGI:3780024]
Atg9b	949.674	971.334	1263.31	1524.31	-0.536896	0.00780493	0.077134	autophagy related 9B [Source:MGI Symbol;Acc:MGI:2685420]
Ube2v2	286.41	495.269	599.262	718.082	-0.753536	0.00780646	0.077134	ubiquitin-conjugating enzyme E2 variant 2 [Source:MGI Symbol;Acc:MGI:1917870]
Rpl17-ps5	218.576	314.344	384.9	523.512	-0.769493	0.00780942	0.077134	ribosomal protein L17, pseudogene 5 [Source:MGI Symbol;Acc:MGI:3704246]
Fgfr2	647.248	1582.84	517.328	698.733	0.874937	0.00783033	0.077288	fibroblast growth factor receptor 2 [Source:MGI Symbol;Acc:MGI:95523]
Riok2	1208.76	1158.32	1551.98	1841.43	-0.519334	0.00785514	0.0774625	RIO kinase 2 [Source:MGI Symbol;Acc:MGI:1914295]
Cnot3	2750.1	2336.86	1926.4	1632.88	0.515077	0.00785866	0.0774625	CCR4-NOT transcription complex, subunit 3 [Source:MGI Symbol;Acc:MGI:2385261]
Peli1	1388.71	1150.24	851.734	889.003	0.544822	0.00787809	0.0776014	pellino 1 [Source:MGI Symbol;Acc:MGI:1914495]
Eda	293.005	333.549	175.301	194.57	0.760759	0.00792715	0.0779818	ectodysplasin-A [Source:MGI Symbol;Acc:MGI:1195272]
Rps6-ps4	1437.7	1958.84	2297.97	2706.78	-0.559305	0.00792744	0.0779818	ribosomal protein S6, pseudogene 4 [Source:MGI Symbol;Acc:MGI:3650907]
Plxnb2	36859.2	32715.1	26565.7	24476.1	0.446871	0.00795342	0.07815	plexin B2 [Source:MGI Symbol;Acc:MGI:2154239]
Mettl2	1076.86	982.452	1519.59	1421.12	-0.51399	0.00795529	0.07815	methyltransferase like 2 [Source:MGI Symbol;Acc:MGI:1289171]
Hspb11	65.0075	131.398	192.45	212.845	-1.04704	0.00796381	0.0781666	heat shock protein family B (small), member 11 [Source:MGI Symbol;Acc:MGI:1920188]
Nfyb	1356.68	1390.8	1847.33	2017.73	-0.492287	0.00796773	0.0781666	nuclear transcription factor-Y beta [Source:MGI Symbol;Acc:MGI:97317]
B4galt3	791.395	982.452	594.499	588.011	0.584735	0.00798679	0.0782853	UDP-Gal:betaGlcNAc beta 1,4-galactosyltransferase, polypeptide 3 [Source:MGI Symbol;Acc:MGI:1928767]
Birc5	3735.57	3933.85	5163.76	5308.22	-0.44935	0.00799061	0.0782853	baculoviral IAP repeat-containing 5 [Source:MGI Symbol;Acc:MGI:1203517]
S100a8	0	0	3.81089	17.1996	-5.86714	0.00802525	1	S100 calcium binding protein A8 (calgranulin A) [Source:MGI Symbol;Acc:MGI:88244]
Susd1	3682.81	3860.07	2786.71	2705.71	0.457619	0.00804164	0.0786926	sushi domain containing 1 [Source:MGI Symbol;Acc:MGI:3651543]
Usp6nl	2834.89	2847.29	3646.07	4250.45	-0.474662	0.00804302	0.0786926	USP6 N-terminal like [Source:MGI Symbol;Acc:MGI:2138893]
5930403N24Rik	9.42137	10.1075	38.1089	42.9989	-2.05425	0.00804841	0.0786926	RIKEN cDNA 5930403N24 gene [Source:MGI Symbol;Acc:MGI:2444171]
Krt18	26979	27177.1	36213	36508.3	-0.425251	0.00806499	0.0788017	keratin 18 [Source:MGI Symbol;Acc:MGI:96692]
Slc12a4	881.84	614.538	485.888	466.539	0.652078	0.00811567	0.0792436	solute carrier family 12, member 4 [Source:MGI Symbol;Acc:MGI:1309465]
Cox7c	3309.73	4371.51	5323.81	5607.06	-0.509075	0.00812353	0.0792671	cytochrome c oxidase subunit 7C [Source:MGI Symbol;Acc:MGI:103226]
Rab7b	2.82641	0	21.9126	17.1996	-3.76489	0.00813206	0.0792972	RAB7B, member RAS oncogene family [Source:MGI Symbol;Acc:MGI:2442295]
Cdca7	1829.63	1866.86	2497.09	2627.24	-0.471164	0.00818992	0.0798078	cell division cycle associated 7 [Source:MGI Symbol;Acc:MGI:1914203]
Prss16	601.084	554.904	390.616	362.266	0.618432	0.00819592	0.0798128	protease, serine 16 (thymus) [Source:MGI Symbol;Acc:MGI:1859181]
Zmynd8	1465.02	1622.26	1062.29	1109.37	0.507546	0.00827775	0.0805475	zinc finger, MYND-type containing 8 [Source:MGI Symbol;Acc:MGI:1918025]
Zfp691	184.659	133.419	78.1232	78.4731	1.02309	0.00828245	0.0805475	zinc finger protein 691 [Source:MGI Symbol;Acc:MGI:3041163]
Tcf25	6916.23	6713.43	4864.6	5163.1	0.442805	0.0082979	0.0806438	transcription factor 25 (basic helix-loop-helix) [Source:MGI Symbol;Acc:MGI:1914105]
Gmps	3205.15	3504.28	4635.95	4558.96	-0.454702	0.0083293	0.0808949	guanine monophosphate synthetase [Source:MGI Symbol;Acc:MGI:2448526]
Sh2b1	2718.07	2114.5	1740.62	1621.06	0.523642	0.00833862	0.0809313	SH2B adaptor protein 1 [Source:MGI Symbol;Acc:MGI:1201407]
Tmpo	19022.7	20575.9	25460.6	28320.2	-0.441634	0.0083856	0.081333	thymopoietin [Source:MGI Symbol;Acc:MGI:106920]
Pgp	4021.04	4098.61	2815.3	3093.77	0.458574	0.00839551	0.0813487	phosphoglycolate phosphatase [Source:MGI Symbol;Acc:MGI:1914328]
Meox1	0.942137	0	3.81089	31.1742	-5.16613	0.00840117	0.0813487	mesenchyme homeobox 1 [Source:MGI Symbol;Acc:MGI:103220]
Vgll4	1179.56	1574.75	685.007	1059.92	0.659065	0.008404	0.0813487	vestigial like family member 4 [Source:MGI Symbol;Acc:MGI:2652840]
Lhfp	3361.55	3626.58	2411.34	2643.36	0.46735	0.00843528	0.0815971	lipoma HMGIC fusion partner [Source:MGI Symbol;Acc:MGI:1920048]
Rpl31-ps8	592.604	953.141	1049.9	1435.09	-0.685054	0.00849259	0.0820969	ribosomal protein L31, pseudogene 8 [Source:MGI Symbol;Acc:MGI:3647726]
Mks1	19.7849	21.2258	2.85817	1.07497	3.36249	0.00853901	0.0824908	MKS transition zone complex subunit 1 [Source:MGI Symbol;Acc:MGI:3584243]
Rps20	8153.26	10371.3	11499.4	15286.1	-0.531995	0.00855012	0.0825018	ribosomal protein S20 [Source:MGI Symbol;Acc:MGI:1914677]
Sqstm1	4470.44	6009.94	5813.51	11100.2	-0.690444	0.0085515	0.0825018	sequestosome 1 [Source:MGI Symbol;Acc:MGI:107931]
Cp	4327.24	2412.67	1427.18	717.007	1.65217	0.00856876	0.0825609	ceruloplasmin [Source:MGI Symbol;Acc:MGI:88476]
Akap6	90.4452	52.5592	153.388	150.496	-1.08539	0.00856898	0.0825609	A kinase (PRKA) anchor protein 6 [Source:MGI Symbol;Acc:MGI:3050566]
Spata7	230.824	298.172	418.245	439.664	-0.698104	0.00858273	0.0825765	spermatogenesis associated 7 [Source:MGI Symbol;Acc:MGI:2144877]
Armc1	1751.43	1827.44	2402.77	2562.74	-0.472397	0.00858514	0.0825765	armadillo repeat containing 1 [Source:MGI Symbol;Acc:MGI:1921502]
Rps14	12171.5	16710.8	18945.8	22601.3	-0.524575	0.00859698	0.0825765	ribosomal protein S14 [Source:MGI Symbol;Acc:MGI:98107]
Npnt	10222.2	17242.4	9504.36	8577.21	0.602998	0.00859928	0.0825765	nephronectin [Source:MGI Symbol;Acc:MGI:2148811]
1110004F10Rik	2772.71	3299.1	4158.63	4278.39	-0.47468	0.00860559	0.0825765	RIKEN cDNA 1110004F10 gene [Source:MGI Symbol;Acc:MGI:1929274]
Hat1	3014.84	3325.38	4070.98	4743.86	-0.475353	0.0086077	0.0825765	histone aminotransferase 1 [Source:MGI Symbol;Acc:MGI:96013]
Guk1	653.843	766.151	1011.79	1065.3	-0.548834	0.00861035	0.0825765	guanylate kinase 1 [Source:MGI Symbol;Acc:MGI:95871]
Csrnp1	329.748	209.226	150.53	144.046	0.87213	0.00865866	0.0829339	cysteine-serine-rich nuclear protein 1 [Source:MGI Symbol;Acc:MGI:2387989]
Klra2	0.942137	4.04301	20.9599	23.6494	-3.17545	0.00865904	0.0829339	killer cell lectin-like receptor, subfamily A, member 2 [Source:MGI Symbol;Acc:MGI:101906]
Bach1	537.96	672.151	901.275	902.978	-0.576645	0.00867458	0.0830281	BTB and CNC homology 1, basic leucine zipper transcription factor 1 [Source:MGI Symbol;Acc:MGI:894680]
Sult1d1	43.3383	50.5377	10.4799	15.0496	1.8827	0.00869826	0.0832	sulfotransferase family 1D, member 1 [Source:MGI Symbol;Acc:MGI:1926341]
Grsf1	3283.35	3145.47	4485.42	4291.29	-0.449137	0.00870647	0.0832238	G-rich RNA sequence binding factor 1 [Source:MGI Symbol;Acc:MGI:106479]
Arid3a	108.346	176.882	61.927	69.8733	1.11363	0.00872009	0.0832992	AT rich interactive domain 3A (BRIGHT-like) [Source:MGI Symbol;Acc:MGI:1328360]
Stra6	119.651	250.667	105.752	56.9736	1.18212	0.00872784	0.0833185	stimulated by retinoic acid gene 6 [Source:MGI Symbol;Acc:MGI:107742]
E2f1	3761.01	3318.3	2176.02	2788.48	0.512247	0.00875883	0.0835265	E2F transcription factor 1 [Source:MGI Symbol;Acc:MGI:101941]
Pof1b	19.7849	48.5162	66.6906	126.847	-1.50439	0.00876112	0.0835265	premature ovarian failure 1B [Source:MGI Symbol;Acc:MGI:1916943]
Rab25	2330.85	3183.87	3720.38	4260.12	-0.533256	0.00880259	0.0838669	RAB25, member RAS oncogene family [Source:MGI Symbol;Acc:MGI:1858203]
Rnf44	6317.03	4590.84	3858.53	3754.88	0.518815	0.00883159	0.0840881	ring finger protein 44 [Source:MGI Symbol;Acc:MGI:2145310]
Heyl	90.4452	33.3549	23.8181	8.59979	1.92577	0.00885799	0.0842843	hairy/enhancer-of-split related with YRPW motif-like [Source:MGI Symbol;Acc:MGI:1860511]
Tmx4	706.603	702.474	1029.89	1004.03	-0.529558	0.0088671	0.0843157	thioredoxin-related transmembrane protein 4 [Source:MGI Symbol;Acc:MGI:106558]
Phldb1	3201.38	2513.74	2102.66	1902.7	0.512847	0.00889447	0.0845207	pleckstrin homology like domain, family B, member 1 [Source:MGI Symbol;Acc:MGI:2143230]
Lrrc51	0.942137	6.06452	17.149	36.5491	-2.94994	0.00891608	0.0846708	leucine rich repeat containing 51 [Source:MGI Symbol;Acc:MGI:1916608]
Gm36936	81.0238	63.6775	25.7235	26.8743	1.46105	0.00892541	0.084704	predicted gene, 36936 [Source:MGI Symbol;Acc:MGI:5610164]
Nr4a2	455.994	284.022	208.646	217.145	0.798302	0.00894207	0.0847729	nuclear receptor subfamily 4, group A, member 2 [Source:MGI Symbol;Acc:MGI:1352456]
Pomt1	1322.76	1056.24	904.134	655.734	0.608426	0.0089493	0.0847729	protein-O-mannosyltransferase 1 [Source:MGI Symbol;Acc:MGI:2138994]
Prkcd	1279.42	1286.69	930.81	870.729	0.510172	0.00895016	0.0847729	protein kinase C, delta [Source:MGI Symbol;Acc:MGI:97598]
Iigp1	7.5371	25.2688	0	1.07497	5.00332	0.00897045	0.0849097	interferon inducible GTPase 1 [Source:MGI Symbol;Acc:MGI:1926259]
Nsmaf	1052.37	994.581	1552.94	1365.22	-0.51172	0.00899782	0.0851134	neutral sphingomyelinase (N-SMase) activation associated factor [Source:MGI Symbol;Acc:MGI:1341864]
Sema6b	935.542	743.915	565.917	553.611	0.585315	0.00901124	0.0851434	sema domain, transmembrane domain (TM), and cytoplasmic domain, (semaphorin) 6B [Source:MGI Symbol;Acc:MGI:1202889]
Atg3	495.564	833.872	947.959	1196.45	-0.690038	0.0090127	0.0851434	autophagy related 3 [Source:MGI Symbol;Acc:MGI:1915091]
Atxn2l	7326.06	5289.27	4423.49	4392.34	0.517073	0.00902277	0.0851831	ataxin 2-like [Source:MGI Symbol;Acc:MGI:2446242]
Gm35585	6.59496	26.2796	0.952723	0	5.03074	0.0090787	0.0856462	predicted gene, 35585 [Source:MGI Symbol;Acc:MGI:5594744]
Nme6	399.466	394.194	588.783	611.66	-0.596828	0.00908897	0.0856462	NME/NM23 nucleoside diphosphate kinase 6 [Source:MGI Symbol;Acc:MGI:1861676]
Hibch	370.26	497.291	687.866	654.659	-0.630634	0.00908949	0.0856462	3-hydroxyisobutyryl-Coenzyme A hydrolase [Source:MGI Symbol;Acc:MGI:1923792]
Nudt4	3674.34	4107.7	4733.13	6403.62	-0.517019	0.00910849	0.0857143	nudix (nucleoside diphosphate linked moiety X)-type motif 4 [Source:MGI Symbol;Acc:MGI:1918457]
Hdac7	9729.45	7484.63	6542.35	5598.46	0.503703	0.00911272	0.0857143	histone deacetylase 7 [Source:MGI Symbol;Acc:MGI:1891835]
9530053A07Rik	22.6113	41.4409	77.1705	92.4477	-1.40731	0.0091144	0.0857143	RIKEN cDNA 9530053A07 gene [Source:MGI Symbol;Acc:MGI:2442118]
Zfp579	631.232	390.151	329.642	277.343	0.750757	0.00916144	0.086101	zinc finger protein 579 [Source:MGI Symbol;Acc:MGI:1915740]
Ankrd44	621.811	1419.1	538.288	621.335	0.815379	0.00918269	0.0862449	ankyrin repeat domain 44 [Source:MGI Symbol;Acc:MGI:3045243]
Adm	118.709	208.215	71.4542	83.8479	1.07388	0.00919463	0.0863013	adrenomedullin [Source:MGI Symbol;Acc:MGI:108058]
Hcfc1r1	1972.84	2122.58	1364.3	1551.19	0.490448	0.00921972	0.0864809	host cell factor C1 regulator 1 (XPO1-dependent) [Source:MGI Symbol;Acc:MGI:2663619]
Ntn4	900.683	1153.27	485.888	794.405	0.682743	0.00922662	0.0864899	netrin 4 [Source:MGI Symbol;Acc:MGI:1888978]
Hmgxb3	1836.23	1490.86	1187.09	1133.02	0.520134	0.00925009	0.086654	HMG box domain containing 3 [Source:MGI Symbol;Acc:MGI:2441817]
Prrc1	634.058	667.097	1018.46	884.703	-0.549003	0.00927703	0.0868376	proline-rich coiled-coil 1 [Source:MGI Symbol;Acc:MGI:1916106]
Samhd1	9999.84	8214.39	7129.22	5808.08	0.49348	0.00928163	0.0868376	SAM domain and HD domain, 1 [Source:MGI Symbol;Acc:MGI:1927468]
Atp9b	1659.1	1600.02	1155.65	1169.57	0.487175	0.00930219	0.086974	ATPase, class II, type 9B [Source:MGI Symbol;Acc:MGI:1354757]
Cdkn2aipnl	1892.75	2116.52	2560.92	3091.62	-0.49547	0.00931857	0.0870711	CDKN2A interacting protein N-terminal like [Source:MGI Symbol;Acc:MGI:1261797]
Serbp1	18437.6	17944.9	24087.7	24591.1	-0.420041	0.00932643	0.0870886	serpine1 mRNA binding protein 1 [Source:MGI Symbol;Acc:MGI:1914120]
Gm50107	290.178	254.71	150.53	166.621	0.7817	0.00935287	0.0872795	predicted gene, 50107 [Source:MGI Symbol;Acc:MGI:6302841]
Dhcr7	2791.55	1925.49	1683.46	1502.81	0.566044	0.0093627	0.0873152	7-dehydrocholesterol reductase [Source:MGI Symbol;Acc:MGI:1298378]
Dse	1084.4	927.872	1674.89	1285.67	-0.557227	0.00943642	0.0878611	dermatan sulfate epimerase [Source:MGI Symbol;Acc:MGI:2443455]
Tatdn3	97.0401	120.28	196.261	205.32	-0.886528	0.00943692	0.0878611	TatD DNase domain containing 3 [Source:MGI Symbol;Acc:MGI:1916222]
Abca4	32.9748	40.4301	69.5487	116.097	-1.33762	0.00943937	0.0878611	ATP-binding cassette, sub-family A (ABC1), member 4 [Source:MGI Symbol;Acc:MGI:109424]
Megf8	2820.76	2522.84	2002.62	1843.58	0.474324	0.00948741	0.0882233	multiple EGF-like-domains 8 [Source:MGI Symbol;Acc:MGI:2446294]
Septin10	655.728	823.764	1001.31	1198.6	-0.572353	0.00949043	0.0882233	septin 10 [Source:MGI Symbol;Acc:MGI:1918110]
Gm50431	227.997	180.925	94.3195	123.622	0.910148	0.00950175	0.0882722	predicted gene, 50431 [Source:MGI Symbol;Acc:MGI:6303362]
Smpd1	1371.75	1751.64	969.872	1160.97	0.551847	0.00952576	0.0884387	sphingomyelin phosphodiesterase 1, acid lysosomal [Source:MGI Symbol;Acc:MGI:98325]
Plb1	32.9748	34.3656	6.66906	7.52481	2.24789	0.00957129	0.0888047	phospholipase B1 [Source:MGI Symbol;Acc:MGI:1922406]
Tmem238	955.327	808.603	1233.78	1306.09	-0.525626	0.00958502	0.0888754	transmembrane protein 238 [Source:MGI Symbol;Acc:MGI:1922935]
Utp11	1235.14	1241.21	1699.66	1756.51	-0.480913	0.00959416	0.088877	UTP11 small subunit processome component [Source:MGI Symbol;Acc:MGI:1914455]
Szt2	1541.34	1041.08	917.472	770.756	0.613153	0.00959742	0.088877	SZT2 subunit of KICSTOR complex [Source:MGI Symbol;Acc:MGI:3033336]
Fmnl1	1813.61	1511.08	2464.69	2227.35	-0.49695	0.00968718	0.089595	formin-like 1 [Source:MGI Symbol;Acc:MGI:1888994]
Rhot2	1598.81	1285.68	1041.33	952.427	0.53282	0.00968728	0.089595	ras homolog family member T2 [Source:MGI Symbol;Acc:MGI:2384892]
Tm7sf3	755.594	775.248	1043.23	1156.67	-0.522944	0.0097743	0.0903423	transmembrane 7 superfamily member 3 [Source:MGI Symbol;Acc:MGI:1914873]
Polr3g	450.342	354.774	660.237	582.636	-0.626218	0.00980408	0.0905601	polymerase (RNA) III (DNA directed) polypeptide G [Source:MGI Symbol;Acc:MGI:1914736]
Mbnl3	600.141	521.549	832.679	819.13	-0.55814	0.00984131	0.0907754	muscleblind like splicing factor 3 [Source:MGI Symbol;Acc:MGI:2444912]
Hpf1	1784.41	1690.99	2547.58	2276.79	-0.473244	0.00984456	0.0907754	histone PARylation factor 1 [Source:MGI Symbol;Acc:MGI:1919862]
Pgrmc1	1664.76	2273.18	2447.54	3472.16	-0.588033	0.00984612	0.0907754	progesterone receptor membrane component 1 [Source:MGI Symbol;Acc:MGI:1858305]
Mex3a	1511.19	1688.97	1061.33	1195.37	0.504083	0.00985546	0.0908039	mex3 RNA binding family member A [Source:MGI Symbol;Acc:MGI:1919890]
Cth	85.7345	55.5914	68.596	309.592	-1.41696	0.00987186	0.0908534	cystathionase (cystathionine gamma-lyase) [Source:MGI Symbol;Acc:MGI:1339968]
Mink1	2988.46	2485.44	2146.48	1643.63	0.530106	0.00987333	0.0908534	misshapen-like kinase 1 (zebrafish) [Source:MGI Symbol;Acc:MGI:1355329]
Cd59a	368.376	592.302	180.065	345.067	0.87282	0.00988847	0.0909352	CD59a antigen [Source:MGI Symbol;Acc:MGI:109177]
Col8a1	532.308	535.699	700.251	909.428	-0.591293	0.00993324	0.0912318	collagen, type VIII, alpha 1 [Source:MGI Symbol;Acc:MGI:88463]
Syngr2	2625.74	2484.43	3488.87	3479.69	-0.447455	0.00993884	0.0912318	synaptogyrin 2 [Source:MGI Symbol;Acc:MGI:1328324]
Zfp820	288.294	318.387	444.921	503.088	-0.643839	0.00993955	0.0912318	zinc finger protein 820 [Source:MGI Symbol;Acc:MGI:1922674]
Slc7a4	165.816	245.613	93.3668	121.472	0.938257	0.00996168	0.0913772	solute carrier family 7 (cationic amino acid transporter, y+ system), member 4 [Source:MGI Symbol;Acc:MGI:2146512]
Camta2	795.164	705.506	549.721	445.039	0.59262	0.00996962	0.0913924	calmodulin binding transcription activator 2 [Source:MGI Symbol;Acc:MGI:2135957]
Arl15	2361	2252.97	1334.76	1846.8	0.536719	0.00998608	0.0914856	ADP-ribosylation factor-like 15 [Source:MGI Symbol;Acc:MGI:2442308]
Cc2d1a	3509.46	3416.35	2692.39	2330.54	0.463301	0.00999494	0.0915091	coiled-coil and C2 domain containing 1A [Source:MGI Symbol;Acc:MGI:2384831]
Atp8b5	46.1647	39.4194	9.52723	12.8997	1.93638	0.0100015	0.0915117	ATPase, class I, type 8B, member 5 [Source:MGI Symbol;Acc:MGI:2444287]
Rpl3	18759.8	20854.9	25900.7	27417.2	-0.428587	0.0100233	0.091616	ribosomal protein L3 [Source:MGI Symbol;Acc:MGI:1351605]
Gm12174	202.56	303.226	395.38	446.114	-0.735076	0.0100294	0.091616	predicted gene 12174 [Source:MGI Symbol;Acc:MGI:3651722]
Gstm3	52.7597	54.5807	21.9126	8.59979	1.80505	0.0100318	0.091616	glutathione S-transferase, mu 3 [Source:MGI Symbol;Acc:MGI:106026]
Lncenc1	3.76855	5.05377	28.5817	24.7244	-2.59849	0.0100806	0.092004	long non-coding RNA, embryonic stem cells expressed 1 [Source:MGI Symbol;Acc:MGI:3780541]
Tpm3	9630.53	11484.2	14842.5	13986.5	-0.44931	0.0101012	0.0921337	tropomyosin 3, gamma [Source:MGI Symbol;Acc:MGI:1890149]
Atp5k	1589.39	1970.97	2430.4	2589.61	-0.495772	0.0101365	0.0923974	ATP synthase, H+ transporting, mitochondrial F1F0 complex, subunit E [Source:MGI Symbol;Acc:MGI:106636]
Eva1a	0	0	11.4327	7.52481	-5.72397	0.0101506	1	eva-1 homolog A (C, elegans) [Source:MGI Symbol;Acc:MGI:2385247]
Gm44950	162.99	164.753	228.653	351.516	-0.822604	0.0102413	0.0932107	predicted gene 44950 [Source:MGI Symbol;Acc:MGI:5753526]
Vill	899.741	1006.71	1480.53	1255.57	-0.521646	0.0102418	0.0932107	villin-like [Source:MGI Symbol;Acc:MGI:1201781]
Gm47938	0.942137	21.2258	0	0	5.89325	0.0102465	1	predicted gene, 47938 [Source:MGI Symbol;Acc:MGI:6097201]
Rps10-ps2	3019.55	4131.96	4752.18	5499.56	-0.519595	0.0102501	0.0932107	ribosomal protein S10, pseudogene 2 [Source:MGI Symbol;Acc:MGI:3645627]
C2cd2l	728.272	668.108	463.976	477.288	0.569262	0.0102513	0.0932107	C2 calcium-dependent domain containing 2-like [Source:MGI Symbol;Acc:MGI:1919014]
Pno1	1475.39	1644.5	2250.33	2090.82	-0.476781	0.0102616	0.0932459	partner of NOB1 homolog [Source:MGI Symbol;Acc:MGI:1913499]
Rhbdd3	599.199	451.807	339.169	328.942	0.653915	0.0102818	0.0933462	rhomboid domain containing 3 [Source:MGI Symbol;Acc:MGI:2444684]
Gramd4	5240.17	4629.25	2696.2	4037.6	0.551805	0.0102855	0.0933462	GRAM domain containing 4 [Source:MGI Symbol;Acc:MGI:2676308]
Thoc7	384.392	533.678	670.717	748.182	-0.628458	0.0102931	0.0933574	THO complex 7 [Source:MGI Symbol;Acc:MGI:1913481]
Cep131	968.517	742.904	544.005	595.535	0.587324	0.0103195	0.093538	centrosomal protein 131 [Source:MGI Symbol;Acc:MGI:107440]
Rpl36a-ps2	407.003	497.291	627.844	750.332	-0.607869	0.0103321	0.093594	ribosomal protein L36A, pseudogene 2 [Source:MGI Symbol;Acc:MGI:3780887]
Fancl	277.93	300.194	397.285	527.812	-0.677602	0.010356	0.0937292	Fanconi anemia, complementation group L [Source:MGI Symbol;Acc:MGI:1914280]
Gm49980	1560.18	1026.93	976.541	643.909	0.674516	0.0103599	0.0937292	predicted gene, 49980 [Source:MGI Symbol;Acc:MGI:6275257]
Eif2b3	652.901	572.087	893.654	892.228	-0.543629	0.010368	0.0937439	eukaryotic translation initiation factor 2B, subunit 3 [Source:MGI Symbol;Acc:MGI:1313286]
Srgap3	97.0401	224.387	92.4141	35.4741	1.32403	0.0103816	0.0938091	SLIT-ROBO Rho GTPase activating protein 3 [Source:MGI Symbol;Acc:MGI:2152938]
Gsta3	4.71069	2.02151	6.66906	49.4488	-3.04773	0.0103965	0.0938537	glutathione S-transferase, alpha 3 [Source:MGI Symbol;Acc:MGI:95856]
Strip2	97.0401	59.6345	35.2507	21.4995	1.46165	0.0103995	0.0938537	striatin interacting protein 2 [Source:MGI Symbol;Acc:MGI:2444363]
Rpl13	20084.5	24544.1	28117.7	33864.9	-0.473892	0.0104308	0.0940504	ribosomal protein L13 [Source:MGI Symbol;Acc:MGI:105922]
Tbrg1	2163.15	2752.28	3667.98	3268.99	-0.497204	0.0104342	0.0940504	transforming growth factor beta regulated gene 1 [Source:MGI Symbol;Acc:MGI:1100877]
Tax1bp3	830.023	1123.96	558.295	719.157	0.613491	0.0104627	0.094249	Tax1 (human T cell leukemia virus type I) binding protein 3 [Source:MGI Symbol;Acc:MGI:1923531]
Eef1akmt1	300.542	321.42	467.787	492.338	-0.626413	0.0104904	0.0944399	EEF1A alpha lysine methyltransferase 1 [Source:MGI Symbol;Acc:MGI:1915293]
Dll4	128.131	82.8818	49.5416	40.849	1.22245	0.010505	0.0945124	delta like canonical Notch ligand 4 [Source:MGI Symbol;Acc:MGI:1859388]
Rgmb	986.418	1110.82	739.313	718.082	0.524871	0.0105253	0.0946011	repulsive guidance molecule family member B [Source:MGI Symbol;Acc:MGI:1916049]
Gm46620	132.841	98.0431	31.4398	65.5734	1.25677	0.0105279	0.0946011	predicted gene, 46620 [Source:MGI Symbol;Acc:MGI:5826257]
Pip4k2c	5394.68	5662.24	3626.06	4397.72	0.462716	0.0105376	0.0946302	phosphatidylinositol-5-phosphate 4-kinase, type II, gamma [Source:MGI Symbol;Acc:MGI:2152214]
4833439L19Rik	6455.52	6970.16	5185.67	4720.21	0.438559	0.0105672	0.0947987	RIKEN cDNA 4833439L19 gene [Source:MGI Symbol;Acc:MGI:1921162]
Lmbrd2	4867.08	3902.52	3243.07	3056.15	0.477363	0.0105694	0.0947987	LMBR1 domain containing 2 [Source:MGI Symbol;Acc:MGI:2444173]
Tmem205	120.594	167.785	235.322	276.268	-0.827548	0.0105896	0.094905	transmembrane protein 205 [Source:MGI Symbol;Acc:MGI:3045495]
Surf6	1770.28	1450.43	1116.59	1147	0.508982	0.0105985	0.094905	surfeit gene 6 [Source:MGI Symbol;Acc:MGI:98447]
Sparc	76.3131	172.839	49.5416	54.8237	1.25469	0.0106008	0.094905	secreted acidic cysteine rich glycoprotein [Source:MGI Symbol;Acc:MGI:98373]
Slc30a4	4015.39	4481.68	2703.83	3374.34	0.483477	0.0106679	0.0954001	solute carrier family 30 (zinc transporter), member 4 [Source:MGI Symbol;Acc:MGI:1345282]
Izumo1	45.2226	58.6237	19.0545	11.8247	1.74375	0.0106719	0.0954001	izumo sperm-egg fusion 1 [Source:MGI Symbol;Acc:MGI:1920706]
Was	16.0163	53.5699	6.66906	6.44984	2.40457	0.0106758	0.0954001	Wiskott-Aldrich syndrome [Source:MGI Symbol;Acc:MGI:105059]
Krt14	0.942137	1.01075	6.66906	26.8743	-4.09925	0.0107224	0.0957576	keratin 14 [Source:MGI Symbol;Acc:MGI:96688]
Ctsb	5605.72	7528.09	9465.3	8969.58	-0.48923	0.0107937	0.0963346	cathepsin B [Source:MGI Symbol;Acc:MGI:88561]
Stradb	551.15	730.775	402.049	431.064	0.621596	0.0108204	0.0965133	STE20-related kinase adaptor beta [Source:MGI Symbol;Acc:MGI:2144047]
Avpi1	895.973	1346.32	1531.98	1851.1	-0.59351	0.0108433	0.0965133	arginine vasopressin-induced 1 [Source:MGI Symbol;Acc:MGI:1916784]
Nacad	83.8502	47.5054	27.629	15.0496	1.6173	0.0108452	0.0965133	NAC alpha domain containing [Source:MGI Symbol;Acc:MGI:3603030]
Prag1	618.042	543.785	947.006	776.131	-0.568845	0.0108467	0.0965133	PEAK1 related kinase activating pseudokinase 1 [Source:MGI Symbol;Acc:MGI:1196223]
Fbxo47	99.8665	72.7743	39.0616	30.0993	1.3181	0.0108469	0.0965133	F-box protein 47 [Source:MGI Symbol;Acc:MGI:1920223]
Nab1	3397.35	3249.57	3963.33	5518.91	-0.512368	0.0109072	0.0969599	Ngfi-A binding protein 1 [Source:MGI Symbol;Acc:MGI:107564]
Clip4	0.942137	1.01075	14.2908	17.1996	-4.01158	0.0109104	0.0969599	CAP-GLY domain containing linker protein family, member 4 [Source:MGI Symbol;Acc:MGI:1919100]
Lrrc73	99.8665	75.8065	33.3453	38.699	1.28799	0.0109283	0.0970136	leucine rich repeat containing 73 [Source:MGI Symbol;Acc:MGI:2684934]
Alkbh4	350.475	341.635	204.835	223.594	0.692488	0.0109298	0.0970136	alkB homolog 4, lysine demethylase [Source:MGI Symbol;Acc:MGI:1919291]
Impact	217.634	169.807	371.562	284.868	-0.760794	0.010966	0.0972036	impact, RWD domain protein [Source:MGI Symbol;Acc:MGI:1098233]
Rpl3-ps1	8657.3	9542.52	11749	12775	-0.430265	0.0109672	0.0972036	ribosomal protein L3, pseudogene 1 [Source:MGI Symbol;Acc:MGI:3644217]
Desi2	1572.43	1752.65	1894.01	3189.45	-0.612163	0.0109738	0.0972036	desumoylating isopeptidase 2 [Source:MGI Symbol;Acc:MGI:1926075]
2310069B03Rik	43.3383	19.2043	61.927	112.872	-1.47731	0.0109779	0.0972036	RIKEN cDNA 2310069B03 gene [Source:MGI Symbol;Acc:MGI:1916902]
Rps11	7094.29	9238.29	10566.6	12348.2	-0.488542	0.0110237	0.0975498	ribosomal protein S11 [Source:MGI Symbol;Acc:MGI:1351329]
Gvin2	0.942137	8.08603	33.3453	24.7244	-2.70015	0.0110625	0.0978328	GTPase, very large interferon inducible, family member 2 [Source:MGI Symbol;Acc:MGI:3782245]
Slc22a23	3582.01	3404.22	2264.62	2769.13	0.47311	0.0110789	0.0978471	solute carrier family 22, member 23 [Source:MGI Symbol;Acc:MGI:1920352]
1110059E24Rik	591.662	869.248	984.162	1263.09	-0.621401	0.0110795	0.0978471	RIKEN cDNA 1110059E24 gene [Source:MGI Symbol;Acc:MGI:1913456]
Sptbn2	2481.59	2675.46	1877.82	1885.5	0.4545	0.0110891	0.0978471	spectrin beta, non-erythrocytic 2 [Source:MGI Symbol;Acc:MGI:1313261]
Lta4h	2829.24	2829.1	3969.04	3703.28	-0.439341	0.0110976	0.0978471	leukotriene A4 hydrolase [Source:MGI Symbol;Acc:MGI:96836]
Runx2	416.425	296.151	210.552	217.145	0.737202	0.0110977	0.0978471	runt related transcription factor 2 [Source:MGI Symbol;Acc:MGI:99829]
Gm6548	831.907	1209.87	638.324	706.258	0.602576	0.0111262	0.0980383	predicted gene 6548 [Source:MGI Symbol;Acc:MGI:3644071]
Mrpl47	927.063	970.323	1282.36	1392.09	-0.495147	0.0111361	0.0980666	mitochondrial ribosomal protein L47 [Source:MGI Symbol;Acc:MGI:1921850]
Rplp0	35072.9	48717.3	53711.6	65941	-0.514001	0.0111589	0.0982078	ribosomal protein, large, P0 [Source:MGI Symbol;Acc:MGI:1927636]
Rpl10	11006	13487.5	15852.3	17787.6	-0.457781	0.0111683	0.0982307	ribosomal protein L10 [Source:MGI Symbol;Acc:MGI:105943]
Appbp2os	29.2063	25.2688	57.1634	90.2978	-1.43399	0.0112767	0.0991243	amyloid beta precursor protein (cytoplasmic tail) binding protein 2, opposite strand [Source:MGI Symbol;Acc:MGI:3603817]
Trim16	289.236	297.162	423.962	488.038	-0.636772	0.011352	0.0997259	tripartite motif-containing 16 [Source:MGI Symbol;Acc:MGI:2137356]
Eif3s6-ps2	194.08	226.409	328.689	354.741	-0.700934	0.0114159	0.100227	eukaryotic translation initiation factor 3, subunit 6, pseudogene 2 [Source:MGI Symbol;Acc:MGI:103204]
Gm4204	2994.11	3361.77	4180.55	4475.11	-0.445566	0.0114589	0.100544	predicted gene 4204 [Source:MGI Symbol;Acc:MGI:3782381]
Plxna1	4937.74	3827.72	3194.48	3083.02	0.481693	0.0114693	0.100574	plexin A1 [Source:MGI Symbol;Acc:MGI:107685]
Ift46	604.852	741.893	891.748	1104	-0.567366	0.0115255	0.100876	intraflagellar transport 46 [Source:MGI Symbol;Acc:MGI:1923818]
Mllt3	1163.54	1237.16	849.828	850.304	0.497742	0.0115271	0.100876	myeloid/lymphoid or mixed-lineage leukemia; translocated to, 3 [Source:MGI Symbol;Acc:MGI:1917372]
Haus1	722.619	955.162	1125.17	1353.39	-0.56301	0.0115315	0.100876	HAUS augmin-like complex, subunit 1 [Source:MGI Symbol;Acc:MGI:2385076]
Myom1	124.362	69.742	39.0616	40.849	1.28198	0.0115466	0.100876	myomesin 1 [Source:MGI Symbol;Acc:MGI:1341430]
Fbxl15	445.631	478.086	268.668	323.567	0.64203	0.0115484	0.100876	F-box and leucine-rich repeat protein 15 [Source:MGI Symbol;Acc:MGI:1915681]
Tmem40	125.304	276.946	323.926	427.839	-0.903136	0.0115489	0.100876	transmembrane protein 40 [Source:MGI Symbol;Acc:MGI:2137870]
Tacc1	213.865	196.086	118.138	110.722	0.840741	0.0115523	0.100876	transforming, acidic coiled-coil containing protein 1 [Source:MGI Symbol;Acc:MGI:2443510]
Wasf3	6.59496	12.129	0	0	5.65119	0.011585	1	WASP family, member 3 [Source:MGI Symbol;Acc:MGI:2658986]
Cfap298	331.632	395.205	543.052	563.286	-0.606405	0.0116453	0.101627	cilia and flagella associate protien 298 [Source:MGI Symbol;Acc:MGI:1915251]
Myo3b	9.42137	20.2151	0.952723	0	4.88195	0.0116515	1	myosin IIIB [Source:MGI Symbol;Acc:MGI:2448580]
Rps16-ps2	956.269	1392.82	1717.76	1737.16	-0.556871	0.0116621	0.101713	ribosomal protein S16, pseudogene 2 [Source:MGI Symbol;Acc:MGI:3704259]
Plekhm1	1632.72	1612.15	1147.08	1192.15	0.47223	0.0117203	0.102159	pleckstrin homology domain containing, family M (with RUN domain) member 1 [Source:MGI Symbol;Acc:MGI:2443207]
Ube2e1	586.951	709.549	967.966	919.102	-0.541956	0.0117323	0.102202	ubiquitin-conjugating enzyme E2E 1 [Source:MGI Symbol;Acc:MGI:107411]
Tmem101	1260.58	1257.38	922.235	867.504	0.492344	0.01174	0.102208	transmembrane protein 101 [Source:MGI Symbol;Acc:MGI:1923797]
Zfp125	201.617	360.839	446.827	506.313	-0.761798	0.0117544	0.102272	zinc finger protein 125 [Source:MGI Symbol;Acc:MGI:1336211]
Cdkn2b	593.546	683.269	430.631	424.615	0.577865	0.0117952	0.102566	cyclin dependent kinase inhibitor 2B [Source:MGI Symbol;Acc:MGI:104737]
0610038B21Rik	29.2063	33.3549	93.3668	65.5734	-1.34737	0.0118269	0.10278	RIKEN cDNA 0610038B21 gene [Source:MGI Symbol;Acc:MGI:1917595]
Tpcn1	1127.74	1038.04	794.571	722.382	0.513534	0.0118585	0.102927	two pore channel 1 [Source:MGI Symbol;Acc:MGI:2182472]
Six5	232.708	221.355	109.563	146.196	0.830041	0.0118646	0.102927	sine oculis-related homeobox 5 [Source:MGI Symbol;Acc:MGI:106220]
Epb41l1	6307.61	7180.39	3990	5511.39	0.505594	0.011865	0.102927	erythrocyte membrane protein band 4,1 like 1 [Source:MGI Symbol;Acc:MGI:103010]
Rpf1	1237.03	1601.03	1852.09	2234.87	-0.526143	0.0119066	0.103226	ribosome production factor 1 homolog [Source:MGI Symbol;Acc:MGI:1917535]
Oas1e	10.3635	8.08603	0	0	5.63141	0.0119332	1	2'-5' oligoadenylate synthetase 1E [Source:MGI Symbol;Acc:MGI:2180856]
Mbd6	1872.03	1823.4	1122.31	1468.41	0.512856	0.0119665	0.103666	methyl-CpG binding domain protein 6 [Source:MGI Symbol;Acc:MGI:106378]
Gtpbp2	2095.31	1772.86	1350.96	1417.89	0.482573	0.0119796	0.103666	GTP binding protein 2 [Source:MGI Symbol;Acc:MGI:1860138]
Il17d	195.965	134.43	80.9814	88.1478	0.967477	0.0119818	0.103666	interleukin 17D [Source:MGI Symbol;Acc:MGI:2446510]
Mettl14	1022.22	1110.82	1472.91	1503.89	-0.480926	0.0119859	0.103666	methyltransferase like 14 [Source:MGI Symbol;Acc:MGI:2442926]
Chmp4c	1300.15	1251.31	1749.2	1773.71	-0.465375	0.0120069	0.103779	charged multivesicular body protein 4C [Source:MGI Symbol;Acc:MGI:1913621]
Yjefn3	135.668	119.269	66.6906	56.9736	1.04275	0.0120132	0.103779	YjeF N-terminal domain containing 3 [Source:MGI Symbol;Acc:MGI:2681845]
Cramp1l	2760.46	2173.12	1783.5	1727.48	0.490849	0.0120227	0.103799	cramped chromatin regulator homolog 1 [Source:MGI Symbol;Acc:MGI:1930190]
Spr	1159.77	1132.04	798.381	825.58	0.497097	0.0120384	0.103873	sepiapterin reductase [Source:MGI Symbol;Acc:MGI:103078]
Hapln4	236.476	310.301	139.097	176.296	0.794612	0.0120501	0.103912	hyaluronan and proteoglycan link protein 4 [Source:MGI Symbol;Acc:MGI:2679531]
Map3k1	1445.24	1483.79	1006.07	1092.17	0.481403	0.0121244	0.104491	mitogen-activated protein kinase kinase kinase 1 [Source:MGI Symbol;Acc:MGI:1346872]
Pycr1	694.355	411.377	632.608	1314.69	-0.815397	0.0121416	0.104578	pyrroline-5-carboxylate reductase 1 [Source:MGI Symbol;Acc:MGI:2384795]
Adora1	1101.36	1052.19	1353.82	1725.33	-0.51542	0.0121512	0.104598	adenosine A1 receptor [Source:MGI Symbol;Acc:MGI:99401]
AW209491	286.41	359.828	445.874	574.036	-0.658155	0.0122077	0.10497	expressed sequence AW209491 [Source:MGI Symbol;Acc:MGI:2145422]
Gm2a	1434.88	1702.11	2118.85	2245.62	-0.476516	0.0122089	0.10497	GM2 ganglioside activator protein [Source:MGI Symbol;Acc:MGI:95762]
Rap1b	4008.79	5446.95	6423.26	6855.11	-0.489877	0.0122608	0.105354	RAS related protein 1b [Source:MGI Symbol;Acc:MGI:894315]
Acap3	922.352	811.635	644.993	535.337	0.554479	0.0123358	0.105936	ArfGAP with coiled-coil, ankyrin repeat and PH domains 3 [Source:MGI Symbol;Acc:MGI:2153589]
Gm5082	59.3546	40.4301	16.1963	13.9747	1.72487	0.0123443	0.105947	predicted gene 5082 [Source:MGI Symbol;Acc:MGI:3644232]
Gm44171	0	0	10.4799	7.52481	-5.64931	0.0123713	1	predicted gene, 44171 [Source:MGI Symbol;Acc:MGI:5690563]
Tpm1	35806.9	35157	28926.6	23305.4	0.442128	0.0124114	0.106432	tropomyosin 1, alpha [Source:MGI Symbol;Acc:MGI:98809]
Brpf1	2100.97	1782.97	1451	1327.59	0.483128	0.0124155	0.106432	bromodomain and PHD finger containing, 1 [Source:MGI Symbol;Acc:MGI:1926033]
Smad2	4455.37	3991.47	2927.72	3272.22	0.446302	0.0124462	0.106633	SMAD family member 2 [Source:MGI Symbol;Acc:MGI:108051]
Sting1	985.476	1171.46	779.327	720.232	0.52404	0.0124597	0.106685	stimulator of interferon response cGAMP interactor 1 [Source:MGI Symbol;Acc:MGI:1919762]
Pgm2l1	737.693	682.259	472.55	496.638	0.551302	0.0124768	0.106769	phosphoglucomutase 2-like 1 [Source:MGI Symbol;Acc:MGI:1918224]
Stard8	16.0163	16.1721	1.90545	0	4.02767	0.0125123	0.107009	START domain containing 8 [Source:MGI Symbol;Acc:MGI:2448556]
Gm47694	96.098	41.4409	25.7235	20.4245	1.57499	0.0125208	0.107019	predicted gene, 47694 [Source:MGI Symbol;Acc:MGI:6096803]
Ccnh	683.992	709.549	935.574	1059.92	-0.517787	0.0125418	0.107136	cyclin H [Source:MGI Symbol;Acc:MGI:1913921]
Slc12a2	6297.25	5834.07	8021.92	8182.7	-0.417638	0.0125551	0.107186	solute carrier family 12, member 2 [Source:MGI Symbol;Acc:MGI:101924]
Atp2b1	4723.88	4669.68	5910.69	6761.58	-0.431863	0.0126098	0.107591	ATPase, Ca++ transporting, plasma membrane 1 [Source:MGI Symbol;Acc:MGI:104653]
Zfp217	2844.31	2421.77	2023.58	1764.03	0.475344	0.0126242	0.10765	zinc finger protein 217 [Source:MGI Symbol;Acc:MGI:2685408]
Tars2	1180.5	1241.21	1687.27	1657.61	-0.466022	0.0126451	0.107765	threonyl-tRNA synthetase 2, mitochondrial (putative) [Source:MGI Symbol;Acc:MGI:1919057]
Eme2	309.021	283.011	186.734	173.071	0.718199	0.0127289	0.108415	essential meiotic structure-specific endonuclease subunit 2 [Source:MGI Symbol;Acc:MGI:1919889]
Phf8	1280.36	1471.66	962.25	994.351	0.492086	0.0127689	0.108693	PHD finger protein 8 [Source:MGI Symbol;Acc:MGI:2444341]
Tsen54	1231.37	1194.71	867.93	863.204	0.486931	0.0128576	0.109384	tRNA splicing endonuclease subunit 54 [Source:MGI Symbol;Acc:MGI:1923515]
Gm5884	241.187	266.839	343.933	477.288	-0.692172	0.0128698	0.109423	predicted pseudogene 5884 [Source:MGI Symbol;Acc:MGI:3644646]
Mre11a	1967.18	1936.6	2586.64	2713.23	-0.441018	0.0128781	0.10943	MRE11A homolog A, double strand break repair nuclease [Source:MGI Symbol;Acc:MGI:1100512]
Tcea1	2794.38	3855.01	4442.55	4978.2	-0.502685	0.0129435	0.109922	transcription elongation factor A (SII) 1 [Source:MGI Symbol;Acc:MGI:1196624]
Mon2	4297.09	3748.88	2961.06	2969.08	0.440259	0.0129786	0.110155	MON2 homolog, regulator of endosome to Golgi trafficking [Source:MGI Symbol;Acc:MGI:1914324]
Gprc5c	7676.53	10307.7	6182.22	6715.36	0.479616	0.0129919	0.110204	G protein-coupled receptor, family C, group 5, member C [Source:MGI Symbol;Acc:MGI:1917605]
Edrf1	1341.6	1178.54	897.465	891.153	0.494776	0.0130124	0.110254	erythroid differentiation regulatory factor 1 [Source:MGI Symbol;Acc:MGI:1919831]
Trip13	1546.05	1433.25	1962.61	2138.12	-0.460722	0.013013	0.110254	thyroid hormone receptor interactor 13 [Source:MGI Symbol;Acc:MGI:1916966]
Dgka	374.028	364.882	581.161	526.737	-0.58459	0.0130214	0.110261	diacylglycerol kinase, alpha [Source:MGI Symbol;Acc:MGI:102952]
Zbtb38	1177.67	1150.24	866.977	782.581	0.4967	0.0130341	0.1103	zinc finger and BTB domain containing 38 [Source:MGI Symbol;Acc:MGI:2442866]
Tigd3	320.327	284.022	170.537	196.72	0.719664	0.0130412	0.1103	tigger transposable element derived 3 [Source:MGI Symbol;Acc:MGI:2681860]
Apoe	717.909	252.688	289.628	207.47	0.965229	0.0130517	0.110325	apolipoprotein E [Source:MGI Symbol;Acc:MGI:88057]
Lmo7	4311.22	4162.28	2979.16	3300.17	0.432459	0.0130845	0.110538	LIM domain only 7 [Source:MGI Symbol;Acc:MGI:1353586]
Gm48050	15.0742	13.1398	0.952723	0	4.81273	0.0130912	1	predicted gene, 48050 [Source:MGI Symbol;Acc:MGI:6097368]
Tfap2a	1898.41	2205.46	1481.48	1486.69	0.46731	0.0131681	0.111179	transcription factor AP-2, alpha [Source:MGI Symbol;Acc:MGI:104671]
Polr1has	84.7924	105.118	200.072	155.871	-0.908149	0.0131797	0.111213	RNA polymerase I subunit H, antisense [Source:MGI Symbol;Acc:MGI:1923666]
Gm9493	687.76	951.119	1114.69	1306.09	-0.562916	0.013212	0.11142	predicted gene 9493 [Source:MGI Symbol;Acc:MGI:3779903]
Uck2	4474.21	4298.73	5803.99	5898.38	-0.415642	0.0132692	0.111791	uridine-cytidine kinase 2 [Source:MGI Symbol;Acc:MGI:1931744]
Niban3	303.368	166.774	131.476	119.322	0.907038	0.0132728	0.111791	niban apoptosis regulator 3 [Source:MGI Symbol;Acc:MGI:3686743]
Dusp8	924.237	700.452	624.986	408.49	0.651853	0.0132789	0.111791	dual specificity phosphatase 8 [Source:MGI Symbol;Acc:MGI:106626]
Herc4	1941.74	1939.64	2931.53	2425.14	-0.464949	0.0133028	0.111927	hect domain and RLD 4 [Source:MGI Symbol;Acc:MGI:1914595]
Pla2g7	1070.27	885.42	1054.66	2115.55	-0.696286	0.0133171	0.111982	phospholipase A2, group VII (platelet-activating factor acetylhydrolase, plasma) [Source:MGI Symbol;Acc:MGI:1351327]
Ccdc148	52.7597	51.5484	14.2908	19.3495	1.63607	0.0133941	0.11253	coiled-coil domain containing 148 [Source:MGI Symbol;Acc:MGI:3039583]
Dars	3362.49	4393.75	5279.99	5469.47	-0.470916	0.0133977	0.11253	aspartyl-tRNA synthetase [Source:MGI Symbol;Acc:MGI:2442544]
Fnip1	697.182	748.968	851.734	1361.99	-0.613716	0.0134072	0.112545	folliculin interacting protein 1 [Source:MGI Symbol;Acc:MGI:2444668]
Pald1	1153.18	1451.44	976.541	825.58	0.530811	0.0134426	0.112777	phosphatase domain containing, paladin 1 [Source:MGI Symbol;Acc:MGI:1351623]
G6pdx	5505.85	4377.57	3626.06	3563.54	0.459156	0.0134624	0.112878	glucose-6-phosphate dehydrogenase X-linked [Source:MGI Symbol;Acc:MGI:105979]
Adgre5	886.551	568.043	1057.52	1151.3	-0.60202	0.0134961	0.112988	adhesion G protein-coupled receptor E5 [Source:MGI Symbol;Acc:MGI:1347095]
Tcp11l1	547.382	511.441	744.076	790.106	-0.534714	0.0134995	0.112988	t-complex 11 like 1 [Source:MGI Symbol;Acc:MGI:2444263]
Dph6	868.651	930.904	1141.36	1434.01	-0.516861	0.0135066	0.112988	diphthamine biosynthesis 6 [Source:MGI Symbol;Acc:MGI:1913882]
Gm6863	1846.59	2305.53	2723.83	3065.82	-0.479676	0.0135067	0.112988	predicted gene 6863 [Source:MGI Symbol;Acc:MGI:3647386]
Ifi27	261.914	1554.54	106.705	152.646	2.80827	0.0135199	0.113034	interferon, alpha-inducible protein 27 [Source:MGI Symbol;Acc:MGI:1277180]
Rpl18	13697.7	16171	19346	20835.1	-0.427887	0.0135745	0.113425	ribosomal protein L18 [Source:MGI Symbol;Acc:MGI:98003]
Gm49747	164.874	103.097	46.6834	77.3981	1.11512	0.0137501	0.114794	predicted gene, 49747 [Source:MGI Symbol;Acc:MGI:6215240]
Rnf13	1071.21	1599.01	1670.12	2383.22	-0.602138	0.0137541	0.114794	ring finger protein 13 [Source:MGI Symbol;Acc:MGI:1346341]
Srp72	4679.6	4398.8	6099.33	6002.65	-0.414718	0.0137854	0.114989	signal recognition particle 72 [Source:MGI Symbol;Acc:MGI:1333795]
Tmem131	5110.15	4223.94	3710.85	2989.5	0.478172	0.0138577	0.115482	transmembrane protein 131 [Source:MGI Symbol;Acc:MGI:1927110]
Dixdc1	248.724	224.387	164.821	90.2978	0.888066	0.0138604	0.115482	DIX domain containing 1 [Source:MGI Symbol;Acc:MGI:2679721]
Scpep1	3317.27	3813.57	4341.56	5582.34	-0.476765	0.0138708	0.115503	serine carboxypeptidase 1 [Source:MGI Symbol;Acc:MGI:1921867]
Zfp523	1291.67	1408.99	930.81	1002.95	0.481999	0.0138829	0.115537	zinc finger protein 523 [Source:MGI Symbol;Acc:MGI:2687278]
Rhobtb3	3686.58	2825.06	4521.62	4500.91	-0.470401	0.0139722	0.116214	Rho-related BTB domain containing 3 [Source:MGI Symbol;Acc:MGI:1920546]
Slc26a1	62.1811	74.7958	156.246	118.247	-1.00479	0.0139938	0.116327	solute carrier family 26 (sulfate transporter), member 1 [Source:MGI Symbol;Acc:MGI:2385894]
Itgb4	2023.71	1880	2715.26	2581.01	-0.440125	0.0140286	0.116549	integrin beta 4 [Source:MGI Symbol;Acc:MGI:96613]
Tctn3	295.831	324.452	483.03	460.089	-0.604921	0.0140555	0.116706	tectonic family member 3 [Source:MGI Symbol;Acc:MGI:1914840]
Rsl1d1	4579.73	4215.85	5728.72	6029.53	-0.418761	0.0140879	0.116904	ribosomal L1 domain containing 1 [Source:MGI Symbol;Acc:MGI:1913659]
Rbpms	4233.02	5535.9	3304.04	3710.81	0.477792	0.0140954	0.116904	RNA binding protein gene with multiple splicing [Source:MGI Symbol;Acc:MGI:1334446]
Il17rd	159.221	86.9248	298.202	179.521	-0.956371	0.014109	0.11695	interleukin 17 receptor D [Source:MGI Symbol;Acc:MGI:2159727]
Gmfb	3085.5	3244.52	4083.37	4413.84	-0.424751	0.0141757	0.11734	glia maturation factor, beta [Source:MGI Symbol;Acc:MGI:1927133]
Dsel	312.79	301.205	443.016	492.338	-0.606842	0.0141765	0.11734	dermatan sulfate epimerase-like [Source:MGI Symbol;Acc:MGI:2442948]
Upk3bl	176.18	465.957	843.159	1759.73	-2.0193	0.0141806	0.11734	uroplakin 3B-like [Source:MGI Symbol;Acc:MGI:1916915]
Snrpert	163.932	228.43	297.249	355.816	-0.735409	0.0141883	0.11734	small nuclear ribonucleoprotein E, pseudogene [Source:MGI Symbol;Acc:MGI:3650419]
Adi1	1628.96	2047.79	2525.67	2578.86	-0.4735	0.0142084	0.11744	acireductone dioxygenase 1 [Source:MGI Symbol;Acc:MGI:2144929]
Capg	3232.47	5208.41	2619.03	3087.32	0.564815	0.0142443	0.117642	capping protein (actin filament), gelsolin-like [Source:MGI Symbol;Acc:MGI:1098259]
Phf6	3523.59	3068.65	2435.16	2422.99	0.440423	0.0142534	0.117642	PHD finger protein 6 [Source:MGI Symbol;Acc:MGI:1918248]
Zfp750	0.942137	8.08603	13.3381	46.2239	-2.7314	0.0142572	0.117642	zinc finger protein 750 [Source:MGI Symbol;Acc:MGI:2442210]
Hk1	7736.83	10026.7	6709.07	6201.52	0.460287	0.0142778	0.117745	hexokinase 1 [Source:MGI Symbol;Acc:MGI:96103]
Arhgef18	2680.38	2364.15	1793.02	1900.55	0.449864	0.0142895	0.117775	rho/rac guanine nucleotide exchange factor (GEF) 18 [Source:MGI Symbol;Acc:MGI:2142567]
Zfp40	108.346	119.269	220.079	183.82	-0.828505	0.0143707	0.118377	zinc finger protein 40 [Source:MGI Symbol;Acc:MGI:99185]
Nmd3	1583.73	1676.84	2075.03	2406.87	-0.458862	0.0144246	0.118691	NMD3 ribosome export adaptor [Source:MGI Symbol;Acc:MGI:2140103]
Gm3716	20.727	50.5377	85.745	94.5977	-1.34295	0.0144308	0.118691	predicted gene 3716 [Source:MGI Symbol;Acc:MGI:3781892]
St3gal3	488.027	438.667	300.108	308.517	0.606868	0.0144333	0.118691	ST3 beta-galactoside alpha-2,3-sialyltransferase 3 [Source:MGI Symbol;Acc:MGI:1316659]
Dok4	629.348	712.581	464.929	450.414	0.551611	0.0144515	0.118774	docking protein 4 [Source:MGI Symbol;Acc:MGI:2148865]
Abca7	3077.96	2449.06	2169.35	1739.31	0.499684	0.0144645	0.118813	ATP-binding cassette, sub-family A (ABC1), member 7 [Source:MGI Symbol;Acc:MGI:1351646]
Morrbid	101.751	84.9033	153.388	194.57	-0.896871	0.0144799	0.118873	myeloid RNA regulator of BCL2L11 induced cell death [Source:MGI Symbol;Acc:MGI:3652191]
Adsl	2379.84	2420.75	3343.1	3115.27	-0.428036	0.014607	0.119848	adenylosuccinate lyase [Source:MGI Symbol;Acc:MGI:103202]
Bin1	1405.67	1137.1	1898.78	1678.03	-0.492222	0.0146208	0.119894	bridging integrator 1 [Source:MGI Symbol;Acc:MGI:108092]
Nek2	3610.27	4580.74	5464.82	5765.08	-0.455293	0.0146656	0.120134	NIMA (never in mitosis gene a)-related expressed kinase 2 [Source:MGI Symbol;Acc:MGI:109359]
Kifc3	8446.26	8361.96	4418.73	7135.67	0.540878	0.0146666	0.120134	kinesin family member C3 [Source:MGI Symbol;Acc:MGI:109202]
Chchd5	298.658	434.624	508.754	647.134	-0.656741	0.0146787	0.120166	coiled-coil-helix-coiled-coil-helix domain containing 5 [Source:MGI Symbol;Acc:MGI:1913420]
Dsn1	2853.73	2672.43	1912.11	2152.1	0.443501	0.0147206	0.120268	DSN1 homolog, MIS12 kinetochore complex component [Source:MGI Symbol;Acc:MGI:1914184]
Mfsd11	741.462	817.7	494.463	577.261	0.541235	0.014722	0.120268	major facilitator superfamily domain containing 11 [Source:MGI Symbol;Acc:MGI:1917150]
Klf4	548.324	355.785	492.558	1098.62	-0.814302	0.0147299	0.120268	Kruppel-like factor 4 (gut) [Source:MGI Symbol;Acc:MGI:1342287]
Camk2n2	771.61	720.667	484.936	543.937	0.536967	0.0147382	0.120268	calcium/calmodulin-dependent protein kinase II inhibitor 2 [Source:MGI Symbol;Acc:MGI:1920297]
Slc25a40	348.591	329.506	527.808	490.188	-0.586259	0.0147392	0.120268	solute carrier family 25, member 40 [Source:MGI Symbol;Acc:MGI:2442486]
Cryz	215.749	468.99	519.234	670.783	-0.798014	0.0147409	0.120268	crystallin, zeta [Source:MGI Symbol;Acc:MGI:88527]
Mlst8	1018.45	925.85	614.506	738.507	0.523719	0.0147636	0.120347	MTOR associated protein, LST8 homolog (S, cerevisiae) [Source:MGI Symbol;Acc:MGI:1929514]
Sgf29	502.159	511.441	323.926	351.516	0.585929	0.0147671	0.120347	SAGA complex associated factor 29 [Source:MGI Symbol;Acc:MGI:1922815]
Baiap3	59.3546	29.3119	15.2436	8.59979	1.88987	0.0148094	0.120624	BAI1-associated protein 3 [Source:MGI Symbol;Acc:MGI:2685783]
Tmem94	3473.66	3487.1	2700.97	2477.81	0.42653	0.0148195	0.120639	transmembrane protein 94 [Source:MGI Symbol;Acc:MGI:1919197]
Wbp2	6008.01	7103.58	4888.42	4850.28	0.428994	0.0148887	0.121134	WW domain binding protein 2 [Source:MGI Symbol;Acc:MGI:104709]
Angptl4	32.9748	62.6667	14.2908	13.9747	1.75691	0.014962	0.121662	angiopoietin-like 4 [Source:MGI Symbol;Acc:MGI:1888999]
Hoxb6	2539.06	2724.99	2116	1676.96	0.472519	0.0150363	0.122109	homeobox B6 [Source:MGI Symbol;Acc:MGI:96187]
Zfp219	1395.31	1339.25	929.857	1037.35	0.475462	0.015055	0.122109	zinc finger protein 219 [Source:MGI Symbol;Acc:MGI:1917140]
Cdc42bpb	9811.42	9281.75	7333.11	7110.95	0.402577	0.0150637	0.122109	CDC42 binding protein kinase beta [Source:MGI Symbol;Acc:MGI:2136459]
Khdc4	3298.42	2619.87	2272.24	1979.03	0.477238	0.0150725	0.122109	KH domain containing 4, pre-mRNA splicing factor [Source:MGI Symbol;Acc:MGI:1921450]
Tbc1d8	317.5	237.527	187.686	133.297	0.788796	0.0150734	0.122109	TBC1 domain family, member 8 [Source:MGI Symbol;Acc:MGI:1927225]
Zbtb48	713.198	475.054	417.292	335.392	0.658492	0.0150794	0.122109	zinc finger and BTB domain containing 48 [Source:MGI Symbol;Acc:MGI:2140248]
Ndufaf4	753.71	697.42	1043.23	1001.88	-0.494956	0.0150853	0.122109	NADH:ubiquinone oxidoreductase complex assembly factor 4 [Source:MGI Symbol;Acc:MGI:1915743]
Xrcc5	791.395	1011.76	1291.89	1274.92	-0.509787	0.0150966	0.122109	X-ray repair complementing defective repair in Chinese hamster cells 5 [Source:MGI Symbol;Acc:MGI:104517]
Gli1	109.288	86.9248	45.7307	42.9989	1.14496	0.0151003	0.122109	GLI-Kruppel family member GLI1 [Source:MGI Symbol;Acc:MGI:95727]
Tsc2	4986.73	4231.01	3520.31	3286.19	0.4375	0.0151009	0.122109	TSC complex subunit 2 [Source:MGI Symbol;Acc:MGI:102548]
Pgap2	673.628	827.807	1029.89	1117.97	-0.516714	0.0151254	0.122239	post-GPI attachment to proteins 2 [Source:MGI Symbol;Acc:MGI:2385286]
Rpl9-ps6	1113.61	1369.57	1741.58	1721.03	-0.479907	0.0151824	0.122621	ribosomal protein L9, pseudogene 6 [Source:MGI Symbol;Acc:MGI:3642682]
Lgals3bp	97.9823	653.958	42.8725	58.0486	2.89761	0.0151895	0.122621	lectin, galactoside-binding, soluble, 3 binding protein [Source:MGI Symbol;Acc:MGI:99554]
Fgfr3	566.224	294.129	270.573	227.894	0.787573	0.0152499	0.123018	fibroblast growth factor receptor 3 [Source:MGI Symbol;Acc:MGI:95524]
Uroc1	10.3635	9.09678	40.0143	34.3992	-1.93473	0.0152556	0.123018	urocanase domain containing 1 [Source:MGI Symbol;Acc:MGI:2385332]
Kif13a	496.506	497.291	751.698	685.833	-0.532819	0.0152928	0.123249	kinesin family member 13A [Source:MGI Symbol;Acc:MGI:1098264]
Proser2	3769.49	3718.56	2942.96	2627.24	0.426749	0.0153494	0.123637	proline and serine rich 2 [Source:MGI Symbol;Acc:MGI:2442238]
Slc25a45	601.084	867.227	408.718	539.637	0.631057	0.0153582	0.12364	solute carrier family 25, member 45 [Source:MGI Symbol;Acc:MGI:2147731]
Kansl2	4361.15	3567.96	2771.47	3027.13	0.451611	0.0153985	0.123895	KAT8 regulatory NSL complex subunit 2 [Source:MGI Symbol;Acc:MGI:1916862]
Tsr2	371.202	417.441	622.128	549.311	-0.571463	0.0154635	0.124347	TSR2 20S rRNA accumulation [Source:MGI Symbol;Acc:MGI:1916749]
BC024978	231.766	205.183	120.043	133.297	0.787364	0.0154718	0.124347	cDNA sequence BC024978 [Source:MGI Symbol;Acc:MGI:3041247]
Slc18b1	303.368	271.893	522.092	381.616	-0.652258	0.0155143	0.124564	solute carrier family 18, subfamily B, member 1 [Source:MGI Symbol;Acc:MGI:1923556]
Xbp1	1379.29	2097.31	1288.08	1053.47	0.569707	0.0155159	0.124564	X-box binding protein 1 [Source:MGI Symbol;Acc:MGI:98970]
Etv5	373.086	125.333	409.671	549.311	-0.942436	0.0155701	0.12493	ets variant 5 [Source:MGI Symbol;Acc:MGI:1096867]
Sgpp2	470.126	916.753	998.453	1236.22	-0.688591	0.0156052	0.125098	sphingosine-1-phosphate phosphatase 2 [Source:MGI Symbol;Acc:MGI:3589109]
Klhl7	679.281	781.312	986.068	1086.8	-0.505097	0.0156082	0.125098	kelch-like 7 [Source:MGI Symbol;Acc:MGI:1196453]
Rtp4	85.7345	560.968	27.629	53.7487	2.99117	0.0156303	0.125142	receptor transporter protein 4 [Source:MGI Symbol;Acc:MGI:1915025]
Cmpk2	323.153	1239.18	190.545	156.946	2.16843	0.015631	0.125142	cytidine monophosphate (UMP-CMP) kinase 2, mitochondrial [Source:MGI Symbol;Acc:MGI:99830]
Mcm10	1979.43	1760.73	2623.8	2458.46	-0.442344	0.0156495	0.125222	minichromosome maintenance 10 replication initiation factor [Source:MGI Symbol;Acc:MGI:1917274]
Pank2	2104.73	1896.17	1460.52	1473.79	0.4474	0.0157802	0.126198	pantothenate kinase 2 [Source:MGI Symbol;Acc:MGI:1921700]
Gstm7	93.2716	129.376	54.3052	50.5238	1.08535	0.0157955	0.126222	glutathione S-transferase, mu 7 [Source:MGI Symbol;Acc:MGI:1915562]
Tmem168	963.806	1063.31	1399.55	1402.84	-0.467355	0.0158005	0.126222	transmembrane protein 168 [Source:MGI Symbol;Acc:MGI:1921794]
Hmgn5	1251.16	1388.78	1854	1761.88	-0.454033	0.0158662	0.126677	high-mobility group nucleosome binding domain 5 [Source:MGI Symbol;Acc:MGI:1355295]
2810025M15Rik	877.13	1053.21	1363.35	1339.42	-0.485852	0.0158757	0.126683	RIKEN cDNA 2810025M15 gene [Source:MGI Symbol;Acc:MGI:1917203]
Gucy2g	18.8427	18.1936	0.952723	3.22492	3.17061	0.0158923	0.126746	guanylate cyclase 2g [Source:MGI Symbol;Acc:MGI:106025]
Atxn7l1	433.383	397.226	237.228	296.693	0.63877	0.0159357	0.127022	ataxin 7-like 1 [Source:MGI Symbol;Acc:MGI:3584458]
Ube2d3	7073.57	9681	10923	12347.1	-0.473949	0.0160416	0.127685	ubiquitin-conjugating enzyme E2D 3 [Source:MGI Symbol;Acc:MGI:1913355]
Ecscr	36.7434	67.7205	22.8653	3.22492	1.98639	0.0160435	0.127685	endothelial cell surface expressed chemotaxis and apoptosis regulator [Source:MGI Symbol;Acc:MGI:1915795]
Ttc13	2380.78	2115.51	1547.22	1738.23	0.452901	0.0160506	0.127685	tetratricopeptide repeat domain 13 [Source:MGI Symbol;Acc:MGI:2384573]
Prkx	2091.54	1750.63	1370.97	1414.67	0.4641	0.0160539	0.127685	protein kinase, X-linked [Source:MGI Symbol;Acc:MGI:1309999]
AW549877	925.179	1024.9	1160.42	1692.01	-0.548292	0.0160859	0.12787	expressed sequence AW549877 [Source:MGI Symbol;Acc:MGI:2146232]
Rpl38-ps2	707.545	938.99	1162.32	1201.82	-0.522199	0.0161285	0.128138	ribosomal protein L38, pseudogene 2 [Source:MGI Symbol;Acc:MGI:3646625]
Spring1	1574.31	1281.64	961.297	1067.45	0.49378	0.016181	0.128485	SREBF pathway regulator in golgi 1 [Source:MGI Symbol;Acc:MGI:1924042]
Zwilch	1451.83	1437.29	2028.35	1895.18	-0.441602	0.0162009	0.128568	zwilch kinetochore protein [Source:MGI Symbol;Acc:MGI:1915264]
Pitrm1	2241.34	2095.29	2845.78	2980.9	-0.426001	0.0162092	0.128568	pitrilysin metallepetidase 1 [Source:MGI Symbol;Acc:MGI:1916867]
Rab1b	11856.8	13206.5	9870.21	9002.9	0.409198	0.0162735	0.129008	RAB1B, member RAS oncogene family [Source:MGI Symbol;Acc:MGI:1923558]
Zbtb12	1253.04	1138.11	825.058	889.003	0.480589	0.0163274	0.129365	zinc finger and BTB domain containing 12 [Source:MGI Symbol;Acc:MGI:88133]
Gpx1	2891.42	3437.57	5589.62	3600.09	-0.538272	0.0163724	0.129613	glutathione peroxidase 1 [Source:MGI Symbol;Acc:MGI:104887]
Cxcl10	297.715	899.571	190.545	126.847	1.91493	0.0163766	0.129613	chemokine (C-X-C motif) ligand 10 [Source:MGI Symbol;Acc:MGI:1352450]
Nrip2	162.99	198.108	64.7851	121.472	0.958373	0.0164333	0.129937	nuclear receptor interacting protein 2 [Source:MGI Symbol;Acc:MGI:1891884]
Brd2	17802.6	14132.4	11579.4	12068.7	0.433445	0.0164354	0.129937	bromodomain containing 2 [Source:MGI Symbol;Acc:MGI:99495]
Gm7536	509.696	621.613	786.949	849.229	-0.532522	0.0165739	0.130961	predicted gene 7536 [Source:MGI Symbol;Acc:MGI:3645137]
Mepce	3120.36	2937.25	2247.47	2277.87	0.420773	0.016593	0.13104	methylphosphate capping enzyme [Source:MGI Symbol;Acc:MGI:106477]
Msn	14997.9	12433.3	10818.2	9529.64	0.430929	0.0166519	0.13137	moesin [Source:MGI Symbol;Acc:MGI:97167]
Zfp608	1636.49	1635.4	1262.36	1121.2	0.456762	0.0166528	0.13137	zinc finger protein 608 [Source:MGI Symbol;Acc:MGI:2442338]
Arhgap42	470.126	398.237	311.54	246.169	0.638005	0.016706	0.131718	Rho GTPase activating protein 42 [Source:MGI Symbol;Acc:MGI:1918794]
Pola1	1936.09	2134.71	2667.62	2819.66	-0.430796	0.0167301	0.131818	polymerase (DNA directed), alpha 1 [Source:MGI Symbol;Acc:MGI:99660]
Pdlim2	129.073	211.247	265.81	320.342	-0.785158	0.0167401	0.131818	PDZ and LIM domain 2 [Source:MGI Symbol;Acc:MGI:2384850]
Pmm1	4004.08	3804.48	5410.51	4969.6	-0.410722	0.016747	0.131818	phosphomannomutase 1 [Source:MGI Symbol;Acc:MGI:1353418]
Casp6	296.773	459.893	620.222	558.986	-0.641126	0.0167572	0.131818	caspase 6 [Source:MGI Symbol;Acc:MGI:1312921]
Znrf2	1625.19	1826.43	1217.58	1298.57	0.456088	0.016764	0.131818	zinc and ring finger 2 [Source:MGI Symbol;Acc:MGI:1196246]
Hoxb8	1794.77	2343.94	1365.25	1573.76	0.4939	0.0168324	0.132284	homeobox B8 [Source:MGI Symbol;Acc:MGI:96189]
Rpl21-ps15	1697.73	2403.57	2659.05	3196.97	-0.5139	0.0169426	0.13297	ribosomal protein L21, pseudogene 15 [Source:MGI Symbol;Acc:MGI:3705426]
Gm30025	68.776	84.9033	30.4871	33.3242	1.26835	0.0169454	0.13297	predicted gene, 30025 [Source:MGI Symbol;Acc:MGI:5589184]
Fgf5	176.18	98.0431	243.897	248.319	-0.842212	0.016947	0.13297	fibroblast growth factor 5 [Source:MGI Symbol;Acc:MGI:95519]
Malat1	19419.3	14355.7	14466.1	7089.45	0.647829	0.0170036	0.133252	metastasis associated lung adenocarcinoma transcript 1 (non-coding RNA) [Source:MGI Symbol;Acc:MGI:1919539]
Nanos1	605.794	601.398	369.656	448.264	0.5624	0.017022	0.133252	nanos C2HC-type zinc finger 1 [Source:MGI Symbol;Acc:MGI:2669254]
Cyhr1	4845.41	4759.64	3685.13	3574.29	0.403919	0.0170258	0.133252	cysteine and histidine rich 1 [Source:MGI Symbol;Acc:MGI:1859320]
Axin1	5103.56	4855.66	3572.71	3916.13	0.411383	0.0170294	0.133252	axin 1 [Source:MGI Symbol;Acc:MGI:1096327]
Mipol1	486.143	506.388	660.237	779.356	-0.536138	0.0170367	0.133252	mirror-image polydactyly 1 [Source:MGI Symbol;Acc:MGI:1920740]
Irf7	145.089	730.775	61.927	89.2228	2.53496	0.0170463	0.133252	interferon regulatory factor 7 [Source:MGI Symbol;Acc:MGI:1859212]
Cxxc5	1721.28	2588.54	1266.17	1654.38	0.561513	0.0170471	0.133252	CXXC finger 5 [Source:MGI Symbol;Acc:MGI:1914643]
Gng2	0	6.06452	19.0545	27.9493	-2.97187	0.0170998	0.133591	guanine nucleotide binding protein (G protein), gamma 2 [Source:MGI Symbol;Acc:MGI:102705]
Fam169a	108.346	89.9571	40.9671	50.5238	1.11827	0.0171116	0.133612	family with sequence similarity 169, member A [Source:MGI Symbol;Acc:MGI:2444268]
Prr3	824.37	638.796	528.761	461.164	0.56358	0.0171207	0.133612	proline-rich polypeptide 3 [Source:MGI Symbol;Acc:MGI:1922460]
Myzap	446.573	604.431	689.771	891.153	-0.588989	0.0171673	0.133903	myocardial zonula adherens protein [Source:MGI Symbol;Acc:MGI:2142908]
Atp8b2	659.496	695.398	904.134	1006.18	-0.495479	0.0172572	0.134438	ATPase, class I, type 8B, member 2 [Source:MGI Symbol;Acc:MGI:1859660]
Ndufv2	2278.09	3147.49	3648.93	3930.1	-0.482342	0.0172659	0.134438	NADH:ubiquinone oxidoreductase core subunit V2 [Source:MGI Symbol;Acc:MGI:1920150]
2610008E11Rik	293.947	359.828	465.881	524.587	-0.599458	0.0172733	0.134438	RIKEN cDNA 2610008E11 gene [Source:MGI Symbol;Acc:MGI:1919378]
Itgb2l	45.2226	36.3871	14.2908	8.59979	1.82847	0.017279	0.134438	integrin beta 2-like [Source:MGI Symbol;Acc:MGI:1277979]
Cox14	2339.33	2831.12	1854.95	1930.65	0.449713	0.0172821	0.134438	cytochrome c oxidase assembly protein 14 [Source:MGI Symbol;Acc:MGI:1913629]
Hilpda	252.493	244.602	328.689	461.164	-0.666969	0.0173468	0.134869	hypoxia inducible lipid droplet associated [Source:MGI Symbol;Acc:MGI:1916823]
Cc2d2a	209.154	158.688	301.06	298.843	-0.704812	0.0173703	0.13498	coiled-coil and C2 domain containing 2A [Source:MGI Symbol;Acc:MGI:1924487]
Tmem127	2218.73	2431.87	1598.67	1819.93	0.444153	0.0173912	0.13507	transmembrane protein 127 [Source:MGI Symbol;Acc:MGI:1916720]
Pde1c	16.0163	10.1075	0.952723	0	4.70285	0.0174123	1	phosphodiesterase 1C [Source:MGI Symbol;Acc:MGI:108413]
Ager	109.288	44.4732	37.1562	16.1246	1.52429	0.0174133	0.135169	advanced glycosylation end product-specific receptor [Source:MGI Symbol;Acc:MGI:893592]
Gpr157	248.724	366.904	191.497	178.446	0.733704	0.0174258	0.135194	G protein-coupled receptor 157 [Source:MGI Symbol;Acc:MGI:2442046]
Fkrp	781.032	875.313	492.558	641.759	0.546838	0.0175028	0.135647	fukutin related protein [Source:MGI Symbol;Acc:MGI:2447586]
Tenm2	37.6855	10.1075	2.85817	4.29989	2.74797	0.0175029	0.135647	teneurin transmembrane protein 2 [Source:MGI Symbol;Acc:MGI:1345184]
Spen	4880.27	3823.68	3196.38	3183	0.448331	0.0175208	0.135714	spen family transcription repressor [Source:MGI Symbol;Acc:MGI:1891706]
Nap1l1	14870.7	15550.4	19383.1	20425.6	-0.388007	0.0175401	0.135769	nucleosome assembly protein 1-like 1 [Source:MGI Symbol;Acc:MGI:1855693]
Dcun1d2	1499.88	1345.31	1068.95	993.276	0.464256	0.0175466	0.135769	DCN1, defective in cullin neddylation 1, domain containing 2 (S, cerevisiae) [Source:MGI Symbol;Acc:MGI:2142792]
Vps9d1	722.619	650.925	465.881	485.888	0.52954	0.0175926	0.136052	VPS9 domain containing 1 [Source:MGI Symbol;Acc:MGI:1914143]
Nhsl1	1400.96	1274.56	1033.7	886.853	0.478027	0.0176202	0.136193	NHS-like 1 [Source:MGI Symbol;Acc:MGI:106390]
Iftap	87.6188	192.043	244.85	275.193	-0.896541	0.017633	0.13622	intraflagellar transport associated protein [Source:MGI Symbol;Acc:MGI:1915420]
Gm15710	368.376	431.592	604.026	572.961	-0.5576	0.0176806	0.136515	predicted gene 15710 [Source:MGI Symbol;Acc:MGI:3783151]
Sumo1	2206.49	3254.63	3575.57	4226.8	-0.514787	0.0176934	0.136542	small ubiquitin-like modifier 1 [Source:MGI Symbol;Acc:MGI:1197010]
Ap5z1	565.282	582.194	387.758	397.74	0.546843	0.0177194	0.136599	adaptor-related protein complex 5, zeta 1 subunit [Source:MGI Symbol;Acc:MGI:1924908]
Cxcl16	1581.85	1192.69	1859.71	2037.07	-0.489695	0.0177197	0.136599	chemokine (C-X-C motif) ligand 16 [Source:MGI Symbol;Acc:MGI:1932682]
Pus7	2279.97	1788.02	3057.29	2596.06	-0.474768	0.0177306	0.136611	pseudouridylate synthase 7 [Source:MGI Symbol;Acc:MGI:1925947]
Ckap2	1890.87	2069.01	2778.14	2555.21	-0.429744	0.0177743	0.136876	cytoskeleton associated protein 2 [Source:MGI Symbol;Acc:MGI:1931797]
Sharpin	1545.11	1560.6	1183.28	1090.02	0.44994	0.0178212	0.137164	SHANK-associated RH domain interacting protein [Source:MGI Symbol;Acc:MGI:1913331]
Il1rl1	750.883	289.076	920.33	879.328	-0.790455	0.0178355	0.137201	interleukin 1 receptor-like 1 [Source:MGI Symbol;Acc:MGI:98427]
Dio1	4.71069	12.129	0	0	5.49767	0.0179265	1	deiodinase, iodothyronine, type I [Source:MGI Symbol;Acc:MGI:94896]
Wdr77	1566.77	1358.45	1889.25	2119.85	-0.45445	0.0179288	0.137831	WD repeat domain 77 [Source:MGI Symbol;Acc:MGI:1917715]
Rab15	1152.23	1672.8	956.533	994.351	0.533944	0.0179363	0.137831	RAB15, member RAS oncogene family [Source:MGI Symbol;Acc:MGI:1916865]
Cct2	22063	21922.2	29532.5	27854.7	-0.383718	0.0179617	0.137891	chaperonin containing Tcp1, subunit 2 (beta) [Source:MGI Symbol;Acc:MGI:107186]
Fkbp5	2983.75	3408.26	4361.56	4179.5	-0.418244	0.0179631	0.137891	FK506 binding protein 5 [Source:MGI Symbol;Acc:MGI:104670]
Ppp3cc	314.674	389.14	470.645	601.985	-0.607706	0.0180342	0.138324	protein phosphatase 3, catalytic subunit, gamma isoform [Source:MGI Symbol;Acc:MGI:107162]
Bsdc1	1179.56	1337.23	892.701	923.402	0.470689	0.0180386	0.138324	BSD domain containing 1 [Source:MGI Symbol;Acc:MGI:1913466]
Akr1c19	92.3294	177.893	217.221	277.343	-0.873066	0.0180539	0.138336	aldo-keto reductase family 1, member C19 [Source:MGI Symbol;Acc:MGI:2653678]
Fbxl18	1449.01	1222	1034.66	859.979	0.495211	0.0180591	0.138336	F-box and leucine-rich repeat protein 18 [Source:MGI Symbol;Acc:MGI:2444450]
Cln3	469.184	575.119	273.431	396.665	0.641172	0.018077	0.1384	ceroid lipofuscinosis, neuronal 3, juvenile (Batten, Spielmeyer-Vogt disease) [Source:MGI Symbol;Acc:MGI:107537]
Zfp672	651.959	627.678	373.467	490.188	0.56824	0.0181284	0.138683	zinc finger protein 672 [Source:MGI Symbol;Acc:MGI:2442105]
Tspan14	4618.36	5624.84	3588.91	3982.78	0.435996	0.0181341	0.138683	tetraspanin 14 [Source:MGI Symbol;Acc:MGI:1196325]
Smc4	9253.67	10932.3	14184.1	12756.7	-0.416492	0.0181474	0.138683	structural maintenance of chromosomes 4 [Source:MGI Symbol;Acc:MGI:1917349]
Sult2b1	326.922	379.033	483.03	575.111	-0.583732	0.0181521	0.138683	sulfotransferase family, cytosolic, 2B, member 1 [Source:MGI Symbol;Acc:MGI:1926342]
Prc1	4850.12	4808.15	6535.68	6173.57	-0.396067	0.0182045	0.138948	protein regulator of cytokinesis 1 [Source:MGI Symbol;Acc:MGI:1858961]
Socs5	2359.11	2272.17	1589.14	1829.6	0.438188	0.0182073	0.138948	suppressor of cytokine signaling 5 [Source:MGI Symbol;Acc:MGI:2385459]
Plk-ps1	185.601	66.7097	65.7379	39.774	1.25632	0.0182155	0.138948	polo like kinase, pseudogene 1 [Source:MGI Symbol;Acc:MGI:103247]
Slc37a1	339.169	377.011	199.119	254.769	0.659031	0.0183179	0.139656	solute carrier family 37 (glycerol-3-phosphate transporter), member 1 [Source:MGI Symbol;Acc:MGI:2446181]
Pls1	1793.83	1950.75	1468.15	1267.39	0.452651	0.0183562	0.139809	plastin 1 (I-isoform) [Source:MGI Symbol;Acc:MGI:104809]
Itprip	1591.27	1384.73	927.952	1183.55	0.495691	0.0183571	0.139809	inositol 1,4,5-triphosphate receptor interacting protein [Source:MGI Symbol;Acc:MGI:3042776]
Tuba1b	19358.1	18961.7	26073.2	24011.7	-0.386292	0.0183903	0.13995	tubulin, alpha 1B [Source:MGI Symbol;Acc:MGI:107804]
Wipi1	258.146	355.785	438.252	512.762	-0.631697	0.0184019	0.13995	WD repeat domain, phosphoinositide interacting 1 [Source:MGI Symbol;Acc:MGI:1261864]
P2rx2	100.809	60.6452	38.1089	27.9493	1.28776	0.0184045	0.13995	purinergic receptor P2X, ligand-gated ion channel, 2 [Source:MGI Symbol;Acc:MGI:2665170]
Bace1	796.106	979.42	1142.31	1379.19	-0.505998	0.0184234	0.14002	beta-site APP cleaving enzyme 1 [Source:MGI Symbol;Acc:MGI:1346542]
Mpp7	400.408	403.291	579.255	589.086	-0.5397	0.0184586	0.140214	membrane protein, palmitoylated 7 (MAGUK p55 subfamily member 7) [Source:MGI Symbol;Acc:MGI:1922989]
Rabep1	1500.82	1347.33	1854.95	2018.8	-0.443479	0.0185154	0.140572	rabaptin, RAB GTPase binding effector protein 1 [Source:MGI Symbol;Acc:MGI:1860236]
Psmd5	5476.64	5390.35	4252	3992.45	0.398413	0.018573	0.140898	proteasome (prosome, macropain) 26S subunit, non-ATPase, 5 [Source:MGI Symbol;Acc:MGI:1914248]
Clcn6	1734.47	931.915	869.836	853.529	0.629958	0.0185778	0.140898	chloride channel, voltage-sensitive 6 [Source:MGI Symbol;Acc:MGI:1347049]
Xpr1	1151.29	1318.02	1911.16	1532.91	-0.480422	0.0186067	0.141044	xenotropic and polytropic retrovirus receptor 1 [Source:MGI Symbol;Acc:MGI:97932]
Plppr3	170.527	87.9356	69.5487	51.5987	1.09243	0.0186704	0.141251	phospholipid phosphatase related 3 [Source:MGI Symbol;Acc:MGI:2388640]
5330438D12Rik	146.973	129.376	72.4069	73.0982	0.92582	0.0186708	0.141251	RIKEN cDNA 5330438D12 gene [Source:MGI Symbol;Acc:MGI:3026931]
Gm45114	44.2804	21.2258	6.66906	8.59979	2.10598	0.018671	0.141251	predicted gene 45114 [Source:MGI Symbol;Acc:MGI:5753690]
Shisa4	400.408	432.603	651.662	565.436	-0.547612	0.0186728	0.141251	shisa family member 4 [Source:MGI Symbol;Acc:MGI:1924802]
Gm32358	10.3635	6.06452	0	0	5.46448	0.0187368	1	predicted gene, 32358 [Source:MGI Symbol;Acc:MGI:5591517]
Rpl15	11331.1	13698.7	15839	17626.3	-0.419026	0.0187461	0.141732	ribosomal protein L15 [Source:MGI Symbol;Acc:MGI:1913730]
Gstt1	134.726	133.419	233.417	216.07	-0.745551	0.0187772	0.141893	glutathione S-transferase, theta 1 [Source:MGI Symbol;Acc:MGI:107379]
Slc5a5	137.552	48.5162	44.778	25.7994	1.39639	0.0187872	0.141894	solute carrier family 5 (sodium iodide symporter), member 5 [Source:MGI Symbol;Acc:MGI:2149330]
R3hdml	9.42137	16.1721	0.952723	0	4.67143	0.0188321	1	R3H domain containing-like [Source:MGI Symbol;Acc:MGI:3650937]
Gm14681	937.427	1037.03	1304.28	1414.67	-0.46158	0.0188384	0.142082	predicted gene 14681 [Source:MGI Symbol;Acc:MGI:3705734]
Pank1	1032.58	872.28	660.237	687.983	0.498958	0.0188433	0.142082	pantothenate kinase 1 [Source:MGI Symbol;Acc:MGI:1922985]
Pmpcb	2871.63	3133.34	3949.03	4016.1	-0.407579	0.0188436	0.142082	peptidase (mitochondrial processing) beta [Source:MGI Symbol;Acc:MGI:1920328]
Vac14	2446.73	2023.53	1700.61	1566.24	0.452454	0.0188511	0.142082	Vac14 homolog (S, cerevisiae) [Source:MGI Symbol;Acc:MGI:2157980]
Tead3	2094.37	1872.93	1476.72	1454.44	0.436742	0.0188646	0.14211	TEA domain family member 3 [Source:MGI Symbol;Acc:MGI:109241]
Ttc9	1097.59	1068.37	1410.03	1551.19	-0.45099	0.018892	0.14217	tetratricopeptide repeat domain 9 [Source:MGI Symbol;Acc:MGI:1916730]
Lrrc45	2347.81	1562.62	1440.52	1262.02	0.533047	0.0188921	0.14217	leucine rich repeat containing 45 [Source:MGI Symbol;Acc:MGI:2387183]
Fbxo44	286.41	422.495	230.559	206.395	0.696948	0.0189275	0.142344	F-box protein 44 [Source:MGI Symbol;Acc:MGI:1354744]
Baz2b	1097.59	1117.89	777.422	824.505	0.46796	0.0189348	0.142344	bromodomain adjacent to zinc finger domain, 2B [Source:MGI Symbol;Acc:MGI:2442782]
Rap1a	1283.19	1928.52	2260.81	2336.99	-0.51784	0.0189697	0.142499	RAS-related protein 1a [Source:MGI Symbol;Acc:MGI:97852]
Nphp1	617.1	892.495	1030.85	1178.17	-0.54949	0.0189842	0.142499	nephronophthisis 1 (juvenile) homolog (human) [Source:MGI Symbol;Acc:MGI:1858233]
Rras	1003.38	864.194	1331.91	1255.57	-0.470284	0.0189849	0.142499	related RAS viral (r-ras) oncogene [Source:MGI Symbol;Acc:MGI:98179]
Bcr	3416.19	3148.5	2619.03	2259.59	0.428123	0.0190121	0.14263	BCR activator of RhoGEF and GTPase [Source:MGI Symbol;Acc:MGI:88141]
AU040320	1761.8	1911.33	1320.47	1392.09	0.437389	0.019081	0.143073	expressed sequence AU040320 [Source:MGI Symbol;Acc:MGI:2140475]
Tgtp1	8.47924	48.5162	0.952723	7.52481	2.76824	0.0191061	0.143187	T cell specific GTPase 1 [Source:MGI Symbol;Acc:MGI:98734]
Dock1	2406.22	2553.16	1827.32	1881.2	0.419321	0.0191172	0.143197	dedicator of cytokinesis 1 [Source:MGI Symbol;Acc:MGI:2429765]
Rpsa	20779.8	26681.9	29738.3	34661.4	-0.440295	0.019138	0.143279	ribosomal protein SA [Source:MGI Symbol;Acc:MGI:105381]
Ppargc1b	42.3962	52.5592	103.847	96.7476	-1.08032	0.0191817	0.143479	peroxisome proliferative activated receptor, gamma, coactivator 1 beta [Source:MGI Symbol;Acc:MGI:2444934]
Pltp	42.3962	77.828	129.57	119.322	-1.05251	0.0191944	0.143479	phospholipid transfer protein [Source:MGI Symbol;Acc:MGI:103151]
Atp2c2	1245.51	1352.39	983.21	902.978	0.461573	0.019202	0.143479	ATPase, Ca++ transporting, type 2C, member 2 [Source:MGI Symbol;Acc:MGI:1916297]
Natd1	841.329	1049.16	594.499	717.007	0.527807	0.0192042	0.143479	N-acetyltransferase domain containing 1 [Source:MGI Symbol;Acc:MGI:1344388]
Cant1	2247	2480.39	1769.21	1751.13	0.425247	0.0192379	0.143657	calcium activated nucleotidase 1 [Source:MGI Symbol;Acc:MGI:1923275]
Smarca1	282.641	390.151	203.883	214.995	0.683311	0.0192585	0.143682	SWI/SNF related, matrix associated, actin dependent regulator of chromatin, subfamily a, member 1 [Source:MGI Symbol;Acc:MGI:1935127]
Pold4	522.886	593.312	761.225	828.805	-0.510494	0.0192611	0.143682	polymerase (DNA-directed), delta 4 [Source:MGI Symbol;Acc:MGI:1916995]
Rabep2	1180.5	1269.51	934.621	836.329	0.467898	0.0192802	0.143751	rabaptin, RAB GTPase binding effector protein 2 [Source:MGI Symbol;Acc:MGI:1917564]
Chaf1b	2344.98	2807.87	3183.05	3873.13	-0.453475	0.0192923	0.143752	chromatin assembly factor 1, subunit B (p60) [Source:MGI Symbol;Acc:MGI:1314881]
Etv6	1887.1	1909.31	1508.16	1273.84	0.448203	0.0193001	0.143752	ets variant 6 [Source:MGI Symbol;Acc:MGI:109336]
Foxo4	1172.96	1198.75	814.578	902.978	0.465824	0.0193186	0.143816	forkhead box O4 [Source:MGI Symbol;Acc:MGI:1891915]
Acp6	1074.04	1228.07	767.894	878.253	0.484062	0.0193529	0.143988	acid phosphatase 6, lysophosphatidic [Source:MGI Symbol;Acc:MGI:1931010]
Pigk	1118.32	1455.49	1760.63	1821.01	-0.476927	0.0193619	0.143988	phosphatidylinositol glycan anchor biosynthesis, class K [Source:MGI Symbol;Acc:MGI:1913863]
C130073F10Rik	0	0	9.52723	6.44984	-5.47712	0.019363	1	RIKEN cDNA C130073F10 gene [Source:MGI Symbol;Acc:MGI:3045359]
Hic2	223.287	293.119	178.159	122.547	0.777665	0.0193728	0.143988	hypermethylated in cancer 2 [Source:MGI Symbol;Acc:MGI:1929869]
Rassf8	994.897	781.312	1230.92	1266.32	-0.49117	0.0194016	0.143988	Ras association (RalGDS/AF-6) domain family (N-terminal) member 8 [Source:MGI Symbol;Acc:MGI:1918573]
Cxcl5	34717.8	37530.3	29489.6	25224.3	0.40103	0.0194042	0.143988	chemokine (C-X-C motif) ligand 5 [Source:MGI Symbol;Acc:MGI:1096868]
Snrpd3	4533.56	4971.9	6440.4	6095.1	-0.399254	0.0194095	0.143988	small nuclear ribonucleoprotein D3 [Source:MGI Symbol;Acc:MGI:1914582]
Ptrh1	366.491	306.258	464.929	546.087	-0.586765	0.019411	0.143988	peptidyl-tRNA hydrolase 1 homolog [Source:MGI Symbol;Acc:MGI:1913779]
Znhit6	618.042	700.452	960.344	894.378	-0.49269	0.0194228	0.144002	zinc finger, HIT type 6 [Source:MGI Symbol;Acc:MGI:1916996]
Gm10154	260.972	529.635	487.794	885.778	-0.796984	0.0194719	0.144292	predicted gene 10154 [Source:MGI Symbol;Acc:MGI:3642271]
Trit1	393.813	381.054	618.317	520.287	-0.555666	0.0194957	0.14438	tRNA isopentenyltransferase 1 [Source:MGI Symbol;Acc:MGI:1914216]
Pten	3784.57	3545.72	5163.76	4572.94	-0.409607	0.01951	0.14438	phosphatase and tensin homolog [Source:MGI Symbol;Acc:MGI:109583]
Rps5	13701.5	16095.2	18107.4	21923	-0.425934	0.0195135	0.14438	ribosomal protein S5 [Source:MGI Symbol;Acc:MGI:1097682]
Klk10	36.7434	59.6345	69.5487	153.721	-1.21142	0.0195307	0.144404	kallikrein related-peptidase 10 [Source:MGI Symbol;Acc:MGI:1916790]
Tmub2	1458.43	1598	1039.42	1186.77	0.457471	0.0195366	0.144404	transmembrane and ubiquitin-like domain containing 2 [Source:MGI Symbol;Acc:MGI:1919303]
Mob4	1344.43	1675.83	2015.96	2132.75	-0.458119	0.0195625	0.144522	MOB family member 4, phocein [Source:MGI Symbol;Acc:MGI:104899]
Map11	1161.66	835.893	756.462	598.76	0.559453	0.0196112	0.144808	microtubule associated protein 11 [Source:MGI Symbol;Acc:MGI:2385896]
Rpl8	30708	35431	43132.6	43651.5	-0.391937	0.0196338	0.144858	ribosomal protein L8 [Source:MGI Symbol;Acc:MGI:1350927]
Slc5a1	45.2226	49.5269	17.149	13.9747	1.60356	0.0196379	0.144858	solute carrier family 5 (sodium/glucose cotransporter), member 1 [Source:MGI Symbol;Acc:MGI:107678]
Kif15	1751.43	1606.09	2357.04	2163.92	-0.429257	0.019654	0.144903	kinesin family member 15 [Source:MGI Symbol;Acc:MGI:1098258]
Fam229b	16.9585	57.613	89.5559	99.9725	-1.3497	0.0196712	0.144934	family with sequence similarity 229, member B [Source:MGI Symbol;Acc:MGI:1913587]
Rdh10	5427.65	3864.11	3365.97	3334.57	0.471761	0.019678	0.144934	retinol dehydrogenase 10 (all-trans) [Source:MGI Symbol;Acc:MGI:1924238]
Zmym3	1136.22	1085.55	860.308	732.057	0.480153	0.0197425	0.145335	zinc finger, MYM-type 3 [Source:MGI Symbol;Acc:MGI:1927231]
Edar	21.6692	37.3979	6.66906	6.44984	2.16897	0.0197534	0.145342	ectodysplasin-A receptor [Source:MGI Symbol;Acc:MGI:1343498]
Inpp5f	1524.38	1516.13	1185.19	1039.5	0.450429	0.0199121	0.146435	inositol polyphosphate-5-phosphatase F [Source:MGI Symbol;Acc:MGI:2141867]
[truncated: 816 more rows]
