# Supplementary material for: Dissecting hypertonicity‐ and NFAT5‐dependent gene expression programs in mpkCCD cells
Source: Physiol Rep. 2026 Jun 19;14(12):e70976. doi: 10.14814/phy2.70976 (PMC13282263; doi:10.14814/phy2.70976)
Supplement: Supplementary file 5 — File S5. Nfat5‐KO_600 versus Nfat5‐KO_300 differentially expressed genes (DEG). [file PHY2-14-e70976-s011.xlsx]

## Sheet: Nfat5-KO_600 vs. Nfat5-KO-300
Supplemental Excel file 5
Nfat5-KO_600 vs. Nfat5-KO_300 differentially expressed genes (DEG)
gene_name	Nfat5-KO1_600_1	Nfat5-KO1_600_3	Nfat5-KO3_600_2	Nfat5-KO3_600_3	Nfat5-KO1_300_1	Nfat5-KO1_300_3	Nfat5-KO3_300_1	Nfat5-KO3_300_2	log2FoldChange	pvalue	padj	gene_description
Rbm3	2796.67	2682.7	2595.91	2604.56	6189.67	5970.16	6092.96	5983.62	-1.18214	1.44601e-85	2.70173e-81	RNA binding motif (RNP1, RRM) protein 3 [Source:MGI Symbol;Acc:MGI:1099460]
Tubb6	3822.68	3742.34	3377.35	3238.15	10402.1	9959.13	9741.05	9882.05	-1.49544	9.95432e-68	9.29933e-64	tubulin, beta 6 class V [Source:MGI Symbol;Acc:MGI:1915201]
Rpp40	152.659	163.822	149.973	156.501	622.001	712.535	765.878	786.406	-2.21193	2.63797e-66	1.64293e-62	ribonuclease P 40 subunit [Source:MGI Symbol;Acc:MGI:1346084]
Rad9a	1700.55	1713.98	1730.61	1585.88	3723.92	3568.81	3744.78	3774.54	-1.13786	1.24181e-64	5.8005e-61	RAD9 checkpoint clamp component A [Source:MGI Symbol;Acc:MGI:1328356]
Btg1	5951.03	6052.89	6128.17	6058.97	2819.74	2850.14	2928.36	2579.71	1.11384	5.36373e-58	2.00432e-54	BTG anti-proliferation factor 1 [Source:MGI Symbol;Acc:MGI:88215]
Slco4a1	739.33	676.121	764.664	848.901	152.719	132.897	178.009	167.991	2.26289	6.76358e-57	2.10618e-53	solute carrier organic anion transporter family, member 4a1 [Source:MGI Symbol;Acc:MGI:1351866]
Cdc42bpg	7836.19	7747.93	8323.49	8730.88	3603.56	3217.14	3393.16	3357.71	1.26595	8.41457e-57	2.24597e-53	CDC42 binding protein kinase gamma (DMPK-like) [Source:MGI Symbol;Acc:MGI:2652845]
Bcap29	584.896	618.357	567.331	552.023	1478.64	1697	1524.06	1648.41	-1.45052	1.28963e-54	3.01193e-51	B cell receptor associated protein 29 [Source:MGI Symbol;Acc:MGI:101917]
D930048N14Rik	535.193	604.153	586.078	596.602	156.765	179.923	142.847	161.691	1.85518	5.09543e-52	1.05781e-48	RIKEN cDNA D930048N14 gene [Source:MGI Symbol;Acc:MGI:2144709]
Cav1	1485.76	1232.93	1190.9	1176.13	5579.81	5889.4	4796.35	4522.1	-2.03104	1.64854e-50	3.0474e-47	caveolin 1, caveolae protein [Source:MGI Symbol;Acc:MGI:102709]
Slc25a45	852.937	887.291	892.93	965.566	277.119	314.865	319.757	323.382	1.54323	1.79412e-50	3.0474e-47	solute carrier family 25, member 45 [Source:MGI Symbol;Acc:MGI:2147731]
Slc27a4	2959.98	3160.91	3196.79	3231.52	1620.24	1525.25	1603.18	1544.46	0.995667	2.18322e-46	3.39928e-43	solute carrier family 27 (fatty acid transporter), member 4 [Source:MGI Symbol;Acc:MGI:1347347]
Pctp	253.84	266.093	229.893	220.999	808.096	846.455	724.123	739.159	-1.68304	3.20713e-46	4.60938e-43	phosphatidylcholine transfer protein [Source:MGI Symbol;Acc:MGI:107375]
Plau	2263.26	2149.57	3016.23	2992.5	10964.4	10561.3	12064	12446	-2.14326	6.43427e-46	8.587e-43	plasminogen activator, urokinase [Source:MGI Symbol;Acc:MGI:97611]
Cul7	1705.87	1564.36	1593.46	1455.94	575.478	527.501	635.119	585.867	1.4438	2.6513e-45	3.30246e-42	cullin 7 [Source:MGI Symbol;Acc:MGI:1913765]
Rsad2	560.045	635.402	522.932	566.25	130.469	129.831	164.823	156.441	1.97558	2.88535e-45	3.36936e-42	radical S-adenosyl methionine domain containing 2 [Source:MGI Symbol;Acc:MGI:1929628]
Ebna1bp2	1488.42	1480.08	1520.45	1602.95	2985.61	3006.55	2950.33	3202.32	-0.995452	9.87043e-45	1.08482e-41	EBNA1 binding protein 2 [Source:MGI Symbol;Acc:MGI:1916322]
Mlf1	156.209	188.443	132.213	119.51	669.536	774.894	797.744	808.455	-2.35407	1.72308e-44	1.78856e-41	myeloid leukemia factor 1 [Source:MGI Symbol;Acc:MGI:1341819]
Gaa	5316.43	5187.38	4962.92	5053.57	2499.13	2327.75	2332.8	2106.18	1.14703	1.84623e-44	1.81552e-41	glucosidase, alpha, acid [Source:MGI Symbol;Acc:MGI:95609]
Crlf1	1246.12	1127.82	1941.75	1902.68	220.482	190.146	181.305	171.14	3.0262	5.58038e-43	5.21319e-40	cytokine receptor-like factor 1 [Source:MGI Symbol;Acc:MGI:1340030]
Eif2b3	413.599	403.4	395.652	396.47	902.155	873.034	943.887	966.996	-1.19534	6.27953e-43	5.34117e-40	eukaryotic translation initiation factor 2B, subunit 3 [Source:MGI Symbol;Acc:MGI:1313286]
Sms	775.72	747.142	845.571	826.137	1691.03	1847.27	1776.79	1858.4	-1.16728	6.28911e-43	5.34117e-40	spermine synthase [Source:MGI Symbol;Acc:MGI:109490]
Stoml2	2297.87	2385.36	2283.14	2269.74	4309.51	4262.94	4738.12	4598.74	-0.955251	4.51177e-41	3.66513e-38	stomatin (Epb7,2)-like 2 [Source:MGI Symbol;Acc:MGI:1913842]
Clmn	5677.66	6080.36	7402.94	7900	1545.4	1524.23	1884.48	1823.75	1.99739	1.77537e-40	1.34443e-37	calmin [Source:MGI Symbol;Acc:MGI:2136957]
Akr1b3	11843.5	11304.7	10152.8	10295.9	4340.86	4282.37	3632.7	3643.3	1.45521	1.7989e-40	1.34443e-37	aldo-keto reductase family 1, member B3 (aldose reductase) [Source:MGI Symbol;Acc:MGI:1353494]
Srpk2	2974.18	2888.19	2886.98	2943.17	1654.62	1674.51	1700.98	1742.9	0.78786	3.88658e-40	2.79295e-37	serine/arginine-rich protein specific kinase 2 [Source:MGI Symbol;Acc:MGI:1201408]
2700081O15Rik	2831.29	2937.43	2941.24	2696.57	1487.75	1463.92	1531.76	1542.36	0.920697	5.24364e-40	3.6286e-37	RIKEN cDNA 2700081O15 gene [Source:MGI Symbol;Acc:MGI:1919667]
Alad	1812.38	1863.59	1905.25	1810.67	4045.54	3776.33	4574.39	4322.61	-1.17742	2.43015e-39	1.6216e-36	aminolevulinate, delta-, dehydratase [Source:MGI Symbol;Acc:MGI:96853]
Rbm8a	3368.26	3393.86	2998.47	2890.06	6853.14	6725.63	6840.16	7010.46	-1.11641	4.43735e-39	2.85888e-36	RNA binding motif protein 8a [Source:MGI Symbol;Acc:MGI:1913129]
Zfp185	328.394	323.856	397.625	398.367	1090.27	1203.23	1295.51	1414.27	-1.78895	5.86192e-39	3.6508e-36	zinc finger protein 185 [Source:MGI Symbol;Acc:MGI:108095]
C3	21597.7	23515.6	19040.6	20915.2	7684.5	6940.31	5981.98	5785.18	1.6885	1.17482e-38	7.08074e-36	complement component 3 [Source:MGI Symbol;Acc:MGI:88227]
Rps2-ps10	4833.6	4550.09	5508.54	5249.91	11043.3	10738.1	11069.5	11195.5	-1.12887	1.98106e-38	1.15669e-35	ribosomal protein S2, pseudogene 10 [Source:MGI Symbol;Acc:MGI:3645604]
Csad	520.993	516.087	596.931	568.147	205.311	193.212	194.491	204.739	1.4643	2.4047e-38	1.3615e-35	cysteine sulfinic acid decarboxylase [Source:MGI Symbol;Acc:MGI:2180098]
Pnkp	434.013	504.724	461.758	499.856	1070.04	1043.76	1082.34	1095.09	-1.17544	2.51326e-38	1.38111e-35	polynucleotide kinase 3'- phosphatase [Source:MGI Symbol;Acc:MGI:1891698]
Hnrnpd	9392.07	8955.29	9198.66	8988.87	14435.5	14835.4	14200.1	14424.1	-0.664159	6.87416e-38	3.66962e-35	heterogeneous nuclear ribonucleoprotein D [Source:MGI Symbol;Acc:MGI:101947]
Dlg4	1345.53	1280.27	1303.38	1342.12	691.787	694.134	701.048	659.363	0.940787	2.46098e-37	1.27725e-34	discs large MAGUK scaffold protein 4 [Source:MGI Symbol;Acc:MGI:1277959]
Hspe1	4088.95	4123.96	3995.99	3621.35	7661.24	7542.44	7346.72	7732.82	-0.935822	2.79739e-37	1.41261e-34	heat shock protein 1 (chaperonin 10) [Source:MGI Symbol;Acc:MGI:104680]
Brpf3	1641.97	1535.95	1622.07	1622.87	858.665	839.299	868.069	878.801	0.898929	3.66513e-37	1.80209e-34	bromodomain and PHD finger containing, 3 [Source:MGI Symbol;Acc:MGI:2146836]
Twsg1	9019.29	9579.33	10030.4	10161.2	4482.46	5058.28	4751.3	4514.75	1.04441	3.95387e-37	1.89421e-34	twisted gastrulation BMP signaling modulator 1 [Source:MGI Symbol;Acc:MGI:2137520]
Rsrp1	3504.05	3290.65	3483.91	3681.1	1775.99	1632.59	1666.91	1510.87	1.08365	2.29431e-36	1.07167e-33	arginine/serine rich protein 1 [Source:MGI Symbol;Acc:MGI:106498]
Ddx18	2411.48	2302.03	2375.89	2326.65	3874.61	3916.39	3752.47	3818.64	-0.706191	4.06844e-35	1.85402e-32	DEAD box helicase 18 [Source:MGI Symbol;Acc:MGI:1914192]
Wasf1	1045.54	1103.19	1123.81	1158.11	437.929	434.473	524.138	474.574	1.24422	3.7803e-34	1.68169e-31	WASP family, member 1 [Source:MGI Symbol;Acc:MGI:1890563]
Nisch	9975.19	9237.48	10025.5	10294	5559.58	5339.41	5731.45	5618.24	0.829344	5.067e-34	2.20167e-31	nischarin [Source:MGI Symbol;Acc:MGI:1928323]
Ttbk2	1179.56	1098.46	1324.1	1446.45	393.428	442.651	359.315	343.331	1.71366	7.77488e-34	3.3015e-31	tau tubulin kinase 2 [Source:MGI Symbol;Acc:MGI:2155779]
Pter	132.245	126.891	163.786	101.489	572.443	620.529	485.679	550.169	-2.08855	1.36326e-33	5.66024e-31	phosphotriesterase related [Source:MGI Symbol;Acc:MGI:107372]
Arhgap42	897.314	821.951	1059.68	1049.98	319.597	292.374	323.053	342.281	1.58382	1.80402e-33	7.32744e-31	Rho GTPase activating protein 42 [Source:MGI Symbol;Acc:MGI:1918794]
Gm6793	2574.79	2495.21	2477.51	2545.75	4133.53	4106.53	4140.36	4399.25	-0.733234	2.04864e-33	8.14398e-31	predicted gene 6793 [Source:MGI Symbol;Acc:MGI:3643578]
Stxbp4	1361.5	1391.07	1406.98	1406.61	734.265	732.981	746.1	661.463	0.953173	2.312e-33	8.99948e-31	syntaxin binding protein 4 [Source:MGI Symbol;Acc:MGI:1342296]
Dph5	285.791	322.909	311.786	253.248	806.073	777.961	939.492	830.504	-1.5148	3.12623e-33	1.19205e-30	diphthamide biosynthesis 5 [Source:MGI Symbol;Acc:MGI:1916990]
Mfsd11	1110.33	1144.86	1147.49	1243.47	448.043	451.851	547.213	492.423	1.26098	9.27834e-33	3.46713e-30	major facilitator superfamily domain containing 11 [Source:MGI Symbol;Acc:MGI:1917150]
Tars	4596.63	4527.36	5058.62	4806.01	8271.1	8070.97	8457.63	8278.79	-0.800818	1.1008e-32	4.03281e-30	threonyl-tRNA synthetase [Source:MGI Symbol;Acc:MGI:106314]
Apc2	1239.91	1169.48	1085.33	1234.94	547.159	499.899	469.197	448.325	1.26725	2.29567e-32	8.24851e-30	APC regulator of WNT signaling pathway 2 [Source:MGI Symbol;Acc:MGI:1346052]
Cacna1a	222.775	235.79	292.052	230.484	49.5578	55.2036	58.2375	59.8467	2.13869	3.65979e-32	1.29018e-29	calcium channel, voltage-dependent, P/Q type, alpha 1A subunit [Source:MGI Symbol;Acc:MGI:109482]
Slc44a2	11200	10978	12765.5	12990.6	5811.41	5861.8	5535.86	5794.63	1.05914	5.70223e-32	1.97297e-29	solute carrier family 44, member 2 [Source:MGI Symbol;Acc:MGI:1915932]
Specc1l	4052.56	4047.26	3703.93	3867.95	2255.39	2245.97	2084.46	2184.93	0.837335	1.14782e-31	3.89926e-29	sperm antigen with calponin homology and coiled-coil domains 1-like [Source:MGI Symbol;Acc:MGI:1921642]
Krt8	12090.2	11831.2	12503	12259.3	26197.9	25123.8	22448.9	22461.4	-0.983102	1.39473e-31	4.65341e-29	keratin 8 [Source:MGI Symbol;Acc:MGI:96705]
2610507B11Rik	10000.9	9775.35	10112.3	10250.4	6007.62	6502.78	6169.88	6028.76	0.69995	1.54857e-31	5.07603e-29	RIKEN cDNA 2610507B11 gene [Source:MGI Symbol;Acc:MGI:1919753]
Slc16a6	168.635	146.777	209.173	241.866	841.472	709.468	872.464	894.55	-2.11457	3.58343e-31	1.15436e-28	solute carrier family 16 (monocarboxylic acid transporters), member 6 [Source:MGI Symbol;Acc:MGI:2144585]
Dph6	587.559	546.389	585.091	547.28	1063.98	1046.82	1096.62	1128.69	-0.935834	2.74582e-30	8.69539e-28	diphthamine biosynthesis 6 [Source:MGI Symbol;Acc:MGI:1913882]
Kifc2	427.8	466.846	486.425	504.598	28.3188	54.1813	53.8422	85.0453	3.09183	1.06987e-29	3.33156e-27	kinesin family member C2 [Source:MGI Symbol;Acc:MGI:109187]
Rab25	2744.31	2904.29	2670.9	2572.31	4790.93	4601.32	4926.02	4775.13	-0.809758	1.12576e-29	3.44814e-27	RAB25, member RAS oncogene family [Source:MGI Symbol;Acc:MGI:1858203]
Sema7a	805.896	820.057	658.104	662.997	282.176	260.684	250.531	238.337	1.51412	1.982e-29	5.97286e-27	sema domain, immunoglobulin domain (Ig), and GPI membrane anchor, (semaphorin) 7A [Source:MGI Symbol;Acc:MGI:1306826]
Ruvbl1	2071.54	2050.14	1915.11	1826.8	3616.71	3484.98	3562.38	3757.74	-0.874852	2.21508e-29	6.56929e-27	RuvB-like protein 1 [Source:MGI Symbol;Acc:MGI:1928760]
Casz1	1357.07	1248.08	1136.64	1287.1	555.25	524.434	445.023	453.575	1.34561	2.60185e-29	7.59577e-27	castor zinc finger 1 [Source:MGI Symbol;Acc:MGI:1196251]
Wdr83os	355.02	351.318	345.332	355.685	674.593	764.672	727.42	715.01	-1.0337	3.50494e-29	1.00748e-26	WD repeat domain 83 opposite strand [Source:MGI Symbol;Acc:MGI:3041257]
Syngr2	1662.38	1632.54	1887.49	1757.56	3802.8	3496.23	4346.94	4061.17	-1.17845	5.33839e-29	1.51125e-26	synaptogyrin 2 [Source:MGI Symbol;Acc:MGI:1328324]
Rps26-ps1	7053.37	6865.38	7255.92	7188.63	11115.1	10763.7	11358.5	10717.8	-0.632007	9.30436e-29	2.59467e-26	ribosomal protein S26, pseudogene 1 [Source:MGI Symbol;Acc:MGI:3704322]
Ddx39a	5019.99	5077.54	4969.82	4960.62	7457.95	7472.93	7226.95	7256.15	-0.55451	1.01875e-28	2.79917e-26	DEAD box helicase 39a [Source:MGI Symbol;Acc:MGI:1915528]
Aldh18a1	3388.67	3039.7	3367.48	3255.23	6710.53	6458.82	6038.02	5815.63	-0.939114	2.21881e-28	5.93839e-26	aldehyde dehydrogenase 18 family, member A1 [Source:MGI Symbol;Acc:MGI:1888908]
Septin4	1340.2	1391.07	827.811	900.12	150.696	148.232	87.9057	68.2462	3.29155	2.22483e-28	5.93839e-26	septin 4 [Source:MGI Symbol;Acc:MGI:1270156]
Ypel2	897.314	1038.8	703.491	846.056	114.286	120.63	43.9528	62.9965	3.34785	4.72938e-28	1.24456e-25	yippee like 2 [Source:MGI Symbol;Acc:MGI:1925114]
1600020E01Rik	441.113	343.742	328.559	337.663	106.195	104.273	108.783	113.394	1.7469	4.97036e-28	1.28981e-25	RIKEN cDNA 1600020E01 gene [Source:MGI Symbol;Acc:MGI:1919262]
Ldha	9545.61	9290.51	12726	11349.7	29148.1	27610	27065.1	28222.4	-1.38467	5.23846e-28	1.34076e-25	lactate dehydrogenase A [Source:MGI Symbol;Acc:MGI:96759]
Sri	857.374	889.185	987.65	923.832	1744.64	1886.12	1883.38	2068.38	-1.05184	6.53453e-28	1.64988e-25	sorcin [Source:MGI Symbol;Acc:MGI:98419]
Drap1	2894.3	3098.42	3270.79	3029.49	6609.4	6000.83	7415.94	7520.73	-1.16407	8.50401e-28	2.11852e-25	Dr1 associated protein 1 (negative cofactor 2 alpha) [Source:MGI Symbol;Acc:MGI:1913806]
H2bc4	808.559	931.797	720.264	621.263	157.776	128.808	203.282	194.239	2.17259	1.02781e-27	2.52679e-25	H2B clustered histone 4 [Source:MGI Symbol;Acc:MGI:1915274]
Gm4366	599.097	638.243	696.584	638.336	1209.62	1189.94	1253.75	1251.53	-0.931628	1.18418e-27	2.8734e-25	predicted gene 4366 [Source:MGI Symbol;Acc:MGI:3782551]
Lars	2662.65	2451.65	2811.99	2631.12	4515.83	4510.34	4461.21	4658.59	-0.781456	2.29172e-27	5.48955e-25	leucyl-tRNA synthetase [Source:MGI Symbol;Acc:MGI:1913808]
H2-T23	351.47	380.673	325.599	304.466	119.343	98.1397	115.376	119.693	1.59035	4.73906e-27	1.12082e-24	histocompatibility 2, T region locus 23 [Source:MGI Symbol;Acc:MGI:95957]
H1f2	1687.23	1919.46	1171.17	1200.79	306.449	261.706	328.548	371.679	2.23714	5.77166e-27	1.34797e-24	H1,2 linker histone, cluster member [Source:MGI Symbol;Acc:MGI:1931526]
Acp1	4331.25	4569.03	4115.37	3929.61	9332.04	10081.8	8287.31	8502.43	-1.09526	1.12936e-26	2.60505e-24	acid phosphatase 1, soluble [Source:MGI Symbol;Acc:MGI:87881]
Chid1	367.446	417.604	408.479	435.358	1000.26	834.187	986.741	1031.04	-1.2421	1.55277e-26	3.53805e-24	chitinase domain containing 1 [Source:MGI Symbol;Acc:MGI:1915288]
Fbxo2	2281.89	2478.16	2351.22	2237.49	1225.8	1184.83	1074.65	1000.59	1.05913	1.83093e-26	4.12158e-24	F-box protein 2 [Source:MGI Symbol;Acc:MGI:2446216]
Nop58	5088.33	4728.11	5301.34	5026.06	8360.1	8637.31	8864.19	9369.68	-0.806516	1.95056e-26	4.3386e-24	NOP58 ribonucleoprotein [Source:MGI Symbol;Acc:MGI:1933184]
Tbrg1	1702.32	1711.14	1515.51	1445.5	3169.68	3008.59	3177.79	3328.31	-0.99249	2.81598e-26	6.18985e-24	transforming growth factor beta regulated gene 1 [Source:MGI Symbol;Acc:MGI:1100877]
Banf1	6718.76	6901.36	7340.78	7038.77	11898.9	11194.1	12192.5	12690.6	-0.776934	3.79249e-26	8.21778e-24	BAF nuclear assembly factor 1 [Source:MGI Symbol;Acc:MGI:1346330]
Ppcdc	965.656	956.418	759.731	834.674	373.201	363.935	354.919	369.579	1.26677	3.82652e-26	8.21778e-24	phosphopantothenoylcysteine decarboxylase [Source:MGI Symbol;Acc:MGI:1914062]
Fntb	828.085	774.604	828.797	773.022	1622.26	1474.14	1741.63	1511.92	-0.986442	5.85669e-26	1.24348e-23	farnesyltransferase, CAAX box, beta [Source:MGI Symbol;Acc:MGI:1861305]
Zbtb20	3057.61	2712.06	2867.24	3688.69	1153.99	1113.27	873.563	901.9	1.60804	1.09861e-25	2.30633e-23	zinc finger and BTB domain containing 20 [Source:MGI Symbol;Acc:MGI:1929213]
Rpl41	29076.2	32084.5	32162.3	28689.1	55161.9	51324	51684.2	52926.5	-0.790893	1.79248e-25	3.7212e-23	ribosomal protein L41 [Source:MGI Symbol;Acc:MGI:1915195]
Adamts7	231.651	239.578	230.879	281.702	83.9449	69.5156	82.4116	75.5958	1.65963	4.89066e-25	1.00414e-22	a disintegrin-like and metallopeptidase (reprolysin type) with thrombospondin type 1 motif, 7 [Source:MGI Symbol;Acc:MGI:1347346]
Myl6b	765.957	812.482	725.198	754.052	274.085	282.152	360.413	330.732	1.29467	7.38067e-25	1.49892e-22	myosin, light polypeptide 6B [Source:MGI Symbol;Acc:MGI:1917789]
Zc3h12a	418.037	404.347	491.358	488.474	966.883	941.527	954.876	939.698	-1.07795	8.99972e-25	1.80807e-22	zinc finger CCCH type containing 12A [Source:MGI Symbol;Acc:MGI:2385891]
Lgalsl	956.78	946.001	946.21	957.029	1492.8	1491.52	1564.72	1548.66	-0.679783	2.12658e-24	4.18423e-22	lectin, galactoside binding-like [Source:MGI Symbol;Acc:MGI:1916114]
Pold2	1110.33	1199.78	1078.42	1035.75	2109.75	1948.48	1997.66	1948.69	-0.855358	2.1275e-24	4.18423e-22	polymerase (DNA directed), delta 2, regulatory subunit [Source:MGI Symbol;Acc:MGI:1097163]
Bhlhe40	674.539	634.455	624.558	526.414	1680.92	1388.27	1388.91	1656.81	-1.31359	2.76292e-24	5.37733e-22	basic helix-loop-helix family, member e40 [Source:MGI Symbol;Acc:MGI:1097714]
Adcy6	6543.03	6624.85	7476.94	7764.36	3875.62	3661.84	3477.77	3550.9	0.963644	3.68943e-24	7.10652e-22	adenylate cyclase 6 [Source:MGI Symbol;Acc:MGI:87917]
Rpl13a	1475.11	1635.38	1685.22	1689.27	813.153	855.655	861.476	913.449	0.913041	3.8685e-24	7.37542e-22	ribosomal protein L13A [Source:MGI Symbol;Acc:MGI:1351455]
Grk5	607.973	686.538	563.385	654.46	264.983	290.33	293.385	264.585	1.17462	4.51661e-24	8.52408e-22	G protein-coupled receptor kinase 5 [Source:MGI Symbol;Acc:MGI:109161]
Pgm2l1	997.607	971.569	1146.5	1164.75	402.531	347.578	247.235	302.383	1.71859	7.58425e-24	1.41704e-21	phosphoglucomutase 2-like 1 [Source:MGI Symbol;Acc:MGI:1918224]
Lsm7	1074.82	1131.6	1146.5	1064.21	1779.02	1889.19	1859.21	1966.54	-0.762743	8.46082e-24	1.56517e-21	LSM7 homolog, U6 small nuclear RNA and mRNA degradation associated [Source:MGI Symbol;Acc:MGI:1913344]
Hdac6	3313.23	3127.77	2971.83	3234.36	1855.89	1689.84	1880.08	1872.05	0.793462	1.76809e-23	3.23872e-21	histone deacetylase 6 [Source:MGI Symbol;Acc:MGI:1333752]
Alg3	464.189	500.936	433.145	453.38	965.872	881.212	1081.24	965.946	-1.07207	3.46867e-23	6.2443e-21	asparagine-linked glycosylation 3 (alpha-1,3-mannosyltransferase) [Source:MGI Symbol;Acc:MGI:1098592]
Ifit3	394.073	434.649	470.638	546.332	113.275	79.7385	125.266	139.642	2.01176	3.47574e-23	6.2443e-21	interferon-induced protein with tetratricopeptide repeats 3 [Source:MGI Symbol;Acc:MGI:1101055]
Tonsl	2406.15	2130.63	2322.61	2451.85	1277.38	1161.32	1318.59	1286.18	0.884744	3.67415e-23	6.53789e-21	tonsoku-like, DNA repair protein [Source:MGI Symbol;Acc:MGI:1919999]
Phf3	9234.97	7923.12	7378.27	7828.86	4211.4	4256.81	4117.28	3923.63	0.971222	3.77278e-23	6.65005e-21	PHD finger protein 3 [Source:MGI Symbol;Acc:MGI:2446126]
Tpm1	8009.26	7978.99	9839.99	9256.34	17437.3	18112.9	16984.5	17302	-0.993195	4.17054e-23	7.28246e-21	tropomyosin 1, alpha [Source:MGI Symbol;Acc:MGI:98809]
Yif1a	1436.06	1609.81	1292.53	1245.37	3443.76	3324.48	2978.9	2968.18	-1.18723	4.20988e-23	7.2831e-21	Yip1 interacting factor homolog A (S, cerevisiae) [Source:MGI Symbol;Acc:MGI:1915340]
Rps25	8010.15	8309.47	9266.74	8814.34	14676.2	14283.4	14233	14096.5	-0.735886	5.02396e-23	8.61172e-21	ribosomal protein S25 [Source:MGI Symbol;Acc:MGI:1922867]
Rrs1	1108.55	1013.23	1291.54	1294.69	3034.15	2457.58	3025.05	2921.99	-1.28085	5.69205e-23	9.6682e-21	ribosome biogenesis regulator 1 [Source:MGI Symbol;Acc:MGI:1929721]
Pla2g12a	655.9	660.023	649.225	715.164	1265.24	1247.19	1163.65	1143.39	-0.846684	1.06205e-22	1.78768e-20	phospholipase A2, group XIIA [Source:MGI Symbol;Acc:MGI:1913600]
Sema3c	12362.7	11737.4	11961.3	11894.1	17380.6	18231.5	17036.1	17360.8	-0.545839	1.17113e-22	1.9537e-20	sema domain, immunoglobulin domain (Ig), short basic domain, secreted, (semaphorin) 3C [Source:MGI Symbol;Acc:MGI:107557]
Mrps15	888.439	889.185	855.437	822.343	1792.17	1545.7	1510.88	1620.06	-0.90471	2.80249e-22	4.63379e-20	mitochondrial ribosomal protein S15 [Source:MGI Symbol;Acc:MGI:1913657]
Tnfaip2	4039.25	3942.15	4663.96	4563.2	8066.8	7501.55	8233.47	8067.75	-0.889111	3.72186e-22	6.09993e-20	tumor necrosis factor, alpha-induced protein 2 [Source:MGI Symbol;Acc:MGI:104960]
Kif5a	199.699	186.549	169.706	159.347	36.4098	48.0475	37.3599	22.0488	2.31305	3.95883e-22	6.4319e-20	kinesin family member 5A [Source:MGI Symbol;Acc:MGI:109564]
Sfn	731.342	687.485	918.584	883.047	2171.44	2120.23	2956.93	2888.39	-1.65437	5.0831e-22	8.18729e-20	stratifin [Source:MGI Symbol;Acc:MGI:1891831]
Tekt5	119.819	107.005	146.026	121.407	326.677	385.403	356.018	310.783	-1.48119	5.21249e-22	8.32395e-20	tektin 5 [Source:MGI Symbol;Acc:MGI:1917676]
Pdha1	1141.39	1242.4	1168.21	1186.56	2175.49	2202.01	1915.25	2042.14	-0.814968	6.20019e-22	9.81731e-20	pyruvate dehydrogenase E1 alpha 1 [Source:MGI Symbol;Acc:MGI:97532]
Ppip5k1	1433.4	1511.33	1460.26	1532.76	800.005	797.385	669.182	656.213	1.02209	7.91583e-22	1.24285e-19	diphosphoinositol pentakisphosphate kinase 1 [Source:MGI Symbol;Acc:MGI:2443281]
Ubn1	4662.31	4676.03	4672.84	4733.93	3300.15	3410.35	3321.74	3290.52	0.492597	8.04829e-22	1.25312e-19	ubinuclein 1 [Source:MGI Symbol;Acc:MGI:1891307]
Ndst1	6811.07	6567.09	6169.61	6316.96	3999.01	4015.55	3718.41	3571.9	0.756972	8.15863e-22	1.2598e-19	N-deacetylase/N-sulfotransferase (heparan glucosaminyl) 1 [Source:MGI Symbol;Acc:MGI:104719]
Ruvbl2	2812.65	2816.22	2937.3	2968.78	4993.2	4529.76	5353.46	5237.11	-0.802129	1.30514e-21	1.99879e-19	RuvB-like protein 2 [Source:MGI Symbol;Acc:MGI:1342299]
Dnajc15	515.667	559.647	455.838	514.083	985.088	949.706	965.864	958.597	-0.915705	1.35075e-21	2.05182e-19	DnaJ heat shock protein family (Hsp40) member C15 [Source:MGI Symbol;Acc:MGI:1913398]
Tead4	657.675	615.516	679.811	544.435	1460.44	1219.59	1507.58	1360.72	-1.15151	1.90546e-21	2.8711e-19	TEA domain family member 4 [Source:MGI Symbol;Acc:MGI:106907]
Ankrd13d	775.72	759.453	685.731	658.254	356.007	378.247	350.524	352.78	1.00216	2.15419e-21	3.21992e-19	ankyrin repeat domain 13 family, member D [Source:MGI Symbol;Acc:MGI:1915673]
3110082I17Rik	589.334	536.92	604.825	616.52	1293.56	1233.9	1624.06	1640.01	-1.30259	2.3888e-21	3.54225e-19	RIKEN cDNA 3110082I17 gene [Source:MGI Symbol;Acc:MGI:1920462]
Sub1	2403.49	2622.1	2616.63	2534.37	3857.42	3819.27	3974.44	3856.43	-0.607829	3.23081e-21	4.75311e-19	SUB1 homolog, transcriptional regulator [Source:MGI Symbol;Acc:MGI:104811]
Slx4	3389.56	2981.94	3142.52	3335.85	1968.15	1881.01	1810.86	1757.6	0.792684	3.42751e-21	5.00309e-19	SLX4 structure-specific endonuclease subunit homolog (S, cerevisiae) [Source:MGI Symbol;Acc:MGI:106299]
Rbm17	3163.23	3206.37	3199.75	3127.18	4753.51	4631.99	4972.17	5137.36	-0.618625	4.18508e-21	6.06155e-19	RNA binding motif protein 17 [Source:MGI Symbol;Acc:MGI:1924188]
Gpx1	2105.27	2337.07	2473.57	2241.29	3976.76	3785.53	3786.54	3949.88	-0.759392	4.53818e-21	6.52242e-19	glutathione peroxidase 1 [Source:MGI Symbol;Acc:MGI:104887]
Tle4	1529.25	1599.4	1703.97	1758.51	822.255	895.525	793.349	702.411	1.03607	5.2838e-21	7.53607e-19	transducin-like enhancer of split 4 [Source:MGI Symbol;Acc:MGI:104633]
Slc6a17	2422.13	2365.48	2225.91	2139.8	1048.81	1028.42	1268.04	1196.93	1.01128	5.54259e-21	7.84528e-19	solute carrier family 6 (neurotransmitter transporter), member 17 [Source:MGI Symbol;Acc:MGI:2442535]
Zfp628	909.74	891.078	947.197	858.386	377.246	385.403	486.778	435.726	1.09849	7.49964e-21	1.05356e-18	zinc finger protein 628 [Source:MGI Symbol;Acc:MGI:2665174]
Galr2	157.984	161.928	164.773	189.699	29.3301	22.4903	43.9528	45.1475	2.26278	1.32704e-20	1.85033e-18	galanin receptor 2 [Source:MGI Symbol;Acc:MGI:1337018]
Ctsc	735.78	733.885	758.744	764.485	1497.86	1528.32	1281.23	1319.78	-0.911216	1.35911e-20	1.88101e-18	cathepsin C [Source:MGI Symbol;Acc:MGI:109553]
Rps14	10861.9	11616.2	12492.1	11647.5	18838	18683.3	17816.3	18885.3	-0.671041	1.44771e-20	1.98889e-18	ribosomal protein S14 [Source:MGI Symbol;Acc:MGI:98107]
N4bp1	3850.2	3707.3	3785.83	3782.59	2616.45	2630.35	2591.02	2456.86	0.555116	1.60461e-20	2.18835e-18	NEDD4 binding protein 1 [Source:MGI Symbol;Acc:MGI:2136825]
Timm17a	1506.17	1528.37	1414.88	1408.51	2418.22	2246.99	2303.13	2402.27	-0.677633	2.03184e-20	2.75094e-18	translocase of inner mitochondrial membrane 17a [Source:MGI Symbol;Acc:MGI:1343131]
Cacybp	3137.49	3212.05	3131.67	2935.59	4861.72	5473.33	5034.8	4906.38	-0.707501	2.17948e-20	2.92347e-18	calcyclin binding protein [Source:MGI Symbol;Acc:MGI:1270839]
Rps7	14113	14675.8	15964.2	15056.4	24469.4	24350.9	23177.4	22782.7	-0.664257	2.19057e-20	2.92347e-18	ribosomal protein S7 [Source:MGI Symbol;Acc:MGI:1333818]
Krt7	21524.9	20255.2	24727.8	23493.2	46320.4	39241.6	45102.2	44053.4	-0.957019	2.4424e-20	3.23644e-18	keratin 7 [Source:MGI Symbol;Acc:MGI:96704]
Sumo3	5719.38	6602.12	6393.58	6269.54	3584.35	3761	3865.65	3876.38	0.727691	2.61944e-20	3.44659e-18	small ubiquitin-like modifier 3 [Source:MGI Symbol;Acc:MGI:1336201]
Nsmce1	426.025	491.466	546.612	451.483	968.906	1046.82	1079.04	1204.28	-1.1667	2.82843e-20	3.69244e-18	NSE1 homolog, SMC5-SMC6 complex component [Source:MGI Symbol;Acc:MGI:1914961]
Ybx3	5805.47	6032.06	8019.6	7515.86	16010.2	16169.5	19476.6	19155.1	-1.37126	2.84581e-20	3.69244e-18	Y box protein 3 [Source:MGI Symbol;Acc:MGI:2137670]
Frat1	90.5302	104.164	86.8264	90.1068	20.2277	19.4235	13.1859	12.5993	2.50048	3.60178e-20	4.64108e-18	frequently rearranged in advanced T cell lymphomas [Source:MGI Symbol;Acc:MGI:109450]
Tuba4a	5085.67	4793.45	5215.5	4916.04	7633.93	7217.36	7770.86	7702.37	-0.599701	3.65131e-20	4.67268e-18	tubulin, alpha 4A [Source:MGI Symbol;Acc:MGI:1095410]
Atic	3322.99	2961.11	3833.19	3729.47	7201.06	6736.88	7922.5	7921.81	-1.10493	3.7168e-20	4.72413e-18	5-aminoimidazole-4-carboxamide ribonucleotide formyltransferase/IMP cyclohydrolase [Source:MGI Symbol;Acc:MGI:1351352]
Mef2a	2288.99	2195.03	1964.45	1967.17	1034.65	1202.21	1032.89	1014.24	0.974131	4.24982e-20	5.36511e-18	myocyte enhancer factor 2A [Source:MGI Symbol;Acc:MGI:99532]
Nsa2	2196.69	2372.11	2439.03	2236.55	3490.29	3701.71	3650.28	3677.94	-0.651553	4.8095e-20	6.03092e-18	NSA2 ribosome biogenesis homolog [Source:MGI Symbol;Acc:MGI:1913883]
Prdx4	985.182	1007.55	1070.53	935.214	1674.85	1771.63	1679	1615.86	-0.753822	5.15349e-20	6.41919e-18	peroxiredoxin 4 [Source:MGI Symbol;Acc:MGI:1859815]
Cpt1a	6962.84	7013.1	6057.13	5828.49	3533.78	3554.5	3568.97	3299.97	0.889844	6.51038e-20	8.05562e-18	carnitine palmitoyltransferase 1a, liver [Source:MGI Symbol;Acc:MGI:1098296]
Eif1ax	3093.12	3313.37	3252.04	3199.27	4681.7	4857.91	5126	5103.77	-0.62062	6.60692e-20	8.1213e-18	eukaryotic translation initiation factor 1A, X-linked [Source:MGI Symbol;Acc:MGI:1913485]
Strap	5888.9	6010.28	5794.67	5627.41	8065.79	8424.68	8375.21	8435.23	-0.513881	7.06627e-20	8.57408e-18	serine/threonine kinase receptor associated protein [Source:MGI Symbol;Acc:MGI:1329037]
Pkia	403.836	388.249	503.198	427.77	862.711	959.929	1049.37	1039.44	-1.18305	7.06706e-20	8.57408e-18	protein kinase inhibitor, alpha [Source:MGI Symbol;Acc:MGI:104747]
Ifit3b	129.582	141.095	174.639	209.617	25.2846	32.7132	37.3599	35.698	2.32276	7.43458e-20	8.96178e-18	interferon-induced protein with tetratricopeptide repeats 3B [Source:MGI Symbol;Acc:MGI:3698419]
Sesn2	689.627	690.325	752.824	741.721	419.724	375.18	385.686	365.38	0.894297	7.96154e-20	9.53547e-18	sestrin 2 [Source:MGI Symbol;Acc:MGI:2651874]
Prmt7	1293.16	1441.26	1282.66	1378.16	2291.8	2154.98	2362.47	2448.46	-0.778915	9.67578e-20	1.15148e-17	protein arginine N-methyltransferase 7 [Source:MGI Symbol;Acc:MGI:2384879]
Gm5855	131.358	145.83	145.04	163.141	337.802	316.909	312.065	327.582	-1.14594	9.84708e-20	1.16445e-17	predicted gene 5855 [Source:MGI Symbol;Acc:MGI:3645472]
Hsp90b1	14354.4	13393.6	14424	13633.6	19888.9	20960	20099.6	20795.1	-0.550694	1.11208e-19	1.3068e-17	heat shock protein 90, beta (Grp94), member 1 [Source:MGI Symbol;Acc:MGI:98817]
9430038I01Rik	69.229	64.3925	65.1198	40.7852	219.47	223.881	195.59	193.189	-1.7961	1.38843e-19	1.62134e-17	RIKEN cDNA 9430038I01 gene [Source:MGI Symbol;Acc:MGI:1924502]
Ap3m1	1870.07	1978.18	1951.62	1896.04	2945.15	3404.22	3070.11	3240.12	-0.718153	1.45306e-19	1.68627e-17	adaptor-related protein complex 3, mu 1 subunit [Source:MGI Symbol;Acc:MGI:1929212]
Ifit1	500.579	542.601	650.211	596.602	112.264	110.407	195.59	167.991	1.9672	1.68469e-19	1.93239e-17	interferon-induced protein with tetratricopeptide repeats 1 [Source:MGI Symbol;Acc:MGI:99450]
Btbd7	4260.25	4267.9	4367.96	4402.9	2786.36	3067.89	2843.75	2846.39	0.583435	1.68583e-19	1.93239e-17	BTB (POZ) domain containing 7 [Source:MGI Symbol;Acc:MGI:1917858]
Dhfr	1745.81	1756.59	1868.74	1792.65	3220.25	3618.9	4337.05	4239.66	-1.10557	2.05173e-19	2.33747e-17	dihydrofolate reductase [Source:MGI Symbol;Acc:MGI:94890]
Eif4ebp1	2161.19	2100.33	2286.1	2120.83	4626.07	4218.98	3775.55	3737.79	-0.916309	3.14309e-19	3.55912e-17	eukaryotic translation initiation factor 4E binding protein 1 [Source:MGI Symbol;Acc:MGI:103267]
Xpnpep1	3327.43	3259.4	3345.78	3143.31	5079.17	4872.23	4648.01	4947.32	-0.580082	3.58697e-19	4.03729e-17	X-prolyl aminopeptidase (aminopeptidase P) 1, soluble [Source:MGI Symbol;Acc:MGI:2180003]
Rbmx2	393.185	351.318	344.346	349.045	727.185	767.738	634.02	725.51	-0.989034	4.13813e-19	4.62975e-17	RNA binding motif protein, X-linked 2 [Source:MGI Symbol;Acc:MGI:1919414]
Cyba	581.346	629.721	592.985	558.662	1071.06	992.642	976.852	997.444	-0.773454	5.64831e-19	6.28173e-17	cytochrome b-245, alpha polypeptide [Source:MGI Symbol;Acc:MGI:1316658]
Zscan2	450.876	499.042	421.305	434.41	163.844	148.232	87.9057	113.394	1.8125	5.96747e-19	6.59741e-17	zinc finger and SCAN domain containing 2 [Source:MGI Symbol;Acc:MGI:99176]
Akr1e1	172.185	176.132	162.799	171.677	414.668	445.718	337.338	381.129	-1.2098	7.72027e-19	8.48503e-17	aldo-keto reductase family 1, member E1 [Source:MGI Symbol;Acc:MGI:1914758]
Gm12960	942.579	932.744	891.944	849.85	1504.94	1604.99	1475.72	1437.37	-0.735564	9.28423e-19	1.01395e-16	predicted gene 12960 [Source:MGI Symbol;Acc:MGI:3651525]
Rpl31-ps8	608.86	647.713	603.838	552.023	1214.67	1279.9	1069.15	1097.19	-0.950332	9.33419e-19	1.01395e-16	ribosomal protein L31, pseudogene 8 [Source:MGI Symbol;Acc:MGI:3647726]
Zmym6	765.069	692.219	665.998	727.494	360.053	411.982	361.512	380.079	0.913479	1.09434e-18	1.18188e-16	zinc finger, MYM-type 6 [Source:MGI Symbol;Acc:MGI:106505]
AC149090,1	5622.64	5659.91	5863.74	6569.26	3434.66	3414.44	3605.23	3665.35	0.748144	1.21721e-18	1.30703e-16	-
Mapk8ip1	2305.86	2346.54	2245.65	2109.45	1248.05	1376	1117.5	1167.53	0.875446	1.23764e-18	1.32137e-16	mitogen-activated protein kinase 8 interacting protein 1 [Source:MGI Symbol;Acc:MGI:1309464]
Sec14l1	5101.64	5212.95	4539.64	4493.96	2643.76	2466.78	2239.4	2033.74	1.04391	1.26009e-18	1.33771e-16	SEC14-like lipid binding 1 [Source:MGI Symbol;Acc:MGI:1921386]
Khdrbs1	5819.67	5828.47	5746.33	5542.99	7794.74	7829.71	7932.39	7780.07	-0.450121	1.50054e-18	1.58396e-16	KH domain containing, RNA binding, signal transduction associated 1 [Source:MGI Symbol;Acc:MGI:893579]
Cfap298	387.86	364.575	411.439	365.17	711.003	680.844	820.819	778.007	-0.967605	1.9705e-18	2.06836e-16	cilia and flagella associate protien 298 [Source:MGI Symbol;Acc:MGI:1915251]
Arpin	613.298	645.819	510.105	450.534	1262.21	1283.99	1248.26	1341.83	-1.21	2.18462e-18	2.2803e-16	actin-related protein 2/3 complex inhibitor [Source:MGI Symbol;Acc:MGI:1917670]
Usp20	968.318	955.471	816.957	866.923	508.726	467.186	470.295	440.975	0.934954	2.31203e-18	2.39989e-16	ubiquitin specific peptidase 20 [Source:MGI Symbol;Acc:MGI:1921520]
Kank3	279.579	284.085	388.745	401.212	115.298	102.229	94.4986	113.394	1.66864	2.33883e-18	2.41429e-16	KN motif and ankyrin repeat domains 3 [Source:MGI Symbol;Acc:MGI:1098615]
Aldh4a1	416.261	382.567	347.306	391.728	168.901	158.455	116.475	121.793	1.44164	2.85138e-18	2.9272e-16	aldehyde dehydrogenase 4 family, member A1 [Source:MGI Symbol;Acc:MGI:2443883]
Rps23	8540.02	9079.34	10692.5	9626.25	17662.8	16232.9	17275.7	18333	-0.873499	2.9362e-18	2.99781e-16	ribosomal protein S23 [Source:MGI Symbol;Acc:MGI:1913725]
Orc5	465.077	480.103	465.705	508.392	830.346	806.585	849.389	935.498	-0.834146	3.30167e-18	3.35263e-16	origin recognition complex, subunit 5 [Source:MGI Symbol;Acc:MGI:1347044]
Ddx19b	530.756	553.965	610.745	645.924	1069.03	1042.73	1054.87	1130.79	-0.876557	3.8706e-18	3.9091e-16	DEAD box helicase 19b [Source:MGI Symbol;Acc:MGI:2148251]
Ero1a	1288.72	1184.63	1241.22	1208.38	2576	2750.98	2085.56	2344.52	-0.987016	4.08786e-18	4.10632e-16	endoplasmic reticulum oxidoreductase 1 alpha [Source:MGI Symbol;Acc:MGI:1354385]
Pif1	501.466	509.458	508.132	436.307	1110.5	1030.47	865.871	1004.79	-1.03706	4.51748e-18	4.51362e-16	PIF1 5'-to-3' DNA helicase [Source:MGI Symbol;Acc:MGI:2143057]
Cyb561	1150.27	1183.69	1345.81	1281.41	2016.7	2045.6	2041.61	2058.94	-0.718713	4.90555e-18	4.87529e-16	cytochrome b-561 [Source:MGI Symbol;Acc:MGI:103253]
Anxa1	3376.24	3212.05	4983.64	4818.34	10729.8	11630.6	12896.9	13423.5	-1.57056	5.75817e-18	5.69236e-16	annexin A1 [Source:MGI Symbol;Acc:MGI:96819]
Dhps	678.977	643.925	704.478	708.524	1229.84	1124.52	1204.31	1089.84	-0.764847	5.90949e-18	5.81121e-16	deoxyhypusine synthase [Source:MGI Symbol;Acc:MGI:2683592]
Prelid1	8876.4	9029.15	8987.52	8273.7	12833.5	12574.1	12381.5	12563.6	-0.517872	6.53818e-18	6.39577e-16	PRELI domain containing 1 [Source:MGI Symbol;Acc:MGI:1913744]
Map3k12	1572.74	1500.91	1269.84	1249.17	663.468	649.153	675.775	539.67	1.1457	6.7117e-18	6.51642e-16	mitogen-activated protein kinase kinase kinase 12 [Source:MGI Symbol;Acc:MGI:1346881]
Amigo1	1132.52	1382.54	1114.93	1152.42	616.944	597.016	653.799	617.366	0.944596	6.73127e-18	6.51642e-16	adhesion molecule with Ig like domain 1 [Source:MGI Symbol;Acc:MGI:2653612]
Nol10	1628.66	1474.4	1708.9	1706.34	2630.61	2769.38	2880.01	3026.98	-0.794636	7.59399e-18	7.31372e-16	nucleolar protein 10 [Source:MGI Symbol;Acc:MGI:2684913]
Mre11a	1633.98	1593.71	1637.86	1639	2272.58	2392.15	2325.11	2317.22	-0.516872	7.93053e-18	7.59867e-16	MRE11A homolog A, double strand break repair nuclease [Source:MGI Symbol;Acc:MGI:1100512]
Numbl	258.277	239.578	262.452	282.651	580.535	490.698	663.688	605.816	-1.16594	8.86089e-18	8.44677e-16	numb-like [Source:MGI Symbol;Acc:MGI:894702]
Mrps10	825.423	851.307	871.224	773.022	1367.39	1408.71	1513.08	1617.96	-0.830808	9.85481e-18	9.34656e-16	mitochondrial ribosomal protein S10 [Source:MGI Symbol;Acc:MGI:1928139]
Arpc1b	5437.14	5808.58	6653.07	6177.53	11211.2	10248.4	10514.6	10101.5	-0.805451	1.0251e-17	9.67326e-16	actin related protein 2/3 complex, subunit 1B [Source:MGI Symbol;Acc:MGI:1343142]
Ufm1	1508.84	1478.19	1521.43	1588.73	2343.38	2459.63	2609.7	2772.9	-0.740231	1.26238e-17	1.18524e-15	ubiquitin-fold modifier 1 [Source:MGI Symbol;Acc:MGI:1915140]
Tpm3-rs7	1017.13	1015.13	1144.53	1074.64	1941.86	1888.17	2259.18	2402.27	-0.998083	1.37051e-17	1.28033e-15	tropomyosin 3, related sequence 7 [Source:MGI Symbol;Acc:MGI:99705]
Tdg-ps2	1641.97	1560.57	1879.59	1725.31	2866.26	2763.25	2908.58	2841.14	-0.74137	1.48019e-17	1.37591e-15	thymine DNA glycosylase, pseudogene 2 [Source:MGI Symbol;Acc:MGI:3704357]
Krit1	3196.96	3172.28	3524.36	3672.56	1360.31	1544.68	1743.83	1820.6	1.06843	1.605e-17	1.48257e-15	KRIT1, ankyrin repeat containing [Source:MGI Symbol;Acc:MGI:1930618]
Trim2	228.988	204.541	298.959	239.02	78.888	71.5602	45.0517	52.4971	1.96667	1.6108e-17	1.48257e-15	tripartite motif-containing 2 [Source:MGI Symbol;Acc:MGI:1933163]
Pecr	59.4659	40.7188	65.1198	65.446	205.311	265.795	178.009	202.639	-1.88504	2.32627e-17	2.13059e-15	peroxisomal trans-2-enoyl-CoA reductase [Source:MGI Symbol;Acc:MGI:2148199]
Rpl21-ps15	2057.34	2250.9	2205.19	2042.11	3743.13	3587.21	3574.47	3222.27	-0.723646	2.42851e-17	2.21338e-15	ribosomal protein L21, pseudogene 15 [Source:MGI Symbol;Acc:MGI:3705426]
Acadvl	1486.65	1580.46	1626.02	1786.96	928.451	872.012	943.887	965.946	0.804448	2.51107e-17	2.27752e-15	acyl-Coenzyme A dehydrogenase, very long chain [Source:MGI Symbol;Acc:MGI:895149]
Prdx3	1310.91	1345.61	1422.77	1417.05	2541.61	2541.41	3264.6	3272.67	-1.08006	3.10648e-17	2.80394e-15	peroxiredoxin 3 [Source:MGI Symbol;Acc:MGI:88034]
Ddx17	12460.3	12408.8	11461.1	12539.1	8009.15	8008.61	8623.55	8295.59	0.569289	3.36854e-17	3.02586e-15	DEAD box helicase 17 [Source:MGI Symbol;Acc:MGI:1914290]
Dnajc19	720.692	750.93	633.438	564.353	1595.96	1534.45	1360.34	1320.83	-1.12232	3.98801e-17	3.56516e-15	DnaJ heat shock protein family (Hsp40) member C19 [Source:MGI Symbol;Acc:MGI:1914963]
S100a14	1363.28	1473.45	1863.81	1656.07	3954.51	3779.4	5427.08	5872.32	-1.58226	4.3009e-17	3.82657e-15	S100 calcium binding protein A14 [Source:MGI Symbol;Acc:MGI:1913416]
Cep41	157.097	187.496	130.24	140.377	475.351	393.581	358.216	404.227	-1.40673	5.18132e-17	4.58805e-15	centrosomal protein 41 [Source:MGI Symbol;Acc:MGI:1891414]
Mylk	2650.23	2566.23	1869.73	2008.91	657.4	660.398	365.907	346.481	2.16315	5.51005e-17	4.85612e-15	myosin, light polypeptide kinase [Source:MGI Symbol;Acc:MGI:894806]
Prkch	255.615	275.562	351.252	307.312	630.092	629.73	715.333	754.908	-1.199	5.56021e-17	4.87733e-15	protein kinase C, eta [Source:MGI Symbol;Acc:MGI:97600]
Pgap2	622.173	644.872	640.345	621.263	1006.33	986.508	1129.59	1094.04	-0.73744	7.7677e-17	6.78185e-15	post-GPI attachment to proteins 2 [Source:MGI Symbol;Acc:MGI:2385286]
Magohb	366.559	359.84	408.479	358.53	752.47	833.165	649.403	736.009	-0.993055	8.23344e-17	7.15505e-15	mago homolog B, exon junction complex core component [Source:MGI Symbol;Acc:MGI:1913691]
Il24	61.241	45.4535	116.426	86.3129	368.144	349.623	499.964	570.118	-2.53196	8.44632e-17	7.30607e-15	interleukin 24 [Source:MGI Symbol;Acc:MGI:2135548]
Usp14	3386.9	3188.38	2984.66	3041.82	5509.01	5914.96	5127.1	5002.97	-0.774293	9.11979e-17	7.83985e-15	ubiquitin specific peptidase 14 [Source:MGI Symbol;Acc:MGI:1928898]
Lsm4	2670.64	2751.83	2761.67	2686.13	4337.83	3837.67	4285.4	4422.35	-0.63521	9.14734e-17	7.83985e-15	LSM4 homolog, U6 small nuclear RNA and mRNA degradation associated [Source:MGI Symbol;Acc:MGI:1354692]
Ola1	2170.06	2160.94	2537.7	2417.71	3927.21	4206.72	4673.29	4841.28	-0.926393	9.63827e-17	8.2229e-15	Obg-like ATPase 1 [Source:MGI Symbol;Acc:MGI:1914309]
Slc4a8	1346.42	1249.97	1005.41	1181.82	511.76	508.077	599.956	598.467	1.10927	1.04097e-16	8.84064e-15	solute carrier family 4 (anion exchanger), member 8 [Source:MGI Symbol;Acc:MGI:1928745]
Nuak1	876.013	936.532	1025.14	939.008	545.136	519.322	504.359	574.318	0.816887	1.119e-16	9.46035e-15	NUAK family, SNF1-like kinase, 1 [Source:MGI Symbol;Acc:MGI:1925226]
Abhd4	1246.12	1335.2	1416.85	1422.74	839.449	839.299	813.128	848.353	0.698217	1.14027e-16	9.5968e-15	abhydrolase domain containing 4 [Source:MGI Symbol;Acc:MGI:1915938]
Qdpr	427.8	429.915	555.491	552.971	1015.43	1029.44	1027.4	1113.99	-1.09081	1.16382e-16	9.75102e-15	quinoid dihydropteridine reductase [Source:MGI Symbol;Acc:MGI:97836]
Ablim2	218.338	171.398	165.759	117.613	40.4554	30.6686	43.9528	35.698	2.16047	1.17163e-16	9.77262e-15	actin-binding LIM protein 2 [Source:MGI Symbol;Acc:MGI:2385758]
Eif2s2	11933.1	12073.6	12822.7	12582.7	19514.7	21194.1	18069	19106.8	-0.656509	1.21731e-16	1.01086e-14	eukaryotic translation initiation factor 2, subunit 2 (beta) [Source:MGI Symbol;Acc:MGI:1914454]
Syngap1	493.478	458.323	318.692	348.097	139.571	122.675	109.882	86.0952	1.82028	1.34952e-16	1.11568e-14	synaptic Ras GTPase activating protein 1 homolog (rat) [Source:MGI Symbol;Acc:MGI:3039785]
Zhx3	1326	1117.4	1219.52	1293.74	738.311	739.114	701.048	730.759	0.768744	1.39762e-16	1.15036e-14	zinc fingers and homeoboxes 3 [Source:MGI Symbol;Acc:MGI:2444772]
Hspb6	576.021	621.198	660.078	667.739	348.928	368.024	339.536	353.83	0.839591	1.44766e-16	1.18632e-14	heat shock protein, alpha-crystallin-related, B6 [Source:MGI Symbol;Acc:MGI:2685325]
Mab21l4	161.534	138.254	154.906	124.253	325.666	299.53	357.117	373.779	-1.22707	1.94036e-16	1.58313e-14	mab-21-like 4 [Source:MGI Symbol;Acc:MGI:1919124]
Dnm1	260.94	231.055	227.919	197.287	75.8538	89.9614	54.9411	55.6469	1.72845	2.3473e-16	1.90682e-14	dynamin 1 [Source:MGI Symbol;Acc:MGI:107384]
Fubp1	4710.23	4418.46	5152.36	5259.39	9031.66	9388.7	7978.54	8337.59	-0.830054	2.41634e-16	1.95441e-14	far upstream element (FUSE) binding protein 1 [Source:MGI Symbol;Acc:MGI:1196294]
2810004N23Rik	977.194	1042.59	923.517	1008.25	1517.08	1524.23	1500.99	1507.72	-0.614428	2.51071e-16	2.02199e-14	RIKEN cDNA 2810004N23 gene [Source:MGI Symbol;Acc:MGI:1913773]
Catsperd	71.8916	74.8089	98.6663	85.3644	18.2049	18.4012	17.5811	13.6492	2.28341	2.52531e-16	2.02501e-14	cation channel sperm associated auxiliary subunit delta [Source:MGI Symbol;Acc:MGI:2147030]
Pgk1	10511.3	10378.6	12464.5	11694	21817.6	22347.2	19005.2	19441.8	-0.874912	2.61591e-16	2.08871e-14	phosphoglycerate kinase 1 [Source:MGI Symbol;Acc:MGI:97555]
Nif3l1	746.431	747.142	580.158	584.272	1461.45	1507.88	1301	1374.37	-1.08627	2.74569e-16	2.183e-14	Ngg1 interacting factor 3-like 1 (S, pombe) [Source:MGI Symbol;Acc:MGI:1929485]
Sesn3	2125.68	1997.11	2086.79	2115.14	1431.11	1395.42	1459.23	1348.12	0.563392	2.84409e-16	2.25165e-14	sestrin 3 [Source:MGI Symbol;Acc:MGI:1922997]
Ppp1r12b	730.455	684.644	592.985	675.327	365.11	379.269	354.919	359.08	0.880006	3.75903e-16	2.96345e-14	protein phosphatase 1, regulatory subunit 12B [Source:MGI Symbol;Acc:MGI:1916417]
Selenoh	751.756	728.203	805.117	710.421	1703.17	1649.97	1391.11	1305.08	-1.01425	3.9117e-16	3.07085e-14	selenoprotein H [Source:MGI Symbol;Acc:MGI:1919907]
Ep300	5928.84	5328.48	5656.54	6258.16	3789.66	3523.83	3622.81	3420.71	0.690631	4.14753e-16	3.24236e-14	E1A binding protein p300 [Source:MGI Symbol;Acc:MGI:1276116]
Hspbap1	564.483	529.344	613.705	588.066	1097.35	1040.69	1364.74	1343.93	-1.07802	4.48846e-16	3.49426e-14	Hspb associated protein 1 [Source:MGI Symbol;Acc:MGI:1913917]
Prpsap2	281.354	314.387	315.732	293.084	543.113	601.105	723.024	688.762	-1.0853	4.85129e-16	3.76106e-14	phosphoribosyl pyrophosphate synthetase-associated protein 2 [Source:MGI Symbol;Acc:MGI:2384838]
Rpl28	7044.49	7333.17	8080.77	7577.51	13445.3	11347.4	12413.4	12451.3	-0.725363	4.96408e-16	3.8326e-14	ribosomal protein L28 [Source:MGI Symbol;Acc:MGI:101839]
Tmbim1	416.261	445.066	480.505	421.131	974.974	827.031	819.721	779.057	-0.948497	5.19494e-16	3.99433e-14	transmembrane BAX inhibitor motif containing 1 [Source:MGI Symbol;Acc:MGI:1916910]
Gm35339	137.57	104.164	132.213	153.656	38.4326	34.7578	28.5693	41.9977	1.87411	5.34244e-16	4.09091e-14	predicted gene, 35339 [Source:MGI Symbol;Acc:MGI:5594498]
Rps16-ps2	876.013	838.996	1036.98	857.438	1696.09	1526.28	1814.15	1759.7	-0.913096	6.44518e-16	4.91517e-14	ribosomal protein S16, pseudogene 2 [Source:MGI Symbol;Acc:MGI:3704259]
RPS6KA4	2037.82	2062.45	2549.54	2372.18	4240.73	3842.78	4233.76	4151.47	-0.868353	6.70963e-16	5.09604e-14	ribosomal protein S6 kinase, polypeptide 4 [Source:NCBI gene (formerly Entrezgene);Acc:56613]
Ankrd27	1270.09	1279.33	1299.44	1275.72	2014.68	1835.01	1870.19	1856.3	-0.564193	7.20422e-16	5.44954e-14	ankyrin repeat domain 27 (VPS9 domain) [Source:MGI Symbol;Acc:MGI:2444103]
Rrm2b	500.579	496.201	570.291	587.117	1020.49	1168.48	1366.93	1482.52	-1.22584	7.26227e-16	5.4713e-14	ribonucleotide reductase M2 B (TP53 inducible) [Source:MGI Symbol;Acc:MGI:2155865]
Gpam	1049.97	1001.87	1037.97	1031.01	1506.96	1541.61	1452.64	1516.12	-0.546259	7.73936e-16	5.80732e-14	glycerol-3-phosphate acyltransferase, mitochondrial [Source:MGI Symbol;Acc:MGI:109162]
Isoc1	736.667	726.309	815.971	752.155	1412.9	1587.61	1330.67	1256.78	-0.88282	8.3407e-16	6.23351e-14	isochorismatase domain containing 1 [Source:MGI Symbol;Acc:MGI:1913557]
Mb21d2	111.831	127.838	142.08	144.171	269.028	317.932	306.571	284.534	-1.16483	9.83546e-16	7.32134e-14	Mab-21 domain containing 2 [Source:MGI Symbol;Acc:MGI:1917028]
Rfesd	91.4178	70.0742	90.773	88.2098	201.265	227.97	204.381	194.239	-1.28174	9.88619e-16	7.32991e-14	Rieske (Fe-S) domain containing [Source:MGI Symbol;Acc:MGI:2145198]
Pi4ka	2956.43	2780.24	2831.72	3032.33	2015.69	1985.28	1936.12	2042.14	0.539884	1.0031e-15	7.40789e-14	phosphatidylinositol 4-kinase alpha [Source:MGI Symbol;Acc:MGI:2448506]
Pdap1	7738.56	7866.3	7769.97	7088.09	12856.7	11853.4	11286	11493.7	-0.640591	1.06976e-15	7.86905e-14	PDGFA associated protein 1 [Source:MGI Symbol;Acc:MGI:2448536]
Wwp2	836.073	773.657	849.517	857.438	1371.44	1232.88	1348.25	1330.28	-0.671549	1.08399e-15	7.94243e-14	WW domain containing E3 ubiquitin protein ligase 2 [Source:MGI Symbol;Acc:MGI:1914144]
Cacna1g	11395.3	11259.2	9891.3	10535.9	7105.99	6896.36	6383.05	6445.59	0.683164	1.18334e-15	8.63653e-14	calcium channel, voltage-dependent, T type, alpha 1G subunit [Source:MGI Symbol;Acc:MGI:1201678]
Hras	1499.07	1609.81	1539.19	1422.74	2281.68	2241.88	2302.03	2411.72	-0.605599	1.40832e-15	1.02385e-13	Harvey rat sarcoma virus oncogene [Source:MGI Symbol;Acc:MGI:96224]
Rabgap1	4276.22	4370.17	4088.73	4012.12	2721.64	2972.81	2880.01	2795.99	0.558703	1.50012e-15	1.08636e-13	RAB GTPase activating protein 1 [Source:MGI Symbol;Acc:MGI:2385139]
Pomp	3390.45	3693.1	3503.64	3390.86	4844.53	4937.65	5022.71	5072.27	-0.507966	1.60691e-15	1.15921e-13	proteasome maturation protein [Source:MGI Symbol;Acc:MGI:1913787]
Snrpd3	3789.84	3803.89	3907.19	3543.57	5426.08	5476.4	5675.41	6019.31	-0.586895	1.67942e-15	1.20685e-13	small nuclear ribonucleoprotein D3 [Source:MGI Symbol;Acc:MGI:1914582]
Pclaf	5994.52	6090.77	6904.67	6328.34	9925.73	10913.9	9722.37	9867.35	-0.675296	1.78396e-15	1.27707e-13	PCNA clamp associated factor [Source:MGI Symbol;Acc:MGI:1915276]
Bckdhb	43.49	48.2944	50.3198	45.5277	127.434	146.187	138.451	116.544	-1.49563	1.80837e-15	1.2896e-13	branched chain ketoacid dehydrogenase E1, beta polypeptide [Source:MGI Symbol;Acc:MGI:88137]
Arhgef9	159.759	187.496	207.199	171.677	61.6944	76.6716	65.9293	53.547	1.4925	1.88199e-15	1.337e-13	CDC42 guanine nucleotide exchange factor (GEF) 9 [Source:MGI Symbol;Acc:MGI:2442233]
Asap3	217.45	237.684	256.532	278.857	115.298	85.8722	98.8939	101.844	1.30045	2.17687e-15	1.54063e-13	ArfGAP with SH3 domain, ankyrin repeat and PH domain 3 [Source:MGI Symbol;Acc:MGI:2684986]
Rplp2	6481.79	6737.54	7366.43	6764.65	12785.9	10575.6	13117.7	13728	-0.876346	2.26468e-15	1.59673e-13	ribosomal protein, large P2 [Source:MGI Symbol;Acc:MGI:1914436]
Me1	6008.72	6004.6	5942.67	5862.63	4042.5	4409.13	4028.28	3898.43	0.540262	2.30038e-15	1.6158e-13	malic enzyme 1, NADP(+)-dependent, cytosolic [Source:MGI Symbol;Acc:MGI:97043]
Gm11847	467.739	517.034	547.598	440.101	1101.4	898.591	932.899	939.698	-0.973783	2.40958e-15	1.68617e-13	predicted gene 11847 [Source:MGI Symbol;Acc:MGI:3651787]
Gapdh	293.779	283.138	240.746	530.208	5880.19	4547.14	1792.18	1662.06	-3.36443	2.45188e-15	1.70936e-13	glyceraldehyde-3-phosphate dehydrogenase [Source:MGI Symbol;Acc:MGI:95640]
Morf4l2	5122.95	5089.85	5621.02	5395.98	7638.99	7653.87	8242.26	8248.34	-0.582206	2.68548e-15	1.86526e-13	mortality factor 4 like 2 [Source:MGI Symbol;Acc:MGI:1927167]
Mta3	3374.47	3522.65	3219.48	3140.46	2074.35	2066.04	2205.33	2265.77	0.622569	3.0659e-15	2.1216e-13	metastasis associated 3 [Source:MGI Symbol;Acc:MGI:2151172]
Dnajc12	490.816	513.246	641.331	567.199	258.914	268.862	284.595	277.185	1.02177	3.12816e-15	2.1567e-13	DnaJ heat shock protein family (Hsp40) member C12 [Source:MGI Symbol;Acc:MGI:1353428]
Kansl1	4824.73	4667.51	4539.64	4644.77	3064.49	3158.87	2777.82	2671.05	0.678075	3.15213e-15	2.16523e-13	KAT8 regulatory NSL complex subunit 1 [Source:MGI Symbol;Acc:MGI:1923969]
Rpl11	8091.8	8428.79	9698.9	9055.26	14982.6	13827.5	15502.2	16401.1	-0.783408	3.30155e-15	2.25957e-13	ribosomal protein L11 [Source:MGI Symbol;Acc:MGI:1914275]
Wdr75	1420.08	1364.55	1528.34	1484.39	2099.63	2196.9	2204.24	2280.47	-0.59912	3.48804e-15	2.37849e-13	WD repeat domain 75 [Source:MGI Symbol;Acc:MGI:1920924]
Crebrf	503.241	535.026	511.092	589.963	222.505	271.929	181.305	178.49	1.32344	3.50214e-15	2.37942e-13	CREB3 regulatory factor [Source:MGI Symbol;Acc:MGI:1924378]
Rab11fip5	2255.27	2198.81	2276.23	2305.79	4264	3786.56	5158.97	5264.41	-1.03166	3.56703e-15	2.41473e-13	RAB11 family interacting protein 5 (class I) [Source:MGI Symbol;Acc:MGI:1098586]
Atat1	316.856	304.917	386.772	359.479	120.355	123.697	165.922	146.992	1.29761	3.71771e-15	2.50764e-13	alpha tubulin acetyltransferase 1 [Source:MGI Symbol;Acc:MGI:1913869]
Mier1	2152.31	2160.94	2336.42	2211.89	1359.3	1508.9	1487.8	1484.62	0.601438	3.7484e-15	2.51925e-13	MEIR1 treanscription regulator [Source:MGI Symbol;Acc:MGI:1918398]
Smim7	1475.11	1668.52	1615.17	1546.99	2464.74	2507.67	2377.85	2306.72	-0.615146	3.87532e-15	2.59521e-13	small integral membrane protein 7 [Source:MGI Symbol;Acc:MGI:1914068]
Psmg4	139.346	156.246	169.706	151.759	299.37	307.709	360.413	366.43	-1.11269	3.896e-15	2.59975e-13	proteasome (prosome, macropain) assembly chaperone 4 [Source:MGI Symbol;Acc:MGI:1916916]
Khk	208.575	220.639	250.613	232.381	73.8311	83.8276	105.487	99.7444	1.33141	4.08847e-15	2.71847e-13	ketohexokinase [Source:MGI Symbol;Acc:MGI:1096353]
Anxa2	7112.83	7577.48	6934.27	6315.07	12764.7	12019	15573.6	15637.8	-1.00296	4.25416e-15	2.81861e-13	annexin A2 [Source:MGI Symbol;Acc:MGI:88246]
Sf3b5	2073.32	2064.35	2100.61	1888.45	3103.94	2987.13	2977.81	2913.59	-0.560219	4.33654e-15	2.86304e-13	splicing factor 3b, subunit 5 [Source:MGI Symbol;Acc:MGI:1913375]
Gm9115	78.1045	57.7639	80.9064	71.137	220.482	164.588	241.741	240.437	-1.59024	4.81303e-15	3.16643e-13	predicted gene 9115 [Source:MGI Symbol;Acc:MGI:3648181]
Zfp950	717.141	668.546	610.745	716.112	356.007	399.715	393.378	363.28	0.843408	4.87471e-15	3.19576e-13	zinc finger protein 950 [Source:MGI Symbol;Acc:MGI:2652824]
Arhgap35	7525.55	6958.18	8189.31	8152.3	4529.99	4614.61	5012.82	4831.83	0.69896	5.1405e-15	3.35822e-13	Rho GTPase activating protein 35 [Source:MGI Symbol;Acc:MGI:1929494]
Snrpd2	2607.63	2830.43	2754.76	2519.2	4235.68	3999.19	4183.21	4642.84	-0.671502	5.6812e-15	3.69852e-13	small nuclear ribonucleoprotein D2 [Source:MGI Symbol;Acc:MGI:98345]
Zmym5	1155.59	1142.97	1158.34	1263.39	758.538	782.051	731.815	775.907	0.630657	6.30216e-15	4.07674e-13	zinc finger, MYM-type 5 [Source:MGI Symbol;Acc:MGI:3041170]
Myh11	107.394	107.005	84.8531	88.2098	19.2163	22.4903	27.4705	30.4483	1.96354	6.30581e-15	4.07674e-13	myosin, heavy polypeptide 11, smooth muscle [Source:MGI Symbol;Acc:MGI:102643]
Spire1	1357.07	1271.75	1183.01	1138.19	1947.93	2121.25	2038.31	2212.23	-0.748835	6.40307e-15	4.12534e-13	spire type actin nucleation factor 1 [Source:MGI Symbol;Acc:MGI:1915416]
Socs7	2049.36	2114.54	1997.01	2051.59	1336.04	1300.35	1421.87	1447.87	0.577019	7.23052e-15	4.64244e-13	suppressor of cytokine signaling 7 [Source:MGI Symbol;Acc:MGI:2651588]
Slc25a20	858.262	914.752	914.637	845.107	473.328	449.807	552.707	524.971	0.820728	7.57883e-15	4.84942e-13	solute carrier family 25 (mitochondrial carnitine/acylcarnitine translocase), member 20 [Source:MGI Symbol;Acc:MGI:1928738]
Mcf2l	242.301	249.047	278.239	270.32	135.525	109.385	120.87	123.893	1.08572	7.93046e-15	5.05709e-13	mcf,2 transforming sequence-like [Source:MGI Symbol;Acc:MGI:103263]
Rpl35a	5627.07	6264.06	5698.97	5219.56	10255.4	8994.09	9485.02	10836.4	-0.794806	8.16119e-15	5.18652e-13	ribosomal protein L35A [Source:MGI Symbol;Acc:MGI:1928894]
Mapre3	1154.7	1184.63	1075.46	1080.33	687.741	669.599	594.462	553.319	0.843183	8.5963e-15	5.44451e-13	microtubule-associated protein, RP/EB family, member 3 [Source:MGI Symbol;Acc:MGI:2140967]
5031425E22Rik	681.639	659.076	690.664	751.206	339.825	330.199	393.378	411.577	0.916322	9.41431e-15	5.94247e-13	RIKEN cDNA 5031425E22 gene [Source:MGI Symbol;Acc:MGI:1923227]
Dnph1	471.29	479.156	486.425	496.062	858.665	879.168	1123	1134.99	-1.04746	9.80088e-15	6.16565e-13	2'-deoxynucleoside 5'-phosphate N-hydrolase 1 [Source:MGI Symbol;Acc:MGI:3039376]
Hnrnpm	9006.87	8664.58	8969.76	8511.78	12622.1	11780.8	12963.9	13114.8	-0.522084	1.05487e-14	6.6138e-13	heterogeneous nuclear ribonucleoprotein M [Source:MGI Symbol;Acc:MGI:1926465]
Epc2	1084.59	1093.73	1066.58	1064.21	637.172	738.092	621.933	647.814	0.703843	1.075e-14	6.71746e-13	enhancer of polycomb homolog 2 [Source:MGI Symbol;Acc:MGI:1278321]
Fra10ac1	399.398	405.294	267.386	278.857	900.132	869.967	788.954	875.651	-1.34563	1.16766e-14	7.27218e-13	FRA10AC1 homolog (human) [Source:MGI Symbol;Acc:MGI:1917817]
Pink1	313.306	387.302	369.012	386.037	179.015	179.923	185.701	154.341	1.05793	1.24646e-14	7.73713e-13	PTEN induced putative kinase 1 [Source:MGI Symbol;Acc:MGI:1916193]
Rps16	7340.05	7621.04	8997.38	7871.54	14836	12628.3	15686.8	15002.6	-0.869506	1.29943e-14	8.03927e-13	ribosomal protein S16 [Source:MGI Symbol;Acc:MGI:98118]
Hddc2	347.92	415.71	471.625	428.719	1003.29	1026.38	796.645	838.903	-1.14013	1.37326e-14	8.468e-13	HD domain containing 2 [Source:MGI Symbol;Acc:MGI:1916942]
Nfat5	4700.47	4141.95	3661.51	4245.45	2263.48	2344.11	1892.17	1858.4	1.0028	1.43147e-14	8.79789e-13	nuclear factor of activated T cells 5 [Source:MGI Symbol;Acc:MGI:1859333]
Pus7l	228.988	278.403	217.066	260.836	497.601	510.122	550.509	450.425	-1.02738	1.51432e-14	9.27659e-13	pseudouridylate synthase 7-like [Source:MGI Symbol;Acc:MGI:1926145]
Spg20	3932.74	4014.11	4379.8	4523.36	2633.64	2655.9	2804.19	2790.74	0.63047	1.5851e-14	9.67841e-13	spastic paraplegia 20, spartin (Troyer syndrome) homolog (human) [Source:MGI Symbol;Acc:MGI:2139806]
Nsfl1c	2586.32	2487.63	2787.32	2639.66	4386.37	4153.56	5135.89	5216.11	-0.847223	1.59512e-14	9.70789e-13	NSFL1 (p97) cofactor (p47) [Source:MGI Symbol;Acc:MGI:3042273]
Rps2	21800.9	21279.8	29516	27446.5	51556.3	48663	56670.6	57859.1	-1.10204	1.62857e-14	9.87927e-13	ribosomal protein S2 [Source:MGI Symbol;Acc:MGI:105110]
Msantd3	200.587	164.769	232.853	179.265	411.633	402.782	426.343	398.978	-1.07702	1.65471e-14	1.00054e-12	Myb/SANT-like DNA-binding domain containing 3 [Source:MGI Symbol;Acc:MGI:1913915]
Gmppb	230.763	232.002	234.826	199.184	449.055	401.759	457.11	397.928	-0.92747	1.71078e-14	1.0311e-12	GDP-mannose pyrophosphorylase B [Source:MGI Symbol;Acc:MGI:2660880]
Dlx4	560.045	528.397	567.331	646.872	314.541	332.244	321.955	308.683	0.849974	1.84132e-14	1.10621e-12	distal-less homeobox 4 [Source:MGI Symbol;Acc:MGI:94904]
Cep95	705.603	660.97	588.051	678.172	384.326	364.957	364.809	393.728	0.804478	1.90038e-14	1.13804e-12	centrosomal protein 95 [Source:MGI Symbol;Acc:MGI:2443502]
Rpl18a	13986.9	14748.7	14916.4	14089.9	20433	20119.7	19245.9	19399.8	-0.45589	1.96011e-14	1.17005e-12	ribosomal protein L18A [Source:MGI Symbol;Acc:MGI:1924058]
Nav2	2464.73	2278.36	2987.62	3169.86	1291.54	1160.3	1363.64	1356.52	1.07562	2.02596e-14	1.20391e-12	neuron navigator 2 [Source:MGI Symbol;Acc:MGI:2183691]
Spata7	288.454	282.191	280.212	269.372	453.1	505.01	471.394	470.374	-0.761906	2.02971e-14	1.20391e-12	spermatogenesis associated 7 [Source:MGI Symbol;Acc:MGI:2144877]
Mybl1	735.78	715.893	733.091	904.862	314.541	400.737	299.978	260.385	1.2758	2.05156e-14	1.21302e-12	myeloblastosis oncogene-like 1 [Source:MGI Symbol;Acc:MGI:99925]
Bbof1	802.346	798.278	609.758	620.314	255.88	257.617	335.14	320.232	1.27699	2.08991e-14	1.23179e-12	basal body orientation factor 1 [Source:MGI Symbol;Acc:MGI:1920123]
Srbd1	1536.35	1428	1628.98	1651.33	2460.7	2302.19	2469.05	2450.56	-0.632815	2.11734e-14	1.24404e-12	S1 RNA binding domain 1 [Source:MGI Symbol;Acc:MGI:1925836]
Cisd2	3319.44	3554.84	3310.26	3029.49	2112.78	2212.23	1978.98	1995.94	0.670794	2.29034e-14	1.34147e-12	CDGSH iron sulfur domain 2 [Source:MGI Symbol;Acc:MGI:1914256]
Aptx	230.763	189.39	225.946	220.999	385.337	431.406	412.058	397.928	-0.907384	2.30238e-14	1.34189e-12	aprataxin [Source:MGI Symbol;Acc:MGI:1913658]
4833438C02Rik	349.695	377.832	432.159	458.122	112.264	116.541	178.009	161.691	1.51012	2.30543e-14	1.34189e-12	RIKEN cDNA 4833438C02 gene [Source:MGI Symbol;Acc:MGI:2147599]
Bzw2	1665.93	1648.64	2254.53	2044.95	3678.4	3787.58	3914	3751.44	-0.990969	2.38614e-14	1.38455e-12	basic leucine zipper and W2 domains 2 [Source:MGI Symbol;Acc:MGI:1914162]
Txndc5	3242.22	3361.67	3262.9	2986.8	4998.26	4911.07	4932.61	4509.5	-0.590279	2.53666e-14	1.46734e-12	thioredoxin domain containing 5 [Source:MGI Symbol;Acc:MGI:2145316]
Pcnx4	820.985	857.935	971.863	991.175	1729.47	1882.03	2235	2600.71	-1.21381	2.6281e-14	1.51123e-12	pecanex homolog 4 [Source:MGI Symbol;Acc:MGI:1914958]
Ccdc92	1616.23	1687.46	1493.81	1521.38	926.428	888.368	1043.88	979.595	0.719637	2.62872e-14	1.51123e-12	coiled-coil domain containing 92 [Source:MGI Symbol;Acc:MGI:106485]
F730043M19Rik	442	456.429	350.266	323.436	93.0474	69.5156	136.254	132.293	1.86831	2.98899e-14	1.71308e-12	RIKEN cDNA F730043M19 gene [Source:MGI Symbol;Acc:MGI:2443237]
Abhd14a	142.896	134.467	123.333	120.459	248.801	258.639	259.322	263.535	-0.981866	3.09773e-14	1.76997e-12	abhydrolase domain containing 14A [Source:MGI Symbol;Acc:MGI:1915894]
Syvn1	2770.05	2726.26	2764.63	2905.23	2030.86	1819.67	1868	1804.85	0.569592	3.24201e-14	1.84676e-12	synovial apoptosis inhibitor 1, synoviolin [Source:MGI Symbol;Acc:MGI:1921376]
Mast1	395.848	420.445	321.652	380.346	176.992	144.143	134.056	103.944	1.44052	3.3023e-14	1.87538e-12	microtubule associated serine/threonine kinase 1 [Source:MGI Symbol;Acc:MGI:1861901]
Prr22	86.98	84.2784	99.653	106.231	25.2846	22.4903	32.9646	26.2485	1.8204	3.38912e-14	1.91886e-12	proline rich 22 [Source:MGI Symbol;Acc:MGI:2685392]
Tle6	678.977	712.105	362.105	416.388	165.867	128.808	138.451	123.893	1.9617	3.47289e-14	1.96035e-12	transducin-like enhancer of split 6 [Source:MGI Symbol;Acc:MGI:2149593]
Cdk5rap1	1031.33	1058.69	1019.22	1006.35	1546.41	1652.02	1544.94	1453.12	-0.590394	3.49409e-14	1.96637e-12	CDK5 regulatory subunit associated protein 1 [Source:MGI Symbol;Acc:MGI:1914221]
Polr2g	1069.5	1135.39	1181.04	1104.05	1760.82	1877.94	1637.24	1709.3	-0.638011	3.52282e-14	1.97088e-12	polymerase (RNA) II (DNA directed) polypeptide G [Source:MGI Symbol;Acc:MGI:1914960]
Sos2	1525.7	1653.37	1632.93	1698.75	844.506	920.059	968.061	1061.49	0.779193	3.5232e-14	1.97088e-12	SOS Ras/Rho guanine nucleotide exchange factor 2 [Source:MGI Symbol;Acc:MGI:98355]
Nup37	817.435	862.67	1006.4	888.738	1439.2	1492.54	1540.55	1628.46	-0.771267	3.84405e-14	2.14395e-12	nucleoporin 37 [Source:MGI Symbol;Acc:MGI:1919964]
Ppox	845.836	790.702	748.878	801.476	447.032	512.166	435.133	414.727	0.816826	3.86866e-14	2.15125e-12	protoporphyrinogen oxidase [Source:MGI Symbol;Acc:MGI:104968]
Trim56	3109.09	2993.3	2911.64	3190.73	1821.5	1921.9	1548.24	1515.07	0.842257	3.89657e-14	2.16034e-12	tripartite motif-containing 56 [Source:MGI Symbol;Acc:MGI:2685298]
Krt19	3854.63	3571.89	2415.35	2288.71	13929.8	11181.8	8496.09	8639.97	-1.80018	4.11912e-14	2.27697e-12	keratin 19 [Source:MGI Symbol;Acc:MGI:96693]
Gm10052	1540.79	1746.17	1659.57	1634.25	2761.08	2407.49	2516.3	2582.86	-0.641958	4.1528e-14	2.28881e-12	predicted pseudogene 10052 [Source:MGI Symbol;Acc:MGI:3704348]
Pde4b	97.6306	98.4826	129.253	110.025	273.074	260.684	218.665	255.136	-1.21282	4.23301e-14	2.32616e-12	phosphodiesterase 4B, cAMP specific [Source:MGI Symbol;Acc:MGI:99557]
Bms1	3274.18	2996.14	3123.78	3116.75	5084.23	4575.76	4540.33	4522.1	-0.581587	4.35097e-14	2.38365e-12	BMS1, ribosome biogenesis factor [Source:MGI Symbol;Acc:MGI:2446132]
Gm49331	63.9037	69.1272	56.2398	48.3731	194.186	240.238	147.242	178.49	-1.67755	4.36314e-14	2.38365e-12	predicted gene, 49331 [Source:MGI Symbol;Acc:MGI:6121516]
Rasl10a	105.619	126.891	97.6797	87.2613	15.1708	26.5795	31.8658	24.1487	2.09879	4.43879e-14	2.41791e-12	RAS-like, family 10, member A [Source:MGI Symbol;Acc:MGI:1922918]
Emd	1215.06	1356.98	1262.93	1125.86	2045.02	1896.34	2007.55	1977.04	-0.676056	4.53417e-14	2.46269e-12	emerin [Source:MGI Symbol;Acc:MGI:108117]
Zranb2	2743.42	2864.52	3060.63	3000.08	4566.4	5029.66	4250.24	4573.55	-0.65878	4.90422e-14	2.65595e-12	zinc finger, RAN-binding domain containing 2 [Source:MGI Symbol;Acc:MGI:1858211]
Wdr12	1102.34	1100.35	1243.2	1242.53	1849.82	1766.51	1811.96	1825.85	-0.62998	4.93553e-14	2.66518e-12	WD repeat domain 12 [Source:MGI Symbol;Acc:MGI:1927241]
Slc7a5	4253.15	4034.95	4257.45	4179.06	7885.76	7361.5	6308.33	6561.08	-0.749511	5.25613e-14	2.83013e-12	solute carrier family 7 (cationic amino acid transporter, y+ system), member 5 [Source:MGI Symbol;Acc:MGI:1298205]
H2ax	3874.16	3802	4106.49	3737.06	1938.82	1904.52	1347.15	1271.48	1.26388	6.03394e-14	3.2396e-12	H2A,X variant histone [Source:MGI Symbol;Acc:MGI:102688]
Pfdn1	1920.66	2054.88	1919.06	1854.3	2715.57	2710.09	2775.62	2820.14	-0.508208	6.08826e-14	3.2594e-12	prefoldin 1 [Source:MGI Symbol;Acc:MGI:1914449]
Rnps1	4406.69	4272.63	4572.2	4403.85	6586.13	5891.45	6461.07	6456.09	-0.524431	6.36042e-14	3.39537e-12	RNA binding protein with serine rich domain 1 [Source:MGI Symbol;Acc:MGI:97960]
Fam117a	213.012	221.586	208.186	207.72	87.9904	113.474	79.1151	86.0952	1.2123	6.61485e-14	3.52114e-12	family with sequence similarity 117, member A [Source:MGI Symbol;Acc:MGI:2144564]
Sik3	2573.9	2329.49	2575.19	2553.34	1642.49	1584.55	1671.31	1764.95	0.590376	6.79464e-14	3.60656e-12	SIK family kinase 3 [Source:MGI Symbol;Acc:MGI:2446296]
Ibtk	1343.75	1187.47	1406.98	1297.54	2028.84	2238.81	2056.99	2033.74	-0.674911	8.10737e-14	4.29116e-12	inhibitor of Bruton agammaglobulinemia tyrosine kinase [Source:MGI Symbol;Acc:MGI:1918677]
Lnpk	757.081	668.546	710.398	666.791	1069.03	1240.04	1135.08	1149.69	-0.712578	8.25511e-14	4.35702e-12	lunapark, ER junction formation factor [Source:MGI Symbol;Acc:MGI:1918115]
Foxa1	2194.03	2120.22	1732.58	1838.18	995.202	1018.2	761.483	751.758	1.16063	8.41308e-14	4.42789e-12	forkhead box A1 [Source:MGI Symbol;Acc:MGI:1347472]
Mpp2	1003.82	885.397	1077.44	1076.54	620.99	570.437	580.178	558.569	0.794833	9.01222e-14	4.72514e-12	membrane protein, palmitoylated 2 (MAGUK p55 subfamily member 2) [Source:MGI Symbol;Acc:MGI:1858257]
Spag1	741.105	711.158	622.585	720.855	303.415	311.798	385.686	389.528	1.00866	9.02845e-14	4.72514e-12	sperm associated antigen 1 [Source:MGI Symbol;Acc:MGI:1349387]
Tcn2	347.92	391.09	227.919	306.363	113.275	116.541	117.574	108.144	1.48357	9.14212e-14	4.77127e-12	transcobalamin 2 [Source:MGI Symbol;Acc:MGI:98534]
Adpgk	532.531	542.601	600.878	663.945	1031.61	1022.29	980.148	1105.59	-0.823428	9.17165e-14	4.77334e-12	ADP-dependent glucokinase [Source:MGI Symbol;Acc:MGI:1919391]
Trp53inp1	1195.53	1114.56	1978.26	2263.1	197.22	220.814	383.489	423.126	2.41978	9.5496e-14	4.95624e-12	transformation related protein 53 inducible nuclear protein 1 [Source:MGI Symbol;Acc:MGI:1926609]
Slco2a1	2075.98	2006.58	1214.58	1245.37	263.971	227.97	474.691	445.175	2.2128	1.0209e-13	5.28379e-12	solute carrier organic anion transporter family, member 2a1 [Source:MGI Symbol;Acc:MGI:1346021]
Smim3	473.952	528.397	755.784	672.481	1496.85	1344.31	1761.41	1863.65	-1.41191	1.0243e-13	5.28674e-12	small integral membrane protein 3 [Source:MGI Symbol;Acc:MGI:1917088]
Sms-ps	283.129	290.713	310.799	320.591	497.601	641.997	606.549	677.212	-1.00783	1.05507e-13	5.43055e-12	spermine synthase, pseudogene [Source:MGI Symbol;Acc:MGI:3705601]
Snupn	265.378	249.047	270.346	245.66	460.18	502.966	420.849	451.475	-0.833374	1.07479e-13	5.51686e-12	snurportin 1 [Source:MGI Symbol;Acc:MGI:1913319]
Atrx	5275.6	4679.82	4703.42	4810.76	3384.09	3369.46	3223.94	3137.23	0.570066	1.14539e-13	5.86316e-12	ATRX, chromatin remodeler [Source:MGI Symbol;Acc:MGI:103067]
Rpl35	5084.78	5277.34	5804.54	5532.56	9235.96	8257.02	10485	10370.3	-0.821521	1.17797e-13	6.01343e-12	ribosomal protein L35 [Source:MGI Symbol;Acc:MGI:1913739]
Dpp3	4911.71	4752.73	4361.05	4272.01	7828.11	7408.52	7006.08	6828.82	-0.66793	1.1838e-13	6.02675e-12	dipeptidylpeptidase 3 [Source:MGI Symbol;Acc:MGI:1922471]
Tlcd3a	610.635	673.28	533.785	567.199	984.077	1087.71	1063.66	1165.44	-0.850376	1.30627e-13	6.63218e-12	TLC domain containing 3A [Source:MGI Symbol;Acc:MGI:2151840]
Plekhm2	1282.51	1358.87	1218.53	1246.32	867.768	829.076	801.041	760.158	0.648116	1.33156e-13	6.74225e-12	pleckstrin homology domain containing, family M (with RUN domain) member 2 [Source:MGI Symbol;Acc:MGI:1916832]
Arid3a	157.984	172.345	122.346	134.686	28.3188	38.847	40.6564	55.6469	1.84744	1.35506e-13	6.8324e-12	AT rich interactive domain 3A (BRIGHT-like) [Source:MGI Symbol;Acc:MGI:1328360]
Endod1	284.016	259.464	584.105	453.38	1354.24	1400.53	1702.07	1834.25	-1.99293	1.35668e-13	6.8324e-12	endonuclease domain containing 1 [Source:MGI Symbol;Acc:MGI:1919196]
Nme6	351.47	355.106	340.399	331.973	634.138	638.93	796.645	892.45	-1.1027	1.41334e-13	7.09859e-12	NME/NM23 nucleoside diphosphate kinase 6 [Source:MGI Symbol;Acc:MGI:1861676]
Atg16l2	509.454	482.944	438.079	511.238	249.812	208.547	253.828	277.185	0.973498	1.43021e-13	7.16411e-12	autophagy related 16-like 2 (S, cerevisiae) [Source:MGI Symbol;Acc:MGI:1920933]
Cdh24	805.896	771.763	915.624	937.111	470.294	386.425	432.936	491.373	0.945493	1.4641e-13	7.31421e-12	cadherin-like 24 [Source:MGI Symbol;Acc:MGI:1928330]
Papln	1621.56	1502.81	620.611	784.404	184.072	138.009	58.2375	45.1475	3.41132	1.67471e-13	8.34409e-12	papilin, proteoglycan-like sulfated glycoprotein [Source:MGI Symbol;Acc:MGI:2386139]
Manbal	1391.68	1430.84	1380.34	1315.56	2029.85	1908.61	1953.7	1945.54	-0.506177	1.80193e-13	8.94831e-12	mannosidase, beta A, lysosomal-like [Source:MGI Symbol;Acc:MGI:1916411]
Atg2a	4207.88	4158.05	5149.4	5349.5	2652.86	2436.11	2629.48	2555.56	0.876655	1.80556e-13	8.94831e-12	autophagy related 2A [Source:MGI Symbol;Acc:MGI:1916291]
Ifrd2	1024.23	964.94	1127.76	1130.6	1926.69	1628.51	1825.14	1758.65	-0.74924	2.18229e-13	1.07867e-11	interferon-related developmental regulator 2 [Source:MGI Symbol;Acc:MGI:1316708]
Zfp251	1658.83	1769.85	1647.73	1569.76	1128.7	1063.18	994.433	958.597	0.680937	2.26278e-13	1.11551e-11	zinc finger protein 251 [Source:MGI Symbol;Acc:MGI:1918841]
Mypop	434.013	431.808	454.852	536.847	243.744	249.438	247.235	256.186	0.898135	2.59042e-13	1.27367e-11	Myb-related transcription factor, partner of profilin [Source:MGI Symbol;Acc:MGI:2446472]
Rnf24	1643.74	1796.36	1705.94	1698.75	657.4	721.736	979.05	886.151	1.07749	2.61007e-13	1.27996e-11	ring finger protein 24 [Source:MGI Symbol;Acc:MGI:1261771]
Hnrnpab	12631.6	12727.9	12739.8	12678.5	17144	16374	18008.6	18115.7	-0.455744	2.68535e-13	1.31343e-11	heterogeneous nuclear ribonucleoprotein A/B [Source:MGI Symbol;Acc:MGI:1330294]
Galm	407.386	403.4	369.999	402.161	217.448	228.993	181.305	176.39	0.976214	2.78222e-13	1.35726e-11	galactose mutarotase [Source:MGI Symbol;Acc:MGI:2442420]
Tcp11l2	299.992	345.636	312.772	311.106	79.8994	131.875	145.044	116.544	1.42473	2.81811e-13	1.37119e-11	t-complex 11 (mouse) like 2 [Source:MGI Symbol;Acc:MGI:2444679]
Hgsnat	872.463	910.017	913.65	841.313	1362.33	1256.39	1296.61	1301.93	-0.560779	2.82964e-13	1.37322e-11	heparan-alpha-glucosaminide N-acetyltransferase [Source:MGI Symbol;Acc:MGI:1196297]
Pgm3	281.354	293.554	282.186	278.857	544.125	496.832	448.319	484.023	-0.797318	2.86058e-13	1.38464e-11	phosphoglucomutase 3 [Source:MGI Symbol;Acc:MGI:97566]
Crtap	551.169	611.729	657.118	584.272	1016.44	1000.82	1237.27	1205.33	-0.891476	2.93046e-13	1.4148e-11	cartilage associated protein [Source:MGI Symbol;Acc:MGI:1891221]
Gtf2ird2	615.96	575.745	616.665	722.752	290.267	288.285	349.425	352.78	0.983415	3.02328e-13	1.45585e-11	GTF2I repeat domain containing 2 [Source:MGI Symbol;Acc:MGI:2149780]
Serpinb6a	1863.86	1842.76	2022.66	1908.37	3670.31	3563.7	5223.8	5331.6	-1.21978	3.0755e-13	1.47719e-11	serine (or cysteine) peptidase inhibitor, clade B, member 6a [Source:MGI Symbol;Acc:MGI:103123]
Exosc3	655.013	620.251	644.291	633.593	990.145	1030.47	1206.51	1226.33	-0.802293	3.43517e-13	1.64571e-11	exosome component 3 [Source:MGI Symbol;Acc:MGI:1913612]
1110004F10Rik	2245.5	2233.85	2616.63	2456.6	3645.03	3773.27	4138.16	4241.76	-0.725852	3.62151e-13	1.73054e-11	RIKEN cDNA 1110004F10 gene [Source:MGI Symbol;Acc:MGI:1929274]
Gigyf1	2031.6	1858.86	2403.51	2601.72	1179.27	996.731	1121.9	1117.14	1.01062	3.68153e-13	1.75474e-11	GRB10 interacting GYF protein 1 [Source:MGI Symbol;Acc:MGI:1888677]
Tars2	1349.08	1275.54	1272.8	1316.51	1990.4	1789	2035.02	1932.94	-0.571088	3.76938e-13	1.79204e-11	threonyl-tRNA synthetase 2, mitochondrial (putative) [Source:MGI Symbol;Acc:MGI:1919057]
Eef1aknmt	1194.64	1051.11	1079.41	1051.88	1773.97	1591.7	1813.05	1835.3	-0.679958	3.80568e-13	1.8047e-11	EEF1A lysine and N-terminal methyltransferase [Source:MGI Symbol;Acc:MGI:1918699]
Bbs12	165.085	160.981	133.2	136.583	293.301	364.957	292.286	362.23	-1.13878	3.99226e-13	1.88839e-11	Bardet-Biedl syndrome 12 (human) [Source:MGI Symbol;Acc:MGI:2686651]
E030030I06Rik	256.502	271.774	314.746	289.29	95.0701	79.7385	110.981	138.592	1.41657	4.38371e-13	2.06831e-11	RIKEN cDNA E030030I06 gene [Source:MGI Symbol;Acc:MGI:2442914]
Tle2	587.559	543.548	368.025	430.616	167.89	129.831	97.7951	69.2961	2.05284	4.63736e-13	2.18248e-11	transducin-like enhancer of split 2 [Source:MGI Symbol;Acc:MGI:104635]
Aftph	2974.18	2874.94	3067.54	3064.58	1944.89	2146.81	2007.55	2162.88	0.536153	4.70894e-13	2.20763e-11	aftiphilin [Source:MGI Symbol;Acc:MGI:1923012]
Aldoa	13657.6	12445.7	14793	13566.3	30382	26788	23369.7	22546.4	-0.920527	4.71443e-13	2.20763e-11	aldolase A, fructose-bisphosphate [Source:MGI Symbol;Acc:MGI:87994]
Lmtk3	655.9	626.88	642.318	644.027	265.994	208.547	346.129	303.433	1.19349	5.04551e-13	2.35296e-11	lemur tyrosine kinase 3 [Source:MGI Symbol;Acc:MGI:3039582]
Neurl3	4872.66	5157.08	4069.99	4012.12	2412.15	2401.36	1877.89	1877.3	1.07971	5.04997e-13	2.35296e-11	neuralized E3 ubiquitin protein ligase 3 [Source:MGI Symbol;Acc:MGI:2429944]
Etfdh	2628.93	2613.58	2391.67	2409.17	1633.39	1783.89	1577.91	1592.76	0.608315	5.19205e-13	2.41314e-11	electron transferring flavoprotein, dehydrogenase [Source:MGI Symbol;Acc:MGI:106100]
Snrpb2	1568.3	1615.49	1810.53	1675.99	2458.68	2579.23	2528.39	2791.79	-0.635114	5.56419e-13	2.57969e-11	U2 small nuclear ribonucleoprotein B [Source:MGI Symbol;Acc:MGI:104805]
Prpf31	1743.15	1761.32	1953.59	1866.63	2977.52	2662.04	3278.88	3107.83	-0.715359	5.97883e-13	2.76506e-11	pre-mRNA processing factor 31 [Source:MGI Symbol;Acc:MGI:1916238]
Nol7	2707.03	2798.23	2654.12	2578	3587.38	3756.91	3673.36	3843.84	-0.46889	6.18891e-13	2.85515e-11	nucleolar protein 7 [Source:MGI Symbol;Acc:MGI:1917328]
Arhgap32	2691.94	2296.35	2507.11	2601.72	1659.68	1730.73	1624.06	1653.66	0.598613	6.39724e-13	2.94399e-11	Rho GTPase activating protein 32 [Source:MGI Symbol;Acc:MGI:2450166]
Map1lc3b	2808.21	3021.71	2757.72	2676.65	1711.26	1720.51	1425.17	1330.28	0.864217	6.43872e-13	2.9558e-11	microtubule-associated protein 1 light chain 3 beta [Source:MGI Symbol;Acc:MGI:1914693]
Arpc3	4012.62	4007.49	3746.36	3798.71	5451.36	5148.24	5340.27	5522.69	-0.463418	6.51802e-13	2.978e-11	actin related protein 2/3 complex, subunit 3 [Source:MGI Symbol;Acc:MGI:1928375]
Polr3g	188.161	220.639	262.452	243.763	440.964	564.303	675.775	686.662	-1.37202	6.51895e-13	2.978e-11	polymerase (RNA) III (DNA directed) polypeptide G [Source:MGI Symbol;Acc:MGI:1914736]
Osgin1	1166.24	1280.27	1406	1337.37	831.358	686.978	761.483	710.81	0.794978	6.55614e-13	2.98768e-11	oxidative stress induced growth inhibitor 1 [Source:MGI Symbol;Acc:MGI:1919089]
S100a1	686.965	711.158	729.144	730.34	380.28	385.403	450.517	457.774	0.772074	7.07326e-13	3.21549e-11	S100 calcium binding protein A1 [Source:MGI Symbol;Acc:MGI:1338917]
Napa	1847.88	1801.1	1851.97	1862.84	2535.54	2410.56	2598.71	2603.85	-0.462679	7.16443e-13	3.24903e-11	N-ethylmaleimide sensitive fusion protein attachment protein alpha [Source:MGI Symbol;Acc:MGI:104563]
Pitrm1	1694.34	1584.24	1830.26	1661.76	2873.34	3095.49	2599.81	2594.41	-0.721544	7.93523e-13	3.58988e-11	pitrilysin metallepetidase 1 [Source:MGI Symbol;Acc:MGI:1916867]
Rpl3-ps1	6130.32	6871.06	7266.78	6671.7	9827.62	9819.08	10221.2	9956.59	-0.563978	8.37916e-13	3.78155e-11	ribosomal protein L3, pseudogene 1 [Source:MGI Symbol;Acc:MGI:3644217]
Timm13	1903.8	2169.46	2166.71	1943.46	3419.49	3008.59	3601.94	3632.8	-0.739525	8.81029e-13	3.96654e-11	translocase of inner mitochondrial membrane 13 [Source:MGI Symbol;Acc:MGI:1353432]
Bak1	1381.03	1395.8	1460.26	1384.8	2211.9	2157.03	2698.7	2644.8	-0.788679	8.93279e-13	4.01203e-11	BCL2-antagonist/killer 1 [Source:MGI Symbol;Acc:MGI:1097161]
Ankrd49	347.92	344.689	322.639	293.084	529.965	698.223	707.641	661.463	-0.988725	9.15633e-13	4.10256e-11	ankyrin repeat domain 49 [Source:MGI Symbol;Acc:MGI:1930842]
Kxd1	412.711	410.029	391.705	374.655	675.605	677.777	650.502	592.167	-0.708	1.01812e-12	4.55083e-11	KxDL motif containing 1 [Source:MGI Symbol;Acc:MGI:1922870]
6330403L08Rik	318.631	398.665	405.519	384.14	184.072	190.146	150.538	133.343	1.1938	1.04277e-12	4.64992e-11	RIKEN cDNA 6330403L08 gene [Source:MGI Symbol;Acc:MGI:1917994]
Rpl31	7075.56	7510.25	6579.07	6185.12	13929.8	13227.4	10717.9	11883.2	-0.86341	1.05453e-12	4.69115e-11	ribosomal protein L31 [Source:MGI Symbol;Acc:MGI:2149632]
Slc1a5	850.274	734.832	694.611	725.597	1402.79	1209.37	1314.19	1218.98	-0.775318	1.13536e-12	5.03475e-11	solute carrier family 1 (neutral amino acid transporter), member 5 [Source:MGI Symbol;Acc:MGI:105305]
Entpd5	21234.7	21616	20678.5	20398.3	8031.4	8619.93	11567.3	11664.8	1.07338	1.13716e-12	5.03475e-11	ectonucleoside triphosphate diphosphohydrolase 5 [Source:MGI Symbol;Acc:MGI:1321385]
Tmem98	1583.39	1595.61	1505.65	1592.52	3122.14	3006.55	2520.7	2422.21	-0.818761	1.22234e-12	5.39911e-11	transmembrane protein 98 [Source:MGI Symbol;Acc:MGI:1923457]
Cnbp	10221	10728	11170	10734.1	14689.3	15088	16417.5	16679.4	-0.553069	1.24538e-12	5.48789e-11	cellular nucleic acid binding protein [Source:MGI Symbol;Acc:MGI:88431]
Yif1b	214.787	238.631	211.146	187.802	366.121	386.425	396.674	392.678	-0.854812	1.30086e-12	5.70878e-11	Yip1 interacting factor homolog B (S, cerevisiae) [Source:MGI Symbol;Acc:MGI:1924504]
Rpl3	13716.2	14631.3	15450.2	14334.6	19502.5	20368.1	20595.2	20789.9	-0.483154	1.30162e-12	5.70878e-11	ribosomal protein L3 [Source:MGI Symbol;Acc:MGI:1351605]
Camk2n1	220.113	305.864	113.466	144.171	45.5123	29.6464	27.4705	31.4982	2.54543	1.30821e-12	5.72425e-11	calcium/calmodulin-dependent protein kinase II inhibitor 1 [Source:MGI Symbol;Acc:MGI:1913509]
Timmdc1	779.27	813.429	699.544	753.103	1233.89	1120.43	1268.04	1186.43	-0.658679	1.33332e-12	5.8205e-11	translocase of inner mitochondrial membrane domain containing 1 [Source:MGI Symbol;Acc:MGI:1922139]
Tra2b	3667.36	3802	4434.07	4244.51	6291.82	6415.88	7204.97	7255.1	-0.750588	1.34483e-12	5.85704e-11	transformer 2 beta [Source:MGI Symbol;Acc:MGI:106016]
C230013L11Rik	114.494	113.634	121.36	121.407	27.3074	34.7578	48.3481	46.1974	1.59217	1.40623e-12	6.11025e-11	RIKEN cDNA C230013L11 gene [Source:MGI Symbol;Acc:MGI:2442581]
Reep3	7042.72	7087.91	6144.94	6272.38	4115.32	4486.82	4389.79	4395.05	0.610662	1.4741e-12	6.39029e-11	receptor accessory protein 3 [Source:MGI Symbol;Acc:MGI:88930]
Ankrd12	1566.53	1405.27	1719.75	1900.78	851.586	972.196	832.906	871.451	0.901703	1.48593e-12	6.42666e-11	ankyrin repeat domain 12 [Source:MGI Symbol;Acc:MGI:1914357]
Il17rb	43.49	60.6047	42.4265	51.2186	3.03415	8.17831	8.79057	3.14982	3.10167	1.54018e-12	6.64589e-11	interleukin 17 receptor B [Source:MGI Symbol;Acc:MGI:1355292]
Castor2	3583.93	3677	2551.51	2655.78	1413.92	1403.6	1052.67	996.394	1.35719	1.57959e-12	6.80023e-11	cytosolic arginine sensor for mTORC1 subunit 2 [Source:MGI Symbol;Acc:MGI:1933384]
Kctd6	355.908	366.469	486.425	550.126	147.662	170.722	184.602	182.69	1.35922	1.59045e-12	6.83125e-11	potassium channel tetramerisation domain containing 6 [Source:MGI Symbol;Acc:MGI:1918643]
Ebf4	126.032	147.724	86.8264	74.9309	19.2163	18.4012	10.9882	27.2985	2.51849	1.75162e-12	7.50624e-11	early B cell factor 4 [Source:MGI Symbol;Acc:MGI:2385972]
Pms2	1199.97	1170.43	935.357	947.544	1926.69	2086.49	1821.85	1962.34	-0.874178	1.84742e-12	7.89868e-11	PMS1 homolog2, mismatch repair system component [Source:MGI Symbol;Acc:MGI:104288]
Hdgfl3	363.896	383.514	298.959	285.496	647.286	715.602	916.417	953.347	-1.27869	1.94841e-12	8.29456e-11	HDGF like 3 [Source:MGI Symbol;Acc:MGI:1352760]
Rbis	754.418	870.246	789.331	813.807	1198.49	1353.51	1282.32	1435.27	-0.707236	1.94889e-12	8.29456e-11	ribosomal biogenesis factor [Source:MGI Symbol;Acc:MGI:1916376]
Palm	1178.67	1110.77	1360.61	1405.67	760.561	714.579	726.321	682.462	0.809657	1.97071e-12	8.36835e-11	paralemmin [Source:MGI Symbol;Acc:MGI:1261814]
Cnst	970.093	910.017	923.517	912.45	619.979	611.328	618.636	661.463	0.565522	1.99919e-12	8.47004e-11	consortin, connexin sorting protein [Source:MGI Symbol;Acc:MGI:2445141]
Adsl	1644.63	1648.64	1885.51	1883.71	3090.79	2982.01	4076.63	3831.24	-0.985167	2.10152e-12	8.88344e-11	adenylosuccinate lyase [Source:MGI Symbol;Acc:MGI:103202]
Nab1	3086.9	3286.86	2979.72	3046.56	4370.19	4735.24	4276.61	4368.81	-0.517561	2.30909e-12	9.73884e-11	Ngfi-A binding protein 1 [Source:MGI Symbol;Acc:MGI:107564]
Tmem120b	367.446	327.644	316.719	336.715	181.038	203.435	182.404	172.19	0.86791	2.38513e-12	1.00369e-10	transmembrane protein 120B [Source:MGI Symbol;Acc:MGI:3603158]
Fmnl3	9492.36	9353.96	11276.6	11719.6	4137.57	4144.36	2214.12	2292.02	1.71009	2.40581e-12	1.01012e-10	formin-like 3 [Source:MGI Symbol;Acc:MGI:109569]
Hus1	543.181	535.026	564.371	468.555	841.472	842.366	925.207	976.446	-0.763998	2.91572e-12	1.22147e-10	HUS1 checkpoint clamp component [Source:MGI Symbol;Acc:MGI:1277962]
Nop53	2343.13	2531.19	2303.86	2347.52	3432.64	3231.45	3260.2	3316.77	-0.475146	3.04997e-12	1.27485e-10	NOP53 ribosome biogenesis factor [Source:MGI Symbol;Acc:MGI:2154441]
Tmem63a	1237.25	1299.21	1395.14	1314.61	828.324	813.741	899.935	743.359	0.675256	3.09666e-12	1.29147e-10	transmembrane protein 63a [Source:MGI Symbol;Acc:MGI:2384789]
Gm15710	240.526	230.108	299.946	252.299	542.102	440.606	508.754	577.468	-1.01688	3.17075e-12	1.31943e-10	predicted gene 15710 [Source:MGI Symbol;Acc:MGI:3783151]
Got1	1261.21	1279.33	1322.13	1285.21	1862.97	1824.78	2143.8	2065.23	-0.617165	3.33669e-12	1.38539e-10	glutamic-oxaloacetic transaminase 1, soluble [Source:MGI Symbol;Acc:MGI:95791]
Emx2os	211.237	211.169	233.839	219.102	58.6603	62.3596	96.6963	98.6945	1.47042	3.39477e-12	1.40638e-10	Emx2 opposite strand/antisense transcript (non-protein coding) [Source:MGI Symbol;Acc:MGI:3052329]
Nipsnap1	636.374	613.623	542.665	504.598	1168.15	966.062	1025.2	1000.59	-0.856384	3.41112e-12	1.41003e-10	nipsnap homolog 1 [Source:MGI Symbol;Acc:MGI:1278344]
A330084C13Rik	124.257	144.883	70.0531	107.18	17.1935	21.4681	14.2847	31.4982	2.40181	3.60589e-12	1.48725e-10	RIKEN cDNA A330084C13 gene [Source:MGI Symbol;Acc:MGI:2685802]
Gli1	282.241	264.199	135.173	198.235	62.7058	54.1813	67.0281	46.1974	1.93616	3.77862e-12	1.55506e-10	GLI-Kruppel family member GLI1 [Source:MGI Symbol;Acc:MGI:95727]
Nr1d2	1765.34	1759.43	2155.86	2281.13	937.553	1047.85	1101.02	1123.44	0.919336	3.84464e-12	1.57875e-10	nuclear receptor subfamily 1, group D, member 2 [Source:MGI Symbol;Acc:MGI:2449205]
Mxd4	2684.84	3088	2316.69	2380.72	814.164	820.897	336.239	365.38	2.16346	4.05012e-12	1.65948e-10	Max dimerization protein 4 [Source:MGI Symbol;Acc:MGI:104991]
Poglut3	323.069	329.538	242.719	262.733	591.66	637.908	581.276	524.971	-1.01153	4.07207e-12	1.66483e-10	protein O-glucosyltransferase 3 [Source:MGI Symbol;Acc:MGI:1923765]
Phf1	310.643	272.721	364.079	395.522	160.81	142.098	158.23	144.892	1.14773	4.08701e-12	1.66728e-10	PHD finger protein 1 [Source:MGI Symbol;Acc:MGI:98647]
Magoh	1471.56	1665.68	1645.75	1382.9	2488.01	2492.34	2375.65	2350.82	-0.654876	4.25977e-12	1.73398e-10	mago homolog, exon junction complex core component [Source:MGI Symbol;Acc:MGI:1330312]
Higd2a	2223.32	2379.68	2468.63	2415.81	1450.33	1292.17	1599.88	1542.36	0.689159	4.28929e-12	1.7422e-10	HIG1 domain family, member 2A [Source:MGI Symbol;Acc:MGI:1914294]
Nckap5l	236.976	230.108	306.852	292.136	109.23	94.0505	125.266	124.943	1.23361	4.50637e-12	1.8264e-10	NCK-associated protein 5-like [Source:MGI Symbol;Acc:MGI:3609653]
Mrps5	1569.19	1560.57	1493.81	1539.4	2137.05	2092.62	2032.82	2063.13	-0.4339	4.72909e-12	1.91252e-10	mitochondrial ribosomal protein S5 [Source:MGI Symbol;Acc:MGI:1924971]
Sema3e	2439.88	2250.9	2681.75	2757.27	4292.31	4359.04	3882.14	3953.03	-0.702801	4.94833e-12	1.99686e-10	sema domain, immunoglobulin domain (Ig), short basic domain, secreted, (semaphorin) 3E [Source:MGI Symbol;Acc:MGI:1340034]
Rtraf	1844.33	1968.71	1925.97	1868.53	2555.77	2988.15	2926.16	2937.74	-0.58451	5.21043e-12	2.0981e-10	RNA transcription, translation and transport factor [Source:MGI Symbol;Acc:MGI:1915295]
Atp5k	1789.3	2029.31	1928.93	1623.82	3428.59	2827.65	3182.19	3136.18	-0.770566	5.31917e-12	2.13728e-10	ATP synthase, H+ transporting, mitochondrial F1F0 complex, subunit E [Source:MGI Symbol;Acc:MGI:106636]
Nifk	1724.51	1618.33	1799.67	1879.91	2702.42	2928.86	3459.09	3504.7	-0.842749	5.47644e-12	2.19575e-10	nucleolar protein interacting with the FHA domain of MKI67 [Source:MGI Symbol;Acc:MGI:1915199]
Tomm70a	4798.99	4821.86	6442.91	6074.15	10258.5	11079.6	14239.6	14316	-1.17235	5.73996e-12	2.29647e-10	translocase of outer mitochondrial membrane 70A [Source:MGI Symbol;Acc:MGI:106295]
Cdkn2b	439.338	479.156	449.919	493.216	272.062	286.241	223.061	255.136	0.843683	5.93218e-12	2.36831e-10	cyclin dependent kinase inhibitor 2B [Source:MGI Symbol;Acc:MGI:104737]
Slc25a15	684.302	712.105	766.637	707.576	1018.46	1102.03	1109.81	1056.24	-0.578699	6.16996e-12	2.45798e-10	solute carrier family 25 (mitochondrial carrier ornithine transporter), member 15 [Source:MGI Symbol;Acc:MGI:1342274]
Map2k7	1605.58	1554.89	1530.31	1484.39	1109.49	1052.96	1117.5	1116.09	0.490519	7.00465e-12	2.78457e-10	mitogen-activated protein kinase kinase 7 [Source:MGI Symbol;Acc:MGI:1346871]
Acot2	402.948	440.331	809.064	894.429	122.377	135.964	180.207	176.39	2.05044	7.53504e-12	2.98702e-10	acyl-CoA thioesterase 2 [Source:MGI Symbol;Acc:MGI:2159605]
Acot9	860.037	810.588	943.25	773.022	1364.36	1444.49	1784.49	1631.61	-0.877982	7.54588e-12	2.98702e-10	acyl-CoA thioesterase 9 [Source:MGI Symbol;Acc:MGI:1928939]
Cdc23	1170.68	1138.23	1242.21	1246.32	1649.57	1688.82	1691.09	1703.01	-0.489007	7.8486e-12	3.10028e-10	CDC23 cell division cycle 23 [Source:MGI Symbol;Acc:MGI:1098815]
Dusp10	212.125	216.851	236.799	282.651	516.817	510.122	844.993	767.507	-1.47649	8.06035e-12	3.1772e-10	dual specificity phosphatase 10 [Source:MGI Symbol;Acc:MGI:1927070]
2810025M15Rik	862.7	928.009	872.21	921.935	1378.52	1346.35	1257.05	1263.08	-0.54932	8.74392e-12	3.4394e-10	RIKEN cDNA 2810025M15 gene [Source:MGI Symbol;Acc:MGI:1917203]
Hmgb2	5675.89	5920.32	6305.77	6171.84	10927	11337.2	8954.29	9333.98	-0.752388	9.05198e-12	3.55309e-10	high mobility group box 2 [Source:MGI Symbol;Acc:MGI:96157]
Gm13655	99.4057	99.4296	100.64	134.686	229.584	235.126	215.369	241.487	-1.08644	9.11501e-12	3.56296e-10	predicted gene 13655 [Source:MGI Symbol;Acc:MGI:3650029]
Colgalt1	2857.03	2826.64	2793.24	2743.04	3550.97	3674.1	3656.88	3665.35	-0.374596	9.11525e-12	3.56296e-10	collagen beta(1-O)galactosyltransferase 1 [Source:MGI Symbol;Acc:MGI:1924348]
Krt20	891.989	940.32	1352.72	1288.05	2399	2316.51	3015.17	2997.58	-1.26222	9.81779e-12	3.82955e-10	keratin 20 [Source:MGI Symbol;Acc:MGI:1914059]
Apbb1	302.655	368.363	305.866	320.591	175.981	111.429	134.056	148.042	1.18737	1.01558e-11	3.95315e-10	amyloid beta (A4) precursor protein-binding, family B, member 1 [Source:MGI Symbol;Acc:MGI:107765]
Xxylt1	426.912	435.596	604.825	643.078	1091.28	1127.58	1249.36	1268.33	-1.16665	1.02032e-11	3.96335e-10	xyloside xylosyltransferase 1 [Source:MGI Symbol;Acc:MGI:2146443]
Ncl	18569.3	17058.3	27702.5	25706.1	49078.4	48446.2	54726.8	55845.3	-1.2248	1.05569e-11	4.09222e-10	nucleolin [Source:MGI Symbol;Acc:MGI:97286]
Ss18l1	363.008	391.09	291.066	315.848	149.685	175.834	125.266	115.494	1.2644	1.07393e-11	4.1543e-10	SS18, nBAF chromatin remodeling complex subunit like 1 [Source:MGI Symbol;Acc:MGI:2444061]
Fa2h	56.8033	87.1193	114.453	114.768	8.09107	16.3566	18.68	20.9988	2.54326	1.14373e-11	4.41518e-10	fatty acid 2-hydroxylase [Source:MGI Symbol;Acc:MGI:2443327]
Tut7	2737.21	2838.95	2978.74	3019.05	2111.77	2110	1972.38	2057.89	0.487817	1.22081e-11	4.703e-10	terminal uridylyl transferase 7 [Source:MGI Symbol;Acc:MGI:2387179]
Eif2b5	3447.25	3233.83	3146.47	3006.72	4601.8	4616.65	4439.24	4441.25	-0.495823	1.23735e-11	4.75694e-10	eukaryotic translation initiation factor 2B, subunit 5 epsilon [Source:MGI Symbol;Acc:MGI:2446176]
Slc25a17	1428.96	1428.95	1339.89	1259.6	2359.56	2427.93	2017.44	2085.18	-0.704048	1.28129e-11	4.91574e-10	solute carrier family 25 (mitochondrial carrier, peroxisomal membrane protein), member 17 [Source:MGI Symbol;Acc:MGI:1342248]
Prdm9	580.458	539.761	508.132	534.95	330.723	327.132	319.757	265.635	0.799272	1.30882e-11	5.01105e-10	PR domain containing 9 [Source:MGI Symbol;Acc:MGI:2384854]
Brme1	171.297	175.185	186.479	170.729	34.3871	60.315	79.1151	51.4471	1.64646	1.32892e-11	5.07763e-10	break repair meiotic recombinase recruitment factor 1 [Source:MGI Symbol;Acc:MGI:1921916]
Cmtm7	496.141	526.503	512.078	471.401	978.009	892.458	780.163	793.756	-0.780276	1.33288e-11	5.08234e-10	CKLF-like MARVEL transmembrane domain containing 7 [Source:MGI Symbol;Acc:MGI:2447166]
Gm42047	3454.35	2781.19	3932.84	4547.07	1682.94	1645.88	1769.1	1802.75	1.09252	1.3764e-11	5.23761e-10	predicted gene, 42047 [Source:MGI Symbol;Acc:MGI:5624932]
Fam187b	104.731	146.777	119.386	88.2098	31.3529	41.9138	27.4705	34.6481	1.7596	1.45192e-11	5.51374e-10	family with sequence similarity 187, member B [Source:MGI Symbol;Acc:MGI:1923665]
Tdg	916.84	954.524	1091.25	1044.29	1684.97	1474.14	1760.31	1640.01	-0.711258	1.49236e-11	5.65584e-10	thymine DNA glycosylase [Source:MGI Symbol;Acc:MGI:108247]
Rps26	7520.22	7929.75	9306.21	8725.19	13116.6	13276.5	15486.8	15580.1	-0.779216	1.55613e-11	5.88559e-10	ribosomal protein S26 [Source:MGI Symbol;Acc:MGI:1351628]
Galk1	1255	1508.49	1332.98	1125.86	3403.31	2963.61	2485.53	2316.17	-1.0968	1.63516e-11	6.17199e-10	galactokinase 1 [Source:MGI Symbol;Acc:MGI:95730]
Tctn3	296.442	281.244	281.199	274.114	613.91	603.15	451.615	506.072	-0.941093	1.66333e-11	6.26565e-10	tectonic family member 3 [Source:MGI Symbol;Acc:MGI:1914840]
Ltv1	1773.33	1899.58	1936.82	1795.5	2614.43	2858.32	2528.39	2726.7	-0.534961	1.68264e-11	6.32563e-10	LTV1 ribosome biogenesis factor [Source:MGI Symbol;Acc:MGI:2447810]
Matk	171.297	172.345	127.28	129.944	46.5237	48.0475	46.1505	68.2462	1.5247	1.75148e-11	6.57122e-10	megakaryocyte-associated tyrosine kinase [Source:MGI Symbol;Acc:MGI:99259]
Psd2	48.8153	37.8779	55.2532	53.1156	7.07969	9.20059	7.69175	11.5494	2.45683	1.79538e-11	6.72243e-10	pleckstrin and Sec7 domain containing 2 [Source:MGI Symbol;Acc:MGI:1921252]
Bnip1	435.788	459.27	423.279	393.625	889.007	816.808	702.147	691.911	-0.856832	1.96267e-11	7.33411e-10	BCL2/adenovirus E1B interacting protein 1 [Source:MGI Symbol;Acc:MGI:109328]
Arhgef25	1205.29	1189.37	830.771	884.944	520.863	441.629	377.994	365.38	1.26859	2.06931e-11	7.71718e-10	Rho guanine nucleotide exchange factor (GEF) 25 [Source:MGI Symbol;Acc:MGI:1277173]
Rwdd4a	2056.46	1990.49	2053.25	1948.2	2795.47	2944.19	3326.13	3332.51	-0.623235	2.07379e-11	7.71846e-10	RWD domain containing 4A [Source:MGI Symbol;Acc:MGI:2681000]
Mrpl50	802.346	939.373	881.09	951.338	1352.22	1362.71	1538.35	1536.06	-0.695841	2.09595e-11	7.78544e-10	mitochondrial ribosomal protein L50 [Source:MGI Symbol;Acc:MGI:107329]
Lgmn	2914.72	2820.01	2714.31	2657.68	3867.53	3839.71	4306.28	4326.81	-0.556844	2.2675e-11	8.40595e-10	legumain [Source:MGI Symbol;Acc:MGI:1330838]
Cpeb4	1422.74	1364.55	1549.06	1677.88	936.542	960.951	857.08	950.197	0.698707	2.31372e-11	8.56029e-10	cytoplasmic polyadenylation element binding protein 4 [Source:MGI Symbol;Acc:MGI:1914829]
Slc25a4	7434.13	7955.31	8297.84	7883.87	12173	11710.3	14478.1	14916.5	-0.754927	2.36619e-11	8.73713e-10	solute carrier family 25 (mitochondrial carrier, adenine nucleotide translocator), member 4 [Source:MGI Symbol;Acc:MGI:1353495]
Stambpl1	439.338	452.641	507.145	504.598	807.085	751.382	739.507	726.559	-0.668624	2.47899e-11	9.12789e-10	STAM binding protein like 1 [Source:MGI Symbol;Acc:MGI:1923880]
Hspb9	64.7912	63.4455	93.733	72.0855	21.2391	19.4235	17.5811	22.0488	1.8698	2.48179e-11	9.12789e-10	heat shock protein, alpha-crystallin-related, B9 [Source:MGI Symbol;Acc:MGI:1922732]
Thoc2l	2249.94	1898.63	1963.46	2209.04	1204.56	1358.62	1050.47	1095.09	0.821297	2.56666e-11	9.4215e-10	THO complex subunit 2-like [Source:MGI Symbol;Acc:MGI:3040669]
Rxylt1	519.217	548.283	761.704	640.233	1138.82	1203.23	1309.79	1409.02	-1.03558	2.80241e-11	1.02552e-09	ribitol xylosyltransferase 1 [Source:MGI Symbol;Acc:MGI:2384919]
Pdzd11	600.872	643.925	529.838	573.838	904.178	909.837	933.998	896.65	-0.633627	2.80475e-11	1.02552e-09	PDZ domain containing 11 [Source:MGI Symbol;Acc:MGI:1919871]
Arhgap40	382.535	339.008	331.519	328.179	1007.34	907.792	645.008	657.263	-1.22	2.87838e-11	1.05038e-09	Rho GTPase activating protein 40 [Source:MGI Symbol;Acc:MGI:3649852]
Pnpla6	2961.76	2704.48	2074.95	2300.1	1317.83	1193.01	876.859	950.197	1.21075	2.90532e-11	1.05815e-09	patatin-like phospholipase domain containing 6 [Source:MGI Symbol;Acc:MGI:1354723]
Hexim1	3154.36	2906.18	4043.35	3806.3	1203.55	1128.61	1700.98	1703.01	1.2781	2.9887e-11	1.0864e-09	hexamethylene bis-acetamide inducible 1 [Source:MGI Symbol;Acc:MGI:2385923]
Smyd5	1035.77	982.932	894.904	891.583	1695.08	1599.88	1406.49	1494.07	-0.703186	3.09801e-11	1.12394e-09	SET and MYND domain containing 5 [Source:MGI Symbol;Acc:MGI:108048]
Zfp579	430.462	355.106	463.732	469.504	220.482	239.215	236.247	213.138	0.918898	3.21262e-11	1.16327e-09	zinc finger protein 579 [Source:MGI Symbol;Acc:MGI:1915740]
Gm10156	51.478	57.7639	75.9731	55.9611	133.503	139.031	147.242	150.142	-1.24325	3.2759e-11	1.18389e-09	predicted gene 10156 [Source:MGI Symbol;Acc:MGI:3642344]
Epb41l4a	4371.19	4153.32	4628.44	4732.03	2902.67	2761.2	3082.19	3183.42	0.584261	3.39812e-11	1.22568e-09	erythrocyte membrane protein band 4,1 like 4a [Source:MGI Symbol;Acc:MGI:103007]
Clec16a	1861.19	1867.38	1993.06	2022.19	1405.82	1393.38	1418.58	1406.92	0.46116	3.44572e-11	1.24046e-09	C-type lectin domain family 16, member A [Source:MGI Symbol;Acc:MGI:1921624]
Rpap3	1266.54	1181.79	1264.9	1222.61	1647.54	1680.64	1719.66	1683.06	-0.447369	3.45311e-11	1.24073e-09	RNA polymerase II associated protein 3 [Source:MGI Symbol;Acc:MGI:1277218]
Sec61g	799.684	947.895	955.09	911.502	1476.62	1380.09	1502.09	1711.4	-0.748313	3.47002e-11	1.24441e-09	SEC61, gamma subunit [Source:MGI Symbol;Acc:MGI:1202066]
Gm5555	58.5784	73.862	71.0398	68.2915	153.73	142.098	138.451	171.14	-1.15746	3.51807e-11	1.25923e-09	predicted pseudogene 5555 [Source:MGI Symbol;Acc:MGI:3648970]
Crlf2	132.245	113.634	107.546	122.356	310.495	263.75	272.508	208.938	-1.14906	3.79405e-11	1.35541e-09	cytokine receptor-like factor 2 [Source:MGI Symbol;Acc:MGI:1889506]
Cldn3	1468.01	1551.1	2305.83	2187.22	4264	3772.24	4861.18	4628.14	-1.22226	3.9208e-11	1.39802e-09	claudin 3 [Source:MGI Symbol;Acc:MGI:1329044]
Nol12	1038.43	1125.92	1079.41	1012.04	1535.28	1592.73	1717.46	1866.8	-0.6573	4.05723e-11	1.44391e-09	nucleolar protein 12 [Source:MGI Symbol;Acc:MGI:2146285]
Brd8dc	72.7792	86.1723	71.0398	89.1583	15.1708	6.13373	25.2729	16.7991	2.33946	4.08693e-11	1.45172e-09	BRD8 domain containing [Source:MGI Symbol;Acc:MGI:3045347]
Atp6v0a1	2500.23	2460.17	2492.31	2659.57	1803.3	1905.55	1875.69	1884.64	0.437126	4.19499e-11	1.48727e-09	ATPase, H+ transporting, lysosomal V0 subunit A1 [Source:MGI Symbol;Acc:MGI:103286]
Ranbp1	4073.86	4081.35	5047.77	4562.25	6796.5	7007.79	7131.35	7591.08	-0.683328	4.28999e-11	1.51807e-09	RAN binding protein 1 [Source:MGI Symbol;Acc:MGI:96269]
Cdan1	1618.89	1603.18	1301.41	1406.61	919.348	937.438	837.302	833.654	0.749332	4.43858e-11	1.56541e-09	congenital dyserythropoietic anemia, type I (human) [Source:MGI Symbol;Acc:MGI:1916218]
9930021J03Rik	2002.32	1928.93	1836.18	1844.82	1215.68	1222.66	952.678	980.645	0.799884	4.44052e-11	1.56541e-09	RIKEN cDNA 9930021J03 gene [Source:MGI Symbol;Acc:MGI:2444398]
Vash2	189.936	228.215	195.359	258.939	112.264	92.0059	92.301	86.0952	1.18795	4.51144e-11	1.58741e-09	vasohibin 2 [Source:MGI Symbol;Acc:MGI:2444826]
Zscan29	1494.64	1433.68	1444.48	1471.11	1024.53	936.416	984.544	1085.64	0.535831	4.53033e-11	1.59107e-09	zinc finger SCAN domains 29 [Source:MGI Symbol;Acc:MGI:2139317]
Nlgn2	1944.62	1962.08	1622.07	1613.39	1084.2	944.594	879.057	764.357	0.959616	4.68819e-11	1.64342e-09	neuroligin 2 [Source:MGI Symbol;Acc:MGI:2681835]
Gm13841	691.402	611.729	702.504	658.254	1038.69	988.553	965.864	981.695	-0.577488	4.80527e-11	1.6813e-09	predicted gene 13841 [Source:MGI Symbol;Acc:MGI:3650890]
Zbtb1	2338.7	2264.15	2126.26	2172.05	1348.18	1564.1	1295.51	1201.13	0.718579	4.85569e-11	1.69577e-09	zinc finger and BTB domain containing 1 [Source:MGI Symbol;Acc:MGI:2442326]
Rrad	503.241	472.527	373.945	343.354	207.334	197.302	191.195	200.539	1.08847	4.93766e-11	1.72118e-09	Ras-related associated with diabetes [Source:MGI Symbol;Acc:MGI:1930943]
Nacad	143.783	132.573	89.7864	92.9523	34.3871	35.7801	38.4587	35.698	1.67165	5.13609e-11	1.78702e-09	NAC alpha domain containing [Source:MGI Symbol;Acc:MGI:3603030]
Gm12918	126.92	146.777	176.613	150.81	293.301	273.973	324.152	352.78	-1.05062	5.19451e-11	1.80398e-09	predicted gene 12918 [Source:MGI Symbol;Acc:MGI:3652005]
Rae1	3655.82	3794.42	3686.17	3668.77	4662.48	4643.23	4779.87	4828.68	-0.353348	5.42269e-11	1.87973e-09	ribonucleic acid export 1 [Source:MGI Symbol;Acc:MGI:1913929]
Paxip1	4830.94	4824.7	4866.22	4801.27	3853.37	3586.19	3721.71	3538.3	0.394533	5.53999e-11	1.91684e-09	PAX interacting (with transcription-activation domain) protein 1 [Source:MGI Symbol;Acc:MGI:1890430]
9930014A18Rik	116.269	80.4906	102.613	104.334	346.905	322.021	247.235	203.689	-1.47188	5.684e-11	1.96303e-09	RIKEN cDNA 9930014A18 gene [Source:MGI Symbol;Acc:MGI:2444091]
Clstn3	258.277	298.289	57.2265	41.7337	7.07969	11.2452	9.88939	7.34959	4.2051	6.21709e-11	2.14317e-09	calsyntenin 3 [Source:MGI Symbol;Acc:MGI:2178323]
Zcchc17	1025.12	1193.16	1090.26	1062.31	1571.69	1611.13	1613.07	1753.4	-0.583538	6.32278e-11	2.17559e-09	zinc finger, CCHC domain containing 17 [Source:MGI Symbol;Acc:MGI:1919955]
Ap4m1	873.35	878.768	1013.3	1084.13	469.282	428.339	557.102	562.769	0.932398	6.41837e-11	2.20443e-09	adaptor-related protein complex AP-4, mu 1 [Source:MGI Symbol;Acc:MGI:1337063]
Samm50	2250.83	2299.19	2253.54	2190.07	3050.33	2942.15	3226.14	3329.36	-0.480387	6.56122e-11	2.24936e-09	SAMM50 sorting and assembly machinery component [Source:MGI Symbol;Acc:MGI:1915903]
Wdr89	114.494	130.679	172.666	139.428	279.142	312.82	418.651	421.027	-1.36191	6.84825e-11	2.34346e-09	WD repeat domain 89 [Source:MGI Symbol;Acc:MGI:1919588]
Mpp1	531.643	564.381	608.771	570.044	841.472	923.126	1074.65	1033.14	-0.767435	6.91677e-11	2.36258e-09	membrane protein, palmitoylated [Source:MGI Symbol;Acc:MGI:105941]
Vrk2	155.321	90.907	135.173	106.231	321.62	346.556	269.211	284.534	-1.32478	7.25858e-11	2.4748e-09	vaccinia related kinase 2 [Source:MGI Symbol;Acc:MGI:1917172]
Gm48583	103.843	103.217	73.0131	55.9611	219.47	245.349	239.543	332.831	-1.62457	7.43978e-11	2.53196e-09	predicted gene, 48583 [Source:MGI Symbol;Acc:MGI:6098152]
Nptxr	900.864	972.516	1423.76	1389.54	464.225	499.899	557.102	495.572	1.21646	7.46433e-11	2.5357e-09	neuronal pentraxin receptor [Source:MGI Symbol;Acc:MGI:1920590]
Ip6k1	2282.78	2476.27	2096.66	2253.62	1574.73	1601.93	1502.09	1564.41	0.545052	7.59931e-11	2.57687e-09	inositol hexaphosphate kinase 1 [Source:MGI Symbol;Acc:MGI:1351633]
Ssrp1	10032.9	10168.3	11106.9	10924.7	14090.6	14151.5	15067	14685.5	-0.457574	7.66824e-11	2.59553e-09	structure specific recognition protein 1 [Source:MGI Symbol;Acc:MGI:107912]
Snrpa	2438.99	2423.24	2394.63	2326.65	3094.84	3123.09	3095.38	3037.48	-0.365931	7.93138e-11	2.67975e-09	small nuclear ribonucleoprotein polypeptide A [Source:MGI Symbol;Acc:MGI:1855690]
Hnrnpa1	22914.8	23483.4	26014.4	25763.9	34988.8	34642.3	39233.4	39244.7	-0.593216	8.03553e-11	2.71003e-09	heterogeneous nuclear ribonucleoprotein A1 [Source:MGI Symbol;Acc:MGI:104820]
Ppt2	866.25	964.94	815.971	788.198	447.032	465.141	362.611	290.834	1.13333	8.17496e-11	2.75209e-09	palmitoyl-protein thioesterase 2 [Source:MGI Symbol;Acc:MGI:1860075]
Elp4	331.057	373.098	355.199	324.385	516.817	549.991	556.004	544.92	-0.647795	8.44298e-11	2.83439e-09	elongator acetyltransferase complex subunit 4 [Source:MGI Symbol;Acc:MGI:1925016]
Serbp1	15523.3	15655	13177.9	12416.7	29381.7	30309.8	23199.4	24182.3	-0.915324	8.44977e-11	2.83439e-09	serpine1 mRNA binding protein 1 [Source:MGI Symbol;Acc:MGI:1914120]
Coq3	86.98	81.4376	156.879	146.068	299.37	359.845	401.07	424.176	-1.65619	8.62929e-11	2.88942e-09	coenzyme Q3 methyltransferase [Source:MGI Symbol;Acc:MGI:101813]
Tubb5	26076.3	24476.7	30488.9	28990.7	42759.3	40669.7	45464.8	44700.2	-0.657793	9.1229e-11	3.04924e-09	tubulin, beta 5 class I [Source:MGI Symbol;Acc:MGI:107812]
Grhpr	387.86	363.628	398.612	337.663	810.119	744.226	579.079	673.012	-0.916044	9.38788e-11	3.1322e-09	glyoxylate reductase/hydroxypyruvate reductase [Source:MGI Symbol;Acc:MGI:1923488]
Ccdc74a	152.659	159.087	155.893	138.48	81.9221	71.5602	65.9293	67.1963	1.07894	9.48354e-11	3.15847e-09	coiled-coil domain containing 74A [Source:MGI Symbol;Acc:MGI:1919565]
Trafd1	1196.42	1076.68	1043.89	1266.24	685.719	724.802	761.483	704.511	0.672437	9.97553e-11	3.31642e-09	TRAF type zinc finger domain containing 1 [Source:MGI Symbol;Acc:MGI:1923551]
Basp1	6055.76	5790.59	6820.8	6102.6	10823.8	9251.71	13030.9	12564.6	-0.882695	1.03759e-10	3.4434e-09	brain abundant, membrane attached signal protein 1 [Source:MGI Symbol;Acc:MGI:1917600]
Xrn2	4043.68	3807.68	4274.23	4062.4	5363.37	5391.55	5664.42	5640.29	-0.446486	1.04982e-10	3.47781e-09	5'-3' exoribonuclease 2 [Source:MGI Symbol;Acc:MGI:894687]
Gng7	317.743	328.591	300.932	327.23	206.322	184.012	170.317	174.29	0.793367	1.07895e-10	3.568e-09	guanine nucleotide binding protein (G protein), gamma 7 [Source:MGI Symbol;Acc:MGI:95787]
Rpl32	12529.6	13586.8	12163.6	11347.8	23228.5	21815.6	18200.9	19532.1	-0.738097	1.08682e-10	3.58767e-09	ribosomal protein L32 [Source:MGI Symbol;Acc:MGI:98038]
Rabggta	962.105	922.328	1038.96	1054.72	1490.78	1402.58	1477.91	1420.57	-0.542111	1.12725e-10	3.71455e-09	Rab geranylgeranyl transferase, a subunit [Source:MGI Symbol;Acc:MGI:1860443]
Prkar2a	6539.48	6109.71	5801.58	5680.52	8158.84	8813.15	8734.53	8522.37	-0.504228	1.14877e-10	3.77591e-09	protein kinase, cAMP dependent regulatory, type II alpha [Source:MGI Symbol;Acc:MGI:108025]
Rilpl1	1151.15	1180.84	1038.96	1079.38	564.352	552.036	343.931	342.281	1.30333	1.14991e-10	3.77591e-09	Rab interacting lysosomal protein-like 1 [Source:MGI Symbol;Acc:MGI:1922945]
Nedd4	35830.4	35141.3	32590.5	32886.1	25316	26315.7	24801.5	24652.6	0.432779	1.16523e-10	3.81332e-09	neural precursor cell expressed, developmentally down-regulated 4 [Source:MGI Symbol;Acc:MGI:97297]
Dmtn	536.968	564.381	331.519	296.878	155.753	147.21	101.092	109.194	1.75227	1.16539e-10	3.81332e-09	dematin actin binding protein [Source:MGI Symbol;Acc:MGI:99670]
Tma7	2205.56	2305.82	2031.54	1933.98	3152.48	3091.4	3100.87	3385.01	-0.58651	1.22046e-10	3.98654e-09	translational machinery associated 7 [Source:MGI Symbol;Acc:MGI:1913417]
Trip13	955.005	953.577	1311.28	1226.4	2026.81	2102.85	2626.18	2750.85	-1.09646	1.25567e-10	4.09439e-09	thyroid hormone receptor interactor 13 [Source:MGI Symbol;Acc:MGI:1916966]
Egln3	139.346	144.883	340.399	236.175	746.402	745.248	729.617	781.156	-1.80334	1.2891e-10	4.19609e-09	egl-9 family hypoxia-inducible factor 3 [Source:MGI Symbol;Acc:MGI:1932288]
Idi1	1801.73	1812.46	1480	1383.85	2843	3270.3	2831.66	2708.85	-0.847066	1.43485e-10	4.66237e-09	isopentenyl-diphosphate delta isomerase [Source:MGI Symbol;Acc:MGI:2442264]
Cldn7	3047.85	3013.19	2755.75	2746.84	5267.29	4708.66	4360.12	4188.22	-0.679827	1.4519e-10	4.70959e-09	claudin 7 [Source:MGI Symbol;Acc:MGI:1859285]
Slc25a24	3590.14	3445.95	4331.45	4093.7	5878.17	6264.58	6824.78	7074.51	-0.75222	1.46104e-10	4.73103e-09	solute carrier family 25 (mitochondrial carrier, phosphate carrier), member 24 [Source:MGI Symbol;Acc:MGI:1917160]
Rpl36a	4688.93	4903.3	5007.32	4441.79	7695.62	7577.2	6569.85	6821.47	-0.590191	1.47248e-10	4.75982e-09	ribosomal protein L36A [Source:MGI Symbol;Acc:MGI:1201789]
Ddx27	6020.26	5860.66	6673.79	6739.04	9721.43	9101.43	11186	11080	-0.699963	1.50934e-10	4.87056e-09	DEAD box helicase 27 [Source:MGI Symbol;Acc:MGI:2385884]
Zfp592	1276.3	1262.28	1167.22	1160.96	820.233	759.56	879.057	786.406	0.585094	1.52037e-10	4.8977e-09	zinc finger protein 592 [Source:MGI Symbol;Acc:MGI:2443541]
Rrm1	6862.55	6696.82	8227.79	7423.85	11231.4	11529.4	13632	13992.6	-0.786501	1.5315e-10	4.92336e-09	ribonucleotide reductase M1 [Source:MGI Symbol;Acc:MGI:98180]
Sh3bp5	260.94	227.268	237.786	258.939	486.476	453.896	704.344	748.608	-1.28038	1.53361e-10	4.92336e-09	SH3-domain binding protein 5 (BTK-associated) [Source:MGI Symbol;Acc:MGI:1344391]
Itgb5	7635.6	8053.8	7884.43	7579.41	4239.72	4498.07	3008.57	2887.34	1.09001	1.54421e-10	4.94889e-09	integrin beta 5 [Source:MGI Symbol;Acc:MGI:96614]
Tmed10	4449.29	4673.19	4834.65	4762.38	6092.58	6156.22	6630.29	6321.7	-0.428942	1.55015e-10	4.95941e-09	transmembrane p24 trafficking protein 10 [Source:MGI Symbol;Acc:MGI:1915831]
Rpl22	4930.35	5577.53	5763.1	5441.5	7807.89	7845.04	8244.46	9104.04	-0.604048	1.56588e-10	5.00117e-09	ribosomal protein L22 [Source:MGI Symbol;Acc:MGI:99262]
Med19	1041.1	1058.69	1083.36	1048.08	1371.44	1464.94	1479.01	1491.97	-0.45679	1.66451e-10	5.3071e-09	mediator complex subunit 19 [Source:MGI Symbol;Acc:MGI:1914234]
Fhod1	1695.22	1512.28	1400.08	1539.4	1035.66	914.948	854.883	800.055	0.769582	1.67729e-10	5.33042e-09	formin homology 2 domain containing 1 [Source:MGI Symbol;Acc:MGI:2679008]
Gm9892	1545.23	1585.19	1525.38	1480.6	2449.57	2870.59	2242.69	2308.82	-0.686003	1.67838e-10	5.33042e-09	predicted gene 9892 [Source:MGI Symbol;Acc:MGI:3701610]
Tex10	889.326	874.98	1109.01	966.514	1511.01	1566.15	1732.84	1845.8	-0.793725	1.68038e-10	5.33042e-09	testis expressed gene 10 [Source:MGI Symbol;Acc:MGI:1344413]
Smn1	703.828	715.893	844.584	713.267	1266.25	1151.1	1473.52	1542.36	-0.867737	1.68344e-10	5.33108e-09	survival motor neuron 1 [Source:MGI Symbol;Acc:MGI:109257]
Mrpl55	416.261	371.204	353.225	350.942	645.263	628.707	556.004	610.016	-0.709643	1.69623e-10	5.36251e-09	mitochondrial ribosomal protein L55 [Source:MGI Symbol;Acc:MGI:1914462]
Gm13835	1663.27	1745.23	1963.46	2008.91	2673.09	2931.92	2928.36	3094.18	-0.655809	1.73737e-10	5.48328e-09	predicted gene 13835 [Source:MGI Symbol;Acc:MGI:3650921]
Hnrnpa0	12359.1	12679.6	14221.8	13270.4	19485.3	17811.3	20373.2	18831.8	-0.542339	1.7409e-10	5.48514e-09	heterogeneous nuclear ribonucleoprotein A0 [Source:MGI Symbol;Acc:MGI:1924384]
Zfp651	330.169	285.031	310.799	296.878	154.742	159.477	175.811	191.089	0.845415	1.76262e-10	5.54424e-09	zinc finger protein 651 [Source:MGI Symbol;Acc:MGI:2670992]
Pgam5	2693.72	2650.51	2752.79	2625.43	3660.2	3495.2	3970.04	3983.48	-0.494688	1.76883e-10	5.55441e-09	phosphoglycerate mutase family member 5 [Source:MGI Symbol;Acc:MGI:1919792]
Wnt7a	890.214	987.667	665.011	685.76	1610.12	1498.67	1659.22	1781.75	-1.02024	1.78467e-10	5.59477e-09	wingless-type MMTV integration site family, member 7A [Source:MGI Symbol;Acc:MGI:98961]
Zfp319	1022.46	1108.88	1012.32	1022.48	733.254	692.089	647.206	734.959	0.569088	1.79602e-10	5.62092e-09	zinc finger protein 319 [Source:MGI Symbol;Acc:MGI:1890618]
Lin37	556.495	500.936	452.879	462.865	312.518	263.75	261.519	239.387	0.873241	1.81153e-10	5.65996e-09	lin-37 homolog (C, elegans) [Source:MGI Symbol;Acc:MGI:1922910]
Edf1	3423.28	3535.91	3379.32	3106.31	5210.65	4730.13	4608.46	4787.73	-0.524348	1.8286e-10	5.70378e-09	endothelial differentiation-related factor 1 [Source:MGI Symbol;Acc:MGI:1891227]
Rpl18	11033.1	11523.4	13055.5	11638	18725.8	16192	19008.5	18827.6	-0.622724	1.86558e-10	5.80942e-09	ribosomal protein L18 [Source:MGI Symbol;Acc:MGI:98003]
Dnajb11	3181.87	3292.54	3001.43	2858.76	4200.28	4287.48	4352.43	4401.35	-0.483089	1.87287e-10	5.82241e-09	DnaJ heat shock protein family (Hsp40) member B11 [Source:MGI Symbol;Acc:MGI:1915088]
4933421A08Rik	20.4137	24.6207	26.6399	14.2274	63.7172	76.6716	68.1269	86.0952	-1.78022	1.90868e-10	5.9239e-09	RIKEN cDNA 4933421A08 gene [Source:MGI Symbol;Acc:MGI:1918347]
Scamp5	777.495	876.874	841.624	847.953	1238.95	1203.23	1150.47	1187.48	-0.515966	1.9171e-10	5.94016e-09	secretory carrier membrane protein 5 [Source:MGI Symbol;Acc:MGI:1928948]
Tspan1	1744.93	2115.48	1680.29	1611.49	1046.78	1082.6	855.982	892.45	0.882913	1.9215e-10	5.94393e-09	tetraspanin 1 [Source:MGI Symbol;Acc:MGI:1914055]
Kcnab2	431.35	450.747	405.519	405.006	220.482	206.502	129.661	137.542	1.28451	1.97986e-10	6.11434e-09	potassium voltage-gated channel, shaker-related subfamily, beta member 2 [Source:MGI Symbol;Acc:MGI:109239]
Mif	5399.86	5738.51	7490.75	6917.36	12405.6	10436.5	12337.6	11831.8	-0.879935	2.01407e-10	6.20973e-09	macrophage migration inhibitory factor (glycosylation-inhibiting factor) [Source:MGI Symbol;Acc:MGI:96982]
Chdh	1068.61	1134.44	507.145	590.911	176.992	200.368	69.2257	62.9965	2.69479	2.02761e-10	6.23212e-09	choline dehydrogenase [Source:MGI Symbol;Acc:MGI:1860776]
Acap3	1081.92	1052.06	1222.48	1160.01	742.356	697.201	629.625	564.869	0.777457	2.03075e-10	6.23212e-09	ArfGAP with coiled-coil, ankyrin repeat and PH domains 3 [Source:MGI Symbol;Acc:MGI:2153589]
Mrpl40	1221.27	1229.14	1183.01	997.815	1843.75	1720.51	1828.44	1791.2	-0.633265	2.03134e-10	6.23212e-09	mitochondrial ribosomal protein L40 [Source:MGI Symbol;Acc:MGI:1332635]
Acot7	2095.51	2044.46	1873.67	1755.66	3102.93	2849.12	3579.96	3519.4	-0.748177	2.09816e-10	6.42657e-09	acyl-CoA thioesterase 7 [Source:MGI Symbol;Acc:MGI:1917275]
Dcun1d5	1363.28	1463.04	1605.3	1594.42	2381.81	2252.1	2699.8	2888.39	-0.762466	2.12787e-10	6.50689e-09	DCN1, defective in cullin neddylation 1, domain containing 5 (S, cerevisiae) [Source:MGI Symbol;Acc:MGI:1924113]
Gm11518	127.807	121.209	160.826	135.634	272.062	258.639	238.444	292.934	-0.962853	2.14131e-10	6.5373e-09	predicted gene 11518 [Source:MGI Symbol;Acc:MGI:3650306]
Adgra1	68.3414	102.27	165.759	157.45	18.2049	23.5126	31.8658	28.3484	2.27783	2.15121e-10	6.5568e-09	adhesion G protein-coupled receptor A1 [Source:MGI Symbol;Acc:MGI:1277167]
Gyg	475.727	536.92	501.225	497.959	773.709	831.12	750.495	720.26	-0.612789	2.17468e-10	6.61756e-09	glycogenin [Source:MGI Symbol;Acc:MGI:1351614]
Gstt3	606.197	698.848	703.491	644.027	346.905	413.004	285.693	282.434	0.997239	2.18675e-10	6.64344e-09	glutathione S-transferase, theta 3 [Source:MGI Symbol;Acc:MGI:2143526]
Nutf2	2279.23	2216.81	2145.01	2024.08	3185.86	2863.43	3218.45	3202.32	-0.525032	2.31058e-10	7.00826e-09	nuclear transport factor 2 [Source:MGI Symbol;Acc:MGI:1915301]
Ccdc112	440.225	486.731	466.692	376.552	728.197	713.557	799.942	724.46	-0.744605	2.32218e-10	7.03202e-09	coiled-coil domain containing 112 [Source:MGI Symbol;Acc:MGI:1918800]
Ubtd1	660.338	614.57	589.038	583.323	420.736	396.648	371.402	370.629	0.650051	2.35673e-10	7.12509e-09	ubiquitin domain containing 1 [Source:MGI Symbol;Acc:MGI:2385092]
Rps6ka5	389.635	365.522	376.905	405.955	250.823	231.037	216.468	243.586	0.706836	2.39109e-10	7.2173e-09	ribosomal protein S6 kinase, polypeptide 5 [Source:MGI Symbol;Acc:MGI:1920336]
Alkbh3	357.683	379.726	304.879	293.084	648.297	671.643	557.102	569.068	-0.873108	2.41517e-10	7.27824e-09	alkB homolog 3, alpha-ketoglutarate-dependent dioxygenase [Source:MGI Symbol;Acc:MGI:1916363]
Gm4735	3315.89	3175.12	4318.63	4031.09	6944.16	6123.51	8175.23	8148.6	-0.985865	2.42239e-10	7.28823e-09	predicted gene 4735 [Source:MGI Symbol;Acc:MGI:3645521]
Mettl2	892.876	863.617	948.184	939.956	1239.96	1349.42	1342.76	1444.72	-0.561034	2.46008e-10	7.38972e-09	methyltransferase like 2 [Source:MGI Symbol;Acc:MGI:1289171]
Mrpl54	1561.2	1770.79	1876.63	1668.4	2691.29	2496.43	2564.65	2470.51	-0.572206	2.60698e-10	7.81844e-09	mitochondrial ribosomal protein L54 [Source:MGI Symbol;Acc:MGI:1913297]
Naa80	279.579	292.607	325.599	307.312	185.083	180.945	161.527	159.591	0.808932	2.66614e-10	7.98303e-09	N(alpha)-acetyltransferase 80, NatH catalytic subunit [Source:MGI Symbol;Acc:MGI:1888902]
Afg3l1	2868.57	2865.47	2562.36	2631.12	4309.51	4154.58	3755.77	3863.78	-0.557616	2.83857e-10	8.48574e-09	AFG3-like AAA ATPase 1 [Source:MGI Symbol;Acc:MGI:1928277]
Mtmr4	2945.78	2966.79	2980.71	3062.68	2076.37	2172.36	2248.19	2329.82	0.437882	2.90246e-10	8.66288e-09	myotubularin related protein 4 [Source:MGI Symbol;Acc:MGI:2180699]
Higd1a	995.832	1142.02	1005.41	986.433	1726.43	1522.19	1514.18	1780.7	-0.66414	2.91604e-10	8.68952e-09	HIG1 domain family, member 1A [Source:MGI Symbol;Acc:MGI:1930666]
Ift80	2706.14	2720.58	2122.31	2379.77	1451.34	1621.35	1421.87	1376.47	0.758054	3.0017e-10	8.91744e-09	intraflagellar transport 80 [Source:MGI Symbol;Acc:MGI:1915509]
Usp48	2959.1	2772.66	2811	3107.26	2026.81	1995.51	2194.35	2058.94	0.493582	3.00437e-10	8.91744e-09	ubiquitin specific peptidase 48 [Source:MGI Symbol;Acc:MGI:2158502]
Nudt2	305.318	352.265	313.759	307.312	575.478	570.437	490.074	497.672	-0.739336	3.00684e-10	8.91744e-09	nudix (nucleoside diphosphate linked moiety X)-type motif 2 [Source:MGI Symbol;Acc:MGI:1913651]
Trim46	904.415	812.482	810.051	740.773	455.123	451.851	552.707	486.123	0.748733	3.0207e-10	8.94433e-09	tripartite motif-containing 46 [Source:MGI Symbol;Acc:MGI:2673000]
Snx6	2141.66	2021.73	2319.65	2245.08	2933.01	3214.07	3326.13	3335.66	-0.553405	3.06771e-10	9.06917e-09	sorting nexin 6 [Source:MGI Symbol;Acc:MGI:1919433]
Mapk6	2723.01	2761.3	2819.88	2729.76	4377.27	4413.22	6030.33	6087.56	-0.922081	3.09989e-10	9.14982e-09	mitogen-activated protein kinase 6 [Source:MGI Symbol;Acc:MGI:1354946]
Frat2	197.036	203.594	205.226	197.287	73.8311	93.0282	41.7552	45.1475	1.65933	3.12426e-10	9.19315e-09	frequently rearranged in advanced T cell lymphomas 2 [Source:MGI Symbol;Acc:MGI:2673967]
Pih1d1	961.218	939.373	993.57	905.811	645.263	630.752	696.653	605.816	0.559727	3.12441e-10	9.19315e-09	PIH1 domain containing 1 [Source:MGI Symbol;Acc:MGI:1916095]
Npm3	1489.31	1515.12	1954.58	1735.74	3065.51	2732.58	3677.75	3877.43	-0.99615	3.15356e-10	9.26433e-09	nucleoplasmin 3 [Source:MGI Symbol;Acc:MGI:894653]
Agpat1	2614.73	2579.49	2749.83	2705.1	3815.95	3617.88	4404.08	4251.21	-0.595287	3.17245e-10	9.30519e-09	1-acylglycerol-3-phosphate O-acyltransferase 1 (lysophosphatidic acid acyltransferase, alpha) [Source:MGI Symbol;Acc:MGI:1932075]
Ulk1	2362.66	2345.59	2733.06	2579.9	1617.2	1697	1402.1	1370.17	0.719121	3.18846e-10	9.33748e-09	unc-51 like kinase 1 [Source:MGI Symbol;Acc:MGI:1270126]
Inip	856.487	860.776	1014.29	859.335	1341.1	1410.76	1342.76	1526.61	-0.646861	3.32622e-10	9.72568e-09	INTS3 and NABP interacting protein [Source:MGI Symbol;Acc:MGI:1913459]
Trappc10	5454	5632.45	5376.33	5114.27	4073.86	4021.68	3766.76	3642.25	0.476744	3.38578e-10	9.88435e-09	trafficking protein particle complex 10 [Source:MGI Symbol;Acc:MGI:1336209]
Rnft2	118.044	105.111	94.7197	126.15	30.3415	53.159	34.0635	31.4982	1.57412	3.63077e-10	1.0583e-08	ring finger protein, transmembrane 2 [Source:MGI Symbol;Acc:MGI:2442859]
Fkbp3	1750.25	1744.28	1616.15	1530.87	2400.01	2757.11	2370.16	2499.91	-0.594279	3.64919e-10	1.06202e-08	FK506 binding protein 3 [Source:MGI Symbol;Acc:MGI:1353460]
Efhd2	2430.12	2545.4	1956.55	1911.21	3810.9	3634.23	4015.09	3917.33	-0.798037	3.69143e-10	1.07264e-08	EF hand domain containing 2 [Source:MGI Symbol;Acc:MGI:106504]
Foxn3	890.214	882.556	931.41	1042.39	627.058	633.819	599.956	591.117	0.611337	3.7108e-10	1.07659e-08	forkhead box N3 [Source:MGI Symbol;Acc:MGI:1918625]
Gm8730	18498.3	20139.7	17441.2	16308.4	30982.7	29057.5	26533.2	26990.8	-0.649698	3.81806e-10	1.10599e-08	predicted pseudogene 8730 [Source:MGI Symbol;Acc:MGI:3644565]
Wdr7	858.262	794.49	903.784	882.098	562.33	537.724	538.422	615.266	0.609355	3.84334e-10	1.11031e-08	WD repeat domain 7 [Source:MGI Symbol;Acc:MGI:1860197]
Ggt1	86.0925	116.475	34.5332	23.7123	1.01138	5.11144	1.09882	3.14982	4.64711	3.84483e-10	1.11031e-08	gamma-glutamyltransferase 1 [Source:MGI Symbol;Acc:MGI:95706]
Stxbp6	100.293	99.4296	120.373	142.274	229.584	284.196	413.157	405.277	-1.52668	3.98691e-10	1.14956e-08	syntaxin binding protein 6 (amisyn) [Source:MGI Symbol;Acc:MGI:2384963]
Drg1	2180.71	2372.11	2039.43	1919.75	3262.73	3297.9	3240.42	3057.43	-0.595098	4.03455e-10	1.1615e-08	developmentally regulated GTP binding protein 1 [Source:MGI Symbol;Acc:MGI:1343297]
Fam172a	469.515	474.421	516.025	475.195	704.935	842.366	719.728	760.158	-0.645973	4.10442e-10	1.1798e-08	family with sequence similarity 172, member A [Source:MGI Symbol;Acc:MGI:1915925]
Ccl20	257.39	290.713	563.385	551.074	1434.14	1463.92	1222.99	1272.53	-1.69832	4.23261e-10	1.21478e-08	chemokine (C-C motif) ligand 20 [Source:MGI Symbol;Acc:MGI:1329031]
Herc3	1302.04	1235.77	1185.97	1154.32	730.219	767.738	531.829	636.265	0.871194	4.29893e-10	1.23192e-08	hect domain and RLD 3 [Source:MGI Symbol;Acc:MGI:1921248]
Rps7-ps3	2962.65	3334.21	3004.39	2826.51	5026.58	5193.22	4238.15	4631.29	-0.65453	4.47713e-10	1.28102e-08	ribosomal protein S7, pseudogene 3 [Source:MGI Symbol;Acc:MGI:3648396]
Odc1	6771.13	6485.65	10606.6	10092	18534.6	18631.2	26786	28341.1	-1.44259	4.66891e-10	1.33345e-08	ornithine decarboxylase, structural 1 [Source:MGI Symbol;Acc:MGI:97402]
Fbxl15	432.237	481.997	503.198	516.929	236.664	240.238	306.571	285.584	0.856182	4.68161e-10	1.33345e-08	F-box and leucine-rich repeat protein 15 [Source:MGI Symbol;Acc:MGI:1915681]
Rpsa	12929.8	13380.4	17341.6	15685.2	24157.9	24076.9	26486	26592.9	-0.771844	4.68179e-10	1.33345e-08	ribosomal protein SA [Source:MGI Symbol;Acc:MGI:105381]
Coq10a	473.952	632.562	423.279	417.337	208.345	242.282	169.218	149.092	1.33982	4.7642e-10	1.35324e-08	coenzyme Q10A [Source:MGI Symbol;Acc:MGI:2684847]
Eif4a-ps4	2555.26	2649.56	3301.38	2998.19	4425.82	4852.8	4575.49	4668.04	-0.687203	4.76573e-10	1.35324e-08	eukaryotic translation initiation factor 4A, pseudogene 4 [Source:MGI Symbol;Acc:MGI:1195958]
Phospho2	668.326	764.187	624.558	584.272	337.802	413.004	341.733	379.029	0.843818	4.80238e-10	1.36157e-08	phosphatase, orphan 2 [Source:MGI Symbol;Acc:MGI:1920623]
Zfp358	992.282	1148.65	1082.37	1005.4	732.242	661.42	651.601	587.967	0.683016	5.01134e-10	1.41867e-08	zinc finger protein 358 [Source:MGI Symbol;Acc:MGI:2153740]
Appl2	765.957	740.514	778.477	743.618	502.658	451.851	367.006	368.529	0.840828	5.03619e-10	1.42354e-08	adaptor protein, phosphotyrosine interaction, PH domain and leucine zipper containing 2 [Source:MGI Symbol;Acc:MGI:2384914]
Rpl10a	10934.6	11773.4	12641.1	11793.6	16714.1	15554.1	17037.2	16396.9	-0.478939	5.05352e-10	1.42441e-08	ribosomal protein L10A [Source:MGI Symbol;Acc:MGI:1343877]
Phf13	1474.22	1377.81	1411.92	1524.23	1044.76	973.218	1064.76	961.746	0.517352	5.05452e-10	1.42441e-08	PHD finger protein 13 [Source:MGI Symbol;Acc:MGI:2446217]
Tfdp2	1669.48	1599.4	1445.46	1554.58	805.062	894.502	631.822	517.621	1.13753	5.13649e-10	1.44319e-08	transcription factor Dp 2 [Source:MGI Symbol;Acc:MGI:107167]
Coa4	75.4418	84.2784	85.8397	56.9096	147.662	191.168	175.811	177.44	-1.19454	5.1366e-10	1.44319e-08	cytochrome c oxidase assembly factor 4 [Source:MGI Symbol;Acc:MGI:1915435]
Sec61a1	4164.39	4156.16	3735.51	3442.08	6037.96	5617.47	5721.56	5828.23	-0.582299	5.29952e-10	1.48673e-08	Sec61 alpha 1 subunit (S, cerevisiae) [Source:MGI Symbol;Acc:MGI:1858417]
2900093K20Rik	102.068	121.209	124.32	129.944	40.4554	35.7801	58.2375	50.3972	1.37171	5.3813e-10	1.50741e-08	RIKEN cDNA 2900093K20 gene [Source:MGI Symbol;Acc:MGI:1915287]
Hspb11	67.4539	60.6047	56.2398	45.5277	171.935	215.703	141.748	124.943	-1.50903	5.39186e-10	1.50811e-08	heat shock protein family B (small), member 11 [Source:MGI Symbol;Acc:MGI:1920188]
Thoc7	425.137	439.384	384.799	378.449	634.138	606.217	618.636	676.162	-0.63876	5.41376e-10	1.51197e-08	THO complex 7 [Source:MGI Symbol;Acc:MGI:1913481]
Rps3a1	20965.7	22010.9	25894	24113.5	33241.2	35412.1	36599.5	37793.7	-0.62144	5.50376e-10	1.53481e-08	ribosomal protein S3A1 [Source:MGI Symbol;Acc:MGI:1202063]
Cdc123	3263.53	3243.3	3088.26	2865.4	4174.99	4294.63	4451.32	4329.96	-0.469199	5.56995e-10	1.55095e-08	cell division cycle 123 [Source:MGI Symbol;Acc:MGI:2138811]
Rps6-ps4	1203.52	1299.21	1398.1	1206.48	2020.75	2045.6	1780.09	1890.94	-0.599651	5.6419e-10	1.56865e-08	ribosomal protein S6, pseudogene 4 [Source:MGI Symbol;Acc:MGI:3650907]
Smyd4	643.475	676.121	558.451	608.932	399.497	388.47	408.761	365.38	0.671351	5.75161e-10	1.59678e-08	SET and MYND domain containing 4 [Source:MGI Symbol;Acc:MGI:2442796]
Tsen54	1315.35	1393.91	1346.8	1519.49	972.952	884.279	961.469	974.346	0.555754	5.85808e-10	1.62392e-08	tRNA splicing endonuclease subunit 54 [Source:MGI Symbol;Acc:MGI:1923515]
Npas1	86.0925	82.3845	81.8931	108.128	29.3301	39.8692	23.0752	24.1487	1.61941	5.98261e-10	1.65599e-08	neuronal PAS domain protein 1 [Source:MGI Symbol;Acc:MGI:109205]
Uck2	3887.47	3886.28	3877.59	3683	5983.35	5931.32	7729.11	8275.64	-0.86446	6.04909e-10	1.67191e-08	uridine-cytidine kinase 2 [Source:MGI Symbol;Acc:MGI:1931744]
Sap130	1415.64	1242.4	1421.78	1390.49	2029.85	1853.41	2026.23	1968.64	-0.52616	6.17339e-10	1.70375e-08	Sin3A associated protein [Source:MGI Symbol;Acc:MGI:1919782]
Nup54	2531.3	2447.86	2580.12	2641.55	3275.87	3384.8	3483.26	3290.52	-0.397215	6.29446e-10	1.7346e-08	nucleoporin 54 [Source:MGI Symbol;Acc:MGI:1920460]
Add1	5649.26	5854.04	5348.7	5100.99	7507.51	7306.29	7667.57	7623.62	-0.455533	6.45185e-10	1.77535e-08	adducin 1 (alpha) [Source:MGI Symbol;Acc:MGI:87918]
Trdmt1	126.92	89.0132	65.1198	43.6307	310.495	354.734	269.211	266.685	-1.88544	6.46754e-10	1.77705e-08	tRNA aspartic acid methyltransferase 1 [Source:MGI Symbol;Acc:MGI:1274787]
Riox2	544.956	555.859	707.438	696.194	1031.61	1073.4	1148.27	1242.08	-0.844259	6.49336e-10	1.78153e-08	ribosomal oxygenase 2 [Source:MGI Symbol;Acc:MGI:1914264]
Rrp15	708.266	744.301	840.637	812.858	1177.25	1250.26	1529.56	1515.07	-0.817036	6.65712e-10	1.82378e-08	ribosomal RNA processing 15 homolog [Source:MGI Symbol;Acc:MGI:1914473]
Eef2kmt	335.494	312.493	258.506	292.136	670.548	658.354	503.26	518.671	-0.971586	6.71666e-10	1.83739e-08	eukaryotic elongation factor 2 lysine methyltransferase [Source:MGI Symbol;Acc:MGI:1917761]
Kctd3	1435.17	1346.56	1593.46	1535.61	2111.77	2067.07	2220.72	2192.28	-0.539695	6.7844e-10	1.85321e-08	potassium channel tetramerisation domain containing 3 [Source:MGI Symbol;Acc:MGI:2444629]
Actr5	882.226	816.27	857.41	939.008	1416.95	1299.33	1228.48	1265.18	-0.576156	6.85216e-10	1.86662e-08	ARP5 actin-related protein 5 [Source:MGI Symbol;Acc:MGI:1924748]
Gbp9	340.82	330.485	365.065	423.028	183.061	196.279	210.974	216.288	0.855795	6.85345e-10	1.86662e-08	guanylate-binding protein 9 [Source:MGI Symbol;Acc:MGI:3605620]
Dus4l	236.976	239.578	146.026	150.81	520.863	592.927	440.627	437.826	-1.36442	6.97596e-10	1.89722e-08	dihydrouridine synthase 4-like (S, cerevisiae) [Source:MGI Symbol;Acc:MGI:1919166]
Elob	4784.79	5071.86	4974.76	4556.56	6925.96	6234.94	6806.1	6812.02	-0.465951	7.00703e-10	1.9029e-08	elongin B [Source:MGI Symbol;Acc:MGI:1914923]
Fbxo44	317.743	304.917	353.225	350.942	181.038	162.544	210.974	188.989	0.836265	7.11229e-10	1.92868e-08	F-box protein 44 [Source:MGI Symbol;Acc:MGI:1354744]
Clcnka	239.639	280.297	56.2398	28.4548	10.1138	7.15602	4.39528	1.04994	4.72995	7.13471e-10	1.93196e-08	chloride channel, voltage-sensitive Ka [Source:MGI Symbol;Acc:MGI:1329026]
Zfp46	775.72	744.301	694.611	755	504.681	528.523	486.778	458.824	0.585683	7.80081e-10	2.10927e-08	zinc finger protein 46 [Source:MGI Symbol;Acc:MGI:99192]
Plekhm1	1428.07	1435.57	1581.62	1531.82	1096.34	1002.86	1075.75	1059.39	0.497151	7.88236e-10	2.12824e-08	pleckstrin homology domain containing, family M (with RUN domain) member 1 [Source:MGI Symbol;Acc:MGI:2443207]
Kbtbd4	359.458	428.021	410.452	430.616	218.459	242.282	247.235	257.236	0.754638	8.39964e-10	2.26463e-08	kelch repeat and BTB (POZ) domain containing 4 [Source:MGI Symbol;Acc:MGI:1914386]
Ammecr1	552.057	536.92	593.971	542.538	855.631	785.117	979.05	950.197	-0.681631	8.44922e-10	2.27374e-08	Alport syndrome, mental retardation, midface hypoplasia and elliptocytosis chromosomal region gene 1 [Source:MGI Symbol;Acc:MGI:1860206]
Trp53bp2	2235.74	2146.73	2142.05	2263.1	1695.08	1565.12	1568.02	1468.87	0.48073	8.45777e-10	2.27374e-08	transformation related protein 53 binding protein 2 [Source:MGI Symbol;Acc:MGI:2138319]
Rpl37	7734.12	8425	9044.74	8403.65	12974	11171.6	13069.4	12869.1	-0.575596	8.48013e-10	2.27648e-08	ribosomal protein L37 [Source:MGI Symbol;Acc:MGI:1914531]
Phldb2	6961.95	6107.82	5045.8	5024.17	10070.4	9935.62	10001.5	10390.2	-0.803834	8.90761e-10	2.38445e-08	pleckstrin homology like domain, family B, member 2 [Source:MGI Symbol;Acc:MGI:2444981]
6330537M06Rik	102.956	89.9601	77.9464	77.7764	32.3643	35.7801	32.9646	30.4483	1.4073	8.90786e-10	2.38445e-08	RIKEN cDNA 6330537M06 gene [Source:MGI Symbol;Acc:MGI:1923413]
Sdf2	1069.5	1209.25	1007.38	977.896	696.844	686.978	687.862	624.715	0.661223	9.26741e-10	2.47714e-08	stromal cell derived factor 2 [Source:MGI Symbol;Acc:MGI:108019]
Tpm3	8823.15	8703.4	10487.2	10019.9	15118.2	15086.9	19612.9	19981.4	-0.875938	9.33044e-10	2.49043e-08	tropomyosin 3, gamma [Source:MGI Symbol;Acc:MGI:1890149]
Nap1l4	2770.05	2907.13	2990.58	2872.04	3696.61	3697.62	3814.01	3939.38	-0.392547	9.41363e-10	2.50905e-08	nucleosome assembly protein 1-like 4 [Source:MGI Symbol;Acc:MGI:1316687]
Susd6	2490.47	2643.88	2864.28	3000.08	1565.62	1681.66	1878.98	1836.35	0.659704	9.88644e-10	2.63131e-08	sushi domain containing 6 [Source:MGI Symbol;Acc:MGI:2444661]
Slc6a19	178.398	148.671	311.786	297.827	63.7172	63.3819	70.3246	80.8455	1.75088	9.96082e-10	2.64734e-08	solute carrier family 6 (neurotransmitter transporter), member 19 [Source:MGI Symbol;Acc:MGI:1921588]
Slc35b2	2247.28	2556.76	2533.75	2449.01	1637.43	1723.58	1787.78	1778.6	0.4985	1.01027e-09	2.68124e-08	solute carrier family 35, member B2 [Source:MGI Symbol;Acc:MGI:1921086]
Dalrd3	635.487	640.137	643.305	681.018	372.189	378.247	456.011	431.526	0.667335	1.03041e-09	2.7308e-08	DALR anticodon binding domain containing 3 [Source:MGI Symbol;Acc:MGI:1915039]
Guk1	616.848	723.469	677.838	612.726	1020.49	949.706	999.927	1095.09	-0.628007	1.04701e-09	2.77087e-08	guanylate kinase 1 [Source:MGI Symbol;Acc:MGI:95871]
Jak2	2160.3	2181.77	1590.5	1697.8	1035.66	1098.96	1037.29	1088.79	0.840799	1.05326e-09	2.77968e-08	Janus kinase 2 [Source:MGI Symbol;Acc:MGI:96629]
Mkks	473.952	497.148	459.785	435.358	256.892	311.798	298.879	262.485	0.724149	1.05332e-09	2.77968e-08	McKusick-Kaufman syndrome [Source:MGI Symbol;Acc:MGI:1891836]
Slc9a5	767.732	773.657	758.744	907.708	228.573	185.034	383.489	359.08	1.47298	1.09745e-09	2.89015e-08	solute carrier family 9 (sodium/hydrogen exchanger), member 5 [Source:MGI Symbol;Acc:MGI:2685542]
Blnk	3003.47	3108.83	2937.3	2892.9	1849.82	1860.56	1332.87	1355.47	0.900054	1.09827e-09	2.89015e-08	B cell linker [Source:MGI Symbol;Acc:MGI:96878]
Rcn2	2489.58	2543.5	2274.26	2188.17	3236.43	3677.17	3545.9	3781.89	-0.584663	1.10319e-09	2.89902e-08	reticulocalbin 2 [Source:MGI Symbol;Acc:MGI:1349765]
Eif5a	14480.4	14352.9	18214.8	16592	25031.8	24367.3	29180.3	29047.7	-0.758041	1.11884e-09	2.93602e-08	eukaryotic translation initiation factor 5A [Source:MGI Symbol;Acc:MGI:106248]
Gm4332	658.563	747.142	776.504	699.988	1122.64	1051.93	1018.61	1094.04	-0.573494	1.12305e-09	2.94292e-08	predicted gene 4332 [Source:MGI Symbol;Acc:MGI:3782515]
Ints8	857.374	809.641	864.317	874.51	1273.33	1364.75	1171.34	1185.38	-0.552667	1.13507e-09	2.97027e-08	integrator complex subunit 8 [Source:MGI Symbol;Acc:MGI:1919906]
Rbbp9	1583.39	1689.36	1510.58	1487.24	975.986	1078.51	810.93	844.153	0.757047	1.14447e-09	2.99066e-08	retinoblastoma binding protein 9, serine hydrolase [Source:MGI Symbol;Acc:MGI:1347074]
Rpl38	4392.49	4716.75	6262.35	5514.54	10348.5	8267.25	10659.7	10713.6	-0.9371	1.1561e-09	3.01684e-08	ribosomal protein L38 [Source:MGI Symbol;Acc:MGI:1914921]
Gm20544	199.699	170.451	146.026	151.759	72.8197	60.315	78.0163	83.9953	1.18042	1.16848e-09	3.0447e-08	predicted gene 20544 [Source:MGI Symbol;Acc:MGI:5142009]
Acad11	650.575	710.211	600.878	546.332	369.155	393.581	342.832	313.932	0.820944	1.17003e-09	3.0447e-08	acyl-Coenzyme A dehydrogenase family, member 11 [Source:MGI Symbol;Acc:MGI:2143169]
Mettl17	448.213	455.482	436.105	447.689	271.051	301.575	270.31	309.733	0.632831	1.20424e-09	3.12934e-08	methyltransferase like 17 [Source:MGI Symbol;Acc:MGI:1098577]
Rpl23	9506.56	10475.1	10798	10169.7	13463.5	13777.4	14142.9	14779	-0.4558	1.2167e-09	3.15734e-08	ribosomal protein L23 [Source:MGI Symbol;Acc:MGI:1929455]
Coq7	503.241	532.185	455.838	431.564	782.811	762.627	723.024	738.109	-0.644727	1.2542e-09	3.25013e-08	demethyl-Q 7 [Source:MGI Symbol;Acc:MGI:107207]
Zfc3h1	1923.32	1759.43	1902.29	2296.3	1164.1	1299.33	1238.37	1161.24	0.696594	1.26346e-09	3.26959e-08	zinc finger, C3H1-type containing [Source:MGI Symbol;Acc:MGI:2446143]
Ppid	2604.96	2565.28	3553.96	3388.97	5244.03	5404.84	6661.05	6647.18	-0.983918	1.27363e-09	3.29135e-08	peptidylprolyl isomerase D (cyclophilin D) [Source:MGI Symbol;Acc:MGI:1914988]
Smad1	336.382	321.016	381.839	441.998	1161.07	1070.34	728.518	694.011	-1.30303	1.31045e-09	3.38182e-08	SMAD family member 1 [Source:MGI Symbol;Acc:MGI:109452]
Ccdc40	177.51	196.965	100.64	118.562	29.3301	42.9361	12.087	12.5993	2.61064	1.32204e-09	3.40703e-08	coiled-coil domain containing 40 [Source:MGI Symbol;Acc:MGI:2443893]
Rps27a-ps2	47.0402	75.7559	72.0264	73.9824	211.379	154.366	154.934	158.541	-1.3401	1.35593e-09	3.48956e-08	ribosomal protein S27A, pseudogene 2 [Source:MGI Symbol;Acc:MGI:3643614]
Gm50107	163.309	143.936	146.026	183.059	75.8538	72.5825	61.534	85.0453	1.1082	1.40254e-09	3.60456e-08	predicted gene, 50107 [Source:MGI Symbol;Acc:MGI:6302841]
Gpt	468.627	488.625	408.479	447.689	283.188	295.441	243.938	246.736	0.761583	1.44391e-09	3.70578e-08	glutamic pyruvic transaminase, soluble [Source:MGI Symbol;Acc:MGI:95802]
Phb2	5206.37	4982.84	4373.88	4189.49	7630.89	7070.15	7095.09	6985.26	-0.617987	1.46183e-09	3.74661e-08	prohibitin 2 [Source:MGI Symbol;Acc:MGI:102520]
Eif3i	2927.14	3079.48	3372.42	3234.36	4383.34	4437.75	5074.36	5078.57	-0.589089	1.46916e-09	3.76026e-08	eukaryotic translation initiation factor 3, subunit I [Source:MGI Symbol;Acc:MGI:1860763]
Blvra	351.47	330.485	295.012	311.106	912.269	977.308	594.462	587.967	-1.25403	1.49191e-09	3.81325e-08	biliverdin reductase A [Source:MGI Symbol;Acc:MGI:88170]
Cwf19l2	530.756	606.994	515.038	610.829	860.688	992.642	859.278	888.25	-0.669843	1.49971e-09	3.82794e-08	CWF19-like 2, cell cycle control (S, pombe) [Source:MGI Symbol;Acc:MGI:1918023]
Ncor1	6405.46	5986.61	5721.66	6171.84	4612.92	4553.27	4242.55	4177.72	0.465626	1.54354e-09	3.93444e-08	nuclear receptor co-repressor 1 [Source:MGI Symbol;Acc:MGI:1349717]
Fer	595.547	582.373	460.772	447.689	1115.56	1191.99	921.911	891.4	-0.981763	1.55285e-09	3.9528e-08	fer (fms/fps related) protein kinase [Source:MGI Symbol;Acc:MGI:105917]
Gm10130	184.611	158.14	164.773	194.441	323.643	316.909	296.682	281.384	-0.795514	1.55538e-09	3.95384e-08	predicted gene 10130 [Source:MGI Symbol;Acc:MGI:3642547]
Anp32b	6240.37	6116.34	7604.21	7264.51	10200.8	10248.4	11181.6	11490.6	-0.663479	1.56909e-09	3.98328e-08	acidic (leucine-rich) nuclear phosphoprotein 32 family, member B [Source:MGI Symbol;Acc:MGI:1914878]
Phactr4	1767.11	1633.49	1785.86	1696.85	1256.14	1213.46	1225.19	1320.83	0.45667	1.63192e-09	4.13714e-08	phosphatase and actin regulator 4 [Source:MGI Symbol;Acc:MGI:2140327]
Cttn	5043.07	5049.13	5326.01	5192.05	6683.23	6390.32	6581.94	6415.14	-0.339122	1.65854e-09	4.19893e-08	cortactin [Source:MGI Symbol;Acc:MGI:99695]
Tmed4	2013.85	1935.56	2011.81	2022.19	1551.46	1415.87	1415.28	1521.37	0.435189	1.66474e-09	4.20892e-08	transmembrane p24 trafficking protein 4 [Source:MGI Symbol;Acc:MGI:1915070]
Nipal3	1508.84	1595.61	1295.49	1344.01	737.299	824.987	595.561	480.873	1.122	1.6898e-09	4.26399e-08	NIPA-like domain containing 3 [Source:MGI Symbol;Acc:MGI:1921802]
Pycr2	1739.6	1706.4	1559.91	1601.06	2714.56	2538.34	3690.94	3558.25	-0.919957	1.69108e-09	4.26399e-08	pyrroline-5-carboxylate reductase family, member 2 [Source:MGI Symbol;Acc:MGI:1277956]
Blmh	1804.39	1805.83	2018.71	1840.08	2538.57	2850.14	3184.38	3143.52	-0.649544	1.71789e-09	4.32144e-08	bleomycin hydrolase [Source:MGI Symbol;Acc:MGI:1345186]
Dnm3	258.277	228.215	32.5599	40.7852	2.02277	10.2229	1.09882	6.29965	4.82872	1.71849e-09	4.32144e-08	dynamin 3 [Source:MGI Symbol;Acc:MGI:1341299]
Slc9a4	12.4257	15.1512	31.5732	19.9184	105.184	94.0505	75.8187	61.9465	-2.09859	1.74127e-09	4.37285e-08	solute carrier family 9 (sodium/hydrogen exchanger), member 4 [Source:MGI Symbol;Acc:MGI:105074]
Hdac5	1016.25	1150.54	1293.52	1305.13	705.946	617.462	482.382	450.425	1.07818	1.8282e-09	4.58499e-08	histone deacetylase 5 [Source:MGI Symbol;Acc:MGI:1333784]
Naa20	1224.82	1351.3	1440.53	1467.32	1969.17	2014.93	1936.12	2041.09	-0.538102	1.85829e-09	4.65419e-08	N(alpha)-acetyltransferase 20, NatB catalytic subunit [Source:MGI Symbol;Acc:MGI:1915127]
Mapk1	8066.95	8397.54	7798.59	7840.24	9960.11	10659.4	10891.5	10790.2	-0.397935	1.86155e-09	4.65612e-08	mitogen-activated protein kinase 1 [Source:MGI Symbol;Acc:MGI:1346858]
Mto1	935.479	955.471	887.01	875.459	603.796	681.866	610.945	595.317	0.551959	1.86938e-09	4.66945e-08	mitochondrial tRNA translation optimization 1 [Source:MGI Symbol;Acc:MGI:1915541]
Sys1	1250.56	1366.45	1319.17	1319.35	1885.22	1802.29	1725.15	1748.15	-0.446598	1.87788e-09	4.68441e-08	SYS1 Golgi-localized integral membrane protein homolog (S, cerevisiae) [Source:MGI Symbol;Acc:MGI:1913710]
Obi1	541.406	527.45	590.025	659.203	887.995	912.903	1018.61	1092.99	-0.755168	1.90616e-09	4.74862e-08	ORC ubiquitin ligase 1 [Source:MGI Symbol;Acc:MGI:1919736]
Pigk	1686.35	1704.51	1675.35	1582.09	2373.72	2453.49	2148.2	2267.87	-0.47556	1.91543e-09	4.76537e-08	phosphatidylinositol glycan anchor biosynthesis, class K [Source:MGI Symbol;Acc:MGI:1913863]
Capns1	3587.48	3711.09	3259.94	2946.97	5169.19	5107.35	6217.13	6084.41	-0.741293	1.99499e-09	4.95671e-08	calpain, small subunit 1 [Source:MGI Symbol;Acc:MGI:88266]
Carm1	1488.42	1410.95	1633.91	1545.09	2568.92	2178.5	3138.23	2839.04	-0.819117	2.00495e-09	4.97482e-08	coactivator-associated arginine methyltransferase 1 [Source:MGI Symbol;Acc:MGI:1913208]
Mrpl1	1188.43	1125.92	1268.85	1141.99	1735.54	1890.21	2205.33	2435.86	-0.806907	2.04284e-09	5.06212e-08	mitochondrial ribosomal protein L1 [Source:MGI Symbol;Acc:MGI:2137202]
Gtf2e1	1103.23	1141.07	1065.6	1048.08	1415.94	1544.68	1574.61	1611.66	-0.495965	2.10488e-09	5.20895e-08	general transcription factor II E, polypeptide 1 (alpha subunit) [Source:MGI Symbol;Acc:MGI:1921447]
Rps17	7272.59	8138.07	9278.58	8238.61	12875.9	11795.2	12450.7	13402.5	-0.61772	2.12831e-09	5.25997e-08	ribosomal protein S17 [Source:MGI Symbol;Acc:MGI:1309526]
Deptor	159.759	187.496	155.893	205.823	53.6034	50.0921	81.3128	85.0453	1.39476	2.13675e-09	5.27385e-08	DEP domain containing MTOR-interacting protein [Source:MGI Symbol;Acc:MGI:2146322]
Dok3	343.482	249.047	308.826	326.282	136.537	92.0059	126.364	163.791	1.24342	2.16937e-09	5.34253e-08	docking protein 3 [Source:MGI Symbol;Acc:MGI:1351490]
Pex2	719.804	792.596	663.038	669.636	1153.99	1298.31	1091.13	1054.14	-0.692423	2.1703e-09	5.34253e-08	peroxisomal biogenesis factor 2 [Source:MGI Symbol;Acc:MGI:107486]
4930412O13Rik	160.647	142.989	101.626	73.034	39.444	25.5572	27.4705	33.5981	1.92353	2.21894e-09	5.45509e-08	RIKEN cDNA 4930412O13 gene [Source:MGI Symbol;Acc:MGI:1921185]
Tmem59	4648.11	5230.94	4219.96	4341.25	3063.48	3169.09	2739.36	2763.45	0.651945	2.22807e-09	5.47033e-08	transmembrane protein 59 [Source:MGI Symbol;Acc:MGI:1929278]
Polr3d	501.466	487.678	555.491	520.723	867.768	725.825	943.887	970.146	-0.764071	2.23133e-09	5.47116e-08	polymerase (RNA) III (DNA directed) polypeptide D [Source:MGI Symbol;Acc:MGI:1914315]
Nupl2	227.213	212.116	287.119	238.072	384.326	445.718	449.418	433.626	-0.829318	2.33868e-09	5.72686e-08	nucleoporin like 2 [Source:MGI Symbol;Acc:MGI:2387631]
Krtcap2	1410.32	1640.11	1572.74	1410.41	2410.13	2151.92	2781.12	2801.24	-0.749581	2.36123e-09	5.77451e-08	keratinocyte associated protein 2 [Source:MGI Symbol;Acc:MGI:1913309]
Aff4	7329.4	7049.08	7136.54	7189.58	5369.44	5648.14	4984.25	4883.28	0.458753	2.3795e-09	5.81157e-08	AF4/FMR2 family, member 4 [Source:MGI Symbol;Acc:MGI:2136171]
Csrnp2	959.443	918.54	1172.16	1141.99	542.102	543.857	587.869	683.512	0.830499	2.38445e-09	5.81606e-08	cysteine-serine-rich nuclear protein 2 [Source:MGI Symbol;Acc:MGI:2386852]
S100a11	6844.79	6972.38	9372.32	8612.32	13978.3	13876.5	19393.1	19230.7	-1.06379	2.4247e-09	5.90439e-08	S100 calcium binding protein A11 [Source:MGI Symbol;Acc:MGI:1338798]
Arpc4	1697.89	1716.82	1553.01	1423.69	2833.9	2628.3	2378.95	2340.32	-0.671749	2.42698e-09	5.90439e-08	actin related protein 2/3 complex, subunit 4 [Source:MGI Symbol;Acc:MGI:1915339]
C130074G19Rik	231.651	203.594	210.159	210.565	382.303	322.021	434.034	450.425	-0.891369	2.50453e-09	6.08513e-08	RIKEN cDNA C130074G19 gene [Source:MGI Symbol;Acc:MGI:2444831]
Slc4a2	5311.99	5402.34	4891.88	5317.25	3942.38	3598.45	3407.44	3218.07	0.562603	2.51661e-09	6.10653e-08	solute carrier family 4 (anion exchanger), member 2 [Source:MGI Symbol;Acc:MGI:109351]
Dus2	212.125	228.215	187.466	169.78	345.893	342.467	375.797	429.426	-0.904315	2.55657e-09	6.19546e-08	dihydrouridine synthase 2 [Source:MGI Symbol;Acc:MGI:1913619]
Irf7	171.297	211.169	116.426	146.068	38.4326	27.6018	61.534	55.6469	1.81879	2.79908e-09	6.77436e-08	interferon regulatory factor 7 [Source:MGI Symbol;Acc:MGI:1859212]
Atg3	718.029	798.278	693.624	667.739	1056.9	1017.18	1075.75	1061.49	-0.549205	2.80876e-09	6.78816e-08	autophagy related 3 [Source:MGI Symbol;Acc:MGI:1915091]
Jpt1	4826.5	5006.52	4870.17	4784.2	7334.56	7190.78	6292.95	6505.44	-0.487686	2.81205e-09	6.78816e-08	Jupiter microtubule associated homolog 1 [Source:MGI Symbol;Acc:MGI:1096361]
Slc25a29	68.3414	77.6498	68.0798	72.0855	147.662	158.455	141.748	125.993	-1.0045	2.82711e-09	6.8157e-08	solute carrier family 25 (mitochondrial carrier, palmitoylcarnitine transporter), member 29 [Source:MGI Symbol;Acc:MGI:2444911]
Agtpbp1	1606.47	1590.87	1386.26	1307.97	964.861	981.397	963.666	921.849	0.620806	2.88078e-09	6.93613e-08	ATP/GTP binding protein 1 [Source:MGI Symbol;Acc:MGI:2159437]
Rpl5	28241	30727.5	27175.7	25311.5	44623.3	46707.3	39027.9	40697.8	-0.618006	2.89359e-09	6.95802e-08	ribosomal protein L5 [Source:MGI Symbol;Acc:MGI:102854]
Spsb4	549.394	579.532	463.732	421.131	225.539	204.458	258.223	295.034	1.035	2.92283e-09	7.01687e-08	splA/ryanodine receptor domain and SOCS box containing 4 [Source:MGI Symbol;Acc:MGI:2183445]
Hnrnpk	18006.6	17590.5	18317.4	18238.6	22260.6	23571.9	24945.4	25066.3	-0.409616	2.92557e-09	7.01687e-08	heterogeneous nuclear ribonucleoprotein K [Source:MGI Symbol;Acc:MGI:99894]
Gclc	6487.11	6427.89	4110.44	4254.94	2351.47	2647.73	1784.49	1729.25	1.32176	3.0764e-09	7.36916e-08	glutamate-cysteine ligase, catalytic subunit [Source:MGI Symbol;Acc:MGI:104990]
Hap1	3177.43	3390.08	2609.72	2695.62	1682.94	1703.13	1175.74	1215.83	1.03898	3.17425e-09	7.59382e-08	huntingtin-associated protein 1 [Source:MGI Symbol;Acc:MGI:1261831]
Ttc6	178.398	144.883	104.586	121.407	45.5123	51.1144	20.8776	36.748	1.82963	3.19355e-09	7.63021e-08	tetratricopeptide repeat domain 6 [Source:MGI Symbol;Acc:MGI:2684915]
Rtn3	18366.1	19243.9	17018	16988.5	12866.8	13588.3	13305.6	13211.4	0.435074	3.21944e-09	7.68225e-08	reticulon 3 [Source:MGI Symbol;Acc:MGI:1339970]
Lrpap1	994.945	1134.44	1308.32	1232.09	1801.28	1778.78	1981.17	1915.09	-0.679212	3.36097e-09	8.00974e-08	low density lipoprotein receptor-related protein associated protein 1 [Source:MGI Symbol;Acc:MGI:96829]
Mus81	1420.97	1374.02	1360.61	1404.72	942.61	912.903	998.828	1068.84	0.503447	3.42959e-09	8.16285e-08	MUS81 structure-specific endonuclease subunit [Source:MGI Symbol;Acc:MGI:1918961]
Otulin	831.635	844.678	888.984	893.48	1197.48	1221.63	1415.28	1434.22	-0.607051	3.44279e-09	8.18385e-08	OTU deubiquitinase with linear linkage specificity [Source:MGI Symbol;Acc:MGI:3577015]
Slit1	51.478	34.0901	70.0531	66.3945	11.1252	10.2229	15.3835	8.39953	2.30113	3.46041e-09	8.21529e-08	slit guidance ligand 1 [Source:MGI Symbol;Acc:MGI:1315203]
Vps9d1	878.676	844.678	768.611	787.249	582.557	453.896	448.319	449.375	0.761404	3.4817e-09	8.25535e-08	VPS9 domain containing 1 [Source:MGI Symbol;Acc:MGI:1914143]
Ppp1r2	5001.35	5067.12	4223.91	4211.31	6611.42	7160.11	7026.96	7166.9	-0.595754	3.65532e-09	8.65603e-08	protein phosphatase 1, regulatory inhibitor subunit 2 [Source:MGI Symbol;Acc:MGI:1914099]
Hspe1-rs1	74.5543	85.2254	93.733	69.24	187.106	176.856	139.55	193.189	-1.11226	3.67885e-09	8.69068e-08	heat shock protein 1 (chaperonin 10), related sequence 1 [Source:MGI Symbol;Acc:MGI:1935159]
Gm16001	208.575	210.223	201.279	211.514	104.173	100.184	103.289	135.442	0.908624	3.67926e-09	8.69068e-08	predicted gene 16001 [Source:MGI Symbol;Acc:MGI:3802119]
Dpy30	2036.93	2106.01	2006.87	1834.39	2698.37	2757.11	3090.98	3017.53	-0.53428	4.08174e-09	9.6292e-08	dpy-30, histone methyltransferase complex regulatory subunit [Source:MGI Symbol;Acc:MGI:1913560]
Agbl3	421.587	471.58	233.839	276.011	133.503	124.719	116.475	82.9454	1.61628	4.15302e-09	9.77641e-08	ATP/GTP binding protein-like 3 [Source:MGI Symbol;Acc:MGI:1923473]
Rpsa-ps10	5761.09	5933.58	7656.51	7139.31	10444.6	10623.6	12083.7	12313.7	-0.779332	4.15461e-09	9.77641e-08	ribosomal protein SA, pseudogene 10 [Source:MGI Symbol;Acc:MGI:3704228]
Mettl26	1498.19	1741.44	1801.65	1804.03	1173.21	1028.42	1123	1166.48	0.607862	4.26945e-09	1.0034e-07	methyltransferase like 26 [Source:MGI Symbol;Acc:MGI:1915597]
Grk2	5011.11	5121.1	5375.34	5230.94	6478.93	6495.62	6796.21	6523.29	-0.342456	4.29303e-09	1.00768e-07	G protein-coupled receptor kinase 2 [Source:MGI Symbol;Acc:MGI:87940]
Pkd1	1322.45	1216.83	1259.97	1385.75	918.337	951.75	936.196	881.951	0.491507	4.31144e-09	1.01073e-07	polycystin 1, transient receptor poteintial channel interacting [Source:MGI Symbol;Acc:MGI:97603]
Pik3r2	4112.02	4173.2	4046.31	4090.85	3038.2	3053.57	2571.24	2620.65	0.541286	4.37224e-09	1.02266e-07	phosphoinositide-3-kinase regulatory subunit 2 [Source:MGI Symbol;Acc:MGI:1098772]
Mmadhc	1458.25	1415.69	1397.12	1388.59	1945.9	2048.67	1794.37	1928.74	-0.447535	4.37329e-09	1.02266e-07	methylmalonic aciduria (cobalamin deficiency) cblD type, with homocystinuria [Source:MGI Symbol;Acc:MGI:1923786]
Madd	1040.21	1095.62	962.983	996.866	680.662	710.49	592.265	555.419	0.689637	4.44996e-09	1.03929e-07	MAP-kinase activating death domain [Source:MGI Symbol;Acc:MGI:2444672]
Pde4c	709.153	734.832	244.693	290.239	90.0132	110.407	26.3717	53.547	2.81833	4.48652e-09	1.04652e-07	phosphodiesterase 4C, cAMP specific [Source:MGI Symbol;Acc:MGI:99556]
Irs2	5722.04	5011.25	7911.07	8097.28	3262.73	2888.99	3444.8	3229.62	1.05999	4.49477e-09	1.04714e-07	insulin receptor substrate 2 [Source:MGI Symbol;Acc:MGI:109334]
Ankrd10	3188.08	3293.49	3136.6	3219.18	1930.73	1816.61	2304.23	2255.27	0.628161	4.51837e-09	1.05132e-07	ankyrin repeat domain 10 [Source:MGI Symbol;Acc:MGI:1921840]
Necap1	799.684	747.142	636.398	583.323	1137.81	1247.19	1181.23	1125.54	-0.761647	4.53872e-09	1.05474e-07	NECAP endocytosis associated 1 [Source:MGI Symbol;Acc:MGI:1914852]
Gm5786	155.321	135.414	207.199	200.132	410.622	305.664	401.07	452.525	-1.16982	4.59558e-09	1.06663e-07	predicted pseudogene 5786 [Source:MGI Symbol;Acc:MGI:3645003]
Mrps16	523.655	655.288	543.652	534.001	917.326	832.143	939.492	1013.19	-0.714231	4.64061e-09	1.07575e-07	mitochondrial ribosomal protein S16 [Source:MGI Symbol;Acc:MGI:1913492]
Hgh1	587.559	503.777	685.731	629.799	1105.44	906.77	1171.34	1074.09	-0.822982	4.97531e-09	1.15142e-07	HGH1 homolog [Source:MGI Symbol;Acc:MGI:1930628]
Rasgrp2	527.205	600.365	167.733	199.184	62.7058	89.9614	43.9528	56.6968	2.56011	4.97937e-09	1.15142e-07	RAS, guanyl releasing protein 2 [Source:MGI Symbol;Acc:MGI:1333849]
Gar1	886.664	890.132	1336.93	1180.87	2125.93	1900.43	2647.06	2685.75	-1.12398	5.04862e-09	1.16584e-07	GAR1 ribonucleoprotein [Source:MGI Symbol;Acc:MGI:1930948]
Srsf9	2983.06	3087.05	3447.4	3277.99	4683.72	4383.57	5419.39	5268.61	-0.626609	5.05423e-09	1.16584e-07	serine and arginine-rich splicing factor 9 [Source:MGI Symbol;Acc:MGI:104896]
Pik3c2a	4490.12	4146.69	4508.07	5052.62	2714.56	2872.63	3077.8	3252.72	0.610698	5.12659e-09	1.18039e-07	phosphatidylinositol-4-phosphate 3-kinase catalytic subunit type 2 alpha [Source:MGI Symbol;Acc:MGI:1203729]
Sema6b	977.194	924.222	1042.9	977.896	667.514	577.593	703.246	657.263	0.590269	5.13967e-09	1.18039e-07	sema domain, transmembrane domain (TM), and cytoplasmic domain, (semaphorin) 6B [Source:MGI Symbol;Acc:MGI:1202889]
Eif1ad	3463.22	3528.33	3634.87	3542.62	5006.35	5251.49	4545.82	4645.99	-0.457126	5.14211e-09	1.18039e-07	eukaryotic translation initiation factor 1A domain containing [Source:MGI Symbol;Acc:MGI:1917110]
Sh3bgrl3	654.125	627.827	616.665	503.65	995.202	895.525	983.445	964.896	-0.676104	5.14256e-09	1.18039e-07	SH3 domain binding glutamic acid-rich protein-like 3 [Source:MGI Symbol;Acc:MGI:1920973]
Rpl28-ps1	373.659	360.787	369.012	412.594	753.481	661.42	624.13	551.219	-0.773064	5.17269e-09	1.18585e-07	ribosomal protein L28, pseudogene 1 [Source:MGI Symbol;Acc:MGI:3705349]
Trap1	3086.9	2967.74	3388.2	3344.39	4348.95	4247.61	4633.73	4574.59	-0.477595	5.18365e-09	1.1869e-07	TNF receptor-associated protein 1 [Source:MGI Symbol;Acc:MGI:1915265]
4930579G24Rik	829.86	774.604	901.81	849.85	531.988	609.284	539.521	563.819	0.580014	5.37417e-09	1.22902e-07	RIKEN cDNA 4930579G24 gene [Source:MGI Symbol;Acc:MGI:1923189]
Nubp1	765.069	838.996	706.451	803.373	1316.82	1080.56	1440.55	1422.67	-0.756274	5.39893e-09	1.23317e-07	nucleotide binding protein 1 [Source:MGI Symbol;Acc:MGI:1347073]
Gart	3897.24	3700.67	4482.41	4247.35	6393.97	5719.7	7188.49	7306.54	-0.704585	5.46029e-09	1.24563e-07	phosphoribosylglycinamide formyltransferase [Source:MGI Symbol;Acc:MGI:95654]
Pdcd5	915.953	876.874	897.864	842.262	1252.09	1246.17	1436.16	1545.51	-0.633034	5.46679e-09	1.24563e-07	programmed cell death 5 [Source:MGI Symbol;Acc:MGI:1913538]
Cyp4b1	89.6427	87.1193	251.599	251.351	10.1138	9.20059	36.2611	23.0987	3.11515	5.52066e-09	1.25637e-07	cytochrome P450, family 4, subfamily b, polypeptide 1 [Source:MGI Symbol;Acc:MGI:103225]
Sort1	2409.7	2558.65	1102.1	1111.63	452.089	551.013	206.578	225.737	2.32268	5.53918e-09	1.25905e-07	sortilin 1 [Source:MGI Symbol;Acc:MGI:1338015]
Myo6	4411.13	4406.15	5631.87	5796.24	2992.69	2990.19	3119.55	3022.78	0.739544	5.57964e-09	1.26671e-07	myosin VI [Source:MGI Symbol;Acc:MGI:104785]
Kiss1r	63.9037	76.7028	65.1198	83.4674	17.1935	12.2675	24.1741	29.3984	1.80413	5.78116e-09	1.31086e-07	KISS1 receptor [Source:MGI Symbol;Acc:MGI:2148793]
Rbm33	4522.96	4141.95	4915.56	5304.92	2807.6	2828.67	3053.62	3267.42	0.659397	5.95892e-09	1.34953e-07	RNA binding motif protein 33 [Source:MGI Symbol;Acc:MGI:1919670]
Sap30	696.728	673.28	962.983	811.91	1552.47	1422	1417.48	1285.13	-0.852528	5.97337e-09	1.35117e-07	sin3 associated polypeptide [Source:MGI Symbol;Acc:MGI:1929129]
Slc25a19	1465.35	1809.62	1077.44	1134.4	684.707	680.844	552.707	584.817	1.13217	6.05114e-09	1.3671e-07	solute carrier family 25 (mitochondrial thiamine pyrophosphate carrier), member 19 [Source:MGI Symbol;Acc:MGI:1914533]
Adam11	152.659	156.246	125.306	165.038	81.9221	69.5156	72.5222	70.3461	1.02601	6.08038e-09	1.37205e-07	a disintegrin and metallopeptidase domain 11 [Source:MGI Symbol;Acc:MGI:1098667]
Slc35a5	1309.14	1359.82	1143.54	993.072	653.354	744.226	558.201	528.121	0.951913	6.16391e-09	1.38922e-07	solute carrier family 35, member A5 [Source:MGI Symbol;Acc:MGI:1921352]
Zc3h12c	536.081	577.639	559.438	680.069	375.224	339.4	362.611	300.283	0.772404	6.22765e-09	1.4019e-07	zinc finger CCCH type containing 12C [Source:MGI Symbol;Acc:MGI:3026959]
Oplah	187.273	223.48	211.146	202.977	91.0246	128.808	93.3998	103.944	0.982311	6.412e-09	1.44166e-07	5-oxoprolinase (ATP-hydrolysing) [Source:MGI Symbol;Acc:MGI:1922725]
Gm16536	184.611	156.246	156.879	196.338	80.9107	93.0282	86.8069	61.9465	1.10534	6.49894e-09	1.45945e-07	predicted gene 16536 [Source:MGI Symbol;Acc:MGI:4414956]
Exd2	528.093	546.389	602.851	604.19	1091.28	1025.36	839.499	870.401	-0.74663	6.52918e-09	1.46448e-07	exonuclease 3'-5' domain containing 2 [Source:MGI Symbol;Acc:MGI:1922485]
Smim14	935.479	1011.34	727.171	755.949	446.02	440.606	494.47	508.172	0.860814	6.58343e-09	1.47488e-07	small integral membrane protein 14 [Source:MGI Symbol;Acc:MGI:1915802]
Gm49396	76.3294	70.0742	53.2798	76.8279	26.296	22.4903	25.2729	20.9988	1.54201	6.69776e-09	1.49869e-07	predicted gene, 49396 [Source:MGI Symbol;Acc:MGI:6121629]
6430548M08Rik	502.354	537.867	466.692	459.071	302.404	287.263	201.084	232.037	0.941735	6.71808e-09	1.50122e-07	RIKEN cDNA 6430548M08 gene [Source:MGI Symbol;Acc:MGI:2443793]
Baz2b	1346.42	1282.17	1139.6	1178.98	798.994	798.407	607.648	624.715	0.805638	6.72512e-09	1.50122e-07	bromodomain adjacent to zinc finger domain, 2B [Source:MGI Symbol;Acc:MGI:2442782]
Gm47813	41.7149	44.5066	20.7199	39.8367	101.138	97.1174	124.167	101.844	-1.52732	6.74688e-09	1.50169e-07	predicted gene, 47813 [Source:MGI Symbol;Acc:MGI:6096997]
E130308A19Rik	498.804	530.291	575.225	579.529	359.041	349.623	301.077	276.135	0.76317	6.7486e-09	1.50169e-07	RIKEN cDNA E130308A19 gene [Source:MGI Symbol;Acc:MGI:2442164]
Pgrmc1	1736.05	1837.08	2066.07	1900.78	2795.47	2799.03	3565.67	3519.4	-0.749875	6.75136e-09	1.50169e-07	progesterone receptor membrane component 1 [Source:MGI Symbol;Acc:MGI:1858305]
Fancl	213.012	248.1	201.279	225.741	401.52	394.603	376.896	329.682	-0.758834	7.13904e-09	1.58604e-07	Fanconi anemia, complementation group L [Source:MGI Symbol;Acc:MGI:1914280]
Igtp	149.109	194.124	120.373	146.068	55.6261	75.6493	52.7434	61.9465	1.30894	7.22657e-09	1.60265e-07	interferon gamma induced GTPase [Source:MGI Symbol;Acc:MGI:107729]
Zfp687	2813.54	2719.64	2863.3	2960.25	2217.97	1992.44	1873.49	1922.44	0.50414	7.23097e-09	1.60265e-07	zinc finger protein 687 [Source:MGI Symbol;Acc:MGI:1925516]
Ift20	713.591	867.405	830.771	857.438	562.33	519.322	534.027	531.27	0.606217	7.33285e-09	1.6233e-07	intraflagellar transport 20 [Source:MGI Symbol;Acc:MGI:1915585]
Sprr1a	743.768	744.301	1424.74	1338.32	2937.06	2533.23	2767.93	2989.18	-1.40129	7.49206e-09	1.65659e-07	small proline-rich protein 1A [Source:MGI Symbol;Acc:MGI:106660]
Gm10275	2323.61	2370.21	3554.95	3302.65	5429.11	5491.73	5729.25	5923.77	-0.966674	7.50671e-09	1.65787e-07	predicted pseudogene 10275 [Source:MGI Symbol;Acc:MGI:3704354]
Arl6ip5	1456.47	1494.28	1512.55	1303.23	2073.34	2064	1932.83	2002.24	-0.485435	7.63152e-09	1.68344e-07	ADP-ribosylation factor-like 6 interacting protein 5 [Source:MGI Symbol;Acc:MGI:1929501]
Strada	473.952	443.172	458.798	474.246	677.627	623.596	673.577	653.064	-0.505944	7.64508e-09	1.68444e-07	STE20-related kinase adaptor alpha [Source:MGI Symbol;Acc:MGI:1919399]
Pgam1	8461.91	8738.44	10673.7	10018	14658	13962.4	17238.3	17036.4	-0.731064	7.80622e-09	1.71792e-07	phosphoglycerate mutase 1 [Source:MGI Symbol;Acc:MGI:97552]
Kcnj16	30.1767	14.2042	109.52	118.562	2.02277	0	1.09882	4.19977	5.21808	7.84044e-09	1.72342e-07	potassium inwardly-rectifying channel, subfamily J, member 16 [Source:MGI Symbol;Acc:MGI:1314842]
Dnajc21	789.033	834.262	756.771	755.949	1149.94	1337.15	1079.04	1178.03	-0.597347	7.99434e-09	1.75487e-07	DnaJ heat shock protein family (Hsp40) member C21 [Source:MGI Symbol;Acc:MGI:1925371]
Alg9	563.595	538.814	430.185	442.946	1008.35	1024.33	832.906	788.506	-0.887041	8.00231e-09	1.75487e-07	asparagine-linked glycosylation 9 (alpha 1,2 mannosyltransferase) [Source:MGI Symbol;Acc:MGI:1924753]
Rpl13	15305.8	16032.8	19358.3	18353.3	27108.1	24794.6	30249.4	29591.6	-0.694484	8.05007e-09	1.76328e-07	ribosomal protein L13 [Source:MGI Symbol;Acc:MGI:105922]
Cadm4	890.214	870.246	764.664	772.073	2091.54	1849.32	1342.76	1376.47	-1.01435	8.1887e-09	1.79154e-07	cell adhesion molecule 4 [Source:MGI Symbol;Acc:MGI:2449088]
Ccp110	1846.11	1764.16	1613.19	1575.45	1034.65	1203.23	1191.12	1066.74	0.59702	8.33224e-09	1.82081e-07	centriolar coiled coil protein 110 [Source:MGI Symbol;Acc:MGI:2141942]
Wdfy3	6479.12	5981.87	4917.53	5809.52	3671.32	3518.72	2806.39	2682.6	0.870897	8.34397e-09	1.82125e-07	WD repeat and FYVE domain containing 3 [Source:MGI Symbol;Acc:MGI:1096875]
Syde2	1446.71	1434.63	1431.65	1468.27	1075.1	1029.44	1133.98	1109.79	0.411208	8.42926e-09	1.83772e-07	synapse defective 1, Rho GTPase, homolog 2 (C, elegans) [Source:MGI Symbol;Acc:MGI:3036264]
Echdc3	175.735	240.525	178.586	165.986	433.884	414.027	327.449	356.98	-1.01068	8.52894e-09	1.85728e-07	enoyl Coenzyme A hydratase domain containing 3 [Source:MGI Symbol;Acc:MGI:1915106]
Zfhx2	793.471	713.052	813.011	795.786	559.296	541.813	494.47	487.173	0.58042	8.57252e-09	1.8646e-07	zinc finger homeobox 2 [Source:MGI Symbol;Acc:MGI:2686934]
Pip5k1b	1048.2	913.805	747.891	746.464	488.499	455.941	336.239	342.281	1.09036	8.73794e-09	1.89837e-07	phosphatidylinositol-4-phosphate 5-kinase, type 1 beta [Source:MGI Symbol;Acc:MGI:107930]
Tagap1	801.459	783.126	873.197	933.317	565.364	591.905	570.288	558.569	0.568588	9.17353e-09	1.99069e-07	T cell activation GTPase activating protein 1 [Source:MGI Symbol;Acc:MGI:1919786]
Pcmtd2	642.587	726.309	537.732	567.199	352.973	378.247	294.484	281.384	0.920044	9.28946e-09	2.01351e-07	protein-L-isoaspartate (D-aspartate) O-methyltransferase domain containing 2 [Source:MGI Symbol;Acc:MGI:1923927]
Ssb	4084.51	4210.13	4104.52	3954.27	5197.5	5885.31	5266.65	5602.49	-0.424783	9.33794e-09	2.02167e-07	Sjogren syndrome antigen B [Source:MGI Symbol;Acc:MGI:98423]
4930466K18Rik	47.9278	77.6498	81.8931	55.0126	14.1594	15.3343	14.2847	24.1487	1.9488	9.47752e-09	2.04951e-07	RIKEN cDNA 4930466K18 gene [Source:MGI Symbol;Acc:MGI:1922219]
Nr1h4	52.3655	39.7718	44.3999	39.8367	9.10246	13.2897	7.69175	13.6492	2.01011	9.51627e-09	2.05551e-07	nuclear receptor subfamily 1, group H, member 4 [Source:MGI Symbol;Acc:MGI:1352464]
Vezf1	3733.93	3639.12	3182.98	3200.22	2300.9	2448.38	2445.98	2392.82	0.52092	9.53318e-09	2.05679e-07	vascular endothelial zinc finger 1 [Source:MGI Symbol;Acc:MGI:1313291]
Gabre	158.872	178.973	214.106	259.887	76.8652	104.273	76.9175	73.4959	1.29069	9.56865e-09	2.06206e-07	gamma-aminobutyric acid (GABA) A receptor, subunit epsilon [Source:MGI Symbol;Acc:MGI:1330235]
Snrnp40	1676.58	1788.79	1689.17	1806.88	2339.33	2268.46	2617.39	2530.36	-0.486721	9.65812e-09	2.07796e-07	small nuclear ribonucleoprotein 40 (U5) [Source:MGI Symbol;Acc:MGI:1913835]
Cnot6l	2429.23	2431.76	2475.54	2671.9	3525.69	3993.06	3371.18	3449.06	-0.518822	9.67008e-09	2.07796e-07	CCR4-NOT transcription complex, subunit 6-like [Source:MGI Symbol;Acc:MGI:2443154]
Bin1	1288.72	1143.91	1350.74	1303.23	1833.64	1774.69	2088.86	2132.43	-0.622144	9.67581e-09	2.07796e-07	bridging integrator 1 [Source:MGI Symbol;Acc:MGI:108092]
Afg3l2	3099.33	3050.12	2775.48	2594.13	4201.29	4040.08	4141.46	3984.53	-0.506698	9.78087e-09	2.09581e-07	AFG3-like AAA ATPase 2 [Source:MGI Symbol;Acc:MGI:1916847]
Ercc4	584.009	570.063	638.371	602.293	827.312	815.786	891.144	851.503	-0.499671	9.78132e-09	2.09581e-07	excision repair cross-complementing rodent repair deficiency, complementation group 4 [Source:MGI Symbol;Acc:MGI:1354163]
Txn1	6028.25	6570.88	7863.71	6926.84	10347.5	10073.6	11940.9	11743.6	-0.687358	9.82627e-09	2.1029e-07	thioredoxin 1 [Source:MGI Symbol;Acc:MGI:98874]
Itgb6	1507.95	1668.52	1358.64	1448.35	609.865	638.93	261.519	284.534	1.73671	9.83692e-09	2.1029e-07	integrin beta 6 [Source:MGI Symbol;Acc:MGI:96615]
Cdca7	1299.37	1249.02	1473.09	1331.68	2071.31	2013.91	2715.19	2736.15	-0.833029	9.85557e-09	2.10447e-07	cell division cycle associated 7 [Source:MGI Symbol;Acc:MGI:1914203]
Zfp750	140.233	112.687	116.426	94.8493	59.6717	40.8915	37.3599	37.7979	1.39982	9.90829e-09	2.11332e-07	zinc finger protein 750 [Source:MGI Symbol;Acc:MGI:2442210]
Aqp5	520.105	624.986	282.186	283.599	154.742	131.875	129.661	118.643	1.67739	1.00484e-08	2.14076e-07	aquaporin 5 [Source:MGI Symbol;Acc:MGI:106215]
Dpp7	552.944	560.593	545.625	526.414	359.041	285.218	356.018	367.48	0.676593	1.01887e-08	2.16817e-07	dipeptidylpeptidase 7 [Source:MGI Symbol;Acc:MGI:1933213]
Tef	2219.77	2389.15	2706.42	2712.69	1654.62	1697	1449.35	1372.27	0.699698	1.03756e-08	2.20544e-07	thyrotroph embryonic factor [Source:MGI Symbol;Acc:MGI:98663]
Pfkp	1308.25	1186.53	1042.9	865.974	2846.04	2791.87	1895.47	2046.34	-1.12125	1.05016e-08	2.22968e-07	phosphofructokinase, platelet [Source:MGI Symbol;Acc:MGI:1891833]
Cnn3	6095.7	5946.84	5681.21	5382.7	7878.68	8176.26	7487.37	7619.43	-0.431466	1.07237e-08	2.27425e-07	calponin 3, acidic [Source:MGI Symbol;Acc:MGI:1919244]
Hspd1	11244.4	10300	13884.3	13278.9	19063.6	19764.9	24180.7	23997.5	-0.836984	1.07626e-08	2.27991e-07	heat shock protein 1 (chaperonin) [Source:MGI Symbol;Acc:MGI:96242]
Tuba1b	13496.1	13563.1	17051.5	16784.5	23338.7	23903.1	28377.1	28707.5	-0.776709	1.10133e-08	2.33038e-07	tubulin, alpha 1B [Source:MGI Symbol;Acc:MGI:107804]
St6galnac2	33.7269	36.931	47.3598	54.0641	199.243	214.681	110.981	100.794	-1.86455	1.1153e-08	2.35726e-07	ST6 (alpha-N-acetyl-neuraminyl-2,3-beta-galactosyl-1,3)-N-acetylgalactosaminide alpha-2,6-sialyltransferase 2 [Source:MGI Symbol;Acc:MGI:107553]
Dhx57	1580.73	1568.15	1768.1	1682.63	1036.67	978.33	1173.54	1180.13	0.595332	1.11847e-08	2.36131e-07	DEAH (Asp-Glu-Ala-Asp/His) box polypeptide 57 [Source:MGI Symbol;Acc:MGI:2147067]
Mtpap	567.145	579.532	520.958	455.277	1031.61	1077.49	862.575	808.455	-0.832449	1.13213e-08	2.38744e-07	mitochondrial poly(A) polymerase [Source:MGI Symbol;Acc:MGI:1914690]
Lamb2	2532.18	2345.59	1864.79	2062.97	1343.12	1229.81	1337.27	1422.67	0.723697	1.1351e-08	2.39099e-07	laminin, beta 2 [Source:MGI Symbol;Acc:MGI:99916]
Eya2	1670.37	1719.66	2059.17	2025.03	1218.72	1254.35	1041.68	1074.09	0.703455	1.20673e-08	2.53903e-07	EYA transcriptional coactivator and phosphatase 2 [Source:MGI Symbol;Acc:MGI:109341]
Syngr3	507.679	535.973	432.159	435.358	310.495	293.397	276.903	280.334	0.718922	1.20939e-08	2.54175e-07	synaptogyrin 3 [Source:MGI Symbol;Acc:MGI:1341881]
Lrp1	1496.41	1228.19	2080.87	2562.83	659.423	576.571	814.226	757.008	1.39226	1.21203e-08	2.54444e-07	low density lipoprotein receptor-related protein 1 [Source:MGI Symbol;Acc:MGI:96828]
Gm5641	324.844	336.167	330.532	386.037	493.556	649.153	688.961	599.517	-0.819264	1.29319e-08	2.71177e-07	predicted gene 5641 [Source:MGI Symbol;Acc:MGI:3645731]
Man2a2	3376.24	3508.44	2153.89	2377.87	1197.48	1206.3	690.06	564.869	1.64158	1.312e-08	2.74815e-07	mannosidase 2, alpha 2 [Source:MGI Symbol;Acc:MGI:2150656]
Id3	3117.08	3095.57	2923.48	2702.26	2116.83	1813.54	2031.72	2129.28	0.549095	1.3144e-08	2.75007e-07	inhibitor of DNA binding 3 [Source:MGI Symbol;Acc:MGI:96398]
Pafah2	1356.18	1404.32	1182.02	1274.77	876.87	893.48	759.285	901.9	0.604321	1.32814e-08	2.77571e-07	platelet-activating factor acetylhydrolase 2 [Source:MGI Symbol;Acc:MGI:2140321]
Ddx10	1317.13	1216.83	1411.92	1324.1	1803.3	1902.48	2207.53	2184.93	-0.61972	1.33876e-08	2.79479e-07	DEAD box helicase 10 [Source:MGI Symbol;Acc:MGI:1924841]
Gnai3	8077.6	8389.96	7578.56	7663.82	9941.91	11214.5	11171.7	11280.6	-0.459639	1.34397e-08	2.80253e-07	guanine nucleotide binding protein (G protein), alpha inhibiting 3 [Source:MGI Symbol;Acc:MGI:95773]
S100g	19.5261	27.4615	59.1998	72.0855	1.01138	5.11144	1.09882	0	4.6132	1.41234e-08	2.94183e-07	S100 calcium binding protein G [Source:MGI Symbol;Acc:MGI:104528]
Tulp4	3291.93	3167.54	3523.38	3670.67	2239.2	2405.44	2413.01	2563.96	0.504926	1.41479e-08	2.94365e-07	tubby like protein 4 [Source:MGI Symbol;Acc:MGI:1916092]
Setd7	3221.81	3234.78	3633.88	3774.05	2282.69	2359.44	2569.04	2339.27	0.53778	1.41742e-08	2.94584e-07	SET domain containing (lysine methyltransferase) 7 [Source:MGI Symbol;Acc:MGI:1920501]
Pinx1	473.952	501.883	468.665	560.559	929.462	929.26	712.036	812.655	-0.755234	1.43002e-08	2.96871e-07	PIN2/TERF1 interacting, telomerase inhibitor 1 [Source:MGI Symbol;Acc:MGI:1919650]
Metrnl	369.221	405.294	464.718	377.5	723.14	690.045	1084.54	1147.59	-1.17296	1.48153e-08	3.07224e-07	meteorin, glial cell differentiation regulator-like [Source:MGI Symbol;Acc:MGI:2384806]
Cxcl5	11389.9	11252.6	15072.3	14697.8	29160.2	31512	22651.1	21684.4	-1.00253	1.54722e-08	3.2049e-07	chemokine (C-X-C motif) ligand 5 [Source:MGI Symbol;Acc:MGI:1096868]
Hnrnpl	8599.48	8016.87	8540.56	8425.46	11272.9	10538.8	11032.2	10381.8	-0.364175	1.55165e-08	3.21053e-07	heterogeneous nuclear ribonucleoprotein L [Source:MGI Symbol;Acc:MGI:104816]
Cibar1	530.756	481.997	656.131	624.108	1021.5	974.241	931.8	904	-0.741179	1.55602e-08	3.21601e-07	CBY1 interacting BAR domain containing 1 [Source:MGI Symbol;Acc:MGI:1915349]
6430550D23Rik	57.6908	57.7639	68.0798	72.0855	21.2391	20.4458	16.4823	28.3484	1.56043	1.59446e-08	3.29181e-07	RIKEN cDNA 6430550D23 gene [Source:MGI Symbol;Acc:MGI:2443361]
Tfrc	10933.7	10554.7	9238.13	8943.34	6453.64	7031.3	6792.91	6723.83	0.555036	1.5983e-08	3.29609e-07	transferrin receptor [Source:MGI Symbol;Acc:MGI:98822]
Tmem150a	410.049	481.05	349.279	446.74	236.664	227.97	260.421	242.536	0.802772	1.61103e-08	3.31869e-07	transmembrane protein 150A [Source:MGI Symbol;Acc:MGI:2385244]
Casp8ap2	2565.91	2602.21	2640.31	2794.26	1825.55	2072.18	1929.53	1994.89	0.43876	1.61305e-08	3.31918e-07	caspase 8 associated protein 2 [Source:MGI Symbol;Acc:MGI:1349399]
Rpl29	7452.77	7504.57	9055.6	8500.39	11954.6	11247.2	12857.3	12686.4	-0.584264	1.6375e-08	3.36578e-07	ribosomal protein L29 [Source:MGI Symbol;Acc:MGI:99687]
Vta1	763.294	823.845	765.651	866.923	1143.88	1122.47	1104.32	1241.03	-0.518475	1.6415e-08	3.3703e-07	vesicle (multivesicular body) trafficking 1 [Source:MGI Symbol;Acc:MGI:1913451]
Slc12a6	394.96	374.992	277.252	248.505	157.776	156.41	108.783	125.993	1.23838	1.68912e-08	3.46428e-07	solute carrier family 12, member 6 [Source:MGI Symbol;Acc:MGI:2135960]
Gm20045	118.932	89.9601	88.7997	104.334	27.3074	32.7132	50.5458	38.8478	1.43321	1.69759e-08	3.47783e-07	predicted gene, 20045 [Source:MGI Symbol;Acc:MGI:5012230]
Atxn7	717.141	690.325	671.918	771.125	450.066	424.25	515.347	478.773	0.610097	1.70081e-08	3.4806e-07	ataxin 7 [Source:MGI Symbol;Acc:MGI:2179277]
Hmbox1	1287.84	1428.95	1387.25	1480.6	951.713	1044.78	996.631	1006.89	0.481309	1.71441e-08	3.50461e-07	homeobox containing 1 [Source:MGI Symbol;Acc:MGI:2445066]
Zfp961	449.101	499.042	562.398	481.834	723.14	765.694	758.187	748.608	-0.589045	1.72866e-08	3.52986e-07	zinc finger protein 961 [Source:MGI Symbol;Acc:MGI:3583954]
Psme3	5351.05	5132.46	5851.9	6004.91	7647.08	7529.15	8422.46	8242.04	-0.511227	1.73825e-08	3.54558e-07	proteaseome (prosome, macropain) activator subunit 3 (PA28 gamma, Ki) [Source:MGI Symbol;Acc:MGI:1096366]
Gm12854	155.321	203.594	164.773	165.038	428.827	273.973	375.797	498.722	-1.1956	1.77449e-08	3.61554e-07	predicted gene 12854 [Source:MGI Symbol;Acc:MGI:3650410]
Tpp1	2614.73	2603.16	2311.75	2399.69	1787.12	1876.92	1639.44	1732.4	0.496926	1.78093e-08	3.62472e-07	tripeptidyl peptidase I [Source:MGI Symbol;Acc:MGI:1336194]
Gm49747	179.285	204.541	164.773	158.398	71.8083	100.184	75.8187	54.597	1.22472	1.79161e-08	3.64248e-07	predicted gene, 49747 [Source:MGI Symbol;Acc:MGI:6215240]
Egln1	2060.89	2179.88	1980.23	1877.07	3138.33	3050.51	2928.36	2647.95	-0.538882	1.8158e-08	3.68765e-07	egl-9 family hypoxia-inducible factor 1 [Source:MGI Symbol;Acc:MGI:1932286]
Ppp6c	945.242	984.826	991.597	961.772	1259.17	1413.82	1522.97	1574.91	-0.571337	1.86259e-08	3.77587e-07	protein phosphatase 6, catalytic subunit [Source:MGI Symbol;Acc:MGI:1915107]
Tor4a	1328.66	1305.84	1234.32	1227.35	946.656	926.193	826.314	933.398	0.488232	1.86328e-08	3.77587e-07	torsin family 4, member A [Source:MGI Symbol;Acc:MGI:2442720]
Spin4	95.8555	86.1723	72.0264	69.24	155.753	168.678	154.934	153.291	-0.966507	1.90834e-08	3.86299e-07	spindlin family, member 4 [Source:MGI Symbol;Acc:MGI:2444925]
Rc3h2	2850.81	2638.2	3063.59	3279.89	1651.59	1912.7	2018.53	1983.34	0.6452	1.95044e-08	3.94394e-07	ring finger and CCCH-type zinc finger domains 2 [Source:MGI Symbol;Acc:MGI:2442789]
Rbmxl1	2283.67	2379.68	2778.44	2665.27	3610.64	3573.92	3807.42	4067.47	-0.575409	1.99248e-08	4.0246e-07	RNA binding motif protein, X-linked like-1 [Source:MGI Symbol;Acc:MGI:1343045]
Bin3	538.744	562.487	534.772	483.731	797.982	755.471	740.605	744.408	-0.519576	2.00704e-08	4.04962e-07	bridging integrator 3 [Source:MGI Symbol;Acc:MGI:1929883]
Rps5	10276.1	11004.5	12556.3	11649.4	16071.9	15636.9	18071.2	17581.3	-0.566507	2.01113e-08	4.05349e-07	ribosomal protein S5 [Source:MGI Symbol;Acc:MGI:1097682]
Dsg3	0	1.8939	9.86663	5.69096	57.6489	26.5795	106.586	100.794	-4.07719	2.04483e-08	4.11699e-07	desmoglein 3 [Source:MGI Symbol;Acc:MGI:99499]
Eef1g	15668.8	15781.8	21662.2	20626.9	31620.9	29978.6	39092.8	37916.5	-0.910512	2.05383e-08	4.13064e-07	eukaryotic translation elongation factor 1 gamma [Source:MGI Symbol;Acc:MGI:1914410]
1700067K01Rik	68.3414	65.3394	60.1865	92.0038	25.2846	11.2452	26.3717	16.7991	1.8454	2.08046e-08	4.17972e-07	RIKEN cDNA 1700067K01 gene [Source:MGI Symbol;Acc:MGI:1920703]
Rbks	117.157	143.936	125.306	130.892	212.391	219.792	215.369	225.737	-0.756132	2.12512e-08	4.26485e-07	ribokinase [Source:MGI Symbol;Acc:MGI:1918586]
Mturn	221.888	180.867	100.64	99.5918	33.3757	47.0253	26.3717	13.6492	2.32297	2.13871e-08	4.28752e-07	maturin, neural progenitor differentiation regulator homolog (Xenopus) [Source:MGI Symbol;Acc:MGI:1915485]
Klhdc7a	697.615	766.081	1010.34	983.587	317.575	312.82	126.364	111.294	1.99318	2.17614e-08	4.35789e-07	kelch domain containing 7A [Source:MGI Symbol;Acc:MGI:2444612]
Fam53c	2904.07	2879.67	3343.8	3529.34	1883.2	1772.65	2211.93	2046.34	0.677498	2.18061e-08	4.36215e-07	family with sequence similarity 53, member C [Source:MGI Symbol;Acc:MGI:1913556]
Atr	873.35	733.885	997.517	1127.76	1549.44	1713.36	1688.89	1712.45	-0.836369	2.20644e-08	4.40911e-07	ataxia telangiectasia and Rad3 related [Source:MGI Symbol;Acc:MGI:108028]
Uros	434.9	420.445	352.239	415.44	226.55	217.747	207.677	276.135	0.806582	2.21057e-08	4.41264e-07	uroporphyrinogen III synthase [Source:MGI Symbol;Acc:MGI:98917]
Mcm3	8090.03	7697.74	8442.88	7981.57	10654.9	10242.3	10042.1	10103.6	-0.349569	2.21903e-08	4.42087e-07	minichromosome maintenance complex component 3 [Source:MGI Symbol;Acc:MGI:101845]
Clba1	362.121	352.265	400.585	478.989	241.721	222.859	203.282	226.787	0.832419	2.21943e-08	4.42087e-07	clathrin binding box of aftiphilin containing 1 [Source:MGI Symbol;Acc:MGI:2443738]
Nt5dc1	434.9	529.344	438.079	395.522	828.324	896.547	696.653	722.36	-0.806578	2.23641e-08	4.44996e-07	5'-nucleotidase domain containing 1 [Source:MGI Symbol;Acc:MGI:2442446]
Ube2e1	397.623	427.074	503.198	517.877	755.504	746.27	953.777	1029.99	-0.917294	2.27634e-08	4.52459e-07	ubiquitin-conjugating enzyme E2E 1 [Source:MGI Symbol;Acc:MGI:107411]
Rpl34-ps1	340.82	372.151	395.652	402.161	555.25	558.169	545.015	562.769	-0.556878	2.29396e-08	4.55476e-07	ribosomal protein L34, pseudogene 1 [Source:MGI Symbol;Acc:MGI:3704270]
Irf9	550.282	606.047	482.478	507.444	312.518	288.285	330.745	361.18	0.731988	2.33943e-08	4.64012e-07	interferon regulatory factor 9 [Source:MGI Symbol;Acc:MGI:107587]
Cep83	1436.06	1416.63	1312.26	1303.23	1983.32	1979.15	1819.65	1793.3	-0.470226	2.36929e-08	4.69436e-07	centrosomal protein 83 [Source:MGI Symbol;Acc:MGI:1924298]
Iqsec2	434.013	451.694	365.065	430.616	274.085	272.951	248.334	261.435	0.669923	2.41001e-08	4.76998e-07	IQ motif and Sec7 domain 2 [Source:MGI Symbol;Acc:MGI:3528396]
Gm7730	215.675	225.374	322.639	325.333	503.669	532.612	682.368	585.867	-1.08187	2.41433e-08	4.77348e-07	predicted gene 7730 [Source:MGI Symbol;Acc:MGI:3647355]
Sprr2e	22.1888	11.3634	81.8931	80.6219	358.03	270.906	403.267	406.327	-2.87681	2.42031e-08	4.78023e-07	small proline-rich protein 2E [Source:MGI Symbol;Acc:MGI:1330346]
Rrp9	670.101	703.583	924.504	930.472	1485.72	1354.53	2008.65	2052.64	-1.09607	2.42818e-08	4.79072e-07	ribosomal RNA processing 9, U3 small nucleolar RNA binding protein [Source:MGI Symbol;Acc:MGI:2384313]
Snx32	154.434	122.156	110.506	128.995	29.3301	29.6464	64.8304	44.0975	1.62505	2.48055e-08	4.88888e-07	sorting nexin 32 [Source:MGI Symbol;Acc:MGI:2444704]
Dmrt2	51.478	38.8249	34.5332	33.1973	139.571	114.496	92.301	87.1451	-1.45403	2.48962e-08	4.90159e-07	doublesex and mab-3 related transcription factor 2 [Source:MGI Symbol;Acc:MGI:1330307]
Arid2	3741.92	3645.75	3489.83	3775.95	2832.89	2852.18	2531.68	2602.8	0.437507	2.53318e-08	4.9821e-07	AT rich interactive domain 2 (ARID, RFX-like) [Source:MGI Symbol;Acc:MGI:1924294]
BC030343	76.3294	88.0662	50.3198	69.24	26.296	24.5349	21.9764	16.7991	1.66354	2.53745e-08	4.98525e-07	cDNA sequence BC030343 [Source:MGI Symbol;Acc:MGI:2679267]
Maf1	2174.5	2341.8	2366.02	2413.91	1602.03	1575.35	1208.7	1248.38	0.722081	2.55443e-08	5.01334e-07	MAF1 homolog, negative regulator of RNA polymerase III [Source:MGI Symbol;Acc:MGI:1916127]
Lgals8	939.917	971.569	905.757	854.592	1223.77	1234.92	1298.81	1337.63	-0.472365	2.5974e-08	5.09232e-07	lectin, galactose binding, soluble 8 [Source:MGI Symbol;Acc:MGI:1928481]
Fam120b	1397.01	1413.79	1377.38	1524.23	1834.65	2002.66	2155.89	2138.73	-0.50934	2.60458e-08	5.10104e-07	family with sequence similarity 120, member B [Source:MGI Symbol;Acc:MGI:1914794]
Mzf1	99.4057	89.0132	65.1198	81.5704	32.3643	36.8024	24.1741	31.4982	1.42354	2.6225e-08	5.13075e-07	myeloid zinc finger 1 [Source:MGI Symbol;Acc:MGI:107457]
B3gnt3	2473.61	2608.84	2713.32	2746.84	3488.26	3317.33	3584.35	3518.35	-0.399793	2.68315e-08	5.24393e-07	UDP-GlcNAc:betaGal beta-1,3-N-acetylglucosaminyltransferase 3 [Source:MGI Symbol;Acc:MGI:2152535]
Cnp	2825.08	2991.41	3413.86	3317.83	1922.64	1967.9	1474.62	1314.53	0.909443	2.70175e-08	5.27477e-07	2',3'-cyclic nucleotide 3' phosphodiesterase [Source:MGI Symbol;Acc:MGI:88437]
Alg5	748.206	802.065	837.677	828.983	1118.59	1088.74	1274.63	1281.98	-0.566478	2.75698e-08	5.37698e-07	asparagine-linked glycosylation 5 (dolichyl-phosphate beta-glucosyltransferase) [Source:MGI Symbol;Acc:MGI:1913498]
Taf10	1481.32	1447.88	1603.33	1480.6	2188.64	1927.01	2314.12	2340.32	-0.544454	2.76452e-08	5.38245e-07	TATA-box binding protein associated factor 10 [Source:MGI Symbol;Acc:MGI:1346320]
Dmpk	1408.54	1392.01	1183.01	1355.4	692.798	578.615	839.499	846.253	0.852758	2.76555e-08	5.38245e-07	dystrophia myotonica-protein kinase [Source:MGI Symbol;Acc:MGI:94906]
Capzb	4025.93	4135.32	3901.27	3717.14	5166.15	4963.21	5055.68	5128.96	-0.364374	2.77453e-08	5.39357e-07	capping protein (actin filament) muscle Z-line, beta [Source:MGI Symbol;Acc:MGI:104652]
Iars	6723.2	6070.89	6075.87	6436.47	8548.22	8037.23	9069.67	9254.18	-0.464033	2.77704e-08	5.39357e-07	isoleucine-tRNA synthetase [Source:MGI Symbol;Acc:MGI:2145219]
Rdh11	1724.51	1933.67	2363.06	2068.66	3011.9	3178.29	3499.75	3394.46	-0.693784	2.78377e-08	5.40104e-07	retinol dehydrogenase 11 [Source:MGI Symbol;Acc:MGI:102581]
Exosc7	726.904	774.604	648.238	656.357	1120.61	1032.51	982.346	1039.44	-0.573104	2.83455e-08	5.49385e-07	exosome component 7 [Source:MGI Symbol;Acc:MGI:1913696]
Atm	1889.6	1646.74	2089.75	2330.45	1123.65	1149.05	1297.71	1174.88	0.745718	2.85986e-08	5.53715e-07	ataxia telangiectasia mutated [Source:MGI Symbol;Acc:MGI:107202]
Manf	1639.31	1594.66	1857.89	1662.71	2288.76	2301.17	2552.56	2599.66	-0.52841	2.91026e-08	5.62892e-07	mesencephalic astrocyte-derived neurotrophic factor [Source:MGI Symbol;Acc:MGI:1922090]
Ctsd	11266.6	12529.1	10622.4	10659.2	7918.13	7975.89	6914.88	6484.44	0.621798	2.92707e-08	5.65557e-07	cathepsin D [Source:MGI Symbol;Acc:MGI:88562]
Mrpl23	376.322	377.832	410.452	351.891	677.627	723.78	606.549	533.37	-0.745321	2.93311e-08	5.66139e-07	mitochondrial ribosomal protein L23 [Source:MGI Symbol;Acc:MGI:1196612]
Serpini1	262.715	197.912	354.212	322.488	58.6603	81.7831	102.19	132.293	1.60175	2.95399e-08	5.6958e-07	serine (or cysteine) peptidase inhibitor, clade I, member 1 [Source:MGI Symbol;Acc:MGI:1194506]
Scand1	1878.95	1889.16	2143.03	1934.93	1492.8	1389.29	1361.44	1297.73	0.501482	2.97448e-08	5.72573e-07	SCAN domain-containing 1 [Source:MGI Symbol;Acc:MGI:1343132]
Fgd2	70.1165	79.5437	62.1598	68.2915	5.05692	11.2452	16.4823	26.2485	2.25155	2.97564e-08	5.72573e-07	FYVE, RhoGEF and PH domain containing 2 [Source:MGI Symbol;Acc:MGI:1347084]
Rimbp3	69.229	60.6047	48.3465	52.1671	9.10246	3.06686	9.88939	19.9489	2.45918	2.98005e-08	5.72833e-07	RIMS binding protein 3 [Source:MGI Symbol;Acc:MGI:2685449]
Nabp1	396.735	394.877	585.091	549.177	932.496	899.614	948.283	852.552	-0.91614	2.99885e-08	5.75853e-07	nucleic acid binding protein 1 [Source:MGI Symbol;Acc:MGI:1923258]
Pbk	2477.16	2360.74	2766.6	2602.66	3625.81	3740.55	3371.18	3470.06	-0.47725	3.03722e-08	5.82622e-07	PDZ binding kinase [Source:MGI Symbol;Acc:MGI:1289156]
Arhgef18	3065.6	3112.62	2737	2850.22	2099.63	2102.85	2263.57	2178.63	0.444888	3.04207e-08	5.82954e-07	rho/rac guanine nucleotide exchange factor (GEF) 18 [Source:MGI Symbol;Acc:MGI:2142567]
Acad12	139.346	137.308	115.44	102.437	45.5123	53.159	49.447	67.1963	1.20072	3.05548e-08	5.84925e-07	acyl-Coenzyme A dehydrogenase family, member 12 [Source:MGI Symbol;Acc:MGI:2443320]
Zfp646	2003.2	2088.97	1538.21	1766.09	1222.76	1116.34	1085.64	1001.64	0.740746	3.12399e-08	5.97427e-07	zinc finger protein 646 [Source:MGI Symbol;Acc:MGI:3665412]
Gm49980	885.776	925.169	868.264	880.201	630.092	646.086	572.486	513.421	0.591243	3.14755e-08	6.01318e-07	predicted gene, 49980 [Source:MGI Symbol;Acc:MGI:6275257]
Sptb	4459.94	4531.15	2700.5	2967.83	1155	1157.23	364.809	365.38	2.26838	3.17121e-08	6.05218e-07	spectrin beta, erythrocytic [Source:MGI Symbol;Acc:MGI:98387]
Ifit2	1397.01	1550.15	1220.5	1324.1	762.584	926.193	797.744	922.899	0.687801	3.18131e-08	6.06345e-07	interferon-induced protein with tetratricopeptide repeats 2 [Source:MGI Symbol;Acc:MGI:99449]
E2f4	2781.59	2677.97	2743.91	2742.09	3853.37	3701.71	4688.67	4746.79	-0.634294	3.18361e-08	6.06345e-07	E2F transcription factor 4 [Source:MGI Symbol;Acc:MGI:103012]
D130043K22Rik	66.5663	61.5516	47.3598	55.9611	18.2049	15.3343	4.39528	16.7991	2.07339	3.21895e-08	6.12453e-07	RIKEN cDNA D130043K22 gene [Source:MGI Symbol;Acc:MGI:3036268]
Rrp7a	1567.42	1597.5	1849.99	1729.1	2661.96	2412.6	3409.64	3293.67	-0.804385	3.3226e-08	6.31531e-07	ribosomal RNA processing 7 homolog A [Source:MGI Symbol;Acc:MGI:1922028]
Smarca1	552.944	523.662	445.972	399.316	259.926	296.464	232.95	270.885	0.858096	3.33289e-08	6.32843e-07	SWI/SNF related, matrix associated, actin dependent regulator of chromatin, subfamily a, member 1 [Source:MGI Symbol;Acc:MGI:1935127]
Eef1d	4302.85	4239.49	5830.19	5456.68	8708.02	7742.81	10769.5	10478.4	-0.92691	3.34213e-08	6.33952e-07	eukaryotic translation elongation factor 1 delta (guanine nucleotide exchange protein) [Source:MGI Symbol;Acc:MGI:1913906]
Rpl12	13773	14061.2	19916.8	18516.5	28410.8	27908.5	30734	32761.3	-0.854445	3.35275e-08	6.35323e-07	ribosomal protein L12 [Source:MGI Symbol;Acc:MGI:98002]
Ppp2r1a	6060.2	5806.69	7063.52	6698.26	9560.62	8765.1	10862.9	10449	-0.62912	3.36324e-08	6.36664e-07	protein phosphatase 2, regulatory subunit A, alpha [Source:MGI Symbol;Acc:MGI:1926334]
Parl	1394.34	1437.47	1690.15	1464.47	2276.63	2229.61	2771.23	3070.03	-0.789538	3.47673e-08	6.57482e-07	presenilin associated, rhomboid-like [Source:MGI Symbol;Acc:MGI:1277152]
Mettl22	226.326	231.055	185.493	204.874	454.112	411.982	351.623	329.682	-0.868041	3.52163e-08	6.653e-07	methyltransferase like 22 [Source:MGI Symbol;Acc:MGI:2384301]
Dtx3	1231.03	1235.77	1118.88	1214.07	835.403	851.566	807.634	928.148	0.487884	3.59634e-08	6.78703e-07	deltex 3, E3 ubiquitin ligase [Source:MGI Symbol;Acc:MGI:2135752]
Alg8	413.599	387.302	421.305	415.44	595.705	566.348	566.992	570.118	-0.489688	3.59984e-08	6.78703e-07	asparagine-linked glycosylation 8 (alpha-1,3-glucosyltransferase) [Source:MGI Symbol;Acc:MGI:2141959]
Pimreg	1019.8	975.357	1145.52	1055.67	1601.02	1522.19	1390.01	1501.42	-0.51974	3.63515e-08	6.84669e-07	PICALM interacting mitotic regulator [Source:MGI Symbol;Acc:MGI:1924434]
Plxnb2	24164.5	23528.8	24160.4	23635.5	30048.2	28235.6	29679.2	28679.2	-0.288675	3.7934e-08	7.13754e-07	plexin B2 [Source:MGI Symbol;Acc:MGI:2154239]
Pdpr	599.985	571.957	661.064	708.524	333.757	410.96	407.663	405.277	0.706483	3.80462e-08	7.15146e-07	pyruvate dehydrogenase phosphatase regulatory subunit [Source:MGI Symbol;Acc:MGI:2442188]
Gins2	469.515	518.928	440.052	472.349	667.514	707.423	661.49	712.91	-0.532355	3.9054e-08	7.33352e-07	GINS complex subunit 2 (Psf2 homolog) [Source:MGI Symbol;Acc:MGI:1921019]
Gm43682	126.92	116.475	130.24	143.222	45.5123	61.3373	74.7198	54.597	1.13257	3.94858e-08	7.40716e-07	predicted gene 43682 [Source:MGI Symbol;Acc:MGI:5663819]
Pmf1	2174.5	2096.54	2327.54	2146.44	2895.59	2804.14	3004.18	2798.09	-0.395379	3.99478e-08	7.48631e-07	polyamine-modulated factor 1 [Source:MGI Symbol;Acc:MGI:1914287]
Rpain	473.065	459.27	360.132	432.513	280.153	260.684	239.543	235.187	0.764334	4.01253e-08	7.51204e-07	RPA interacting protein [Source:MGI Symbol;Acc:MGI:1916973]
Gm50387	236.976	206.435	256.532	266.527	106.195	111.429	135.155	148.042	0.949408	4.02885e-08	7.53504e-07	predicted gene, 50387 [Source:MGI Symbol;Acc:MGI:6303289]
Sprr2b	2.66265	0	0	0.948493	29.3301	25.5572	19.7788	19.9489	-4.66165	4.04109e-08	7.55038e-07	small proline-rich protein 2B [Source:MGI Symbol;Acc:MGI:1330352]
Nup205	5204.6	4979.05	5109.93	4986.23	7921.16	7646.72	6761.05	6543.24	-0.509675	4.05118e-08	7.5592e-07	nucleoporin 205 [Source:MGI Symbol;Acc:MGI:2141625]
Gcsh	430.462	448.854	735.064	643.078	1194.44	1061.14	1493.3	1666.26	-1.26254	4.05391e-08	7.5592e-07	glycine cleavage system protein H (aminomethyl carrier) [Source:MGI Symbol;Acc:MGI:1915383]
Ephb3	1435.17	1407.17	1649.7	1647.53	1047.79	989.575	1103.22	1067.79	0.544846	4.08997e-08	7.6136e-07	Eph receptor B3 [Source:MGI Symbol;Acc:MGI:104770]
Hoxb5	783.708	803.012	722.238	794.837	534.011	514.211	428.54	391.628	0.731788	4.09342e-08	7.6136e-07	homeobox B5 [Source:MGI Symbol;Acc:MGI:96186]
Txndc17	1375.7	1421.37	1254.05	1190.36	1812.4	1904.52	2016.34	2208.03	-0.5992	4.09531e-08	7.6136e-07	thioredoxin domain containing 17 [Source:MGI Symbol;Acc:MGI:1289248]
Szt2	1792.85	1477.24	1830.26	2127.47	1033.63	840.321	1112.01	1065.69	0.835176	4.10869e-08	7.63088e-07	SZT2 subunit of KICSTOR complex [Source:MGI Symbol;Acc:MGI:3033336]
Bcl7c	838.736	855.094	960.023	831.828	1201.52	1227.77	1171.34	1235.78	-0.472923	4.11334e-08	7.63193e-07	B cell CLL/lymphoma 7C [Source:MGI Symbol;Acc:MGI:1332237]
Atl3	6781.78	6925.98	7259.87	7478.87	5069.06	5493.78	5471.03	5576.24	0.396541	4.12202e-08	7.64045e-07	atlastin GTPase 3 [Source:MGI Symbol;Acc:MGI:1924270]
Snx15	1436.06	1501.86	1365.54	1377.21	1102.41	999.798	952.678	931.298	0.510855	4.19501e-08	7.76804e-07	sorting nexin 15 [Source:MGI Symbol;Acc:MGI:1916274]
Gm9531	694.953	636.349	819.917	810.013	1115.56	1110.21	1226.28	1233.68	-0.662228	4.21469e-08	7.79135e-07	predicted gene 9531 [Source:MGI Symbol;Acc:MGI:3779940]
Bsg	17054.3	18702.2	20393.3	19381.5	26222.2	24663.7	26859.6	26544.6	-0.465473	4.2171e-08	7.79135e-07	basigin [Source:MGI Symbol;Acc:MGI:88208]
Snap29	1157.37	1207.36	934.37	877.356	1607.09	1781.85	1821.85	1842.65	-0.75579	4.22011e-08	7.79135e-07	synaptosomal-associated protein 29 [Source:MGI Symbol;Acc:MGI:1914724]
Glt1d1	140.233	115.528	135.173	160.295	351.962	375.18	236.247	256.186	-1.14624	4.24213e-08	7.82428e-07	glycosyltransferase 1 domain containing 1 [Source:MGI Symbol;Acc:MGI:2442755]
Cfdp1	2556.15	2758.46	2637.35	2430.99	3306.22	3437.96	3598.64	3623.35	-0.427683	4.26878e-08	7.86102e-07	craniofacial development protein 1 [Source:MGI Symbol;Acc:MGI:1344403]
Stx5a	3064.71	3257.5	3226.39	3028.54	2356.53	2331.84	1986.67	1985.44	0.538085	4.27046e-08	7.86102e-07	syntaxin 5A [Source:MGI Symbol;Acc:MGI:1928483]
Fxr2	4675.62	4587.02	4060.12	3970.39	3216.2	3009.62	2883.31	3013.33	0.512528	4.28016e-08	7.86808e-07	fragile X mental retardation, autosomal homolog 2 [Source:MGI Symbol;Acc:MGI:1346074]
Ctxn1	2465.62	2436.5	1395.14	1510	922.382	870.99	621.933	606.866	1.36915	4.28272e-08	7.86808e-07	cortexin 1 [Source:MGI Symbol;Acc:MGI:88566]
Angel1	3074.48	2906.18	3012.28	3130.98	5773.99	5584.76	4499.67	4185.07	-0.72533	4.35947e-08	8.00121e-07	angel homolog 1 [Source:MGI Symbol;Acc:MGI:1915987]
Tardbp	8111.33	7764.03	8677.7	8316.39	10215	10866.9	11413.5	11189.2	-0.410372	4.36847e-08	8.00986e-07	TAR DNA binding protein [Source:MGI Symbol;Acc:MGI:2387629]
Fam98b	957.668	839.943	1103.09	1155.26	1537.3	1686.78	1986.67	1995.94	-0.829289	4.41885e-08	8.09429e-07	family with sequence similarity 98, member B [Source:MGI Symbol;Acc:MGI:1915465]
Slc45a4	3528.02	3827.57	3461.22	3471.48	2399	2477	1933.93	1804.85	0.729817	4.44712e-08	8.1381e-07	solute carrier family 45, member 4 [Source:MGI Symbol;Acc:MGI:2146236]
Gm44950	138.458	159.087	127.28	102.437	249.812	281.129	252.729	230.987	-0.944107	4.47338e-08	8.17814e-07	predicted gene 44950 [Source:MGI Symbol;Acc:MGI:5753526]
Nrip1	990.507	1006.61	1340.88	1270.03	552.216	620.529	727.42	658.313	0.848961	4.50379e-08	8.22568e-07	nuclear receptor interacting protein 1 [Source:MGI Symbol;Acc:MGI:1315213]
Fau	17977.3	20240.1	18400.3	16835.7	28644.4	25038.9	25187.2	26067.9	-0.514651	4.53612e-08	8.27665e-07	Finkel-Biskis-Reilly murine sarcoma virus (FBR-MuSV) ubiquitously expressed (fox derived) [Source:MGI Symbol;Acc:MGI:102547]
Rras	484.603	514.193	385.785	365.17	1001.27	990.597	777.965	710.81	-0.99211	4.72654e-08	8.61568e-07	related RAS viral (r-ras) oncogene [Source:MGI Symbol;Acc:MGI:98179]
A430005L14Rik	335.494	380.673	341.386	284.548	552.216	537.724	513.149	521.821	-0.663116	4.7931e-08	8.71732e-07	RIKEN cDNA A430005L14 gene [Source:MGI Symbol;Acc:MGI:2140680]
Mettl14	1051.75	1078.57	1159.33	1139.14	1563.6	1464.94	1813.05	1754.45	-0.57463	4.79541e-08	8.71732e-07	methyltransferase like 14 [Source:MGI Symbol;Acc:MGI:2442926]
Ncoa3	4556.69	4457.29	4485.37	4806.96	3717.85	3414.44	3292.07	3318.86	0.413532	4.7963e-08	8.71732e-07	nuclear receptor coactivator 3 [Source:MGI Symbol;Acc:MGI:1276535]
Glrx3	1547.89	1501.86	2054.23	1977.61	2772.2	2927.83	3236.03	3335.66	-0.793289	4.82458e-08	8.76021e-07	glutaredoxin 3 [Source:MGI Symbol;Acc:MGI:1353653]
Rap1gds1	1727.17	1555.84	1463.22	1372.47	2301.91	2380.91	2256.98	2118.78	-0.565877	4.84647e-08	8.7914e-07	RAP1, GTP-GDP dissociation stimulator 1 [Source:MGI Symbol;Acc:MGI:2385189]
Slc39a11	657.675	790.702	889.97	821.395	1234.9	1247.19	1648.23	1598.01	-0.858421	4.90416e-08	8.88597e-07	solute carrier family 39 (metal ion transporter), member 11 [Source:MGI Symbol;Acc:MGI:1917056]
Apool	134.02	148.671	122.346	116.665	313.529	323.043	228.555	219.438	-1.05624	4.90812e-08	8.88597e-07	apolipoprotein O-like [Source:MGI Symbol;Acc:MGI:1915367]
Brix1	2089.3	1887.27	2246.63	2121.78	2803.56	3229.41	3538.2	3757.74	-0.675541	4.9348e-08	8.92563e-07	BRX1, biogenesis of ribosomes [Source:MGI Symbol;Acc:MGI:1915082]
Sephs2	1870.96	1829.5	2015.75	2054.44	2492.05	2677.37	2584.43	2684.7	-0.42592	4.94466e-08	8.93482e-07	selenophosphate synthetase 2 [Source:MGI Symbol;Acc:MGI:108388]
Gm7143	43.49	45.4535	69.0664	87.2613	147.662	146.187	187.898	183.74	-1.44144	5.07448e-08	9.16054e-07	predicted gene 7143 [Source:MGI Symbol;Acc:MGI:3646528]
Rnps1-ps	945.242	826.686	898.85	791.992	1280.41	1255.37	1321.88	1168.58	-0.537318	5.1198e-08	9.23342e-07	RNA binding protein with serine rich domain 1, pseudogene [Source:MGI Symbol;Acc:MGI:3708729]
Shmt2	6013.16	5117.31	6693.52	6489.59	9991.47	8556.55	11242	10444.8	-0.726679	5.17212e-08	9.31879e-07	serine hydroxymethyltransferase 2 (mitochondrial) [Source:MGI Symbol;Acc:MGI:1277989]
Frmd8	4704.02	4834.17	5475	5238.53	3850.34	3730.33	3510.73	3526.75	0.470145	5.20185e-08	9.36333e-07	FERM domain containing 8 [Source:MGI Symbol;Acc:MGI:1914707]
Rars2	569.808	569.116	477.545	460.019	758.538	834.187	828.511	931.298	-0.690611	5.28854e-08	9.51022e-07	arginyl-tRNA synthetase 2, mitochondrial [Source:MGI Symbol;Acc:MGI:1923596]
Mlxip	2922.71	2974.36	2596.9	2714.59	2112.78	2020.04	2081.17	1890.94	0.467823	5.37714e-08	9.66025e-07	MLX interacting protein [Source:MGI Symbol;Acc:MGI:2141183]
Mier3	1016.25	981.039	943.25	1005.4	663.468	722.758	758.187	719.21	0.463096	5.49341e-08	9.85964e-07	MIER family member 3 [Source:MGI Symbol;Acc:MGI:2442317]
Psmf1	1454.7	1420.42	1450.4	1380.06	2069.29	1915.77	2530.59	2481.01	-0.656855	5.60693e-08	1.00537e-06	proteasome (prosome, macropain) inhibitor subunit 1 [Source:MGI Symbol;Acc:MGI:1346072]
Ywhae	13744.6	13159.7	14975.6	14990.9	18314.1	19331.5	20705.1	20777.3	-0.476499	5.67406e-08	1.01644e-06	tyrosine 3-monooxygenase/tryptophan 5-monooxygenase activation protein, epsilon polypeptide [Source:MGI Symbol;Acc:MGI:894689]
Dctpp1	1291.39	1474.4	1326.08	1176.13	1978.27	1947.46	1802.07	1932.94	-0.540358	5.74935e-08	1.02894e-06	dCTP pyrophosphatase 1 [Source:MGI Symbol;Acc:MGI:1913672]
Cyhr1	4471.48	4926.03	4353.16	4251.15	3324.42	3423.64	3008.57	3127.78	0.482435	5.76463e-08	1.03068e-06	cysteine and histidine rich 1 [Source:MGI Symbol;Acc:MGI:1859320]
Arhgef12	8404.22	8314.21	6211.05	7136.46	4524.93	4688.21	3362.39	3481.61	0.904881	5.82984e-08	1.04135e-06	Rho guanine nucleotide exchange factor (GEF) 12 [Source:MGI Symbol;Acc:MGI:1916882]
Dennd1a	1555.88	1553	1276.74	1210.28	946.656	824.987	771.372	723.41	0.776592	5.84072e-08	1.04229e-06	DENN/MADD domain containing 1A [Source:MGI Symbol;Acc:MGI:2442794]
Tmem54	1274.52	1319.1	1309.3	1230.2	1739.58	1619.3	1864.7	1886.74	-0.469963	5.91048e-08	1.05374e-06	transmembrane protein 54 [Source:MGI Symbol;Acc:MGI:1913510]
B9d2	173.072	247.154	210.159	242.814	102.15	108.363	119.772	119.693	0.956552	5.96448e-08	1.06092e-06	B9 protein domain 2 [Source:MGI Symbol;Acc:MGI:2387643]
Smpd1	1715.64	1931.77	1574.71	1635.2	1113.53	1116.34	863.673	810.555	0.812435	5.96654e-08	1.06092e-06	sphingomyelin phosphodiesterase 1, acid lysosomal [Source:MGI Symbol;Acc:MGI:98325]
4933412E12Rik	299.992	371.204	385.785	356.633	117.321	139.031	203.282	190.039	1.12266	5.96782e-08	1.06092e-06	RIKEN cDNA 4933412E12 gene [Source:MGI Symbol;Acc:MGI:1918336]
Bcl3	331.944	320.069	302.906	302.569	476.362	482.52	487.877	424.176	-0.572678	6.01824e-08	1.06887e-06	B cell leukemia/lymphoma 3 [Source:MGI Symbol;Acc:MGI:88140]
Lzts3	789.921	754.718	890.957	855.541	544.125	513.189	372.5	412.627	0.836205	6.05826e-08	1.07495e-06	leucine zipper, putative tumor suppressor family member 3 [Source:MGI Symbol;Acc:MGI:2656976]
Gm10252	52.3655	41.6657	50.3198	60.7035	13.148	16.3566	15.3835	19.9489	1.66223	6.06866e-08	1.07578e-06	predicted gene 10252 [Source:MGI Symbol;Acc:MGI:3704292]
Atp6v1h	944.354	878.768	893.917	823.292	1246.03	1228.79	1232.88	1149.69	-0.456101	6.2807e-08	1.11231e-06	ATPase, H+ transporting, lysosomal V1 subunit H [Source:MGI Symbol;Acc:MGI:1914864]
Ccnf	3165.01	3084.21	3161.27	3166.07	4494.59	4269.08	3951.36	3959.33	-0.40699	6.35168e-08	1.1235e-06	cyclin F [Source:MGI Symbol;Acc:MGI:102551]
Chchd4	917.728	966.834	863.33	825.189	1368.4	1272.75	1193.32	1271.48	-0.515063	6.35589e-08	1.1235e-06	coiled-coil-helix-coiled-coil-helix domain containing 4 [Source:MGI Symbol;Acc:MGI:1919420]
Cars	2502.01	2481	2225.91	2329.5	3603.56	3579.03	3147.02	3167.67	-0.500844	6.51772e-08	1.15101e-06	cysteinyl-tRNA synthetase [Source:MGI Symbol;Acc:MGI:1351477]
Timm10	144.671	194.124	241.733	214.359	354.996	401.759	524.138	590.067	-1.23553	6.55092e-08	1.15578e-06	translocase of inner mitochondrial membrane 10 [Source:MGI Symbol;Acc:MGI:1353429]
Pla2g7	1693.45	1620.23	2021.67	1971.92	1178.26	1265.59	1232.88	1122.39	0.60643	6.57313e-08	1.15861e-06	phospholipase A2, group VII (platelet-activating factor acetylhydrolase, plasma) [Source:MGI Symbol;Acc:MGI:1351327]
2210404E10Rik	23.9639	20.8329	127.28	147.016	2.02277	3.06686	8.79057	4.19977	4.14984	6.86464e-08	1.20885e-06	RIKEN cDNA 2210404E10 gene [Source:MGI Symbol;Acc:MGI:1919555]
Mau2	2959.1	3162.81	2920.52	3061.74	2331.24	2362.51	2378.95	2156.58	0.391228	6.93035e-08	1.21927e-06	MAU2 sister chromatid cohesion factor [Source:MGI Symbol;Acc:MGI:1921799]
Kctd5	2575.67	2536.87	2683.72	2571.36	3425.56	3443.07	4115.09	4087.42	-0.539622	7.02984e-08	1.23561e-06	potassium channel tetramerisation domain containing 5 [Source:MGI Symbol;Acc:MGI:1916509]
Uba7	252.952	232.949	253.572	318.694	154.742	145.165	146.143	153.291	0.819871	7.06757e-08	1.24108e-06	ubiquitin-like modifier activating enzyme 7 [Source:MGI Symbol;Acc:MGI:1349462]
Btf3	5820.56	6182.63	6826.72	6778.88	8449.1	9050.32	9666.33	10044.8	-0.539095	7.08483e-08	1.24294e-06	basic transcription factor 3 [Source:MGI Symbol;Acc:MGI:1202875]
Serpinb5	47.9278	41.6657	95.7063	107.18	190.14	226.948	534.027	530.22	-2.3411	7.21134e-08	1.26395e-06	serine (or cysteine) peptidase inhibitor, clade B, member 5 [Source:MGI Symbol;Acc:MGI:109579]
Osbpl2	1128.08	1151.49	1082.37	1051.88	783.823	766.716	787.855	866.202	0.462063	7.25381e-08	1.2702e-06	oxysterol binding protein-like 2 [Source:MGI Symbol;Acc:MGI:2442832]
Raet1e	598.209	701.689	579.171	571.941	952.724	1082.6	873.563	937.598	-0.650336	7.33876e-08	1.28387e-06	retinoic acid early transcript 1E [Source:MGI Symbol;Acc:MGI:2675273]
Glmn	317.743	350.371	284.159	285.496	482.43	553.058	449.418	529.17	-0.702319	7.3679e-08	1.28617e-06	glomulin, FKBP associated protein [Source:MGI Symbol;Acc:MGI:2141180]
Abca7	4186.58	4012.22	3056.68	3323.52	2343.38	2125.34	1711.96	1719.8	0.883827	7.37021e-08	1.28617e-06	ATP-binding cassette, sub-family A (ABC1), member 7 [Source:MGI Symbol;Acc:MGI:1351646]
1810064F22Rik	98.5182	62.4986	94.7197	91.0553	23.2618	15.3343	34.0635	34.6481	1.69624	7.37653e-08	1.28617e-06	RIKEN cDNA 1810064F22 gene [Source:MGI Symbol;Acc:MGI:1917112]
Dynll1	5453.11	5689.27	5833.15	5391.23	8925.47	8553.49	7392.87	7401.04	-0.529034	7.37943e-08	1.28617e-06	dynein light chain LC8-type 1 [Source:MGI Symbol;Acc:MGI:1861457]
Fbl	2554.37	2463.96	3074.44	2809.44	4245.79	3827.45	5167.76	4891.68	-0.733976	7.62557e-08	1.32783e-06	fibrillarin [Source:MGI Symbol;Acc:MGI:95486]
Fam193b	1649.96	1521.75	1605.3	1616.23	1277.38	1209.37	1166.95	1196.93	0.398242	7.65994e-08	1.33257e-06	family with sequence similarity 193, member B [Source:MGI Symbol;Acc:MGI:2385851]
Cdh16	23260.9	24913.3	8457.68	8389.42	4702.94	4723.99	2700.9	2674.2	2.1351	7.72193e-08	1.34211e-06	cadherin 16 [Source:MGI Symbol;Acc:MGI:106671]
Ptcd3	1600.25	1449.78	1559.91	1598.21	1950.96	2115.11	2163.58	2220.63	-0.44467	7.74457e-08	1.34479e-06	pentatricopeptide repeat domain 3 [Source:MGI Symbol;Acc:MGI:1917206]
Haghl	859.149	843.731	712.371	706.627	514.795	454.918	359.315	353.83	0.891104	7.75337e-08	1.34507e-06	hydroxyacylglutathione hydrolase-like [Source:MGI Symbol;Acc:MGI:1919877]
Gpatch8	2758.51	2766.04	2627.48	2824.61	2215.94	2136.58	1993.26	2042.14	0.38793	7.84169e-08	1.35913e-06	G patch domain containing 8 [Source:MGI Symbol;Acc:MGI:1918667]
Rhot2	1480.44	1532.16	1293.52	1223.56	902.155	881.212	953.777	944.947	0.586953	7.98951e-08	1.38347e-06	ras homolog family member T2 [Source:MGI Symbol;Acc:MGI:2384892]
Kat6b	474.84	472.527	522.932	501.753	364.098	315.887	299.978	326.532	0.593024	8.05525e-08	1.39356e-06	K(lysine) acetyltransferase 6B [Source:MGI Symbol;Acc:MGI:1858746]
Etfb	63.9037	77.6498	75.9731	73.034	154.742	138.009	126.364	130.193	-0.921145	8.13962e-08	1.40685e-06	electron transferring flavoprotein, beta polypeptide [Source:MGI Symbol;Acc:MGI:106098]
Mcam	646.137	650.554	990.61	1040.5	113.275	131.875	296.682	325.482	1.94048	8.15702e-08	1.40856e-06	melanoma cell adhesion molecule [Source:MGI Symbol;Acc:MGI:1933966]
Rps27l	2960.87	3158.07	3110.95	3038.02	3851.35	4122.89	4408.47	4643.89	-0.47287	8.25993e-08	1.42501e-06	ribosomal protein S27-like [Source:MGI Symbol;Acc:MGI:1915191]
Ppp4c	2836.61	2958.27	2921.51	2783.83	3848.32	3638.32	3562.38	3582.4	-0.347528	8.28401e-08	1.42785e-06	protein phosphatase 4, catalytic subunit [Source:MGI Symbol;Acc:MGI:1891763]
Uqcrq	2453.19	2722.48	2250.58	2298.2	3450.84	3473.74	3272.29	3443.81	-0.488201	8.31809e-08	1.4324e-06	ubiquinol-cytochrome c reductase, complex III subunit VII [Source:MGI Symbol;Acc:MGI:107807]
Dctd	382.535	327.644	679.811	608.932	1119.6	1112.25	1421.87	1478.32	-1.36058	8.4588e-08	1.45529e-06	dCMP deaminase [Source:MGI Symbol;Acc:MGI:2444529]
Polr1d	4182.14	4499.9	3766.09	3306.45	6082.47	6554.91	6024.84	5914.32	-0.641483	8.5195e-08	1.46438e-06	polymerase (RNA) I polypeptide D [Source:MGI Symbol;Acc:MGI:108403]
Cnksr3	1341.09	1375.92	1580.63	1590.62	1029.59	987.53	803.238	860.952	0.677166	8.55266e-08	1.46873e-06	Cnksr family member 3 [Source:MGI Symbol;Acc:MGI:2674130]
Il6ra	89.6427	101.323	83.8664	74.9309	42.4781	23.5126	35.1623	36.748	1.34313	8.59078e-08	1.47392e-06	interleukin 6 receptor, alpha [Source:MGI Symbol;Acc:MGI:105304]
Plch2	255.615	315.334	80.9064	88.2098	40.4554	34.7578	16.4823	16.7991	2.76818	8.72495e-08	1.49557e-06	phospholipase C, eta 2 [Source:MGI Symbol;Acc:MGI:2443078]
Abhd11	405.611	432.755	543.652	498.907	736.288	716.624	874.662	826.304	-0.746009	8.78791e-08	1.50498e-06	abhydrolase domain containing 11 [Source:MGI Symbol;Acc:MGI:1916008]
Scrib	7922.28	7587.9	8482.35	8417.87	6427.35	5707.44	6117.14	5930.07	0.422497	8.79966e-08	1.50561e-06	scribbled planar cell polarity [Source:MGI Symbol;Acc:MGI:2145950]
Nasp	4767.92	4833.22	4222.92	4113.61	7516.61	8138.44	6472.06	6291.25	-0.663832	8.82651e-08	1.50882e-06	nuclear autoantigenic sperm protein (histone-binding) [Source:MGI Symbol;Acc:MGI:1355328]
Dixdc1	181.06	223.48	157.866	171.677	94.0587	86.8945	70.3246	48.2973	1.29183	8.84796e-08	1.51111e-06	DIX domain containing 1 [Source:MGI Symbol;Acc:MGI:2679721]
Ube2c	7083.55	7177.87	7888.37	7541.47	9370.48	9600.31	9574.03	9319.28	-0.350849	8.87221e-08	1.51387e-06	ubiquitin-conjugating enzyme E2C [Source:MGI Symbol;Acc:MGI:1915862]
Gjb3	694.065	666.652	891.944	830.88	1294.57	1204.26	1770.2	1706.15	-0.954426	8.94393e-08	1.52471e-06	gap junction protein, beta 3 [Source:MGI Symbol;Acc:MGI:95721]
Grn	8065.18	8231.82	6436.01	6235.39	4588.65	4330.41	3367.89	3289.47	0.895081	9.08133e-08	1.54672e-06	granulin [Source:MGI Symbol;Acc:MGI:95832]
Rab3ip	3411.75	3353.14	4069.99	3965.65	2630.61	2544.48	2594.32	2450.56	0.534165	9.17526e-08	1.5613e-06	RAB3A interacting protein [Source:MGI Symbol;Acc:MGI:105933]
Gm30025	81.6547	107.005	86.8264	94.8493	39.444	39.8692	49.447	34.6481	1.18183	9.36391e-08	1.59195e-06	predicted gene, 30025 [Source:MGI Symbol;Acc:MGI:5589184]
Psma2	3324.77	3445.95	3945.67	3548.31	4721.14	5076.68	5241.38	5717.98	-0.541214	9.39456e-08	1.59571e-06	proteasome subunit alpha 2 [Source:MGI Symbol;Acc:MGI:104885]
H3f3b	22724	22765.6	26448.5	25139.8	32158	32189.8	33439.3	33714.7	-0.437881	9.43646e-08	1.60083e-06	H3,3 histone B [Source:MGI Symbol;Acc:MGI:1101768]
Lbp	2837.5	3335.15	1029.09	986.433	470.294	489.676	148.341	166.941	2.68252	9.44183e-08	1.60083e-06	lipopolysaccharide binding protein [Source:MGI Symbol;Acc:MGI:1098776]
Gm13092	141.121	150.565	233.839	213.411	381.292	360.868	449.418	585.867	-1.26699	9.5543e-08	1.61843e-06	predicted gene 13092 [Source:MGI Symbol;Acc:MGI:3649661]
Pcbd2	141.121	143.936	122.346	110.025	227.561	211.614	294.484	249.886	-0.925042	9.76124e-08	1.65198e-06	pterin 4 alpha carbinolamine dehydratase/dimerization cofactor of hepatocyte nuclear factor 1 alpha (TCF1) 2 [Source:MGI Symbol;Acc:MGI:1919812]
Nup62	2291.66	2298.24	2493.3	2444.27	3104.95	2979.97	3254.71	3338.81	-0.412247	9.82923e-08	1.66199e-06	nucleoporin 62 [Source:MGI Symbol;Acc:MGI:1351500]
Yipf4	2585.44	2608.84	2955.06	3043.71	1760.82	1959.73	1897.66	2064.18	0.542924	9.84235e-08	1.6627e-06	Yip1 domain family, member 4 [Source:MGI Symbol;Acc:MGI:1915114]
Slc9a8	1514.16	1281.22	1389.22	1349.71	1969.17	1857.5	2278.96	2239.53	-0.592271	9.85838e-08	1.6639e-06	solute carrier family 9 (sodium/hydrogen exchanger), member 8 [Source:MGI Symbol;Acc:MGI:1924281]
Ccdc116	41.7149	35.0371	43.4132	59.7551	6.06831	8.17831	6.59293	16.7991	2.25744	9.91371e-08	1.67173e-06	coiled-coil domain containing 116 [Source:MGI Symbol;Acc:MGI:1924122]
Septin8	2483.37	2344.64	2404.5	2358.9	3076.63	3074.02	3353.6	3568.75	-0.446645	1.01035e-07	1.7022e-06	septin 8 [Source:MGI Symbol;Acc:MGI:894310]
Reps1	1595.82	1573.83	1726.66	1687.37	2089.52	2190.76	2366.86	2397.02	-0.458072	1.01256e-07	1.70439e-06	RalBP1 associated Eps domain containing protein [Source:MGI Symbol;Acc:MGI:1196373]
Mthfd1l	988.732	838.049	1364.56	1284.26	2159.31	1965.86	2105.34	2235.33	-0.919744	1.01457e-07	1.70623e-06	methylenetetrahydrofolate dehydrogenase (NADP+ dependent) 1-like [Source:MGI Symbol;Acc:MGI:1924836]
Hivep1	821.872	769.869	817.944	847.004	1554.5	1425.07	1140.58	1182.23	-0.70348	1.02958e-07	1.72992e-06	human immunodeficiency virus type I enhancer binding protein 1 [Source:MGI Symbol;Acc:MGI:96100]
Gm15927	53.2531	65.3394	50.3198	73.9824	14.1594	24.5349	19.7788	22.0488	1.59359	1.03905e-07	1.74426e-06	predicted gene 15927 [Source:MGI Symbol;Acc:MGI:3801889]
Dennd5a	2930.69	2927.02	2284.13	2433.83	1663.73	1729.71	1336.17	1291.43	0.812594	1.06683e-07	1.78928e-06	DENN/MADD domain containing 5A [Source:MGI Symbol;Acc:MGI:1201681]
4632404H12Rik	291.117	286.925	279.226	335.766	151.708	165.611	204.381	143.842	0.843311	1.07015e-07	1.79325e-06	RIKEN cDNA 4632404H12 gene [Source:MGI Symbol;Acc:MGI:1921284]
Rps9	14368.6	15734.5	16758.5	15385.5	21405.9	19810.9	22490.7	23143.9	-0.480556	1.08531e-07	1.81703e-06	ribosomal protein S9 [Source:MGI Symbol;Acc:MGI:1924096]
Eif1a	3140.16	3110.73	4071.96	3943.83	5322.92	6010.03	7213.76	7665.62	-0.877616	1.09477e-07	1.83122e-06	eukaryotic translation initiation factor 1A [Source:MGI Symbol;Acc:MGI:95298]
Rabl3	386.972	355.106	327.572	290.239	592.671	571.459	506.557	530.22	-0.694308	1.10429e-07	1.84548e-06	RAB, member RAS oncogene family-like 3 [Source:MGI Symbol;Acc:MGI:1914907]
Hid1	2009.42	2093.7	1626.02	1827.75	1323.9	1228.79	1061.46	1112.94	0.676748	1.10529e-07	1.8455e-06	HID1 domain containing [Source:MGI Symbol;Acc:MGI:2445087]
Sgo1	1102.34	1148.65	1249.12	1195.1	1495.84	1599.88	1635.05	1595.91	-0.430433	1.11058e-07	1.85269e-06	shugoshin 1 [Source:MGI Symbol;Acc:MGI:1919665]
Dpagt1	441.113	431.808	544.638	493.216	721.117	703.334	869.168	868.302	-0.72677	1.12685e-07	1.87816e-06	dolichyl-phosphate (UDP-N-acetylglucosamine) acetylglucosaminephosphotransferase 1 (GlcNAc-1-P transferase) [Source:MGI Symbol;Acc:MGI:1196396]
Drosha	5214.36	4792.51	4900.76	5139.88	6578.04	6089.77	6544.58	6662.93	-0.368085	1.14348e-07	1.90362e-06	drosha, ribonuclease type III [Source:MGI Symbol;Acc:MGI:1261425]
Vdac1	4561.13	4162.79	4891.88	4227.43	6312.05	5928.25	7074.21	7258.25	-0.57455	1.14417e-07	1.90362e-06	voltage-dependent anion channel 1 [Source:MGI Symbol;Acc:MGI:106919]
Snf8	1992.55	2042.57	1939.78	1855.25	2774.23	2617.06	2451.47	2578.66	-0.412523	1.14859e-07	1.90928e-06	SNF8, ESCRT-II complex subunit, homolog (S, cerevisiae) [Source:MGI Symbol;Acc:MGI:1343161]
Dennd2d	336.382	337.114	424.265	407.852	626.047	695.156	583.474	571.168	-0.718406	1.15017e-07	1.9102e-06	DENN/MADD domain containing 2D [Source:MGI Symbol;Acc:MGI:2181193]
Copb2	4506.98	4676.98	4967.85	5002.35	6034.93	6074.44	6291.85	6458.19	-0.376184	1.17809e-07	1.95484e-06	coatomer protein complex, subunit beta 2 (beta prime) [Source:MGI Symbol;Acc:MGI:1354962]
Ncor2	5926.18	5717.67	7068.46	7218.98	3788.65	3150.69	4218.37	4206.07	0.755185	1.18309e-07	1.96139e-06	nuclear receptor co-repressor 2 [Source:MGI Symbol;Acc:MGI:1337080]
Rex1bd	948.792	1094.67	990.61	938.059	1500.89	1310.57	1387.81	1449.97	-0.508282	1.20147e-07	1.9901e-06	required for excision 1-B domain containing [Source:MGI Symbol;Acc:MGI:1913712]
Rrp1b	2355.56	2085.18	2478.5	2565.67	3427.58	3157.85	3536.01	3572.95	-0.529874	1.20314e-07	1.99109e-06	ribosomal RNA processing 1B [Source:MGI Symbol;Acc:MGI:1919712]
Caskin2	2151.42	2107.91	2376.87	2432.88	1654.62	1493.56	1680.1	1643.16	0.486854	1.2119e-07	2.00382e-06	CASK-interacting protein 2 [Source:MGI Symbol;Acc:MGI:2157062]
5730471H19Rik	176.623	184.655	104.586	116.665	64.7286	50.0921	39.5576	29.3984	1.66316	1.2146e-07	2.0065e-06	RIKEN cDNA 5730471H19 gene [Source:MGI Symbol;Acc:MGI:3642639]
Crcp	872.463	893.919	1153.41	1045.24	1534.27	1608.06	2139.4	2211.18	-0.918246	1.22071e-07	2.01481e-06	calcitonin gene-related peptide-receptor component protein [Source:MGI Symbol;Acc:MGI:1100818]
Nup107	2701.71	2534.03	3066.55	2992.5	3824.04	3902.07	4097.5	4113.67	-0.496803	1.22556e-07	2.02103e-06	nucleoporin 107 [Source:MGI Symbol;Acc:MGI:2143854]
Tmem126a	497.916	503.777	561.411	520.723	736.288	790.229	777.965	685.612	-0.521318	1.23994e-07	2.04295e-06	transmembrane protein 126A [Source:MGI Symbol;Acc:MGI:1913521]
Mex3d	947.905	900.548	914.637	851.747	1721.38	1598.86	1351.55	1234.73	-0.708503	1.24229e-07	2.04502e-06	mex3 RNA binding family member D [Source:MGI Symbol;Acc:MGI:2681847]
Celsr2	1753.8	1681.78	1040.93	1125.86	561.318	554.08	235.148	232.037	1.82344	1.26607e-07	2.08233e-06	cadherin, EGF LAG seven-pass G-type receptor 2 [Source:MGI Symbol;Acc:MGI:1858235]
Fchsd2	541.406	590.896	527.865	499.856	357.019	328.155	362.611	389.528	0.58799	1.2813e-07	2.1013e-06	FCH and double SH3 domains 2 [Source:MGI Symbol;Acc:MGI:2448475]
Crb3	764.182	823.845	803.144	752.155	1124.66	1065.22	1005.42	1074.09	-0.442151	1.28148e-07	2.1013e-06	crumbs family member 3 [Source:MGI Symbol;Acc:MGI:2670904]
Dhx36	2495.79	2422.29	2605.78	2437.63	3033.14	3284.61	3190.98	3202.32	-0.351678	1.28167e-07	2.1013e-06	DEAH (Asp-Glu-Ala-His) box polypeptide 36 [Source:MGI Symbol;Acc:MGI:1919412]
Gpatch4	1112.1	1108.88	1433.62	1280.47	1906.46	1821.72	2322.91	2356.07	-0.768619	1.2821e-07	2.1013e-06	G patch domain containing 4 [Source:MGI Symbol;Acc:MGI:1913864]
Tsr2	220.113	235.79	337.439	313.003	516.817	478.431	710.937	709.76	-1.12713	1.31014e-07	2.14536e-06	TSR2 20S rRNA accumulation [Source:MGI Symbol;Acc:MGI:1916749]
Gm47694	80.7672	60.6047	101.626	88.2098	8.09107	10.2229	30.767	23.0987	2.20485	1.3128e-07	2.14784e-06	predicted gene, 47694 [Source:MGI Symbol;Acc:MGI:6096803]
Jmjd4	965.656	996.19	882.077	942.802	647.286	634.841	726.321	685.612	0.491781	1.32314e-07	2.16287e-06	jumonji domain containing 4 [Source:MGI Symbol;Acc:MGI:2144404]
Rap1a	1430.73	1421.37	1538.21	1515.69	1864.99	2187.7	2200.94	2380.22	-0.54781	1.35428e-07	2.21183e-06	RAS-related protein 1a [Source:MGI Symbol;Acc:MGI:97852]
Dxo	920.391	913.805	917.597	878.304	696.844	708.446	675.775	667.763	0.401027	1.35551e-07	2.21191e-06	decapping exoribonuclease [Source:MGI Symbol;Acc:MGI:1890444]
Dnm1l	2668.87	2564.34	3166.2	2856.86	3791.68	4076.89	4490.88	4480.1	-0.581155	1.3605e-07	2.21812e-06	dynamin 1-like [Source:MGI Symbol;Acc:MGI:1921256]
Ddost	5739.79	5586.05	5422.7	5313.46	6970.46	6700.08	7387.37	7179.5	-0.355949	1.37103e-07	2.23253e-06	dolichyl-di-phosphooligosaccharide-protein glycotransferase [Source:MGI Symbol;Acc:MGI:1194508]
Hprt	1460.02	1490.5	1741.46	1694.96	2291.8	2443.27	3090.98	3215.97	-0.789805	1.37173e-07	2.23253e-06	hypoxanthine guanine phosphoribosyl transferase [Source:MGI Symbol;Acc:MGI:96217]
Fcf1	1194.64	1239.56	1477.04	1465.42	1909.49	1952.57	2044.91	2099.88	-0.574719	1.37618e-07	2.23782e-06	FCF1 rRNA processing protein [Source:MGI Symbol;Acc:MGI:1920986]
Hnrnpa3	1387.24	1304.89	1575.7	1666.5	2095.59	2423.85	2978.9	2797.04	-0.794804	1.38536e-07	2.25078e-06	heterogeneous nuclear ribonucleoprotein A3 [Source:MGI Symbol;Acc:MGI:1917171]
Mrpl27	681.639	764.187	769.597	681.966	1034.65	972.196	999.927	998.494	-0.467551	1.39302e-07	2.26126e-06	mitochondrial ribosomal protein L27 [Source:MGI Symbol;Acc:MGI:2137224]
Usp28	536.081	559.647	554.505	525.465	735.276	772.85	707.641	736.009	-0.440492	1.40433e-07	2.27765e-06	ubiquitin specific peptidase 28 [Source:MGI Symbol;Acc:MGI:2442293]
Cacnb1	38.1647	50.1883	101.626	72.0855	17.1935	9.20059	15.3835	15.7491	2.18647	1.4099e-07	2.28469e-06	calcium channel, voltage-dependent, beta 1 subunit [Source:MGI Symbol;Acc:MGI:102522]
9130604C24Rik	84.3174	86.1723	59.1998	73.034	28.3188	19.4235	36.2611	18.8989	1.56097	1.41372e-07	2.2889e-06	RIKEN cDNA 9130604C24 gene [Source:MGI Symbol;Acc:MGI:1924957]
Nprl2	747.318	773.657	658.104	653.512	467.26	460.03	379.093	333.881	0.787852	1.42339e-07	2.30257e-06	NPR2 like, GATOR1 complex subunit [Source:MGI Symbol;Acc:MGI:1914482]
Bptf	5848.96	5376.77	6010.75	6718.18	4152.74	4198.54	4348.04	4348.86	0.490701	1.44079e-07	2.3287e-06	bromodomain PHD finger transcription factor [Source:MGI Symbol;Acc:MGI:2444008]
Gm43860	261.828	225.374	343.359	369.912	99.1157	102.229	150.538	150.142	1.2586	1.44257e-07	2.32955e-06	predicted gene 43860 [Source:MGI Symbol;Acc:MGI:5663997]
Socs5	2479.82	2420.4	2122.31	2103.76	1434.14	1531.39	1659.22	1634.76	0.544253	1.4726e-07	2.37599e-06	suppressor of cytokine signaling 5 [Source:MGI Symbol;Acc:MGI:2385459]
Jrk	381.647	376.885	489.385	513.135	692.798	719.691	842.796	835.753	-0.811884	1.4754e-07	2.37846e-06	jerky [Source:MGI Symbol;Acc:MGI:106214]
Cep83os	97.6306	91.854	105.573	63.549	240.709	271.929	156.033	200.539	-1.27815	1.49138e-07	2.40215e-06	centrosomal protein 83, opposite strand [Source:MGI Symbol;Acc:MGI:1914973]
Eif4a1	12281	12249.7	15644.5	14672.2	19515.7	20672.7	22541.2	23141.8	-0.646764	1.52745e-07	2.4575e-06	eukaryotic translation initiation factor 4A1 [Source:MGI Symbol;Acc:MGI:95303]
Cars2	930.154	899.601	767.624	732.237	526.931	517.278	577.98	509.222	0.644107	1.52837e-07	2.4575e-06	cysteinyl-tRNA synthetase 2 (mitochondrial)(putative) [Source:MGI Symbol;Acc:MGI:1919191]
Rps18-ps5	2235.74	2566.23	2854.42	2688.98	3707.73	3636.28	3756.87	4080.07	-0.553423	1.5307e-07	2.45913e-06	ribosomal protein S18, pseudogene 5 [Source:MGI Symbol;Acc:MGI:3649931]
Pgam1-ps2	118.932	89.9601	140.106	120.459	206.322	235.126	212.072	218.388	-0.893986	1.53598e-07	2.46548e-06	phosphoglycerate mutase 1, pseudogene 2 [Source:MGI Symbol;Acc:MGI:3645709]
Med10	712.704	724.416	819.917	780.61	1051.84	1106.12	1391.11	1285.13	-0.670243	1.54245e-07	2.47375e-06	mediator complex subunit 10 [Source:MGI Symbol;Acc:MGI:106331]
Mpzl3	800.571	776.498	922.53	840.365	1200.51	1368.84	1842.72	1837.4	-0.90383	1.54432e-07	2.47462e-06	myelin protein zero-like 3 [Source:MGI Symbol;Acc:MGI:2442647]
Gm7628	43.49	44.5066	45.3865	43.6307	18.2049	13.2897	7.69175	6.29965	1.95204	1.54828e-07	2.47884e-06	predicted gene 7628 [Source:MGI Symbol;Acc:MGI:3643956]
Marveld1	1314.46	1555.84	1407.97	1485.34	1055.89	956.862	958.172	1069.89	0.512099	1.55165e-07	2.48211e-06	MARVEL (membrane-associating) domain containing 1 [Source:MGI Symbol;Acc:MGI:2147570]
Tert	436.675	380.673	463.732	553.92	292.29	246.371	219.764	249.886	0.863103	1.56843e-07	2.50681e-06	telomerase reverse transcriptase [Source:MGI Symbol;Acc:MGI:1202709]
Nxt1	1681.91	1726.29	1810.53	1741.43	2139.08	2191.79	2213.03	2226.93	-0.333721	1.579e-07	2.52154e-06	NTF2-related export protein 1 [Source:MGI Symbol;Acc:MGI:1929619]
Irf2bp2	1463.57	1645.8	1202.74	1252.96	884.961	883.257	868.069	859.902	0.670732	1.59932e-07	2.55181e-06	interferon regulatory factor 2 binding protein 2 [Source:MGI Symbol;Acc:MGI:2443921]
Cramp1l	2510.88	2345.59	2654.12	2849.27	1919.61	1845.23	1872.39	1852.1	0.46803	1.6017e-07	2.55342e-06	cramped chromatin regulator homolog 1 [Source:MGI Symbol;Acc:MGI:1930190]
Ier3	1362.39	1292.58	2069.03	2044	3657.17	2990.19	3537.11	3382.91	-1.00346	1.60312e-07	2.55352e-06	immediate early response 3 [Source:MGI Symbol;Acc:MGI:104814]
Tmem123	1148.49	1186.53	806.104	727.494	2089.52	2225.52	1822.94	1725.05	-1.02313	1.62067e-07	2.57926e-06	transmembrane protein 123 [Source:MGI Symbol;Acc:MGI:1919179]
Nup35	603.535	571.957	603.838	632.645	801.016	901.658	1074.65	1026.84	-0.657015	1.63624e-07	2.60184e-06	nucleoporin 35 [Source:MGI Symbol;Acc:MGI:1916732]
Rad51d	874.238	950.736	923.517	891.583	1170.17	1210.39	1287.82	1359.67	-0.465995	1.65628e-07	2.63146e-06	RAD51 paralog D [Source:MGI Symbol;Acc:MGI:1261809]
Trank1	0.887551	2.84085	0	5.69096	15.1708	30.6686	41.7552	40.9477	-3.76959	1.70549e-07	2.70735e-06	tetratricopeptide repeat and ankyrin repeat containing 1 [Source:MGI Symbol;Acc:MGI:1341834]
Mif4gd	1629.54	1706.4	1337.92	1381.01	1002.28	1026.38	830.709	892.45	0.690394	1.72158e-07	2.73057e-06	MIF4G domain containing [Source:MGI Symbol;Acc:MGI:1916924]
Exosc1	1028.67	995.243	1047.84	1086.97	1352.22	1365.78	1533.95	1570.71	-0.485367	1.72367e-07	2.73155e-06	exosome component 1 [Source:MGI Symbol;Acc:MGI:1913833]
Fbxo47	134.908	106.058	98.6663	127.098	52.592	41.9138	58.2375	60.8966	1.13007	1.78101e-07	2.82004e-06	F-box protein 47 [Source:MGI Symbol;Acc:MGI:1920223]
Eno1b	4334.8	3842.72	5641.74	5392.18	8678.69	7253.14	10060.8	10003.8	-0.905906	1.82658e-07	2.88974e-06	enolase 1B, retrotransposed [Source:MGI Symbol;Acc:MGI:3648653]
Tssk6	165.085	160.034	130.24	125.201	78.888	78.7162	70.3246	72.446	0.950925	1.84094e-07	2.90999e-06	testis-specific serine kinase 6 [Source:MGI Symbol;Acc:MGI:2148775]
Dnajc18	794.358	773.657	829.784	796.734	581.546	575.548	597.759	622.615	0.426223	1.8549e-07	2.92959e-06	DnaJ heat shock protein family (Hsp40) member C18 [Source:MGI Symbol;Acc:MGI:1923844]
Zfp24	1848.77	1909.99	1815.46	1680.73	1289.51	1438.36	1291.11	1305.08	0.446379	1.88296e-07	2.97139e-06	zinc finger protein 24 [Source:MGI Symbol;Acc:MGI:1929704]
Ctsa	7020.53	7333.17	7645.65	8020.46	5369.44	5130.86	4170.03	3928.88	0.690596	1.92069e-07	3.02837e-06	cathepsin A [Source:MGI Symbol;Acc:MGI:97748]
Ccdc59	1176.01	1200.73	1230.37	1181.82	1578.77	1558.99	1805.36	1880.45	-0.510706	1.92587e-07	3.03397e-06	coiled-coil domain containing 59 [Source:MGI Symbol;Acc:MGI:1289302]
Rbm4b	640.812	658.129	553.518	664.894	453.1	403.804	380.192	424.176	0.59944	1.94253e-07	3.05592e-06	RNA binding motif protein 4B [Source:MGI Symbol;Acc:MGI:1913954]
Ift52	1141.39	1109.82	898.85	903.914	1822.51	1954.62	1541.65	1517.17	-0.753708	1.94307e-07	3.05592e-06	intraflagellar transport 52 [Source:MGI Symbol;Acc:MGI:2387217]
Fblim1	2094.62	2144.84	1317.2	1421.79	909.234	937.438	840.598	795.856	1.00259	1.94825e-07	3.0615e-06	filamin binding LIM protein 1 [Source:MGI Symbol;Acc:MGI:1921452]
Zw10	1704.99	1660	1517.49	1712.03	2177.51	2117.16	2181.16	2142.93	-0.385984	1.95855e-07	3.07427e-06	zw10 kinetochore protein [Source:MGI Symbol;Acc:MGI:1349478]
Adamts5	2312.07	2266.99	4410.39	4398.16	8033.43	8011.67	8380.71	8312.39	-1.29013	1.95968e-07	3.07427e-06	a disintegrin-like and metallopeptidase (reprolysin type) with thrombospondin type 1 motif, 5 (aggrecanase-2) [Source:MGI Symbol;Acc:MGI:1346321]
Eno1	12932.5	11456.2	16941	15482.2	24442.1	21540.6	28607.8	28467.1	-0.859192	1.98666e-07	3.11399e-06	enolase 1, alpha non-neuron [Source:MGI Symbol;Acc:MGI:95393]
Tmem40	323.956	288.819	314.746	288.342	531.988	436.517	434.034	478.773	-0.629927	1.99177e-07	3.11938e-06	transmembrane protein 40 [Source:MGI Symbol;Acc:MGI:2137870]
Ctsh	781.933	831.421	973.837	923.832	1416.95	1466.98	1286.72	1213.73	-0.617351	2.01346e-07	3.15072e-06	cathepsin H [Source:MGI Symbol;Acc:MGI:107285]
Nsf	1645.52	1604.13	1674.37	1697.8	2254.38	2190.76	2778.92	2696.25	-0.58302	2.02259e-07	3.16236e-06	N-ethylmaleimide sensitive fusion protein [Source:MGI Symbol;Acc:MGI:104560]
Dock4	219.225	218.745	275.279	281.702	127.434	133.92	138.451	87.1451	1.03053	2.04401e-07	3.19317e-06	dedicator of cytokinesis 4 [Source:MGI Symbol;Acc:MGI:1918006]
Zbtb17	1228.37	1236.71	1215.57	1134.4	915.303	944.594	849.389	886.151	0.421135	2.07268e-07	3.23453e-06	zinc finger and BTB domain containing 17 [Source:MGI Symbol;Acc:MGI:107410]
Cmss1	473.952	457.376	596.931	643.078	902.155	893.48	1254.85	1280.93	-0.996293	2.07395e-07	3.23453e-06	cms small ribosomal subunit 1 [Source:MGI Symbol;Acc:MGI:1913747]
Htatsf1	1118.31	1194.1	1047.84	1075.59	1626.31	1851.36	1507.58	1522.42	-0.553003	2.08193e-07	3.24426e-06	HIV TAT specific factor 1 [Source:MGI Symbol;Acc:MGI:1919709]
Mrps26	1309.14	1410.95	1218.53	1342.12	1965.12	1673.49	1885.58	1906.69	-0.492686	2.08961e-07	3.25352e-06	mitochondrial ribosomal protein S26 [Source:MGI Symbol;Acc:MGI:1333830]
Yipf2	432.237	435.596	344.346	316.797	213.402	202.413	232.95	222.588	0.812152	2.10201e-07	3.2701e-06	Yip1 domain family, member 2 [Source:MGI Symbol;Acc:MGI:1922016]
Apc	4145.75	3849.35	4363.03	4553.71	3248.57	3122.07	3132.74	3031.18	0.432067	2.11352e-07	3.28528e-06	APC, WNT signaling pathway regulator [Source:MGI Symbol;Acc:MGI:88039]
Akap13	1474.22	1331.41	1811.51	2045.9	998.236	898.591	915.318	964.896	0.81879	2.11789e-07	3.28934e-06	A kinase (PRKA) anchor protein 13 [Source:MGI Symbol;Acc:MGI:2676556]
Thap2	871.575	909.07	899.837	903.914	587.614	646.086	457.11	471.424	0.728609	2.14055e-07	3.32176e-06	THAP domain containing, apoptosis associated protein 2 [Source:MGI Symbol;Acc:MGI:1914066]
Ppib	1099.68	1141.07	1175.12	1283.31	1735.54	1537.52	1847.12	1990.69	-0.597607	2.14273e-07	3.32239e-06	peptidylprolyl isomerase B [Source:MGI Symbol;Acc:MGI:97750]
Idh3a	3160.57	3144.82	3290.52	3178.4	3877.65	4034.97	4389.79	4172.47	-0.366955	2.16539e-07	3.35474e-06	isocitrate dehydrogenase 3 (NAD+) alpha [Source:MGI Symbol;Acc:MGI:1915084]
Uvssa	870.688	842.784	665.998	832.777	475.351	541.813	536.225	488.223	0.654381	2.19584e-07	3.39909e-06	UV stimulated scaffold protein A [Source:MGI Symbol;Acc:MGI:1918351]
Lmnb1	5486.84	5172.23	5165.18	5145.57	7622.8	6672.48	7017.07	6590.48	-0.412076	2.21748e-07	3.42976e-06	lamin B1 [Source:MGI Symbol;Acc:MGI:96795]
Rars	3649.61	3419.43	3542.12	3393.71	4242.76	4565.54	4765.59	4785.63	-0.390489	2.22586e-07	3.43987e-06	arginyl-tRNA synthetase [Source:MGI Symbol;Acc:MGI:1914297]
Rpl10	8218.72	8458.14	10030.4	9858.64	13335.1	12961.6	16609.8	16407.4	-0.697875	2.23097e-07	3.44491e-06	ribosomal protein L10 [Source:MGI Symbol;Acc:MGI:105943]
Neurl1b	2636.91	2599.37	1098.16	1104.05	543.113	607.239	256.025	196.339	2.2143	2.23427e-07	3.44717e-06	neuralized E3 ubiquitin protein ligase 1B [Source:MGI Symbol;Acc:MGI:3643092]
Elp3	1222.16	1255.65	1132.69	1104.05	1534.27	1575.35	1625.16	1715.6	-0.452016	2.24247e-07	3.45696e-06	elongator acetyltransferase complex subunit 3 [Source:MGI Symbol;Acc:MGI:1921445]
Snrnp35	287.567	280.297	275.279	292.136	442.986	381.314	407.663	446.225	-0.563729	2.26526e-07	3.48922e-06	small nuclear ribonucleoprotein 35 (U11/U12) [Source:MGI Symbol;Acc:MGI:1923417]
Ttl	860.925	877.821	875.17	849.85	1077.12	1244.12	1171.34	1266.23	-0.458236	2.27763e-07	3.50537e-06	tubulin tyrosine ligase [Source:MGI Symbol;Acc:MGI:1916987]
Pald1	1731.61	1874.96	1246.16	1301.33	928.451	866.9	738.408	748.608	0.906754	2.3991e-07	3.68929e-06	phosphatase domain containing, paladin 1 [Source:MGI Symbol;Acc:MGI:1351623]
Slc25a36	1231.03	1231.98	1257.01	1362.04	793.937	965.04	928.504	873.551	0.513235	2.41804e-07	3.71534e-06	solute carrier family 25, member 36 [Source:MGI Symbol;Acc:MGI:1924909]
S100a10	1153.82	1120.24	1744.42	1694.01	2874.35	2956.46	8802.66	8982.25	-2.04757	2.43263e-07	3.73341e-06	S100 calcium binding protein A10 (calpactin) [Source:MGI Symbol;Acc:MGI:1339468]
Gm15772	5208.15	5621.09	6736.94	6247.72	8277.17	8667.98	9131.2	9038.95	-0.560348	2.43379e-07	3.73341e-06	predicted gene 15772 [Source:MGI Symbol;Acc:MGI:3805541]
Zmym2	2132.79	2221.54	2007.86	2062.02	1490.78	1689.84	1419.68	1458.37	0.475434	2.44145e-07	3.74208e-06	zinc finger, MYM-type 2 [Source:MGI Symbol;Acc:MGI:1923257]
Mrps22	749.093	773.657	801.171	771.125	991.157	992.642	1044.98	1082.49	-0.409687	2.45862e-07	3.76531e-06	mitochondrial ribosomal protein S22 [Source:MGI Symbol;Acc:MGI:1928137]
Mbd5	942.579	855.094	811.037	941.853	619.979	641.997	515.347	549.119	0.609648	2.46486e-07	3.77178e-06	methyl-CpG binding domain protein 5 [Source:MGI Symbol;Acc:MGI:2138934]
Rpl17-ps3	2713.24	2810.54	2391.67	2523.94	3906.98	4396.86	3489.86	3691.59	-0.568864	2.47714e-07	3.78454e-06	ribosomal protein L17, pseudogene 3 [Source:MGI Symbol;Acc:MGI:3642206]
Kcnk5	2707.03	2953.53	2070.02	1982.35	1347.16	1269.68	1395.5	1475.17	0.823871	2.47725e-07	3.78454e-06	potassium channel, subfamily K, member 5 [Source:MGI Symbol;Acc:MGI:1336175]
Pi4k2a	2448.75	2718.69	2320.63	2244.13	1754.75	1727.67	1506.48	1427.92	0.600786	2.48266e-07	3.78971e-06	phosphatidylinositol 4-kinase type 2 alpha [Source:MGI Symbol;Acc:MGI:1934031]
Pa2g4	6223.51	5923.16	9579.51	8968	13681	14101.4	20215	20682.8	-1.16194	2.49005e-07	3.79789e-06	proliferation-associated 2G4 [Source:MGI Symbol;Acc:MGI:894684]
Gm4739	386.972	415.71	440.052	423.976	838.438	834.187	617.537	608.966	-0.799238	2.50223e-07	3.81336e-06	predicted gene 4739 [Source:MGI Symbol;Acc:MGI:3642984]
Zfp664	7788.26	7948.68	8601.73	8221.54	5495.86	5760.59	6381.95	6315.4	0.442888	2.51846e-07	3.83495e-06	zinc finger protein 664 [Source:MGI Symbol;Acc:MGI:2442505]
Tut4	1594.93	1474.4	1537.22	1557.43	1142.86	1232.88	1180.13	1088.79	0.408357	2.52236e-07	3.83777e-06	terminal uridylyl transferase 4 [Source:MGI Symbol;Acc:MGI:2445126]
Stard5	95.8555	99.4296	123.333	87.2613	216.436	245.349	192.294	163.791	-1.01241	2.53481e-07	3.85358e-06	StAR-related lipid transfer (START) domain containing 5 [Source:MGI Symbol;Acc:MGI:2156765]
Zfp354c	126.032	95.6418	94.7197	119.51	54.6148	52.1367	29.6682	40.9477	1.29462	2.54161e-07	3.86076e-06	zinc finger protein 354C [Source:MGI Symbol;Acc:MGI:1353621]
Trappc4	772.169	819.11	798.211	768.279	1075.1	990.597	1136.18	1067.79	-0.435088	2.55889e-07	3.88385e-06	trafficking protein particle complex 4 [Source:MGI Symbol;Acc:MGI:1926211]
Odad3	78.1045	118.369	64.1331	53.1156	24.2732	10.2229	26.3717	15.7491	2.03629	2.60178e-07	3.94575e-06	outer dynein arm docking complex subunit 3 [Source:MGI Symbol;Acc:MGI:1924859]
Sec31b	118.044	92.8009	76.9597	81.5704	38.4326	29.6464	37.3599	15.7491	1.60911	2.61446e-07	3.95518e-06	Sec31 homolog B (S, cerevisiae) [Source:MGI Symbol;Acc:MGI:2685187]
Flcn	701.165	699.795	834.717	811.91	405.565	371.091	472.493	530.22	0.776509	2.61543e-07	3.95518e-06	folliculin [Source:MGI Symbol;Acc:MGI:2442184]
Tomm34	2486.92	2289.72	2208.15	2144.54	3252.61	2875.7	3190.98	3212.82	-0.456882	2.61568e-07	3.95518e-06	translocase of outer mitochondrial membrane 34 [Source:MGI Symbol;Acc:MGI:1914395]
Pigg	897.314	827.633	667.971	657.306	1449.31	1506.85	1164.75	1223.18	-0.808873	2.61691e-07	3.95518e-06	phosphatidylinositol glycan anchor biosynthesis, class G [Source:MGI Symbol;Acc:MGI:3576484]
Ntmt1	1026.9	1098.46	1376.4	1344.96	1944.89	1764.47	2103.14	2047.39	-0.697678	2.61858e-07	3.95518e-06	N-terminal Xaa-Pro-Lys N-methyltransferase 1 [Source:MGI Symbol;Acc:MGI:1913867]
Gm15500	1897.58	2297.3	1857.89	1898.88	3564.12	5107.35	2970.11	3642.25	-0.942732	2.65648e-07	4.00918e-06	predicted pseudogene 15500 [Source:MGI Symbol;Acc:MGI:3782947]
Gm7332	87.8676	83.3315	98.6663	107.18	173.958	164.588	188.997	259.336	-1.06161	2.68109e-07	4.04305e-06	predicted gene 7332 [Source:MGI Symbol;Acc:MGI:3643344]
Gm46430	349.695	354.159	353.225	348.097	509.738	570.437	539.521	458.824	-0.564854	2.70574e-07	4.07694e-06	predicted gene, 46430 [Source:MGI Symbol;Acc:MGI:5826067]
Rpf2	883.113	823.845	1183.01	1062.31	1535.28	1683.71	2191.05	2286.77	-0.961629	2.74343e-07	4.1304e-06	ribosome production factor 2 homolog [Source:MGI Symbol;Acc:MGI:1914489]
Rida	1120.98	1228.19	1749.35	1849.56	537.045	641.997	765.878	805.305	1.11294	2.77418e-07	4.17255e-06	reactive intermediate imine deaminase A homolog [Source:MGI Symbol;Acc:MGI:1095401]
Fnip1	866.25	877.821	1130.72	1252.01	543.113	618.484	596.66	605.816	0.803599	2.7759e-07	4.17255e-06	folliculin interacting protein 1 [Source:MGI Symbol;Acc:MGI:2444668]
Anp32e	8172.57	8212.88	8722.1	8221.54	11886.8	12141.7	10437.7	10618.1	-0.435897	2.81653e-07	4.23023e-06	acidic (leucine-rich) nuclear phosphoprotein 32 family, member E [Source:MGI Symbol;Acc:MGI:1913721]
Rps8	11230.2	12082.1	15186.7	14344.1	20233.8	19282.4	21419.3	21651.9	-0.644229	2.82635e-07	4.24157e-06	ribosomal protein S8 [Source:MGI Symbol;Acc:MGI:98166]
Aprt	2151.42	2170.41	2372.93	2156.87	3494.33	2969.75	4487.59	4344.66	-0.789127	2.84692e-07	4.269e-06	adenine phosphoribosyl transferase [Source:MGI Symbol;Acc:MGI:88061]
Rrp36	513.892	535.026	571.278	611.778	763.595	771.828	807.634	795.856	-0.492208	2.85343e-07	4.27299e-06	ribosomal RNA processing 36 [Source:MGI Symbol;Acc:MGI:2385053]
Rbmx	692.29	578.585	529.838	476.143	1147.92	1096.92	908.725	890.35	-0.828492	2.85415e-07	4.27299e-06	RNA binding motif protein, X chromosome [Source:MGI Symbol;Acc:MGI:1343044]
Ppp1r12a	3348.73	3134.4	3152.39	3184.09	2403.05	2514.83	2611.9	2578.66	0.343002	2.89223e-07	4.32478e-06	protein phosphatase 1, regulatory subunit 12A [Source:MGI Symbol;Acc:MGI:1309528]
Dvl1	3484.53	3815.26	3422.74	3899.25	2844.01	2647.73	2742.66	2766.6	0.41047	2.89337e-07	4.32478e-06	dishevelled segment polarity protein 1 [Source:MGI Symbol;Acc:MGI:94941]
Kmt2b	3697.54	3472.46	3500.68	3787.33	2959.31	2681.46	2623.98	2683.65	0.40109	2.94587e-07	4.39973e-06	lysine (K)-specific methyltransferase 2B [Source:MGI Symbol;Acc:MGI:109565]
Acy1	212.125	182.761	266.399	240.917	437.929	353.712	388.983	394.778	-0.804987	3.00713e-07	4.48764e-06	aminoacylase 1 [Source:MGI Symbol;Acc:MGI:87913]
Pdzrn3	0	0	0	2.84548	16.1821	18.4012	27.4705	43.0476	-5.21486	3.01604e-07	4.49388e-06	PDZ domain containing RING finger 3 [Source:MGI Symbol;Acc:MGI:1933157]
Ing2	511.229	565.328	537.732	542.538	747.413	767.738	691.159	794.806	-0.47708	3.01612e-07	4.49388e-06	inhibitor of growth family, member 2 [Source:MGI Symbol;Acc:MGI:1916510]
Hat1	2154.97	2263.21	2529.8	2485.05	3055.39	3473.74	3848.07	3819.69	-0.589796	3.04678e-07	4.53595e-06	histone aminotransferase 1 [Source:MGI Symbol;Acc:MGI:96013]
Tbc1d24	1157.37	1211.15	1173.14	1248.22	848.551	888.368	938.393	932.348	0.409154	3.11092e-07	4.62774e-06	TBC1 domain family, member 24 [Source:MGI Symbol;Acc:MGI:2443456]
Mapkap1	2432.78	2527.41	2567.3	2441.42	3112.03	3128.2	3032.75	3307.32	-0.335782	3.16245e-07	4.70066e-06	mitogen-activated protein kinase associated protein 1 [Source:MGI Symbol;Acc:MGI:2444554]
Bbs1	888.439	835.209	826.824	832.777	636.161	614.395	510.952	577.468	0.532071	3.19222e-07	4.74113e-06	Bardet-Biedl syndrome 1 (human) [Source:MGI Symbol;Acc:MGI:1277215]
Mcm9	567.145	573.851	552.532	637.387	357.019	410.96	384.587	426.276	0.562145	3.20372e-07	4.75443e-06	minichromosome maintenance 9 homologous recombination repair factor [Source:MGI Symbol;Acc:MGI:1918817]
Srcin1	1446.71	1488.6	841.624	939.956	497.601	441.629	548.312	623.665	1.16004	3.27641e-07	4.85845e-06	SRC kinase signaling inhibitor 1 [Source:MGI Symbol;Acc:MGI:1933179]
Cyld	2870.34	2785.92	3095.16	3224.88	2107.72	2309.35	2264.67	2185.98	0.43352	3.29242e-07	4.87832e-06	CYLD lysine 63 deubiquitinase [Source:MGI Symbol;Acc:MGI:1921506]
Synrg	2910.28	2855.05	2586.04	2700.36	2191.67	2025.15	1862.5	1912.99	0.467517	3.31059e-07	4.90135e-06	synergin, gamma [Source:MGI Symbol;Acc:MGI:1354742]
Dyrk2	438.45	445.066	454.852	493.216	634.138	701.29	697.751	605.816	-0.526939	3.32739e-07	4.91897e-06	dual-specificity tyrosine-(Y)-phosphorylation regulated kinase 2 [Source:MGI Symbol;Acc:MGI:1330301]
Slc22a21	13.3133	24.6207	31.5732	25.6093	55.6261	70.5379	73.621	79.7956	-1.56072	3.32776e-07	4.91897e-06	solute carrier family 22 (organic cation transporter), member 21 [Source:MGI Symbol;Acc:MGI:1929481]
Ndufb5	1136.07	1370.23	1429.68	1328.84	1787.12	1927.01	1943.81	1891.99	-0.520341	3.37348e-07	4.98261e-06	NADH:ubiquinone oxidoreductase subunit B5 [Source:MGI Symbol;Acc:MGI:1913296]
Numb	1597.59	1590.87	1373.44	1428.43	1059.93	1077.49	1101.02	1120.29	0.459038	3.37653e-07	4.98319e-06	NUMB endocytic adaptor protein [Source:MGI Symbol;Acc:MGI:107423]
Polr2h	519.217	580.479	734.078	681.018	925.417	1059.09	1232.88	1199.03	-0.812659	3.3811e-07	4.98459e-06	polymerase (RNA) II (DNA directed) polypeptide H [Source:MGI Symbol;Acc:MGI:2384309]
Mindy1	2461.18	2497.1	1696.07	1731	1165.11	1105.09	690.06	764.357	1.17063	3.38505e-07	4.98459e-06	MINDY lysine 48 deubiquitinase 1 [Source:MGI Symbol;Acc:MGI:1922257]
Card10	2801.11	2563.39	2752.79	2581.8	3975.75	3406.26	3667.86	3478.46	-0.44137	3.38549e-07	4.98459e-06	caspase recruitment domain family, member 10 [Source:MGI Symbol;Acc:MGI:2146012]
Cxcl1	138.458	194.124	502.212	478.989	1068.02	1197.1	1453.74	1363.87	-1.95228	3.40327e-07	5.00683e-06	chemokine (C-X-C motif) ligand 1 [Source:MGI Symbol;Acc:MGI:108068]
Cacnb3	2660.88	2928.91	2117.38	2135.06	1437.18	1400.53	885.65	932.348	1.07983	3.46021e-07	5.08659e-06	calcium channel, voltage-dependent, beta 3 subunit [Source:MGI Symbol;Acc:MGI:103307]
Pin1	1247.9	1356.03	1363.57	1354.45	1923.65	1743	2303.13	2319.32	-0.639201	3.46344e-07	5.08734e-06	protein (peptidyl-prolyl cis/trans isomerase) NIMA-interacting 1 [Source:MGI Symbol;Acc:MGI:1346036]
Gpr182	53.2531	40.7188	69.0664	83.4674	17.1935	12.2675	12.087	24.1487	1.90599	3.47903e-07	5.10417e-06	G protein-coupled receptor 182 [Source:MGI Symbol;Acc:MGI:109545]
Zfp35	967.431	911.911	987.65	963.669	703.923	746.27	699.949	743.359	0.404625	3.48036e-07	5.10417e-06	zinc finger protein 35 [Source:MGI Symbol;Acc:MGI:99179]
Nucb1	5253.42	5083.22	5200.7	5061.16	3987.89	3787.58	4296.39	4073.77	0.351511	3.50747e-07	5.13989e-06	nucleobindin 1 [Source:MGI Symbol;Acc:MGI:97388]
Gm43965	118.932	121.209	74.9864	63.549	30.3415	21.4681	29.6682	8.39953	2.07586	3.51501e-07	5.1469e-06	predicted gene, 43965 [Source:MGI Symbol;Acc:MGI:5690357]
Tmem44	93.1929	101.323	84.8531	135.634	37.4212	47.0253	16.4823	26.2485	1.7022	3.55141e-07	5.19613e-06	transmembrane protein 44 [Source:MGI Symbol;Acc:MGI:1924489]
Cct2	12844.6	12051.8	16720	15699.5	21543.5	22613	27832	27921.1	-0.801694	3.56318e-07	5.20927e-06	chaperonin containing Tcp1, subunit 2 (beta) [Source:MGI Symbol;Acc:MGI:107186]
Il1rap	382.535	342.795	447.945	430.616	584.58	657.331	806.535	849.403	-0.85336	3.58725e-07	5.24036e-06	interleukin 1 receptor accessory protein [Source:MGI Symbol;Acc:MGI:104975]
Ppp2ca	6905.15	7154.2	7266.78	6897.44	8321.67	8921.51	8778.48	8684.07	-0.298294	3.62911e-07	5.29736e-06	protein phosphatase 2 (formerly 2A), catalytic subunit, alpha isoform [Source:MGI Symbol;Acc:MGI:1321159]
Mrpl47	677.202	660.97	838.664	782.507	1076.11	1070.34	1248.26	1297.73	-0.665201	3.63653e-07	5.30233e-06	mitochondrial ribosomal protein L47 [Source:MGI Symbol;Acc:MGI:1921850]
Znhit6	592.884	574.798	751.838	676.275	1033.63	996.731	1428.47	1498.27	-0.933341	3.63819e-07	5.30233e-06	zinc finger, HIT type 6 [Source:MGI Symbol;Acc:MGI:1916996]
Prc1	3970.9	3981.92	3825.29	3868.9	4958.82	5437.55	4906.24	4809.78	-0.362206	3.6469e-07	5.31089e-06	protein regulator of cytokinesis 1 [Source:MGI Symbol;Acc:MGI:1858961]
Spout1	962.993	1073.84	1081.38	1110.69	1458.42	1402.58	1409.79	1380.67	-0.418713	3.65009e-07	5.31139e-06	SPOUT domain containing methyltransferase 1 [Source:MGI Symbol;Acc:MGI:106544]
Cdca4	2153.2	2217.75	2564.34	2498.33	3225.3	3134.34	3332.72	3339.86	-0.46633	3.72897e-07	5.42195e-06	cell division cycle associated 4 [Source:MGI Symbol;Acc:MGI:1919213]
Ppp1r14b	5616.42	5478.1	7994.93	7177.25	11498.4	9992.87	14071.5	14045.1	-0.917351	3.78488e-07	5.49896e-06	protein phosphatase 1, regulatory inhibitor subunit 14B [Source:MGI Symbol;Acc:MGI:107682]
Fbxo9	679.864	758.506	719.278	725.597	542.102	502.966	540.62	477.723	0.482542	3.8001e-07	5.51679e-06	f-box protein 9 [Source:MGI Symbol;Acc:MGI:1918788]
Cdk8	2864.13	2784.03	2596.9	2541.96	3429.6	3546.32	3805.22	3961.43	-0.450531	3.8855e-07	5.63639e-06	cyclin-dependent kinase 8 [Source:MGI Symbol;Acc:MGI:1196224]
Cfap69	731.342	592.79	1110.98	1180.87	165.867	170.722	354.919	384.279	1.74939	3.89388e-07	5.64084e-06	cilia and flagella associated protein 69 [Source:MGI Symbol;Acc:MGI:2443778]
Lta	370.109	361.734	359.145	366.118	96.0815	77.6939	10.9882	14.6992	2.86688	3.89461e-07	5.64084e-06	lymphotoxin A [Source:MGI Symbol;Acc:MGI:104797]
Nrip3	1209.73	1411.9	506.158	548.229	245.766	290.33	279.101	311.833	1.7058	3.91658e-07	5.66827e-06	nuclear receptor interacting protein 3 [Source:MGI Symbol;Acc:MGI:1925843]
Aatf	934.591	797.331	1250.1	1124.91	1812.4	1604.99	2091.06	2126.13	-0.894581	3.93012e-07	5.68346e-06	apoptosis antagonizing transcription factor [Source:MGI Symbol;Acc:MGI:1929608]
Pgm1	1419.19	1393.91	1169.2	1085.08	2414.17	2370.69	1842.72	1949.74	-0.759267	3.93523e-07	5.68646e-06	phosphoglucomutase 1 [Source:MGI Symbol;Acc:MGI:97565]
Rbm3-ps	36.3896	62.4986	42.4265	31.3003	125.412	82.8053	126.364	143.842	-1.47115	4.00142e-07	5.77762e-06	RNA binding motif (RNP1, RRM) protein 3 [Source:MGI Symbol;Acc:MGI:3642874]
Cebpb	2746.08	3138.19	3172.12	3203.06	2311.01	2060.93	1894.37	1735.55	0.615303	4.03742e-07	5.8232e-06	CCAAT/enhancer binding protein (C/EBP), beta [Source:MGI Symbol;Acc:MGI:88373]
Hars	2370.65	2362.64	2656.1	2586.54	3220.25	3203.85	3504.14	3551.95	-0.434356	4.03921e-07	5.8232e-06	histidyl-tRNA synthetase [Source:MGI Symbol;Acc:MGI:108087]
Pak6	1969.48	1980.07	1794.74	1812.57	1462.46	1412.8	1266.94	1239.98	0.48947	4.0851e-07	5.88482e-06	p21 (RAC1) activated kinase 6 [Source:MGI Symbol;Acc:MGI:2679420]
Fgfr3	784.595	784.073	790.317	782.507	413.656	317.932	138.451	182.69	1.57658	4.09763e-07	5.89831e-06	fibroblast growth factor receptor 3 [Source:MGI Symbol;Acc:MGI:95524]
Cep97	682.527	626.88	495.305	568.147	341.848	385.403	258.223	266.685	0.921864	4.12245e-07	5.92947e-06	centrosomal protein 97 [Source:MGI Symbol;Acc:MGI:1921451]
Scin	19360.2	17984.4	24327.2	23226.7	13713.4	14637.1	12681.5	12639.2	0.661569	4.14587e-07	5.95857e-06	scinderin [Source:MGI Symbol;Acc:MGI:1306794]
Epor	433.125	466.846	283.172	282.651	197.22	160.499	160.428	136.492	1.16297	4.20725e-07	6.04214e-06	erythropoietin receptor [Source:MGI Symbol;Acc:MGI:95408]
Elp2	2398.16	2232.9	2412.39	2423.4	2894.58	3053.57	2969.01	3109.93	-0.34532	4.22803e-07	6.06732e-06	elongator acetyltransferase complex subunit 2 [Source:MGI Symbol;Acc:MGI:1889642]
Pdrg1	1657.95	1631.59	1708.9	1523.28	1234.9	1240.04	1265.84	1284.08	0.376209	4.26775e-07	6.11524e-06	p53 and DNA damage regulated 1 [Source:MGI Symbol;Acc:MGI:1915809]
Gm43737	353.245	346.583	295.999	353.788	188.117	195.257	241.741	204.739	0.70325	4.26797e-07	6.11524e-06	predicted gene 43737 [Source:MGI Symbol;Acc:MGI:5663874]
Tada2a	936.366	884.45	890.957	810.961	1176.24	1248.21	1166.95	1157.04	-0.430641	4.30251e-07	6.16e-06	transcriptional adaptor 2A [Source:MGI Symbol;Acc:MGI:2144471]
Nceh1	1471.56	1556.78	1544.13	1608.64	1095.33	1225.72	1187.83	1186.43	0.396628	4.38633e-07	6.27521e-06	neutral cholesterol ester hydrolase 1 [Source:MGI Symbol;Acc:MGI:2443191]
Ccdc124	1745.81	1832.35	1654.63	1560.27	2704.44	2142.72	2627.28	2624.85	-0.572032	4.40726e-07	6.30033e-06	coiled-coil domain containing 124 [Source:MGI Symbol;Acc:MGI:1916403]
Eif4g1	27924.1	25525.9	31261.4	30857.3	40713.3	38049.6	43626.5	43453.9	-0.52107	4.48228e-07	6.40051e-06	eukaryotic translation initiation factor 4, gamma 1 [Source:MGI Symbol;Acc:MGI:2384784]
Rnf214	799.684	819.11	770.584	755	608.853	598.039	559.3	559.619	0.434795	4.48419e-07	6.40051e-06	ring finger protein 214 [Source:MGI Symbol;Acc:MGI:2444451]
Arhgap10	1559.43	1412.85	1520.45	1527.07	1984.34	2035.38	2408.62	2497.81	-0.568147	4.49823e-07	6.41565e-06	Rho GTPase activating protein 10 [Source:MGI Symbol;Acc:MGI:1925764]
Idh1	1830.13	2046.36	1447.44	1399.03	893.052	1035.58	665.886	640.464	1.05518	4.50972e-07	6.42712e-06	isocitrate dehydrogenase 1 (NADP+), soluble [Source:MGI Symbol;Acc:MGI:96413]
Dlec1	925.716	903.389	573.251	750.258	413.656	392.559	248.334	216.288	1.31043	4.51655e-07	6.43195e-06	deleted in lung and esophageal cancer 1 [Source:MGI Symbol;Acc:MGI:2443671]
Cntfr	4.43776	7.57559	18.7466	2.84548	38.4326	30.6686	190.096	157.491	-3.63749	4.52493e-07	6.43899e-06	ciliary neurotrophic factor receptor [Source:MGI Symbol;Acc:MGI:99605]
Ksr2	265.378	248.1	136.16	167.883	57.6489	98.1397	37.3599	43.0476	1.79007	4.53038e-07	6.44183e-06	kinase suppressor of ras 2 [Source:MGI Symbol;Acc:MGI:3610315]
Rxrb	1982.79	2020.79	2089.75	1941.56	1616.19	1508.9	1615.27	1491.97	0.36648	4.57098e-07	6.49461e-06	retinoid X receptor beta [Source:MGI Symbol;Acc:MGI:98215]
Casc1	122.482	95.6418	51.3065	84.4159	24.2732	36.8024	21.9764	23.0987	1.73697	4.5771e-07	6.49836e-06	cancer susceptibility candidate 1 [Source:MGI Symbol;Acc:MGI:2444480]
4930481B07Rik	71.8916	67.2333	57.2265	87.2613	28.3188	32.7132	28.5693	19.9489	1.37229	4.59106e-07	6.51324e-06	RIKEN cDNA 4930481B07 gene [Source:MGI Symbol;Acc:MGI:1922187]
Loxl3	105.619	91.854	40.4532	59.7551	20.2277	10.2229	23.0752	17.849	2.06408	4.60206e-07	6.52388e-06	lysyl oxidase-like 3 [Source:MGI Symbol;Acc:MGI:1337004]
Zfp30	112.719	118.369	105.573	109.077	65.74	61.3373	43.9528	53.547	0.986266	4.64012e-07	6.57178e-06	zinc finger protein 30 [Source:MGI Symbol;Acc:MGI:99178]
Tent5b	638.149	660.023	669.944	640.233	916.314	821.92	894.44	854.652	-0.41912	4.64404e-07	6.57178e-06	terminal nucleotidyltransferase 5B [Source:MGI Symbol;Acc:MGI:2140500]
Xpo4	1937.52	1704.51	1988.13	1942.51	2638.7	2728.49	3605.23	3550.9	-0.725651	4.64639e-07	6.57178e-06	exportin 4 [Source:MGI Symbol;Acc:MGI:1888526]
Gm17018	640.812	664.758	589.038	511.238	884.961	863.834	983.445	910.299	-0.597994	4.67596e-07	6.60392e-06	predicted gene 17018 [Source:MGI Symbol;Acc:MGI:4820566]
Chd7	24.8514	35.0371	25.6532	50.2701	104.173	119.608	72.5222	93.4448	-1.52274	4.67619e-07	6.60392e-06	chromodomain helicase DNA binding protein 7 [Source:MGI Symbol;Acc:MGI:2444748]
Med28	1931.31	2129.69	2079.89	2042.11	2596.22	2639.55	2525.09	2576.56	-0.3374	4.67982e-07	6.60406e-06	mediator complex subunit 28 [Source:MGI Symbol;Acc:MGI:1914249]
Ccdc58	860.037	848.466	754.798	751.206	1252.09	1246.17	1099.92	1073.04	-0.539146	4.72375e-07	6.66103e-06	coiled-coil domain containing 58 [Source:MGI Symbol;Acc:MGI:2146423]
Dcxr	348.808	396.771	432.159	383.191	259.926	238.193	181.305	176.39	0.865603	4.74225e-07	6.68207e-06	dicarbonyl L-xylulose reductase [Source:MGI Symbol;Acc:MGI:1915130]
Glipr2	7.98796	5.68169	9.86663	18.0214	52.592	60.315	37.3599	34.6481	-2.15713	4.74611e-07	6.68246e-06	GLI pathogenesis-related 2 [Source:MGI Symbol;Acc:MGI:1917770]
Zbtb40	1044.65	900.548	989.623	1143.88	641.218	604.172	754.89	638.364	0.628744	4.76451e-07	6.70333e-06	zinc finger and BTB domain containing 40 [Source:MGI Symbol;Acc:MGI:2682254]
Rdm1	298.217	285.978	310.799	326.282	212.391	200.368	188.997	162.741	0.67501	4.77847e-07	6.7179e-06	RAD52 motif 1 [Source:MGI Symbol;Acc:MGI:1913849]
Med9	726.017	800.171	592.985	544.435	1191.41	1151.1	1073.55	1064.64	-0.750171	4.79268e-07	6.73246e-06	mediator complex subunit 9 [Source:MGI Symbol;Acc:MGI:2183151]
Sorl1	23.9639	34.0901	54.2665	67.343	9.10246	7.15602	8.79057	10.4994	2.3362	4.79931e-07	6.73246e-06	sortilin-related receptor, LDLR class A repeats-containing [Source:MGI Symbol;Acc:MGI:1202296]
Dcaf8	3529.79	3390.08	2972.82	3059.84	2324.16	2452.47	2098.75	2077.83	0.53274	4.79963e-07	6.73246e-06	DDB1 and CUL4 associated factor 8 [Source:MGI Symbol;Acc:MGI:91860]
Mapk8	755.306	668.546	735.064	731.288	938.565	1087.71	969.16	1031.04	-0.478294	4.83836e-07	6.78169e-06	mitogen-activated protein kinase 8 [Source:MGI Symbol;Acc:MGI:1346861]
Usp6nl	2738.98	2658.08	2924.47	2883.42	3652.11	3828.47	4583.18	4634.44	-0.575506	4.84634e-07	6.78518e-06	USP6 N-terminal like [Source:MGI Symbol;Acc:MGI:2138893]
Rpl26	4364.09	4822.81	5888.41	5410.2	7377.04	7486.22	8624.65	8372.23	-0.637191	4.84811e-07	6.78518e-06	ribosomal protein L26 [Source:MGI Symbol;Acc:MGI:106022]
Wfikkn1	47.0402	41.6657	90.773	79.6734	19.2163	15.3343	20.8776	15.7491	1.86385	4.88706e-07	6.83457e-06	WAP, FS, Ig, KU, and NTR-containing protein 1 [Source:MGI Symbol;Acc:MGI:2670967]
Ascc2	1322.45	1274.59	1459.28	1313.66	1778.01	1717.44	1880.08	1957.09	-0.449456	4.90155e-07	6.8497e-06	activating signal cointegrator 1 complex subunit 2 [Source:MGI Symbol;Acc:MGI:1922702]
Cirbp	381.647	426.127	329.546	305.415	768.652	743.204	597.759	543.87	-0.879113	4.92452e-07	6.87667e-06	cold inducible RNA binding protein [Source:MGI Symbol;Acc:MGI:893588]
Ubtd2	292.004	261.358	383.812	385.088	547.159	548.969	647.206	653.064	-0.858168	5.0617e-07	7.05893e-06	ubiquitin domain containing 2 [Source:MGI Symbol;Acc:MGI:2444752]
N4bp2os	55.9157	69.1272	91.7597	104.334	18.2049	20.4458	35.1623	28.3484	1.65527	5.0626e-07	7.05893e-06	NEDD4 binding protein 2, opposite strand [Source:MGI Symbol;Acc:MGI:1921484]
Pdcd6	1531.91	1510.38	1692.13	1582.09	2166.39	2116.14	2618.49	2729.85	-0.608489	5.07853e-07	7.07586e-06	programmed cell death 6 [Source:MGI Symbol;Acc:MGI:109283]
Zfp277	823.647	838.996	924.504	890.635	1101.4	1172.56	1212	1243.13	-0.443538	5.11656e-07	7.12353e-06	zinc finger protein 277 [Source:MGI Symbol;Acc:MGI:1890393]
Rpsa-ps7	1018.02	957.365	1230.37	1184.67	1676.88	1548.77	2054.8	1957.09	-0.721153	5.1384e-07	7.14086e-06	ribosomal protein SA, pseudogene 7 [Source:MGI Symbol;Acc:MGI:3643805]
Fhl2	374.547	372.151	754.798	670.584	1300.64	1245.15	1361.44	1278.83	-1.25592	5.13966e-07	7.14086e-06	four and a half LIM domains 2 [Source:MGI Symbol;Acc:MGI:1338762]
Rnaset2b	70.1165	67.2333	73.9998	62.6005	19.2163	18.4012	27.4705	36.748	1.4308	5.14047e-07	7.14086e-06	ribonuclease T2B [Source:MGI Symbol;Acc:MGI:3702087]
Snu13	3781.86	4016.01	4535.69	4438.95	5629.36	5762.64	6555.57	6813.07	-0.561976	5.15072e-07	7.14978e-06	SNU13 homolog, small nuclear ribonucleoprotein (U4/U6,U5) [Source:MGI Symbol;Acc:MGI:893586]
Dbndd1	256.502	328.591	212.133	233.329	151.708	133.92	103.289	111.294	1.04183	5.15732e-07	7.15363e-06	dysbindin (dystrobrevin binding protein 1) domain containing 1 [Source:MGI Symbol;Acc:MGI:1919435]
Wnt9a	252.065	292.607	194.373	215.308	120.355	132.897	90.1033	73.4959	1.19409	5.17218e-07	7.16892e-06	wingless-type MMTV integration site family, member 9A [Source:MGI Symbol;Acc:MGI:2446084]
Leng8	2724.78	2460.17	2913.62	3096.83	1848.81	1670.42	2015.24	1978.09	0.575604	5.24046e-07	7.25818e-06	leukocyte receptor cluster (LRC) member 8 [Source:MGI Symbol;Acc:MGI:2142195]
Cfap410	878.676	883.503	778.477	762.588	567.387	533.634	427.441	385.329	0.787082	5.2501e-07	7.26613e-06	cilia and flagella associated protein 410 [Source:MGI Symbol;Acc:MGI:1915134]
Nrp1	3466.77	3096.52	2961.96	2905.23	4517.85	4039.06	5182.04	4876.98	-0.582514	5.26653e-07	7.28348e-06	neuropilin 1 [Source:MGI Symbol;Acc:MGI:106206]
Gm53	1646.41	1476.29	1305.36	1276.67	1021.5	864.856	832.906	751.758	0.716783	5.29864e-07	7.3188e-06	predicted gene 53 [Source:MGI Symbol;Acc:MGI:2684899]
Dscc1	192.599	218.745	214.106	183.059	349.939	300.553	302.176	309.733	-0.64375	5.2999e-07	7.3188e-06	DNA replication and sister chromatid cohesion 1 [Source:MGI Symbol;Acc:MGI:1919357]
Pdlim2	227.213	237.684	218.053	170.729	362.076	331.221	382.39	463.024	-0.849556	5.37013e-07	7.4103e-06	PDZ and LIM domain 2 [Source:MGI Symbol;Acc:MGI:2384850]
Rpl4	26041.6	27470	35265.3	33684.8	45735.8	45535.8	52645.6	52419.4	-0.681004	5.47837e-07	7.55409e-06	ribosomal protein L4 [Source:MGI Symbol;Acc:MGI:1915141]
Tex52	96.7431	91.854	26.6399	49.3216	9.10246	8.17831	18.68	6.29965	2.65279	5.50054e-07	7.57654e-06	testis expressed 52 [Source:MGI Symbol;Acc:MGI:1918399]
Uhrf1bp1l	2528.63	2464.91	2652.15	2700.36	1764.87	1904.52	2040.51	2008.54	0.422824	5.50552e-07	7.57654e-06	UHRF1 (ICBP90) binding protein 1-like [Source:MGI Symbol;Acc:MGI:2442888]
Padi1	367.446	362.681	336.452	309.209	197.22	191.168	242.839	224.687	0.686139	5.50682e-07	7.57654e-06	peptidyl arginine deiminase, type I [Source:MGI Symbol;Acc:MGI:1338893]
Heyl	34.6145	27.4615	31.5732	25.6093	9.10246	5.11144	7.69175	6.29965	2.08103	5.57948e-07	7.67085e-06	hairy/enhancer-of-split related with YRPW motif-like [Source:MGI Symbol;Acc:MGI:1860511]
Zfp111	268.04	263.252	327.572	311.106	445.009	434.473	547.213	585.867	-0.782674	5.72161e-07	7.86049e-06	zinc finger protein 111 [Source:MGI Symbol;Acc:MGI:1929114]
Igfbp7	2088.41	2037.83	1778.95	1694.96	118.332	129.831	599.956	566.968	2.42549	5.787e-07	7.94448e-06	insulin-like growth factor binding protein 7 [Source:MGI Symbol;Acc:MGI:1352480]
Nxph4	76.3294	79.5437	45.3865	47.4246	20.2277	15.3343	24.1741	11.5494	1.80617	5.8544e-07	8.0311e-06	neurexophilin 4 [Source:MGI Symbol;Acc:MGI:1336197]
Stard3nl	535.193	604.153	701.518	671.533	913.28	948.683	1063.66	1202.18	-0.716553	5.90153e-07	8.08982e-06	STARD3 N-terminal like [Source:MGI Symbol;Acc:MGI:1923455]
Pcsk9	4884.19	4532.1	3616.12	3636.52	7636.96	6828.89	6550.07	6174.71	-0.705896	6.04133e-07	8.27538e-06	proprotein convertase subtilisin/kexin type 9 [Source:MGI Symbol;Acc:MGI:2140260]
Psmc3	5473.53	5661.8	5939.71	5842.72	7285	6975.07	7977.44	7801.07	-0.390344	6.09108e-07	8.33742e-06	proteasome (prosome, macropain) 26S subunit, ATPase 3 [Source:MGI Symbol;Acc:MGI:1098754]
Ptpn14	10893.8	10516.8	9009.22	9898.47	6698.4	6826.84	4889.75	4758.33	0.798936	6.09906e-07	8.34222e-06	protein tyrosine phosphatase, non-receptor type 14 [Source:MGI Symbol;Acc:MGI:102467]
Lig3	1832.79	1728.18	1617.14	1600.11	2236.17	2236.77	2232.8	2175.48	-0.389613	6.14944e-07	8.40498e-06	ligase III, DNA, ATP-dependent [Source:MGI Symbol;Acc:MGI:109152]
AW209491	363.896	355.106	383.812	344.303	492.544	562.259	486.778	536.52	-0.522489	6.20311e-07	8.47214e-06	expressed sequence AW209491 [Source:MGI Symbol;Acc:MGI:2145422]
Epb41l3	1345.53	1217.78	1041.92	1035.75	2860.19	2812.31	1873.49	1781.75	-1.00709	6.21791e-07	8.48615e-06	erythrocyte membrane protein band 4,1 like 3 [Source:MGI Symbol;Acc:MGI:103008]
P4ha1	1921.55	1699.77	2229.86	2115.14	3975.75	4068.71	2842.65	3094.18	-0.811638	6.22305e-07	8.48697e-06	procollagen-proline, 2-oxoglutarate 4-dioxygenase (proline 4-hydroxylase), alpha 1 polypeptide [Source:MGI Symbol;Acc:MGI:97463]
Galc	1831.91	1806.78	2517.96	2556.19	1240.97	1315.68	1335.07	1210.58	0.771908	6.30115e-07	8.58722e-06	galactosylceramidase [Source:MGI Symbol;Acc:MGI:95636]
Ugcg	1420.97	1307.74	1329.04	1285.21	1679.91	1797.18	1989.97	2013.79	-0.485272	6.32209e-07	8.60948e-06	UDP-glucose ceramide glucosyltransferase [Source:MGI Symbol;Acc:MGI:1332243]
Mettl7a1	1590.49	1627.8	1026.13	1030.06	650.32	682.889	380.192	404.227	1.31636	6.37388e-07	8.65986e-06	methyltransferase like 7A1 [Source:MGI Symbol;Acc:MGI:1916523]
Zfp367	1378.37	1438.41	1535.25	1467.32	911.257	1119.41	1033.99	1070.94	0.492703	6.37498e-07	8.65986e-06	zinc finger protein 367 [Source:MGI Symbol;Acc:MGI:2442266]
Asns	2137.22	1958.29	1477.04	1510	6276.65	6402.59	3108.57	3141.42	-1.41826	6.37522e-07	8.65986e-06	asparagine synthetase [Source:MGI Symbol;Acc:MGI:1350929]
Dmkn	12.4257	15.1512	25.6532	20.8668	42.4781	57.2481	158.23	214.188	-2.67338	6.37763e-07	8.65986e-06	dermokine [Source:MGI Symbol;Acc:MGI:1920962]
Btg2	633.712	630.668	628.505	626.954	471.305	460.03	432.936	492.423	0.440279	6.3855e-07	8.66424e-06	BTG anti-proliferation factor 2 [Source:MGI Symbol;Acc:MGI:108384]
Pus7	1368.6	1262.28	1856.9	1652.27	2466.77	2434.07	3368.99	3406.01	-0.927238	6.41169e-07	8.69347e-06	pseudouridylate synthase 7 [Source:MGI Symbol;Acc:MGI:1925947]
Atp5g3	4034.81	4235.7	4511.03	3975.13	5752.75	5351.68	6715.99	6514.89	-0.5383	6.48624e-07	8.78817e-06	ATP synthase, H+ transporting, mitochondrial F0 complex, subunit C3 (subunit 9) [Source:MGI Symbol;Acc:MGI:2442035]
Parn	1144.94	1207.36	892.93	947.544	1784.08	1890.21	1530.66	1615.86	-0.701941	6.52635e-07	8.83611e-06	poly(A)-specific ribonuclease (deadenylation nuclease) [Source:MGI Symbol;Acc:MGI:1921358]
Zcchc7	430.462	428.021	404.532	436.307	606.831	544.88	646.107	674.062	-0.54013	6.5319e-07	8.83722e-06	zinc finger, CCHC domain containing 7 [Source:MGI Symbol;Acc:MGI:2442912]
Runx2	237.864	203.594	236.799	302.569	148.673	132.897	110.981	98.6945	0.996436	6.68131e-07	9.03282e-06	runt related transcription factor 2 [Source:MGI Symbol;Acc:MGI:99829]
Zdhhc2	285.791	263.252	481.492	408.8	647.286	751.382	1142.77	1273.58	-1.40648	6.7517e-07	9.12139e-06	zinc finger, DHHC domain containing 2 [Source:MGI Symbol;Acc:MGI:1923452]
Nek9	4609.94	4595.54	4663.96	4611.57	3780.55	3899.01	3871.15	3943.58	0.254317	6.76014e-07	9.12619e-06	NIMA (never in mitosis gene a)-related expressed kinase 9 [Source:MGI Symbol;Acc:MGI:2387995]
Klhl22	3054.95	3259.4	2869.22	2812.28	1895.33	1855.45	2289.94	2168.13	0.547479	6.80216e-07	9.17628e-06	kelch-like 22 [Source:MGI Symbol;Acc:MGI:1337995]
Ash2l	3424.17	3276.44	3561.85	3379.48	4187.13	4313.03	4174.42	4140.97	-0.301813	6.85268e-07	9.23776e-06	ASH2 like histone lysine methyltransferase complex subunit [Source:MGI Symbol;Acc:MGI:1344416]
Gm48226	121.595	97.5357	105.573	104.334	167.89	178.9	219.764	186.89	-0.810227	6.85938e-07	9.24013e-06	predicted gene, 48226 [Source:MGI Symbol;Acc:MGI:6097627]
Tax1bp3	948.792	1005.66	896.877	763.537	637.172	597.016	575.782	532.32	0.625928	6.96228e-07	9.37199e-06	Tax1 (human T cell leukemia virus type I) binding protein 3 [Source:MGI Symbol;Acc:MGI:1923531]
Gm14388	103.843	112.687	142.08	119.51	199.243	217.747	235.148	187.94	-0.814366	7.00111e-07	9.41748e-06	predicted gene 14388 [Source:MGI Symbol;Acc:MGI:3650926]
Spns2	8745.04	9296.19	6780.35	6819.66	4961.85	4794.53	3478.87	3418.61	0.925916	7.04512e-07	9.46985e-06	spinster homolog 2 [Source:MGI Symbol;Acc:MGI:2384936]
Trit1	404.723	380.673	336.452	295.93	614.922	575.548	548.312	527.071	-0.676017	7.11085e-07	9.55134e-06	tRNA isopentenyltransferase 1 [Source:MGI Symbol;Acc:MGI:1914216]
Senp7	1507.06	1457.35	1305.36	1329.79	978.009	1059.09	908.725	1036.29	0.491781	7.19931e-07	9.66322e-06	SUMO1/sentrin specific peptidase 7 [Source:MGI Symbol;Acc:MGI:1913565]
Farsb	1894.03	1792.57	1312.26	1264.34	3358.81	3441.02	2548.17	2625.9	-0.934847	7.31211e-07	9.80757e-06	phenylalanyl-tRNA synthetase, beta subunit [Source:MGI Symbol;Acc:MGI:1346035]
Ggt7	107.394	99.4296	179.573	186.853	17.1935	13.2897	48.3481	46.1974	2.19995	7.33823e-07	9.83554e-06	gamma-glutamyltransferase 7 [Source:MGI Symbol;Acc:MGI:1913385]
1110059E24Rik	633.712	659.076	597.918	605.138	813.153	987.53	874.662	862.002	-0.503017	7.42375e-07	9.94304e-06	RIKEN cDNA 1110059E24 gene [Source:MGI Symbol;Acc:MGI:1913456]
Ppara	23.0763	23.6737	19.7333	24.6608	0	5.11144	2.19764	4.19977	2.98749	7.64877e-07	1.02371e-05	peroxisome proliferator activated receptor alpha [Source:MGI Symbol;Acc:MGI:104740]
Fundc2	801.459	774.604	743.944	666.791	1185.34	1233.9	1014.21	1028.94	-0.579293	7.72713e-07	1.03346e-05	FUN14 domain containing 2 [Source:MGI Symbol;Acc:MGI:1914641]
Cops7a	2726.56	2795.39	2005.89	2083.84	4082.96	4004.3	3734.89	3822.84	-0.702749	7.73307e-07	1.03351e-05	COP9 signalosome subunit 7A [Source:MGI Symbol;Acc:MGI:1349400]
Serpinb9b	0.887551	7.57559	28.6132	36.0427	190.14	204.458	1311.99	1349.17	-5.38647	7.75847e-07	1.03616e-05	serine (or cysteine) peptidase inhibitor, clade B, member 9b [Source:MGI Symbol;Acc:MGI:894668]
Mutyh	123.37	98.4826	109.52	125.201	213.402	204.458	210.974	167.991	-0.802723	7.80242e-07	1.04129e-05	mutY DNA glycosylase [Source:MGI Symbol;Acc:MGI:1917853]
Zfp383	210.35	191.284	198.319	215.308	96.0815	138.009	124.167	112.344	0.79355	7.82952e-07	1.04416e-05	zinc finger protein 383 [Source:MGI Symbol;Acc:MGI:1920979]
Endog	135.795	128.785	162.799	165.038	221.493	246.371	262.618	256.186	-0.736424	7.88045e-07	1.0502e-05	endonuclease G [Source:MGI Symbol;Acc:MGI:1261433]
Plekhg3	5083.89	5128.67	5502.62	5732.69	3878.66	3824.38	4317.27	4075.87	0.414157	7.89422e-07	1.05129e-05	pleckstrin homology domain containing, family G (with RhoGef domain) member 3 [Source:MGI Symbol;Acc:MGI:2388284]
Cpn1	153.546	192.231	67.0931	90.1068	34.3871	34.7578	31.8658	11.5494	2.15978	7.92945e-07	1.05523e-05	carboxypeptidase N, polypeptide 1 [Source:MGI Symbol;Acc:MGI:2135874]
Neil1	202.362	220.639	200.293	224.793	338.814	360.868	365.907	283.484	-0.669622	7.95942e-07	1.05846e-05	nei endonuclease VIII-like 1 (E, coli) [Source:MGI Symbol;Acc:MGI:1920024]
Ldha-ps2	23.9639	35.0371	41.4399	26.5578	77.8766	109.385	69.2257	75.5958	-1.39121	7.97908e-07	1.06032e-05	lactate dehydrogenase A, pseudogene 2 [Source:MGI Symbol;Acc:MGI:96761]
Dsc2	1942.85	1893.9	1014.29	1081.28	3470.06	3633.21	3093.18	3207.57	-1.17587	8.0196e-07	1.06495e-05	desmocollin 2 [Source:MGI Symbol;Acc:MGI:103221]
Dse	844.061	802.065	1085.33	1123.96	1480.67	1525.25	1893.27	1812.2	-0.799795	8.03215e-07	1.06586e-05	dermatan sulfate epimerase [Source:MGI Symbol;Acc:MGI:2443455]
Gon4l	2463.84	2035.94	2336.42	2539.12	1727.44	1683.71	1639.44	1643.16	0.486048	8.07844e-07	1.07124e-05	gon-4-like (C,elegans) [Source:MGI Symbol;Acc:MGI:1917579]
Gm10254	101.181	106.058	119.386	81.5704	192.163	162.544	205.48	182.69	-0.864125	8.1405e-07	1.07817e-05	predicted gene 10254 [Source:MGI Symbol;Acc:MGI:3708673]
Reep5	1969.48	2141.05	1906.23	1785.06	2576	2622.17	3007.47	3045.88	-0.52811	8.14228e-07	1.07817e-05	receptor accessory protein 5 [Source:MGI Symbol;Acc:MGI:1270152]
Tmem159	87.8676	71.9681	68.0798	75.8794	148.673	158.455	123.068	132.293	-0.887869	8.15153e-07	1.07863e-05	transmembrane protein 159 [Source:MGI Symbol;Acc:MGI:1925752]
Ttbk1	138.458	132.573	92.7464	82.5189	44.5009	51.1144	47.2493	30.4483	1.3655	8.1771e-07	1.08087e-05	tau tubulin kinase 1 [Source:MGI Symbol;Acc:MGI:2147036]
Dync2h1	598.209	523.662	533.785	643.078	408.599	352.689	350.524	395.828	0.608468	8.17999e-07	1.08087e-05	dynein cytoplasmic 2 heavy chain 1 [Source:MGI Symbol;Acc:MGI:107736]
Banp	1158.25	1167.59	1064.61	1047.14	832.369	839.299	709.838	726.559	0.513498	8.37187e-07	1.10544e-05	BTG3 associated nuclear protein [Source:MGI Symbol;Acc:MGI:1889023]
Crybg2	27.5141	30.3023	43.4132	47.4246	74.8424	88.9391	161.527	134.393	-1.6294	8.49794e-07	1.1213e-05	crystallin beta-gamma domain containing 2 [Source:MGI Symbol;Acc:MGI:1334463]
Rpl27	8531.14	9265.89	11944.5	11090.7	16035.5	14893.7	19263.4	19741	-0.77629	8.54119e-07	1.12621e-05	ribosomal protein L27 [Source:MGI Symbol;Acc:MGI:98036]
Rft1	288.454	309.652	281.199	292.136	448.043	457.985	419.75	385.329	-0.546924	8.59208e-07	1.13212e-05	RFT1 homolog [Source:MGI Symbol;Acc:MGI:3607791]
Gadd45b	965.656	955.471	2815.94	2646.3	5595.99	5068.51	8054.36	8423.68	-1.87827	8.71333e-07	1.14729e-05	growth arrest and DNA-damage-inducible 45 beta [Source:MGI Symbol;Acc:MGI:107776]
Clptm1l	2693.72	2613.58	3159.3	2994.39	4084.98	4025.77	5280.93	5448.15	-0.717046	8.73623e-07	1.14949e-05	CLPTM1-like [Source:MGI Symbol;Acc:MGI:2442892]
Lin9	1367.72	1375.92	1388.24	1375.31	1026.56	1147.01	1013.11	1033.14	0.383913	8.74607e-07	1.14998e-05	lin-9 homolog (C, elegans) [Source:MGI Symbol;Acc:MGI:1919818]
Imp4	1586.05	1459.25	1310.29	1202.69	2087.5	1958.7	2029.52	2078.88	-0.552747	8.75548e-07	1.1504e-05	IMP4, U3 small nucleolar ribonucleoprotein [Source:MGI Symbol;Acc:MGI:106572]
Myom3	80.7672	68.1803	35.5199	26.5578	11.1252	13.2897	6.59293	9.44947	2.38075	8.9058e-07	1.16933e-05	myomesin family, member 3 [Source:MGI Symbol;Acc:MGI:2685280]
Gm15264	22.1888	32.1962	29.5999	23.7123	7.07969	1.02229	5.49411	1.04994	2.87901	8.9479e-07	1.17403e-05	predicted gene 15264 [Source:MGI Symbol;Acc:MGI:3705845]
Rpl27-ps3	62.1286	78.5967	86.8264	81.5704	152.719	123.697	148.341	148.042	-0.891897	9.0102e-07	1.18138e-05	ribosomal protein L27, pseudogene 3 [Source:MGI Symbol;Acc:MGI:3646174]
Rpl14-ps1	2146.99	2333.28	2657.08	2575.16	3668.29	3203.85	4086.52	4306.86	-0.652402	9.09957e-07	1.19226e-05	ribosomal protein L14, pseudogene 1 [Source:MGI Symbol;Acc:MGI:3710579]
Naca	9218.99	10045.2	10887.8	10488.4	12845.6	13775.3	13456.2	14366.3	-0.421878	9.15539e-07	1.19873e-05	nascent polypeptide-associated complex alpha polypeptide [Source:MGI Symbol;Acc:MGI:106095]
Sfxn2	713.591	764.187	450.905	445.792	281.165	320.999	234.049	218.388	1.17082	9.20665e-07	1.20398e-05	sideroflexin 2 [Source:MGI Symbol;Acc:MGI:2137678]
Pcnx	2365.32	2445.02	2405.49	2295.35	1829.59	1975.06	1783.39	1721.9	0.379628	9.20837e-07	1.20398e-05	pecanex homolog [Source:MGI Symbol;Acc:MGI:1891924]
Sfxn5	325.731	385.408	241.733	220.999	149.685	139.031	86.8069	85.0453	1.34882	9.38506e-07	1.2262e-05	sideroflexin 5 [Source:MGI Symbol;Acc:MGI:2137681]
Tsc1	1716.52	1645.8	1665.49	1745.23	1372.45	1369.87	1313.09	1356.52	0.323589	9.39141e-07	1.2262e-05	TSC complex subunit 1 [Source:MGI Symbol;Acc:MGI:1929183]
Gm6311	109.169	137.308	237.786	183.059	400.508	315.887	424.145	521.821	-1.31781	9.41579e-07	1.22852e-05	predicted gene 6311 [Source:MGI Symbol;Acc:MGI:3644735]
Pear1	1358.84	1402.43	1486.9	1469.22	732.242	734.003	1050.47	939.698	0.726426	9.47746e-07	1.23567e-05	platelet endothelial aggregation receptor 1 [Source:MGI Symbol;Acc:MGI:1920432]
Slc39a3	564.483	654.341	616.665	581.426	979.02	937.438	864.772	782.206	-0.560541	9.48379e-07	1.23567e-05	solute carrier family 39 (zinc transporter), member 3 [Source:MGI Symbol;Acc:MGI:2147269]
Gprc5b	672.764	828.58	433.145	426.822	268.017	255.572	137.353	135.442	1.56752	9.53858e-07	1.24194e-05	G protein-coupled receptor, family C, group 5, member B [Source:MGI Symbol;Acc:MGI:1927596]
Lztfl1	369.221	330.485	354.212	324.385	454.112	559.192	517.545	596.367	-0.62573	9.69887e-07	1.26193e-05	leucine zipper transcription factor-like 1 [Source:MGI Symbol;Acc:MGI:1934860]
Lta4h	2081.31	2085.18	1968.39	1854.3	2724.67	2462.69	2838.26	2697.3	-0.424414	9.7176e-07	1.26349e-05	leukotriene A4 hydrolase [Source:MGI Symbol;Acc:MGI:96836]
Gm12932	91.4178	75.7559	101.626	110.974	14.1594	24.5349	40.6564	40.9477	1.66247	1.01406e-06	1.31757e-05	predicted gene 12932 [Source:MGI Symbol;Acc:MGI:3651151]
Chtf18	1540.79	1462.09	1823.35	1802.14	2548.69	2271.52	2393.23	2393.87	-0.535648	1.01764e-06	1.32131e-05	CTF18, chromosome transmission fidelity factor 18 [Source:MGI Symbol;Acc:MGI:2384887]
Tmed9	4317.05	4356.91	3773.99	3741.8	5825.57	5139.04	5705.08	5881.77	-0.478063	1.02385e-06	1.32845e-05	transmembrane p24 trafficking protein 9 [Source:MGI Symbol;Acc:MGI:1914761]
Anapc15	204.137	219.692	183.519	220.999	318.586	322.021	351.623	290.834	-0.630569	1.03669e-06	1.34417e-05	anaphase promoting complex C subunit 15 [Source:MGI Symbol;Acc:MGI:1922680]
Ppig	3300.8	3321.9	3297.43	3186.94	3854.39	4309.97	4302.98	4433.9	-0.366721	1.06283e-06	1.37696e-05	peptidyl-prolyl isomerase G (cyclophilin G) [Source:MGI Symbol;Acc:MGI:2445173]
Lin7b	84.3174	103.217	105.573	83.4674	51.5806	33.7355	48.3481	39.8978	1.11715	1.06403e-06	1.37696e-05	lin-7 homolog B (C, elegans) [Source:MGI Symbol;Acc:MGI:1330858]
Zmiz1	3366.48	2977.21	2589	2734.51	2105.7	1882.03	1629.55	1554.96	0.70192	1.06419e-06	1.37696e-05	zinc finger, MIZ-type containing 1 [Source:MGI Symbol;Acc:MGI:3040693]
Carmil2	89.6427	95.6418	94.7197	109.077	37.4212	37.8247	51.6446	56.6968	1.08588	1.07123e-06	1.38511e-05	capping protein regulator and myosin 1 linker 2 [Source:MGI Symbol;Acc:MGI:2685431]
Cldn4	2572.12	2966.79	2321.62	2362.7	4145.66	3888.78	3507.44	3648.55	-0.571326	1.07753e-06	1.39229e-05	claudin 4 [Source:MGI Symbol;Acc:MGI:1313314]
Apaf1	2059.12	1936.51	2282.15	2353.21	1626.31	1534.45	1409.79	1521.37	0.502398	1.07925e-06	1.39355e-05	apoptotic peptidase activating factor 1 [Source:MGI Symbol;Acc:MGI:1306796]
2410004I01Rik	202.362	236.737	71.0398	56.9096	27.3074	34.7578	25.2729	25.1986	2.33309	1.08197e-06	1.3961e-05	RIKEN cDNA 2410004I01 gene [Source:MGI Symbol;Acc:MGI:1916989]
Vdac2	3584.82	3467.73	3908.17	3701.02	4738.34	4761.82	5578.71	5699.08	-0.502972	1.08633e-06	1.40076e-05	voltage-dependent anion channel 2 [Source:MGI Symbol;Acc:MGI:106915]
Adprh	800.571	731.991	777.491	656.357	1141.85	1013.09	1119.7	999.544	-0.526768	1.08866e-06	1.4028e-05	ADP-ribosylarginine hydrolase [Source:MGI Symbol;Acc:MGI:1098234]
Cpsf3	3243.11	3050.12	2401.54	2351.31	4783.85	4686.17	4265.62	4126.27	-0.693272	1.09082e-06	1.40461e-05	cleavage and polyadenylation specificity factor 3 [Source:MGI Symbol;Acc:MGI:1859328]
Rer1	2309.41	2481	2455.81	2340.88	3028.08	3152.74	3718.41	3650.65	-0.499046	1.0935e-06	1.40708e-05	retention in endoplasmic reticulum sorting receptor 1 [Source:MGI Symbol;Acc:MGI:1915080]
Mcfd2	2250.83	2425.13	2127.25	1970.97	2897.62	3158.87	2973.41	3021.73	-0.457843	1.12568e-06	1.4475e-05	multiple coagulation factor deficiency 2 [Source:MGI Symbol;Acc:MGI:2183439]
Acox3	999.383	933.691	909.704	979.793	646.275	614.395	418.651	424.176	0.861287	1.12994e-06	1.45198e-05	acyl-Coenzyme A oxidase 3, pristanoyl [Source:MGI Symbol;Acc:MGI:1933156]
Tmco3	2551.71	2658.08	2029.57	1844.82	1352.22	1444.49	1106.51	971.196	0.898058	1.14406e-06	1.46911e-05	transmembrane and coiled-coil domains 3 [Source:MGI Symbol;Acc:MGI:2444946]
Mrpl15	1363.28	1383.49	1175.12	1071.8	2252.35	2160.1	1688.89	1960.24	-0.690973	1.15255e-06	1.479e-05	mitochondrial ribosomal protein L15 [Source:MGI Symbol;Acc:MGI:1351639]
Snx21	536.081	618.357	536.745	456.225	352.973	302.597	234.049	208.938	0.96628	1.15397e-06	1.47981e-05	sorting nexin family member 21 [Source:MGI Symbol;Acc:MGI:1917729]
Emc2	898.202	951.683	1292.53	1141.04	1589.9	1827.85	2365.76	2540.86	-0.958639	1.16082e-06	1.48757e-05	ER membrane protein complex subunit 2 [Source:MGI Symbol;Acc:MGI:1913986]
Gm49338	86.98	101.323	129.253	147.965	49.5578	47.0253	59.3363	49.3472	1.18138	1.16978e-06	1.49802e-05	predicted gene, 49338 [Source:MGI Symbol;Acc:MGI:6121528]
Scai	795.246	741.461	686.718	878.304	530.977	559.192	513.149	490.323	0.567099	1.17285e-06	1.50093e-05	suppressor of cancer cell invasion [Source:MGI Symbol;Acc:MGI:2443716]
Rrm2	11891.4	11406.9	10123.2	9553.22	16753.6	16349.5	14420.9	14793.7	-0.536142	1.19062e-06	1.52262e-05	ribonucleotide reductase M2 [Source:MGI Symbol;Acc:MGI:98181]
Gm37621	36.3896	57.7639	46.3732	51.2186	9.10246	17.3789	18.68	15.7491	1.65721	1.19538e-06	1.52767e-05	predicted gene, 37621 [Source:MGI Symbol;Acc:MGI:5610849]
Mpv17l2	978.969	1076.68	908.717	925.729	1428.07	1251.28	1625.16	1535.01	-0.585782	1.2181e-06	1.55564e-05	MPV17 mitochondrial membrane protein-like 2 [Source:MGI Symbol;Acc:MGI:2681846]
Celf5	71.0041	73.862	155.893	208.668	13.148	4.08915	23.0752	34.6481	2.76686	1.22148e-06	1.55889e-05	CUGBP, Elav-like family member 5 [Source:MGI Symbol;Acc:MGI:2442333]
Sh3glb2	2313.85	2395.78	1993.06	2016.5	1645.52	1541.61	1453.74	1529.76	0.498769	1.22339e-06	1.56025e-05	SH3-domain GRB2-like endophilin B2 [Source:MGI Symbol;Acc:MGI:2385131]
Ranbp10	2075.98	2082.34	2065.09	2187.22	1467.52	1445.52	1658.12	1678.86	0.428577	1.2317e-06	1.56979e-05	RAN binding protein 10 [Source:MGI Symbol;Acc:MGI:1921584]
5730521K06Rik	24.8514	26.5146	33.5466	36.0427	4.04554	11.2452	5.49411	5.24971	2.21194	1.2612e-06	1.60629e-05	RIKEN cDNA 5730521K06 gene [Source:MGI Symbol;Acc:MGI:1917889]
Uckl1os	30.1767	17.992	22.6933	40.7852	2.02277	4.08915	6.59293	5.24971	2.647	1.27819e-06	1.62634e-05	uridine-cytidine kinase 1-like 1, opposite strand [Source:MGI Symbol;Acc:MGI:3801877]
Polrmt	2199.35	2392.94	2552.5	2448.06	1896.35	1846.25	1800.97	1762.85	0.392537	1.27869e-06	1.62634e-05	polymerase (RNA) mitochondrial (DNA directed) [Source:MGI Symbol;Acc:MGI:1915843]
Gm50152	36.3896	19.8859	19.7333	45.5277	0	2.04458	5.49411	5.24971	3.26579	1.28065e-06	1.62773e-05	predicted gene, 50152 [Source:MGI Symbol;Acc:MGI:6302910]
Tfdp1	14674.8	15105.7	14919.3	14549.9	12697.9	12645.7	12124.4	12019.7	0.259702	1.28307e-06	1.6297e-05	transcription factor Dp 1 [Source:MGI Symbol;Acc:MGI:101934]
Lca5	372.771	309.652	329.546	307.312	465.237	578.615	502.161	484.023	-0.621272	1.28828e-06	1.63521e-05	Leber congenital amaurosis 5 (human) [Source:MGI Symbol;Acc:MGI:1923032]
Tcf7	159.759	160.034	165.759	136.583	82.9335	87.9168	102.19	88.1951	0.785666	1.29362e-06	1.64087e-05	transcription factor 7, T cell specific [Source:MGI Symbol;Acc:MGI:98507]
Gm38708	170.41	120.262	81.8931	103.386	28.3188	52.1367	15.3835	35.698	1.85362	1.29604e-06	1.64282e-05	predicted gene, 38708 [Source:MGI Symbol;Acc:MGI:5621593]
Diaph3	2013.85	1787.84	2792.26	2800.9	3833.15	4062.57	5419.39	5647.64	-1.01325	1.30419e-06	1.65203e-05	diaphanous related formin 3 [Source:MGI Symbol;Acc:MGI:1927222]
Pcx	2432.78	2284.04	1710.87	1839.13	1095.33	926.193	435.133	470.374	1.49768	1.30944e-06	1.65756e-05	pyruvate carboxylase [Source:MGI Symbol;Acc:MGI:97520]
Psmb1	7067.57	7711	7552.91	7328.06	8900.18	9022.72	9538.87	9415.88	-0.314257	1.31456e-06	1.66292e-05	proteasome (prosome, macropain) subunit, beta type 1 [Source:MGI Symbol;Acc:MGI:104884]
Acbd5	3805.82	3856.92	3344.79	3326.36	2587.12	2700.89	2603.11	2757.15	0.428892	1.3215e-06	1.67057e-05	acyl-Coenzyme A binding domain containing 5 [Source:MGI Symbol;Acc:MGI:1921409]
Gm15411	35.502	37.8779	29.5999	28.4548	8.09107	11.2452	9.88939	8.39953	1.80617	1.32552e-06	1.67354e-05	predicted gene 15411 [Source:MGI Symbol;Acc:MGI:3705213]
Tacstd2	3665.59	3372.08	2021.67	1958.64	13282.5	12018	5508.39	5315.85	-1.71311	1.32564e-06	1.67354e-05	tumor-associated calcium signal transducer 2 [Source:MGI Symbol;Acc:MGI:1861606]
Ribc1	34.6145	44.5066	50.3198	40.7852	107.207	84.8499	115.376	75.5958	-1.17189	1.33655e-06	1.68616e-05	RIB43A domain with coiled-coils 1 [Source:MGI Symbol;Acc:MGI:1913861]
Lamc3	14.2008	15.1512	23.6799	23.7123	58.6603	38.847	159.329	129.143	-2.33118	1.33984e-06	1.68917e-05	laminin gamma 3 [Source:MGI Symbol;Acc:MGI:1344394]
Melk	1970.36	2017	1911.17	1838.18	2990.66	3180.34	2553.66	2512.51	-0.538576	1.34627e-06	1.69613e-05	maternal embryonic leucine zipper kinase [Source:MGI Symbol;Acc:MGI:106924]
Ttc17	666.551	772.71	767.624	815.704	516.817	518.3	565.893	524.971	0.507595	1.35645e-06	1.70781e-05	tetratricopeptide repeat domain 17 [Source:MGI Symbol;Acc:MGI:1921819]
Sec61b	1331.33	1415.69	1214.58	1171.39	1957.03	1786.96	1769.1	1703.01	-0.491375	1.36077e-06	1.7121e-05	Sec61 beta subunit [Source:MGI Symbol;Acc:MGI:1913462]
Rps15a	5816.12	6571.82	7585.47	7357.46	9601.07	9517.5	11067.3	10647.5	-0.579246	1.37846e-06	1.73257e-05	ribosomal protein S15A [Source:MGI Symbol;Acc:MGI:2389091]
Flrt1	86.0925	89.0132	39.4665	63.549	19.2163	17.3789	3.29646	4.19977	2.65006	1.37889e-06	1.73257e-05	fibronectin leucine rich transmembrane protein 1 [Source:MGI Symbol;Acc:MGI:3026647]
Ccdc66	292.892	332.379	270.346	243.763	465.237	459.007	405.465	467.224	-0.657329	1.38193e-06	1.73521e-05	coiled-coil domain containing 66 [Source:MGI Symbol;Acc:MGI:2443639]
Irgq	2034.27	2131.58	1465.2	1428.43	999.248	1101	970.259	898.75	0.830751	1.38405e-06	1.73671e-05	immunity-related GTPase family, Q [Source:MGI Symbol;Acc:MGI:2667176]
Mypopos	57.6908	34.0901	53.2798	65.446	19.2163	10.2229	13.1859	19.9489	1.74953	1.40726e-06	1.76465e-05	Myb-related transcription factor, partner of profilin, opposite strand [Source:MGI Symbol;Acc:MGI:3826523]
Gm19791	18.6386	27.4615	12.8266	23.7123	2.02277	0	0	3.14982	3.98748	1.41494e-06	1.77309e-05	predicted gene, 19791 [Source:MGI Symbol;Acc:MGI:5011976]
Calm3	5398.09	5686.43	4953.05	4826.88	7036.2	6652.03	6977.51	6907.56	-0.402177	1.43128e-06	1.79236e-05	calmodulin 3 [Source:MGI Symbol;Acc:MGI:103249]
Rpl36a-ps2	311.53	354.159	344.346	381.294	572.443	517.278	482.382	492.423	-0.570196	1.45994e-06	1.82703e-05	ribosomal protein L36A, pseudogene 2 [Source:MGI Symbol;Acc:MGI:3780887]
Ostc	1609.13	1713.03	1879.59	1706.34	2268.53	2307.3	2733.87	2798.09	-0.549117	1.47966e-06	1.84959e-05	oligosaccharyltransferase complex subunit (non-catalytic) [Source:MGI Symbol;Acc:MGI:1913607]
Tmem267	215.675	231.055	307.839	225.741	112.264	150.276	142.847	112.344	0.920697	1.47995e-06	1.84959e-05	transmembrane protein 267 [Source:MGI Symbol;Acc:MGI:3648543]
Lrrc40	1540.79	1567.2	1843.09	1942.51	2342.37	2497.45	2767.93	2837.99	-0.599641	1.48959e-06	1.8604e-05	leucine rich repeat containing 40 [Source:MGI Symbol;Acc:MGI:1914394]
Creg1	301.767	295.448	292.052	282.651	664.479	630.752	443.924	424.176	-0.884773	1.49226e-06	1.86249e-05	cellular repressor of E1A-stimulated genes 1 [Source:MGI Symbol;Acc:MGI:1344382]
Ppie	780.157	838.996	710.398	716.112	1213.66	1215.5	1020.8	1034.19	-0.558177	1.49365e-06	1.86297e-05	peptidylprolyl isomerase E (cyclophilin E) [Source:MGI Symbol;Acc:MGI:1917118]
Zfp629	1259.44	1196.94	1211.62	1213.12	832.369	888.368	692.257	597.417	0.696981	1.50537e-06	1.87634e-05	zinc finger protein 629 [Source:MGI Symbol;Acc:MGI:2444524]
Epdr1	140.233	145.83	436.105	415.44	844.506	800.452	1333.97	1388.02	-1.94098	1.52671e-06	1.90167e-05	ependymin related protein 1 (zebrafish) [Source:MGI Symbol;Acc:MGI:2145369]
Vtcn1	12.4257	8.52254	46.3732	58.8066	198.231	211.614	141.748	166.941	-2.51266	1.53432e-06	1.90987e-05	V-set domain containing T cell activation inhibitor 1 [Source:MGI Symbol;Acc:MGI:3039619]
Usp11	558.27	531.238	515.038	466.659	331.734	329.177	337.338	394.778	0.57265	1.53764e-06	1.91273e-05	ubiquitin specific peptidase 11 [Source:MGI Symbol;Acc:MGI:2384312]
Fbxl22	85.2049	79.5437	110.506	116.665	12.1366	6.13373	38.4587	26.2485	2.24534	1.5535e-06	1.93118e-05	F-box and leucine-rich repeat protein 22 [Source:MGI Symbol;Acc:MGI:1921415]
Syncrip	3821.8	3730.98	4870.17	4772.82	6016.73	6550.82	7645.6	7567.98	-0.692072	1.56185e-06	1.94026e-05	synaptotagmin binding, cytoplasmic RNA interacting protein [Source:MGI Symbol;Acc:MGI:1891690]
Pard6a	557.382	629.721	587.065	539.692	420.736	360.868	295.583	281.384	0.767417	1.56447e-06	1.94223e-05	par-6 family cell polarity regulator alpha [Source:MGI Symbol;Acc:MGI:1927223]
9130401M01Rik	256.502	257.57	345.332	286.445	453.1	429.361	513.149	593.217	-0.795925	1.56677e-06	1.94379e-05	RIKEN cDNA 9130401M01 gene [Source:MGI Symbol;Acc:MGI:1923008]
9530052C20Rik	46.1527	32.1962	26.6399	33.1973	4.04554	5.11144	8.79057	12.5993	2.18614	1.57628e-06	1.9543e-05	RIKEN cDNA 9530052C20 gene [Source:MGI Symbol;Acc:MGI:2443632]
Triap1	838.736	945.055	922.53	847.953	1191.41	1132.7	1181.23	1267.28	-0.425441	1.58256e-06	1.96078e-05	TP53 regulated inhibitor of apoptosis 1 [Source:MGI Symbol;Acc:MGI:1916326]
Smyd3	463.302	437.49	439.065	389.831	299.37	310.776	291.188	306.583	0.518073	1.58753e-06	1.96563e-05	SET and MYND domain containing 3 [Source:MGI Symbol;Acc:MGI:1916976]
Usp1	5144.25	5106.89	5268.78	5009.94	6032.91	6900.45	6483.04	6606.23	-0.342045	1.603e-06	1.98347e-05	ubiquitin specific peptidase 1 [Source:MGI Symbol;Acc:MGI:2385198]
2210408I21Rik	91.4178	80.4906	100.64	116.665	154.742	184.012	198.887	170.091	-0.862557	1.62891e-06	2.01419e-05	RIKEN cDNA 2210408I21 gene [Source:MGI Symbol;Acc:MGI:1919621]
Clns1a	1573.63	1609.81	1889.46	1887.5	2387.88	2557.77	3282.18	3288.42	-0.726419	1.63097e-06	2.01542e-05	chloride channel, nucleotide-sensitive, 1A [Source:MGI Symbol;Acc:MGI:109638]
Gm4204	2147.87	2114.54	2383.78	2206.19	2999.77	2929.88	3614.02	3870.08	-0.599545	1.63272e-06	2.01624e-05	predicted gene 4204 [Source:MGI Symbol;Acc:MGI:3782381]
Cep104	2074.21	2017.95	2310.77	2218.52	1416.95	1548.77	1660.32	1647.36	0.458763	1.63423e-06	2.01678e-05	centrosomal protein 104 [Source:MGI Symbol;Acc:MGI:2687282]
Rbms1	2471.83	2314.34	3297.43	3280.84	4362.1	4471.49	5456.75	5401.95	-0.793139	1.65617e-06	2.04251e-05	RNA binding motif, single stranded interacting protein 1 [Source:MGI Symbol;Acc:MGI:1861774]
Dip2c	278.691	249.047	303.892	306.363	476.362	559.192	443.924	397.928	-0.722781	1.6674e-06	2.05499e-05	disco interacting protein 2 homolog C [Source:MGI Symbol;Acc:MGI:1920179]
Tubgcp3	3477.43	3347.46	3460.23	3595.74	2732.76	2883.88	2858.03	2848.49	0.29387	1.68194e-06	2.07155e-05	tubulin, gamma complex associated protein 3 [Source:MGI Symbol;Acc:MGI:2183752]
Pgam2	47.9278	82.3845	46.3732	58.8066	5.05692	11.2452	21.9764	17.849	2.07588	1.68955e-06	2.07955e-05	phosphoglycerate mutase 2 [Source:MGI Symbol;Acc:MGI:1933118]
9130230L23Rik	85.2049	81.4376	65.1198	35.0942	19.2163	23.5126	10.9882	7.34959	2.12402	1.6941e-06	2.08378e-05	RIKEN cDNA 9130230L23 gene [Source:MGI Symbol;Acc:MGI:3041166]
Pkp2	1296.71	1199.78	1223.46	1102.15	1764.87	1800.25	1611.97	1537.11	-0.47756	1.69798e-06	2.08687e-05	plakophilin 2 [Source:MGI Symbol;Acc:MGI:1914701]
4930402H24Rik	2518.87	2506.57	1602.34	1712.98	1069.03	1126.56	1174.64	1191.68	0.8707	1.69885e-06	2.08687e-05	RIKEN cDNA 4930402H24 gene [Source:MGI Symbol;Acc:MGI:1923029]
Med16	1012.7	1004.71	958.05	937.111	1405.82	1193.01	1320.78	1393.27	-0.441237	1.70433e-06	2.09223e-05	mediator complex subunit 16 [Source:MGI Symbol;Acc:MGI:2158394]
Fkbp14	289.342	382.567	112.48	103.386	50.5692	58.2704	14.2847	17.849	2.65287	1.71061e-06	2.09856e-05	FK506 binding protein 14 [Source:MGI Symbol;Acc:MGI:2387639]
Gm11249	85.2049	161.928	163.786	143.222	283.188	487.631	319.757	281.384	-1.3091	1.71468e-06	2.10217e-05	predicted gene 11249 [Source:MGI Symbol;Acc:MGI:3650834]
F3	1083.7	1133.5	878.13	804.322	1454.37	1495.61	1796.57	1749.2	-0.735865	1.73908e-06	2.13069e-05	coagulation factor III [Source:MGI Symbol;Acc:MGI:88381]
Gatc	675.426	791.649	732.104	770.176	979.02	975.263	1065.86	1018.44	-0.443772	1.7508e-06	2.14364e-05	glutamyl-tRNA(Gln) amidotransferase, subunit C [Source:MGI Symbol;Acc:MGI:1923776]
Igf2bp2	4554.91	4626.79	5231.29	5158.85	6442.52	6519.13	6175.37	6453.99	-0.386961	1.76602e-06	2.16086e-05	insulin-like growth factor 2 mRNA binding protein 2 [Source:MGI Symbol;Acc:MGI:1890358]
Pycr1	219.225	206.435	170.693	183.059	707.969	737.07	374.698	302.383	-1.44509	1.77361e-06	2.16805e-05	pyrroline-5-carboxylate reductase 1 [Source:MGI Symbol;Acc:MGI:2384795]
Prkab2	226.326	214.957	176.613	227.638	326.677	325.088	312.065	330.732	-0.613596	1.77421e-06	2.16805e-05	protein kinase, AMP-activated, beta 2 non-catalytic subunit [Source:MGI Symbol;Acc:MGI:1336185]
Med8	582.234	632.562	728.158	724.649	925.417	949.706	1120.8	1139.19	-0.632523	1.78582e-06	2.1808e-05	mediator complex subunit 8 [Source:MGI Symbol;Acc:MGI:1915269]
Npr3	612.41	636.349	564.371	548.229	1718.34	1770.6	925.207	941.797	-1.18164	1.78704e-06	2.18087e-05	natriuretic peptide receptor 3 [Source:MGI Symbol;Acc:MGI:97373]
Tlnrd1	981.632	1052.06	934.37	851.747	1393.69	1267.64	1337.27	1301.93	-0.472537	1.8334e-06	2.23599e-05	talin rod domain containing 1 [Source:MGI Symbol;Acc:MGI:1891420]
Svip	118.044	120.262	133.2	136.583	212.391	268.862	197.788	198.439	-0.789572	1.83668e-06	2.23853e-05	small VCP/p97-interacting protein [Source:MGI Symbol;Acc:MGI:1922994]
Smim15	1102.34	1235.77	1329.04	1233.04	1542.36	1828.87	1997.66	1894.09	-0.567774	1.84387e-06	2.24582e-05	small integral membrane protein 15 [Source:MGI Symbol;Acc:MGI:1922866]
Thumpd1	1199.08	1106.98	1359.62	1385.75	1775.99	1900.43	2377.85	2649	-0.784836	1.85456e-06	2.25736e-05	THUMP domain containing 1 [Source:MGI Symbol;Acc:MGI:2444479]
Kif13a	516.555	405.294	369.999	360.427	709.992	715.602	635.119	642.564	-0.709645	1.85852e-06	2.26072e-05	kinesin family member 13A [Source:MGI Symbol;Acc:MGI:1098264]
Cnnm4	850.274	828.58	924.504	966.514	668.525	635.863	664.787	657.263	0.442594	1.86388e-06	2.26576e-05	cyclin M4 [Source:MGI Symbol;Acc:MGI:2151060]
Klhl24	2596.09	2937.43	2044.37	2231.8	981.043	1092.83	363.71	324.432	1.82829	1.88996e-06	2.29597e-05	kelch-like 24 [Source:MGI Symbol;Acc:MGI:1923035]
Cgas	618.623	629.721	717.304	686.709	855.631	921.082	1031.79	963.846	-0.508235	1.89474e-06	2.30029e-05	cyclic GMP-AMP synthase [Source:MGI Symbol;Acc:MGI:2442261]
Mrpl21	2437.22	2554.87	2531.78	2145.49	3142.37	3158.87	3381.07	3472.16	-0.444029	1.9079e-06	2.31475e-05	mitochondrial ribosomal protein L21 [Source:MGI Symbol;Acc:MGI:2660674]
Mtmr9	1381.92	1356.03	1431.65	1472.06	1833.64	1910.66	2351.48	2403.32	-0.591068	1.93368e-06	2.34451e-05	myotubularin related protein 9 [Source:MGI Symbol;Acc:MGI:2442842]
Sec14l5	50.5904	59.6578	182.533	198.235	10.1138	3.06686	18.68	28.3484	3.02992	1.94023e-06	2.35092e-05	SEC14-like lipid binding 5 [Source:MGI Symbol;Acc:MGI:3616084]
H3c8	74.5543	87.1193	67.0931	86.3129	32.3643	16.3566	37.3599	35.698	1.37439	1.95046e-06	2.36179e-05	H3 clustered histone 8 [Source:MGI Symbol;Acc:MGI:2145541]
Rps15	18322.6	19955	17845.8	16144.3	30457.8	27843	24668.5	24059.4	-0.566584	1.95923e-06	2.37087e-05	ribosomal protein S15 [Source:MGI Symbol;Acc:MGI:98117]
Il18rap	2.66265	5.68169	15.7866	13.2789	26.296	39.8692	131.859	151.192	-3.22756	1.96351e-06	2.37451e-05	interleukin 18 receptor accessory protein [Source:MGI Symbol;Acc:MGI:1338888]
Pum3	2093.73	2001.85	2962.95	2693.72	3772.46	3911.27	5080.95	5325.3	-0.891421	1.98923e-06	2.40406e-05	pumilio RNA-binding family member 3 [Source:MGI Symbol;Acc:MGI:106253]
Jkamp	422.474	499.042	426.239	363.273	638.183	609.284	698.85	675.112	-0.615294	1.9909e-06	2.40453e-05	JNK1/MAPK8-associated membrane protein [Source:MGI Symbol;Acc:MGI:1915057]
Ddx56	1099.68	1206.41	1488.88	1488.19	1991.42	1950.53	2582.23	2569.21	-0.783483	2.01244e-06	2.42897e-05	DEAD box helicase 56 [Source:MGI Symbol;Acc:MGI:1277172]
Prr5	154.434	147.724	237.786	253.248	407.588	348.6	535.126	431.526	-1.11946	2.03679e-06	2.45677e-05	proline rich 5 (renal) [Source:MGI Symbol;Acc:MGI:1924714]
Gcat	122.482	145.83	136.16	115.716	292.29	300.553	203.282	204.739	-0.945338	2.04494e-06	2.46501e-05	glycine C-acetyltransferase (2-amino-3-ketobutyrate-coenzyme A ligase) [Source:MGI Symbol;Acc:MGI:1349389]
Gm9794	4003.74	4438.35	4998.44	4472.14	6529.5	5668.59	6556.67	6515.94	-0.496549	2.05601e-06	2.47675e-05	predicted pseudogene 9794 [Source:MGI Symbol;Acc:MGI:3642653]
Zcchc14	2335.15	2481	2195.33	2228.01	1832.63	1795.14	1693.28	1601.16	0.416516	2.07136e-06	2.49363e-05	zinc finger, CCHC domain containing 14 [Source:MGI Symbol;Acc:MGI:2159407]
Aldh3a2	1370.38	1490.5	1138.61	1148.62	1933.77	1980.17	1824.04	1906.69	-0.570291	2.10062e-06	2.52724e-05	aldehyde dehydrogenase family 3, subfamily A2 [Source:MGI Symbol;Acc:MGI:1353452]
Taldo1	5193.95	5192.12	4446.89	4196.13	7765.41	7622.18	6422.61	6634.58	-0.57995	2.11915e-06	2.54789e-05	transaldolase 1 [Source:MGI Symbol;Acc:MGI:1274789]
Cplane1	2702.59	2201.66	2564.34	2870.14	1639.45	1662.24	1917.44	1800.65	0.558719	2.14454e-06	2.57675e-05	ciliogenesis and planar polarity effector 1 [Source:MGI Symbol;Acc:MGI:1920942]
Dzip3	1409.43	1462.09	1679.3	1583.03	1917.58	2246.99	2341.59	2366.57	-0.532648	2.14809e-06	2.57936e-05	DAZ interacting protein 3, zinc finger [Source:MGI Symbol;Acc:MGI:1917433]
Arrdc3	270.703	330.485	395.652	402.161	1178.26	1174.61	564.794	631.015	-1.34334	2.1537e-06	2.58444e-05	arrestin domain containing 3 [Source:MGI Symbol;Acc:MGI:2145242]
Polr2d	924.828	958.312	1037.97	955.132	1280.41	1233.9	1338.36	1477.27	-0.459573	2.15589e-06	2.5854e-05	polymerase (RNA) II (DNA directed) polypeptide D [Source:MGI Symbol;Acc:MGI:1916491]
Dnmt3a	1917.11	1855.07	1561.89	1650.38	1267.26	1278.88	1132.88	1056.24	0.560698	2.15881e-06	2.58725e-05	DNA methyltransferase 3A [Source:MGI Symbol;Acc:MGI:1261827]
Fam53b	851.162	975.357	706.451	718.958	361.064	406.871	183.503	136.492	1.57922	2.16357e-06	2.59129e-05	family with sequence similarity 53, member B [Source:MGI Symbol;Acc:MGI:1925188]
Mxi1	784.595	890.132	934.37	1079.38	634.138	613.373	492.272	503.972	0.716547	2.17481e-06	2.60308e-05	MAX interactor 1, dimerization protein [Source:MGI Symbol;Acc:MGI:97245]
Map6	1285.17	1252.81	1537.22	1371.52	2032.88	1881.01	2725.08	2790.74	-0.791801	2.18054e-06	2.60828e-05	microtubule-associated protein 6 [Source:MGI Symbol;Acc:MGI:1201690]
Ndufc2	661.226	719.681	774.531	625.057	1013.41	986.508	926.306	977.496	-0.490024	2.18218e-06	2.60856e-05	NADH:ubiquinone oxidoreductase subunit C2 [Source:MGI Symbol;Acc:MGI:1344370]
Yipf3	1636.64	1644.85	1814.47	1820.16	1226.81	1095.89	1362.54	1248.38	0.487446	2.19741e-06	2.62509e-05	Yip1 domain family, member 3 [Source:MGI Symbol;Acc:MGI:106280]
Atp6v1a	5728.26	5668.43	5688.11	5568.6	6896.63	7297.09	8251.05	8464.63	-0.448265	2.20223e-06	2.62916e-05	ATPase, H+ transporting, lysosomal V1 subunit A [Source:MGI Symbol;Acc:MGI:1201780]
AI506816	5712.28	5327.53	6274.19	6012.5	7810.92	7389.1	8976.27	8760.71	-0.497726	2.2147e-06	2.64237e-05	expressed sequence AI506816 [Source:MGI Symbol;Acc:MGI:2140929]
2810029C07Rik	204.137	185.602	183.519	185.905	97.0929	114.496	119.772	130.193	0.719524	2.22099e-06	2.64818e-05	RIKEN cDNA 2810029C07 gene [Source:MGI Symbol;Acc:MGI:1919920]
Ndufb6	673.651	710.211	589.038	555.817	978.009	905.747	868.069	984.845	-0.563193	2.22263e-06	2.64845e-05	NADH:ubiquinone oxidoreductase subunit B6 [Source:MGI Symbol;Acc:MGI:2684983]
Eif3m	3423.28	3752.76	4421.24	4069.98	5320.89	5709.48	7076.41	7134.35	-0.68804	2.24183e-06	2.66962e-05	eukaryotic translation initiation factor 3, subunit M [Source:MGI Symbol;Acc:MGI:1351744]
Serpinb9	353.245	327.644	789.331	698.091	1162.08	1166.43	3133.84	3407.06	-2.03237	2.25659e-06	2.68548e-05	serine (or cysteine) peptidase inhibitor, clade B, member 9 [Source:MGI Symbol;Acc:MGI:106603]
Lrrc75a	475.727	528.397	419.332	426.822	310.495	308.731	283.496	232.037	0.705214	2.25945e-06	2.68718e-05	leucine rich repeat containing 75A [Source:MGI Symbol;Acc:MGI:2682293]
Wdr5	3299.03	3290.65	3643.75	3446.82	4370.19	4216.94	4910.63	4795.08	-0.419173	2.26981e-06	2.69778e-05	WD repeat domain 5 [Source:MGI Symbol;Acc:MGI:2155884]
Fig4	1125.41	1096.57	1210.64	1157.16	1582.82	1665.31	1438.36	1463.62	-0.422523	2.27743e-06	2.70511e-05	FIG4 phosphoinositide 5-phosphatase [Source:MGI Symbol;Acc:MGI:2143585]
Acp6	1474.22	1430.84	1076.45	1239.68	922.382	806.585	699.949	678.262	0.748695	2.2914e-06	2.71998e-05	acid phosphatase 6, lysophosphatidic [Source:MGI Symbol;Acc:MGI:1931010]
Gm10420	75.4418	70.0742	85.8397	46.4762	210.368	143.12	138.451	141.742	-1.19047	2.29285e-06	2.71998e-05	predicted gene 10420 [Source:MGI Symbol;Acc:MGI:3704275]
Camta2	877.788	860.776	815.971	865.974	620.99	533.634	439.528	377.979	0.794043	2.3126e-06	2.74167e-05	calmodulin binding transcription activator 2 [Source:MGI Symbol;Acc:MGI:2135957]
Akap7	175.735	155.3	278.239	272.217	396.463	426.294	552.707	569.068	-1.14183	2.36041e-06	2.79657e-05	A kinase (PRKA) anchor protein 7 [Source:MGI Symbol;Acc:MGI:1859150]
Dusp18	1997.88	1928.93	2203.22	2279.23	1429.09	1415.87	1652.63	1519.27	0.483082	2.37162e-06	2.80807e-05	dual specificity phosphatase 18 [Source:MGI Symbol;Acc:MGI:1922469]
Tmem242	1325.11	1376.86	1382.32	1342.12	1716.32	1631.57	1670.21	1674.66	-0.302765	2.45423e-06	2.90404e-05	transmembrane protein 242 [Source:MGI Symbol;Acc:MGI:1917794]
Mark3	6248.36	6160.85	6348.19	6147.18	5359.33	5270.92	5147.98	5308.5	0.240015	2.4695e-06	2.92027e-05	MAP/microtubule affinity regulating kinase 3 [Source:MGI Symbol;Acc:MGI:1341865]
Chd5	639.037	508.511	714.344	865.974	318.586	326.11	387.884	416.827	0.912514	2.47749e-06	2.92786e-05	chromodomain helicase DNA binding protein 5 [Source:MGI Symbol;Acc:MGI:3036258]
Gm4294	57.6908	69.1272	81.8931	65.446	126.423	140.053	108.783	137.542	-0.906548	2.48597e-06	2.93602e-05	predicted gene 4294 [Source:MGI Symbol;Acc:MGI:3782472]
Myo5a	2502.89	2099.38	2312.74	2320.96	2972.46	3075.04	3584.35	3548.8	-0.512923	2.52188e-06	2.97655e-05	myosin VA [Source:MGI Symbol;Acc:MGI:105976]
Mlana	23.9639	24.6207	41.4399	35.0942	4.04554	11.2452	2.19764	3.14982	2.58889	2.5584e-06	3.01716e-05	melan-A [Source:MGI Symbol;Acc:MGI:108454]
Gm10425	111.831	114.581	165.759	174.523	254.869	241.26	295.583	304.483	-0.952748	2.55952e-06	3.01716e-05	predicted gene 10425 [Source:MGI Symbol;Acc:MGI:3642471]
Psmb3	4518.52	4857.85	5950.57	5626.46	7643.03	7714.19	10961.8	10962.4	-0.831281	2.5638e-06	3.0203e-05	proteasome (prosome, macropain) subunit, beta type 3 [Source:MGI Symbol;Acc:MGI:1347014]
Shroom4	1664.16	1470.61	1266.88	1331.68	994.191	1011.04	909.824	820.004	0.618322	2.5718e-06	3.02782e-05	shroom family member 4 [Source:MGI Symbol;Acc:MGI:2685570]
Pfkl	5268.5	5357.83	4962.92	4690.3	11847.4	10836.3	7185.19	7490.28	-0.881456	2.57599e-06	3.03085e-05	phosphofructokinase, liver, B-type [Source:MGI Symbol;Acc:MGI:97547]
Mrto4	523.655	540.708	1078.42	1015.84	1612.15	1627.48	2447.07	2539.81	-1.38113	2.58974e-06	3.04511e-05	mRNA turnover 4, ribosome maturation factor [Source:MGI Symbol;Acc:MGI:1917152]
Fbxo33	1007.37	1067.21	1224.45	1165.7	481.419	542.835	721.925	762.258	0.832056	2.60801e-06	3.06466e-05	F-box protein 33 [Source:MGI Symbol;Acc:MGI:1917861]
Miip	262.715	267.986	218.053	210.565	535.022	601.105	380.192	367.48	-0.973646	2.63497e-06	3.09439e-05	migration and invasion inhibitory protein [Source:MGI Symbol;Acc:MGI:106506]
Rbm12	601.76	587.108	621.598	730.34	939.576	1041.71	888.946	871.451	-0.558672	2.63861e-06	3.09672e-05	RNA binding motif protein 12 [Source:MGI Symbol;Acc:MGI:1922960]
Syt8	1798.18	1718.71	1811.51	1878.02	1465.5	1209.37	1335.07	1347.07	0.427809	2.64772e-06	3.10546e-05	synaptotagmin VIII [Source:MGI Symbol;Acc:MGI:1859867]
Tbca	1786.64	1916.62	1568.79	1555.53	2315.06	2424.87	2310.82	2524.06	-0.487755	2.65986e-06	3.11774e-05	tubulin cofactor A [Source:MGI Symbol;Acc:MGI:107549]
Phgdh	11397	11021.5	13130.5	13242.9	16834.5	16228.8	16515.3	16360.2	-0.43451	2.66284e-06	3.1182e-05	3-phosphoglycerate dehydrogenase [Source:MGI Symbol;Acc:MGI:1355330]
Nr3c1	3466.77	3569.05	3077.4	3130.98	2264.49	2492.34	2505.31	2558.71	0.431582	2.66376e-06	3.1182e-05	nuclear receptor subfamily 3, group C, member 1 [Source:MGI Symbol;Acc:MGI:95824]
Dnaaf5	1093.46	1049.22	1376.4	1275.72	1782.06	1677.58	2183.36	2280.47	-0.724702	2.66526e-06	3.1182e-05	dynein, axonemal assembly factor 5 [Source:MGI Symbol;Acc:MGI:3616079]
C2cd2l	656.788	669.493	652.185	647.821	519.852	473.319	409.86	458.824	0.495548	2.67392e-06	3.12637e-05	C2 calcium-dependent domain containing 2-like [Source:MGI Symbol;Acc:MGI:1919014]
Tom1l1	1530.14	1496.18	1573.73	1548.89	2105.7	2267.44	1946.01	1900.39	-0.418907	2.71586e-06	3.17342e-05	target of myb1-like 1 (chicken) [Source:MGI Symbol;Acc:MGI:1919193]
Tomm22	2681.29	2876.83	3193.83	3099.67	3875.62	3872.43	4451.32	4537.85	-0.49801	2.73065e-06	3.18872e-05	translocase of outer mitochondrial membrane 22 [Source:MGI Symbol;Acc:MGI:2450248]
Upk3bl	238.751	255.676	386.772	370.861	514.795	574.526	832.906	858.852	-1.15159	2.78293e-06	3.24774e-05	uroplakin 3B-like [Source:MGI Symbol;Acc:MGI:1916915]
Grk4	93.1929	93.7479	164.773	165.038	45.5123	48.0475	59.3363	53.547	1.32377	2.8127e-06	3.28043e-05	G protein-coupled receptor kinase 4 [Source:MGI Symbol;Acc:MGI:95801]
Gpi1	7512.23	7329.38	8410.32	7988.21	12075.9	10645.1	10294.9	9970.24	-0.46052	2.83143e-06	3.30022e-05	glucose-6-phosphate isomerase 1 [Source:MGI Symbol;Acc:MGI:95797]
Kifc5b	1154.7	1094.67	1351.73	1316.51	892.041	845.432	792.25	681.412	0.614566	2.85192e-06	3.32203e-05	kinesin family member C5B [Source:MGI Symbol;Acc:MGI:2137414]
Slc30a4	2813.54	2858.84	4719.21	4829.73	1848.81	1980.17	1954.8	1909.84	0.984306	2.85607e-06	3.32478e-05	solute carrier family 30 (zinc transporter), member 4 [Source:MGI Symbol;Acc:MGI:1345282]
Cnih1	1518.6	1649.58	1759.22	1718.67	2171.44	2336.95	2852.54	2991.28	-0.639347	2.88048e-06	3.35111e-05	cornichon family AMPA receptor auxiliary protein 1 [Source:MGI Symbol;Acc:MGI:1277202]
Gmps	3143.71	3105.04	4208.12	3879.34	5222.79	5358.83	7033.55	6907.56	-0.774475	2.89288e-06	3.36344e-05	guanine monophosphate synthetase [Source:MGI Symbol;Acc:MGI:2448526]
Sult1d1	15.9759	18.939	44.3999	60.7035	4.04554	6.13373	2.19764	5.24971	2.983	2.91033e-06	3.38122e-05	sulfotransferase family 1D, member 1 [Source:MGI Symbol;Acc:MGI:1926341]
Npepl1	923.053	839.943	1173.14	1054.72	1538.32	1447.56	1564.72	1496.17	-0.59969	2.91179e-06	3.38122e-05	aminopeptidase-like 1 [Source:MGI Symbol;Acc:MGI:2448523]
Gm45051	39.0522	68.1803	55.2532	52.1671	10.1138	4.08915	21.9764	14.6992	2.08403	2.91503e-06	3.38288e-05	predicted gene 45051 [Source:MGI Symbol;Acc:MGI:5753627]
AI854703	56.8033	42.6127	38.4799	49.3216	11.1252	17.3789	21.9764	12.5993	1.57598	2.92678e-06	3.39441e-05	expressed sequence AI854703 [Source:MGI Symbol;Acc:MGI:2141510]
Mrpl19	1229.26	1224.4	1163.28	1101.2	1921.63	1938.26	1560.33	1544.46	-0.561953	2.93913e-06	3.40662e-05	mitochondrial ribosomal protein L19 [Source:MGI Symbol;Acc:MGI:1926274]
Pam16	626.611	679.909	527.865	540.641	885.973	883.257	816.424	924.998	-0.563578	2.97547e-06	3.4466e-05	presequence translocase-asssociated motor 16 homolog (S, cerevisiae) [Source:MGI Symbol;Acc:MGI:1913699]
Ramp1	66.5663	57.7639	120.373	142.274	33.3757	30.6686	31.8658	26.2485	1.66236	2.98079e-06	3.44896e-05	receptor (calcitonin) activity modifying protein 1 [Source:MGI Symbol;Acc:MGI:1858418]
Gm6467	115.382	126.891	158.853	110.025	190.14	227.97	256.025	251.986	-0.858092	2.98133e-06	3.44896e-05	predicted gene 6467 [Source:MGI Symbol;Acc:MGI:3645284]
Deaf1	1046.42	1024.6	993.57	907.708	745.39	724.802	734.013	779.057	0.413252	2.98355e-06	3.44896e-05	DEAF1, transcription factor [Source:MGI Symbol;Acc:MGI:1858496]
Gdf15	8183.22	8461.93	6197.23	6331.19	5050.85	4557.36	4051.35	3776.64	0.742566	2.98663e-06	3.44896e-05	growth differentiation factor 15 [Source:MGI Symbol;Acc:MGI:1346047]
Pou2f2	156.209	130.679	76.9597	76.8279	43.4895	46.003	29.6682	25.1986	1.60929	2.98673e-06	3.44896e-05	POU domain, class 2, transcription factor 2 [Source:MGI Symbol;Acc:MGI:101897]
Calcoco1	2618.28	2638.2	1616.15	1615.28	1120.61	1087.71	630.723	628.915	1.2912	2.99517e-06	3.45657e-05	calcium binding and coiled coil domain 1 [Source:MGI Symbol;Acc:MGI:1914738]
Fcsk	913.29	965.887	996.53	1065.16	735.276	647.108	703.246	553.319	0.578398	3.00006e-06	3.45929e-05	fucose kinase [Source:MGI Symbol;Acc:MGI:1916071]
Mtmr3	2170.06	2222.49	1923.01	2125.57	1655.64	1638.73	1452.64	1486.72	0.437255	3.00124e-06	3.45929e-05	myotubularin related protein 3 [Source:MGI Symbol;Acc:MGI:1921552]
Tmem167	1098.79	1186.53	1441.52	1254.86	1700.14	1867.72	2277.86	2412.77	-0.729297	3.0261e-06	3.4858e-05	transmembrane protein 167 [Source:MGI Symbol;Acc:MGI:1913324]
Rps6	11965.1	12495.9	15698.8	15079.1	19322.5	19713.8	23102.7	22574.8	-0.616923	3.03881e-06	3.49828e-05	ribosomal protein S6 [Source:MGI Symbol;Acc:MGI:98159]
Tubg2	261.828	313.44	248.639	237.123	161.821	150.276	164.823	109.194	0.856385	3.04564e-06	3.50399e-05	tubulin, gamma 2 [Source:MGI Symbol;Acc:MGI:2144208]
Gm7536	301.767	364.575	486.425	474.246	721.117	637.908	866.97	810.555	-0.9006	3.05929e-06	3.51753e-05	predicted gene 7536 [Source:MGI Symbol;Acc:MGI:3645137]
Bsdc1	1191.09	1301.11	1166.24	1054.72	868.779	843.388	677.973	769.607	0.576526	3.08597e-06	3.54602e-05	BSD domain containing 1 [Source:MGI Symbol;Acc:MGI:1913466]
Cacna1i	31.0643	36.931	23.6799	36.0427	10.1138	7.15602	3.29646	10.4994	2.03304	3.08844e-06	3.54667e-05	calcium channel, voltage-dependent, alpha 1I subunit [Source:MGI Symbol;Acc:MGI:2178051]
Sv2a	104.731	119.316	181.546	188.75	54.6148	42.9361	80.2139	51.4471	1.37575	3.11726e-06	3.57757e-05	synaptic vesicle glycoprotein 2 a [Source:MGI Symbol;Acc:MGI:1927139]
Sfxn1	2009.42	1961.13	2617.62	2632.07	3326.44	3502.36	4181.01	4116.82	-0.714258	3.13086e-06	3.59097e-05	sideroflexin 1 [Source:MGI Symbol;Acc:MGI:2137677]
Mfsd14b	1908.23	2151.47	2028.58	2004.17	2500.14	2726.44	2511.91	2657.4	-0.361509	3.18183e-06	3.64719e-05	major facilitator superfamily domain containing 14B [Source:MGI Symbol;Acc:MGI:1913881]
Ephx1	725.129	709.264	1220.5	1189.41	346.905	428.339	512.051	493.472	1.11029	3.1845e-06	3.64802e-05	epoxide hydrolase 1, microsomal [Source:MGI Symbol;Acc:MGI:95405]
Zfp944	667.438	669.493	686.718	694.297	446.02	508.077	336.239	359.08	0.719835	3.20812e-06	3.67283e-05	zinc finger protein 944 [Source:MGI Symbol;Acc:MGI:2442394]
Gm29093	34.6145	33.1432	45.3865	50.2701	84.9563	83.8276	76.9175	99.7444	-1.08242	3.23518e-06	3.70154e-05	predicted gene 29093 [Source:MGI Symbol;Acc:MGI:5579799]
Nr2f2	1194.64	1118.35	1272.8	1409.46	914.291	900.636	891.144	814.755	0.504495	3.24847e-06	3.71446e-05	nuclear receptor subfamily 2, group F, member 2 [Source:MGI Symbol;Acc:MGI:1352452]
Gorasp1	302.655	357	390.719	369.912	548.17	488.654	513.149	553.319	-0.567405	3.30543e-06	3.77729e-05	golgi reassembly stacking protein 1 [Source:MGI Symbol;Acc:MGI:1921748]
Gm8991	618.623	618.357	523.918	448.637	950.701	923.126	768.076	907.149	-0.683603	3.30914e-06	3.77921e-05	predicted pseudogene 8991 [Source:MGI Symbol;Acc:MGI:3644227]
Rab3gap2	1552.33	1448.83	1413.89	1436.97	1200.51	1130.65	1132.88	1091.94	0.361272	3.31735e-06	3.78628e-05	RAB3 GTPase activating protein subunit 2 [Source:MGI Symbol;Acc:MGI:1916043]
Abcd4	550.282	541.654	531.812	543.486	696.844	711.513	715.333	678.262	-0.370331	3.32426e-06	3.79185e-05	ATP-binding cassette, sub-family D (ALD), member 4 [Source:MGI Symbol;Acc:MGI:1349217]
Set	12490.5	12494	16686.5	15708	20614	21094.9	25841	25898.9	-0.703662	3.32696e-06	3.79261e-05	SET nuclear oncogene [Source:MGI Symbol;Acc:MGI:1860267]
Pex6	1412.09	1412.85	1430.66	1379.11	1026.56	1024.33	1113.11	1167.53	0.379695	3.33547e-06	3.8e-05	peroxisomal biogenesis factor 6 [Source:MGI Symbol;Acc:MGI:2385054]
Rom1	434.9	539.761	820.904	789.146	186.095	151.299	352.722	263.535	1.43896	3.37113e-06	3.83829e-05	rod outer segment membrane protein 1 [Source:MGI Symbol;Acc:MGI:97998]
U2af2	6018.48	5897.59	6259.39	6081.74	7754.28	7187.71	8467.52	8460.43	-0.393753	3.39053e-06	3.85802e-05	U2 small nuclear ribonucleoprotein auxiliary factor (U2AF) 2 [Source:MGI Symbol;Acc:MGI:98886]
Rabepk	847.611	828.58	746.904	706.627	1041.73	1037.62	1162.55	1155.99	-0.490283	3.39629e-06	3.86222e-05	Rab9 effector protein with kelch motifs [Source:MGI Symbol;Acc:MGI:2139530]
Arid5b	820.097	753.771	1406	1402.82	480.408	571.459	494.47	494.522	1.10244	3.39868e-06	3.86259e-05	AT rich interactive domain 5B (MRF1-like) [Source:MGI Symbol;Acc:MGI:2175912]
Csnk1a1	6341.55	6631.48	7446.35	7493.09	8937.6	9277.27	10464.1	10327.2	-0.482804	3.40085e-06	3.86271e-05	casein kinase 1, alpha 1 [Source:MGI Symbol;Acc:MGI:1934950]
Czib	375.434	385.408	374.932	349.994	508.726	476.386	510.952	536.52	-0.451911	3.45868e-06	3.926e-05	CXXC motif containing zinc binding protein [Source:MGI Symbol;Acc:MGI:1921348]
Slc4a1	105.619	145.83	11.84	8.53644	3.03415	4.08915	5.49411	3.14982	4.11104	3.49203e-06	3.96145e-05	solute carrier family 4 (anion exchanger), member 1 [Source:MGI Symbol;Acc:MGI:109393]
Alas1	1340.2	1244.29	1370.48	1257.7	936.542	986.508	1037.29	1028.94	0.386126	3.49415e-06	3.96145e-05	aminolevulinic acid synthase 1 [Source:MGI Symbol;Acc:MGI:87989]
Riok2	813.884	907.177	1236.29	1037.65	1530.22	1615.22	2447.07	2430.61	-1.00603	3.51615e-06	3.98398e-05	RIO kinase 2 [Source:MGI Symbol;Acc:MGI:1914295]
Selenot	8401.56	8655.11	8961.86	8599.99	10056.2	11253.3	11431	11657.5	-0.35895	3.51845e-06	3.98416e-05	selenoprotein T [Source:MGI Symbol;Acc:MGI:1916477]
R3hcc1	651.463	694.113	549.572	518.826	1150.96	1131.67	872.464	888.25	-0.74416	3.52426e-06	3.98832e-05	R3H domain and coiled-coil containing 1 [Source:MGI Symbol;Acc:MGI:1919093]
Epb41l1	7332.95	6954.39	7261.84	7085.24	4672.6	4793.51	5566.63	5750.53	0.462402	3.5275e-06	3.98923e-05	erythrocyte membrane protein band 4,1 like 1 [Source:MGI Symbol;Acc:MGI:103010]
Rcc1	1427.18	1435.57	1795.73	1631.41	2228.08	2171.34	2793.2	2869.49	-0.677856	3.52933e-06	3.98923e-05	regulator of chromosome condensation 1 [Source:MGI Symbol;Acc:MGI:1913989]
Kifbp	1540.79	1624.02	1532.29	1481.55	1261.2	1200.17	1098.82	1181.18	0.381703	3.55462e-06	4.01539e-05	kinesin family binding protein [Source:MGI Symbol;Acc:MGI:1919570]
Ankib1	4538.05	4714.86	4626.46	4935.96	3130.23	3415.47	3777.75	3702.09	0.423947	3.6262e-06	4.09377e-05	ankyrin repeat and IBR domain containing 1 [Source:MGI Symbol;Acc:MGI:1918047]
Gm8129	121.595	131.626	120.373	121.407	296.336	258.639	175.811	206.838	-0.922636	3.66257e-06	4.13222e-05	predicted pseudogene 8129 [Source:MGI Symbol;Acc:MGI:3646863]
St3gal3	491.703	499.042	418.345	420.182	305.438	259.661	202.183	162.741	0.975316	3.66468e-06	4.13222e-05	ST3 beta-galactoside alpha-2,3-sialyltransferase 3 [Source:MGI Symbol;Acc:MGI:1316659]
Cpt2	486.378	464.005	490.372	434.41	658.411	674.71	652.7	590.067	-0.458102	3.68031e-06	4.14734e-05	carnitine palmitoyltransferase 2 [Source:MGI Symbol;Acc:MGI:109176]
Rnft1	907.965	870.246	802.157	774.919	1101.4	1262.53	1148.27	1110.84	-0.462137	3.70697e-06	4.17487e-05	ring finger protein, transmembrane 1 [Source:MGI Symbol;Acc:MGI:1924142]
Mrpl13	1850.54	1955.45	2098.63	1958.64	2537.56	2534.25	2926.16	3134.08	-0.501522	3.72837e-06	4.19644e-05	mitochondrial ribosomal protein L13 [Source:MGI Symbol;Acc:MGI:2137218]
Gm49503	88.7551	82.3845	52.2932	53.1156	26.296	30.6686	19.7788	13.6492	1.61198	3.73589e-06	4.20236e-05	predicted gene, 49503 [Source:MGI Symbol;Acc:MGI:6155190]
Ift140	2285.44	2268.89	1488.88	1666.5	1181.3	1056.02	713.135	709.76	1.07462	3.76776e-06	4.23567e-05	intraflagellar transport 140 [Source:MGI Symbol;Acc:MGI:2146906]
Gsdmc4	14.2008	16.0981	14.8	27.5063	2.02277	0	0	1.04994	4.53779	3.7715e-06	4.23733e-05	gasdermin C4 [Source:MGI Symbol;Acc:MGI:1921798]
Zbtb8b	141.121	151.512	176.613	160.295	79.8994	69.5156	108.783	66.1463	0.958191	3.79608e-06	4.26237e-05	zinc finger and BTB domain containing 8b [Source:MGI Symbol;Acc:MGI:2387181]
C230035I16Rik	17.751	11.3634	7.89331	19.9184	0	0	0	1.04994	5.49082	3.82248e-06	4.28945e-05	RIKEN cDNA C230035I16 gene [Source:MGI Symbol;Acc:MGI:2444850]
B230208H11Rik	112.719	124.05	106.56	124.253	42.4781	35.7801	76.9175	36.748	1.28849	3.83758e-06	4.3038e-05	RIKEN cDNA B230208H11 gene [Source:MGI Symbol;Acc:MGI:2443719]
Wdr81	1010.92	892.025	1321.14	1274.77	642.229	500.921	715.333	665.663	0.833836	3.85408e-06	4.31971e-05	WD repeat domain 81 [Source:MGI Symbol;Acc:MGI:2681828]
Sptssa	1493.75	1682.73	1803.62	1687.37	2153.24	2346.15	2780.02	2873.69	-0.606724	3.86192e-06	4.3259e-05	serine palmitoyltransferase, small subunit A [Source:MGI Symbol;Acc:MGI:1913399]
Gm52964	110.056	129.732	120.373	150.81	60.6831	71.5602	79.1151	61.9465	0.903561	3.87448e-06	4.33737e-05	predicted gene, 52964 [Source:MGI Symbol;Acc:MGI:6388844]
Fam229b	45.2651	49.2413	62.1598	66.3945	103.161	100.184	172.515	136.492	-1.19979	3.88087e-06	4.34193e-05	family with sequence similarity 229, member B [Source:MGI Symbol;Acc:MGI:1913587]
Cdkn3	360.346	356.053	244.693	265.578	658.411	703.334	474.691	511.321	-0.936301	3.92777e-06	4.39076e-05	cyclin-dependent kinase inhibitor 3 [Source:MGI Symbol;Acc:MGI:1919641]
Snrpa1	1160.92	1204.52	1860.85	1632.36	2318.09	2654.88	2652.55	2740.35	-0.823371	3.92922e-06	4.39076e-05	small nuclear ribonucleoprotein polypeptide A' [Source:MGI Symbol;Acc:MGI:1916231]
D8Ertd738e	2754.07	2852.21	2820.87	2747.78	3555.02	3370.48	4076.63	3920.48	-0.417142	3.95135e-06	4.41286e-05	DNA segment, Chr 8, ERATO Doi 738, expressed [Source:MGI Symbol;Acc:MGI:1289231]
Zfp318	770.394	700.742	845.571	826.137	480.408	420.16	574.683	545.97	0.637238	3.95726e-06	4.41681e-05	zinc finger protein 318 [Source:MGI Symbol;Acc:MGI:1889348]
Trnt1	1655.28	1661.89	1423.76	1345.91	2003.55	2277.66	2551.46	2793.89	-0.661149	3.99223e-06	4.45319e-05	tRNA nucleotidyl transferase, CCA-adding, 1 [Source:MGI Symbol;Acc:MGI:1917297]
Psmd8	2568.57	2808.65	2702.47	2566.62	3668.29	3405.24	4572.19	4658.59	-0.614846	4.0414e-06	4.50382e-05	proteasome (prosome, macropain) 26S subunit, non-ATPase, 8 [Source:MGI Symbol;Acc:MGI:1888669]
Adal	438.45	499.042	409.465	435.358	221.493	241.26	310.966	305.533	0.724738	4.04245e-06	4.50382e-05	adenosine deaminase-like [Source:MGI Symbol;Acc:MGI:1923144]
Gm9625	3179.21	3276.44	2706.42	2334.24	5257.18	4712.75	4217.28	4223.91	-0.679391	4.06898e-06	4.53068e-05	predicted gene 9625 [Source:MGI Symbol;Acc:MGI:3780033]
Prmt1	4514.09	4588.91	5397.05	5158.85	6403.07	6534.47	7607.14	7571.13	-0.516213	4.11027e-06	4.57233e-05	protein arginine N-methyltransferase 1 [Source:MGI Symbol;Acc:MGI:107846]
Whrn	435.788	419.498	439.065	426.822	342.859	290.33	285.693	295.034	0.503067	4.11252e-06	4.57233e-05	whirlin [Source:MGI Symbol;Acc:MGI:2682003]
Cilp2	56.8033	50.1883	34.5332	87.2613	14.1594	6.13373	18.68	17.849	2.01379	4.11373e-06	4.57233e-05	cartilage intermediate layer protein 2 [Source:MGI Symbol;Acc:MGI:1915959]
Stard4	1547.89	1507.54	1067.57	1098.35	2868.29	3166.03	2002.05	2137.68	-0.962351	4.1665e-06	4.62824e-05	StAR-related lipid transfer (START) domain containing 4 [Source:MGI Symbol;Acc:MGI:2156764]
Ccn5	31.9518	34.0901	21.7066	19.9184	4.04554	0	0	6.29965	3.3721	4.17474e-06	4.63463e-05	cellular communication network factor 5 [Source:MGI Symbol;Acc:MGI:1328326]
Ears2	219.225	218.745	265.412	262.733	361.064	344.511	376.896	438.876	-0.655586	4.17722e-06	4.63463e-05	glutamyl-tRNA synthetase 2, mitochondrial [Source:MGI Symbol;Acc:MGI:1914667]
Mettl1	215.675	223.48	454.852	322.488	613.91	571.459	957.073	972.246	-1.35673	4.18394e-06	4.63933e-05	methyltransferase like 1 [Source:MGI Symbol;Acc:MGI:1339986]
Tnfrsf22	193.486	186.549	132.213	156.501	300.381	243.305	365.907	379.029	-0.944919	4.19493e-06	4.64876e-05	tumor necrosis factor receptor superfamily, member 22 [Source:MGI Symbol;Acc:MGI:1930270]
1700094D03Rik	43.49	34.0901	55.2532	68.2915	8.09107	19.4235	14.2847	16.7991	1.77944	4.20392e-06	4.65596e-05	RIKEN cDNA 1700094D03 gene [Source:MGI Symbol;Acc:MGI:1920795]
Tomm40	1702.32	1670.42	2383.78	2280.18	3236.43	2960.55	4201.89	3996.08	-0.840928	4.24004e-06	4.69318e-05	translocase of outer mitochondrial membrane 40 [Source:MGI Symbol;Acc:MGI:1858259]
Frmd4a	423.362	456.429	655.144	717.061	1021.5	950.728	1176.84	1090.89	-0.91312	4.24713e-06	4.69825e-05	FERM domain containing 4A [Source:MGI Symbol;Acc:MGI:1919850]
Mllt1	4479.47	4283.99	4353.16	4398.16	3743.13	3666.95	3725	3688.44	0.240741	4.25575e-06	4.705e-05	myeloid/lymphoid or mixed-lineage leukemia; translocated to, 1 [Source:MGI Symbol;Acc:MGI:1927238]
Tmem230	356.796	427.074	333.492	416.388	552.216	560.214	549.411	592.167	-0.555387	4.27303e-06	4.72131e-05	transmembrane protein 230 [Source:MGI Symbol;Acc:MGI:1917862]
Sh2d3c	607.973	688.431	405.519	396.47	247.789	245.349	98.8939	132.293	1.53386	4.29307e-06	4.7383e-05	SH2 domain containing 3C [Source:MGI Symbol;Acc:MGI:1351631]
Atp1b3	1712.97	1787.84	1825.33	1885.6	2264.49	2313.44	2781.12	2612.25	-0.467341	4.2944e-06	4.7383e-05	ATPase, Na+/K+ transporting, beta 3 polypeptide [Source:MGI Symbol;Acc:MGI:107788]
Otud5	1573.63	1521.75	1501.7	1514.74	1938.82	1827.85	2133.91	2095.68	-0.387459	4.29602e-06	4.7383e-05	OTU domain containing 5 [Source:MGI Symbol;Acc:MGI:1859615]
Atp5g2	2774.48	3051.07	3625	3370	4772.72	4197.52	5420.48	5535.29	-0.636236	4.32084e-06	4.76287e-05	ATP synthase, H+ transporting, mitochondrial F0 complex, subunit C2 (subunit 9) [Source:MGI Symbol;Acc:MGI:1915192]
Avil	96.7431	70.0742	104.586	115.716	23.2618	12.2675	42.854	38.8478	1.72717	4.34761e-06	4.78955e-05	advillin [Source:MGI Symbol;Acc:MGI:1333798]
S100a16	1554.1	1612.65	2049.3	1903.63	2581.05	2452.47	2739.36	2713.05	-0.55872	4.36258e-06	4.80321e-05	S100 calcium binding protein A16 [Source:MGI Symbol;Acc:MGI:1915110]
Ptbp2	504.129	504.724	563.385	623.16	714.037	874.056	831.808	829.454	-0.565828	4.37023e-06	4.8088e-05	polypyrimidine tract binding protein 2 [Source:MGI Symbol;Acc:MGI:1860489]
Orc2	2008.53	1839.92	1792.77	1800.24	2703.43	3069.93	2391.03	2472.61	-0.515447	4.3784e-06	4.81495e-05	origin recognition complex, subunit 2 [Source:MGI Symbol;Acc:MGI:1328306]
Gm4950	270.703	244.313	336.452	300.672	415.679	429.361	488.975	510.272	-0.679016	4.38347e-06	4.81718e-05	predicted pseudogene 4950 [Source:MGI Symbol;Acc:MGI:3649015]
Naf1	710.041	628.774	969.89	937.111	1257.15	1330	1809.76	1760.75	-0.923858	4.38559e-06	4.81718e-05	nuclear assembly factor 1 ribonucleoprotein [Source:MGI Symbol;Acc:MGI:2682306]
Icmt	4483.02	4561.45	3877.59	3962.8	3153.5	3122.07	3249.21	3234.87	0.404252	4.41581e-06	4.84753e-05	isoprenylcysteine carboxyl methyltransferase [Source:MGI Symbol;Acc:MGI:1888594]
Dpp8	3271.51	3198.79	3165.22	3137.61	2553.75	2747.91	2609.7	2612.25	0.279523	4.43018e-06	4.86045e-05	dipeptidylpeptidase 8 [Source:MGI Symbol;Acc:MGI:1921638]
Ezr	13966.5	13405	13456.1	13156.5	16760.7	15520.4	17038.3	17188.6	-0.300962	4.44164e-06	4.87016e-05	ezrin [Source:MGI Symbol;Acc:MGI:98931]
Eif6	7309.87	7246.05	8730.98	8439.69	12385.4	11075.5	18395.4	19765.1	-0.957735	4.44716e-06	4.87336e-05	eukaryotic translation initiation factor 6 [Source:MGI Symbol;Acc:MGI:1196288]
Rab30	320.406	371.204	392.692	381.294	201.265	224.903	261.519	250.936	0.643243	4.458e-06	4.88232e-05	RAB30, member RAS oncogene family [Source:MGI Symbol;Acc:MGI:1923235]
Atp23	174.848	164.769	206.213	210.565	306.449	276.018	281.298	311.833	-0.637144	4.46056e-06	4.88232e-05	ATP23 metallopeptidase and ATP synthase assembly factor homolog [Source:MGI Symbol;Acc:MGI:1916984]
Sult1c2	551.169	574.798	631.465	600.396	283.188	305.664	108.783	125.993	1.51652	4.46335e-06	4.8825e-05	sulfotransferase family, cytosolic, 1C, member 2 [Source:MGI Symbol;Acc:MGI:1916333]
Mrpl11	2693.72	2782.13	2693.59	2451.85	3862.48	3693.53	3264.6	3428.06	-0.423963	4.49013e-06	4.90892e-05	mitochondrial ribosomal protein L11 [Source:MGI Symbol;Acc:MGI:2137215]
Gls2	266.265	289.766	297.972	261.784	358.03	509.1	438.43	472.474	-0.67243	4.54715e-06	4.96694e-05	glutaminase 2 (liver, mitochondrial) [Source:MGI Symbol;Acc:MGI:2143539]
Zfp605	868.913	860.776	789.331	736.979	598.739	547.946	586.77	619.465	0.468955	4.55043e-06	4.96694e-05	zinc finger protein 605 [Source:MGI Symbol;Acc:MGI:2444933]
Pcnx3	7769.62	7796.23	8611.6	8933.85	6564.9	6043.77	6528.1	6027.71	0.395912	4.55116e-06	4.96694e-05	pecanex homolog 3 [Source:MGI Symbol;Acc:MGI:1861733]
Zfp219	1849.66	1895.79	1571.75	1579.24	1229.84	1135.76	929.603	809.505	0.74843	4.58476e-06	5.00068e-05	zinc finger protein 219 [Source:MGI Symbol;Acc:MGI:1917140]
Katna1	1115.65	1201.68	1146.5	1205.53	1470.55	1464.94	1420.78	1491.97	-0.324986	4.5979e-06	5.01209e-05	katanin p60 (ATPase-containing) subunit A1 [Source:MGI Symbol;Acc:MGI:1344353]
Rpa1	4992.48	4950.65	4492.28	4112.67	6325.2	6270.72	6164.39	6044.51	-0.419304	4.61413e-06	5.02684e-05	replication protein A1 [Source:MGI Symbol;Acc:MGI:1915525]
Atf5	489.041	523.662	562.398	512.186	283.188	241.26	359.315	362.23	0.744906	4.61772e-06	5.02783e-05	activating transcription factor 5 [Source:MGI Symbol;Acc:MGI:2141857]
Akt2	2897.85	2930.81	3478.98	3493.3	4404.58	4202.63	4756.8	5007.17	-0.521242	4.64166e-06	5.05095e-05	thymoma viral proto-oncogene 2 [Source:MGI Symbol;Acc:MGI:104874]
Ikbip	819.21	920.434	940.29	957.029	562.33	666.532	679.071	527.071	0.57884	4.6596e-06	5.06327e-05	IKBKB interacting protein [Source:MGI Symbol;Acc:MGI:1914704]
Zfp68	1985.45	2142	2380.82	2254.57	1533.26	1735.85	1526.26	1633.71	0.446551	4.66127e-06	5.06327e-05	zinc finger protein 68 [Source:MGI Symbol;Acc:MGI:1344427]
Apon	46.1527	44.5066	91.7597	67.343	24.2732	14.312	23.0752	12.5993	1.74897	4.66399e-06	5.06327e-05	apolipoprotein N [Source:MGI Symbol;Acc:MGI:88931]
Pik3ip1	60.3535	41.6657	87.813	63.549	11.1252	23.5126	17.5811	26.2485	1.691	4.66605e-06	5.06327e-05	phosphoinositide-3-kinase interacting protein 1 [Source:MGI Symbol;Acc:MGI:1917016]
Rev1	1032.22	1006.61	830.771	865.974	676.616	660.398	621.933	558.569	0.569432	4.66654e-06	5.06327e-05	REV1, DNA directed polymerase [Source:MGI Symbol;Acc:MGI:1929074]
Rps19	5581.81	6086.98	7227.31	6901.23	9415.99	8505.44	10806.9	11097.9	-0.626516	4.67592e-06	5.07051e-05	ribosomal protein S19 [Source:MGI Symbol;Acc:MGI:1333780]
Nsmce2	1301.15	1426.1	1475.06	1485.34	1015.43	1019.22	1116.4	1119.24	0.413508	4.68228e-06	5.07446e-05	NSE2/MMS21 homolog, SMC5-SMC6 complex SUMO ligase [Source:MGI Symbol;Acc:MGI:1915751]
Stk3	939.029	928.009	1051.78	1093.61	1253.11	1461.87	1568.02	1570.71	-0.544861	4.68847e-06	5.07822e-05	serine/threonine kinase 3 [Source:MGI Symbol;Acc:MGI:1928487]
Syt12	76.3294	58.7108	136.16	132.789	224.527	204.458	399.971	371.679	-1.57192	4.70378e-06	5.09186e-05	synaptotagmin XII [Source:MGI Symbol;Acc:MGI:2159601]
Dexi	563.595	588.055	475.572	593.757	400.508	358.823	391.18	380.079	0.537504	4.73204e-06	5.11948e-05	dexamethasone-induced transcript [Source:MGI Symbol;Acc:MGI:1926236]
Tmem97	866.25	767.975	1245.17	1085.08	1669.8	1510.94	2104.24	2054.74	-0.888689	4.83531e-06	5.22818e-05	transmembrane protein 97 [Source:MGI Symbol;Acc:MGI:1916321]
Fam71f1	21.3012	17.992	27.6266	30.3518	55.6261	48.0475	108.783	111.294	-1.73466	4.8767e-06	5.26988e-05	family with sequence similarity 71, member F1 [Source:MGI Symbol;Acc:MGI:3032524]
Jrkl	334.607	294.501	311.786	300.672	433.884	454.918	413.157	422.076	-0.473446	4.90619e-06	5.29868e-05	Jrk-like [Source:MGI Symbol;Acc:MGI:1924782]
Pzp	47.0402	38.8249	37.4932	65.446	10.1138	12.2675	12.087	22.0488	1.74183	4.93808e-06	5.33005e-05	PZP, alpha-2-macroglobulin like [Source:MGI Symbol;Acc:MGI:87854]
Rpl13-ps6	11.5382	11.3634	18.7466	19.9184	38.4326	44.9807	43.9528	43.0476	-1.47324	4.94554e-06	5.33501e-05	ribosomal protein L13, pseudogene 6 [Source:MGI Symbol;Acc:MGI:3642685]
Rac1	13719.8	13441.9	13281.5	12998.1	16057.7	16393.4	15470.3	15617.9	-0.249697	4.95055e-06	5.33734e-05	Rac family small GTPase 1 [Source:MGI Symbol;Acc:MGI:97845]
Gm21986	26.6265	21.7798	27.6266	39.8367	5.05692	6.13373	7.69175	9.44947	2.03558	4.97907e-06	5.36499e-05	predicted gene 21986 [Source:MGI Symbol;Acc:MGI:5439455]
Prob1	687.852	678.015	530.825	574.787	375.224	373.135	204.381	239.387	1.05123	5.02251e-06	5.40628e-05	proline rich basic protein 1 [Source:MGI Symbol;Acc:MGI:2686460]
Hspbp1	955.893	960.206	1153.41	1072.75	1442.23	1356.58	1692.18	1522.42	-0.537816	5.02318e-06	5.40628e-05	HSPA (heat shock 70kDa) binding protein, cytoplasmic cochaperone 1 [Source:MGI Symbol;Acc:MGI:1913495]
Prrc1	475.727	496.201	373.945	411.646	931.485	813.741	681.269	619.465	-0.793311	5.03719e-06	5.41824e-05	proline-rich coiled-coil 1 [Source:MGI Symbol;Acc:MGI:1916106]
Mxd1	465.077	491.466	295.012	276.96	208.345	178.9	169.218	128.093	1.1589	5.05689e-06	5.4363e-05	MAX dimerization protein 1 [Source:MGI Symbol;Acc:MGI:96908]
Haus2	1203.52	1236.71	1444.48	1382.9	1682.94	1824.78	2058.09	2055.79	-0.532994	5.08974e-06	5.46827e-05	HAUS augmin-like complex, subunit 2 [Source:MGI Symbol;Acc:MGI:1913546]
Slc31a1	1642.86	1550.15	1645.75	1600.11	1889.27	2090.58	2113.03	2127.18	-0.352203	5.09248e-06	5.46827e-05	solute carrier family 31, member 1 [Source:MGI Symbol;Acc:MGI:1333843]
Ybx2	82.5423	72.915	88.7997	53.1156	27.3074	19.4235	32.9646	36.748	1.35492	5.10135e-06	5.47464e-05	Y box protein 2 [Source:MGI Symbol;Acc:MGI:1096372]
Ap2a2	3803.16	3658.06	3948.63	3997.9	4746.43	4686.17	5342.47	5204.56	-0.374822	5.11988e-06	5.49138e-05	adaptor-related protein complex 2, alpha 2 subunit [Source:MGI Symbol;Acc:MGI:101920]
Rps2-ps13	2219.77	2074.76	3631.91	3724.73	5004.33	5592.94	6986.3	6988.41	-1.07658	5.12494e-06	5.49365e-05	ribosomal protein S2, pseudogene 13 [Source:MGI Symbol;Acc:MGI:3705640]
Ak2	2211.78	2403.36	2741.94	2670.01	3631.88	3345.95	4737.02	4684.84	-0.709769	5.15361e-06	5.52122e-05	adenylate kinase 2 [Source:MGI Symbol;Acc:MGI:87978]
Lcor	2840.16	2777.4	2298.93	2559.98	1873.08	1922.92	1566.92	1445.77	0.621646	5.16635e-06	5.5317e-05	ligand dependent nuclear receptor corepressor [Source:MGI Symbol;Acc:MGI:2443930]
Hspa14	2967.97	3034.97	2674.84	2804.69	3832.14	4334.5	3684.35	3660.1	-0.433853	5.19969e-06	5.56421e-05	heat shock protein 14 [Source:MGI Symbol;Acc:MGI:1354164]
Sar1b	1147.6	1291.64	1197.81	1168.54	1455.38	1702.11	1611.97	1706.15	-0.430331	5.20314e-06	5.56471e-05	secretion associated Ras related GTPase 1B [Source:MGI Symbol;Acc:MGI:1913647]
Nedd4l	4812.3	4505.58	3489.83	3656.44	2698.37	2731.55	2773.42	2705.7	0.5939	5.20648e-06	5.5651e-05	neural precursor cell expressed, developmentally down-regulated gene 4-like [Source:MGI Symbol;Acc:MGI:1933754]
Gm7008	56.8033	63.4455	32.5599	33.1973	17.1935	14.312	6.59293	9.44947	1.96295	5.23449e-06	5.59183e-05	predicted gene 7008 [Source:MGI Symbol;Acc:MGI:3647211]
Gm14321	157.984	177.079	119.386	117.613	79.8994	75.6493	72.5222	65.0964	0.964773	5.24738e-06	5.6024e-05	predicted gene 14321 [Source:MGI Symbol;Acc:MGI:3701951]
Chmp2a	1505.29	1708.29	1500.72	1374.37	2195.72	2345.13	1974.58	2056.84	-0.49366	5.2555e-06	5.60787e-05	charged multivesicular body protein 2A [Source:MGI Symbol;Acc:MGI:1916203]
Ccnc	535.193	597.524	607.785	540.641	717.071	846.455	986.741	949.147	-0.617242	5.26487e-06	5.61466e-05	cyclin C [Source:MGI Symbol;Acc:MGI:1858199]
Gm7964	2385.74	2206.39	2389.7	2374.08	2795.47	3068.91	3075.6	3323.06	-0.390302	5.2771e-06	5.62449e-05	predicted gene 7964 [Source:MGI Symbol;Acc:MGI:3646150]
Hook3	2421.24	2308.66	2556.44	2691.82	1836.67	1998.57	1940.52	1854.2	0.387064	5.28522e-06	5.62994e-05	hook microtubule tethering protein 3 [Source:MGI Symbol;Acc:MGI:2443554]
Malat1	9489.7	11438.2	15875.4	24278.6	4875.88	5945.63	6069.89	7609.98	1.31788	5.29936e-06	5.64178e-05	metastasis associated lung adenocarcinoma transcript 1 (non-coding RNA) [Source:MGI Symbol;Acc:MGI:1919539]
Mmp14	2540.17	2332.33	2051.27	1960.53	3788.65	3421.6	3144.83	3019.63	-0.590115	5.30336e-06	5.64282e-05	matrix metallopeptidase 14 (membrane-inserted) [Source:MGI Symbol;Acc:MGI:101900]
Zfp335os	193.486	196.018	295.012	269.372	81.9221	80.7608	113.179	145.942	1.17769	5.31746e-06	5.6546e-05	zinc finger protein 335, opposite strand [Source:MGI Symbol;Acc:MGI:3649775]
Gm17251	54.1406	57.7639	65.1198	59.7551	27.3074	10.2229	13.1859	27.2985	1.59878	5.35899e-06	5.69553e-05	predicted gene, 17251 [Source:MGI Symbol;Acc:MGI:4936885]
Ube4a	2705.26	2468.69	2528.82	2731.66	1905.45	2078.31	2108.64	2051.59	0.357731	5.37818e-06	5.71267e-05	ubiquitination factor E4A [Source:MGI Symbol;Acc:MGI:2154580]
Mphosph10	1074.82	1093.73	1270.82	1246.32	1481.68	1649.97	1777.89	1834.25	-0.525364	5.40625e-06	5.73923e-05	M-phase phosphoprotein 10 (U3 small nucleolar ribonucleoprotein) [Source:MGI Symbol;Acc:MGI:1915223]
Ctns	545.844	624.986	485.438	542.538	367.132	387.447	298.879	269.835	0.73212	5.4205e-06	5.75109e-05	cystinosis, nephropathic [Source:MGI Symbol;Acc:MGI:1932872]
Gm21781	219.225	197.912	280.212	418.285	90.0132	98.1397	137.353	132.293	1.28571	5.44658e-06	5.77548e-05	predicted gene, 21781 [Source:MGI Symbol;Acc:MGI:5433945]
Lrsam1	1115.65	1179.9	969.89	1008.25	746.402	713.557	820.819	768.557	0.48745	5.45551e-06	5.78167e-05	leucine rich repeat and sterile alpha motif containing 1 [Source:MGI Symbol;Acc:MGI:2684789]
Eme2	382.535	366.469	421.305	416.388	150.696	159.477	274.705	225.737	0.970142	5.4819e-06	5.80634e-05	essential meiotic structure-specific endonuclease subunit 2 [Source:MGI Symbol;Acc:MGI:1919889]
Sprr2h	4.43776	8.52254	6.90664	6.63945	8.09107	16.3566	169.218	216.288	-3.95204	5.50573e-06	5.82828e-05	small proline-rich protein 2H [Source:MGI Symbol;Acc:MGI:1330343]
Bola3	498.804	534.079	384.799	307.312	951.713	819.875	697.751	793.756	-0.91951	5.51857e-06	5.83533e-05	bolA-like 3 (E, coli) [Source:MGI Symbol;Acc:MGI:1925903]
Zfp512b	981.632	1008.5	643.305	644.027	503.669	435.495	348.326	342.281	1.00777	5.51864e-06	5.83533e-05	zinc finger protein 512B [Source:MGI Symbol;Acc:MGI:2685478]
Xrcc2	344.37	310.599	422.292	432.513	534.011	609.284	709.838	649.914	-0.729432	5.55104e-06	5.86627e-05	X-ray repair complementing defective repair in Chinese hamster cells 2 [Source:MGI Symbol;Acc:MGI:1927345]
Crat	1803.5	1666.63	2070.02	2159.72	1344.13	1345.33	1401	1241.03	0.530234	5.56593e-06	5.87868e-05	carnitine acetyltransferase [Source:MGI Symbol;Acc:MGI:109501]
Gm12758	12.4257	10.4164	4.93332	10.4334	37.4212	50.0921	21.9764	39.8978	-1.96259	5.60205e-06	5.91349e-05	predicted gene 12758 [Source:MGI Symbol;Acc:MGI:3702543]
Msi1	48.8153	71.9681	53.2798	55.0126	19.2163	18.4012	16.4823	31.4982	1.41921	5.6058e-06	5.9141e-05	musashi RNA-binding protein 1 [Source:MGI Symbol;Acc:MGI:107376]
Slk	6377.05	5960.09	5806.51	6071.3	7618.76	7728.5	9038.9	9538.72	-0.486382	5.62198e-06	5.92783e-05	STE20-like kinase [Source:MGI Symbol;Acc:MGI:103241]
Gpr153	777.495	872.139	472.612	448.637	286.222	284.196	132.957	111.294	1.65749	5.63814e-06	5.94151e-05	G protein-coupled receptor 153 [Source:MGI Symbol;Acc:MGI:1916157]
Gm12788	18.6386	20.8329	22.6933	14.2274	4.04554	2.04458	3.29646	3.14982	2.60657	5.74718e-06	6.05301e-05	predicted gene 12788 [Source:MGI Symbol;Acc:MGI:3649859]
Gm5518	1927.76	2007.53	1497.76	1668.4	3612.66	3728.29	2592.12	2558.71	-0.814793	5.75305e-06	6.05578e-05	predicted gene 5518 [Source:MGI Symbol;Acc:MGI:3648673]
Prpf38a	1445.82	1411.9	1565.83	1518.54	1823.53	1968.93	2216.32	2255.27	-0.475808	5.75664e-06	6.05614e-05	PRP38 pre-mRNA processing factor 38 (yeast) domain containing A [Source:MGI Symbol;Acc:MGI:1916962]
Tnfaip8l1	134.02	141.095	162.799	171.677	227.561	234.104	258.223	234.137	-0.646848	5.78404e-06	6.08154e-05	tumor necrosis factor, alpha-induced protein 8-like 1 [Source:MGI Symbol;Acc:MGI:1913693]
1700102P08Rik	29.2892	44.5066	27.6266	29.4033	3.03415	7.15602	10.9882	10.4994	2.05443	5.8092e-06	6.10456e-05	RIKEN cDNA 1700102P08 gene [Source:MGI Symbol;Acc:MGI:2148248]
Tomm5	723.354	796.384	1085.33	941.853	1390.65	1374.98	1865.8	2231.13	-0.952284	5.91906e-06	6.21651e-05	translocase of outer mitochondrial membrane 5 [Source:MGI Symbol;Acc:MGI:1915762]
Sh2b1	2282.78	2222.49	2729.11	2852.12	1508.99	1332.04	1797.67	1729.25	0.6636	5.93843e-06	6.23335e-05	SH2B adaptor protein 1 [Source:MGI Symbol;Acc:MGI:1201407]
Hspa5	11752.1	11388	14769.4	14691.2	18236.3	18777.4	20857.8	21471.3	-0.59303	5.9459e-06	6.23769e-05	heat shock protein 5 [Source:MGI Symbol;Acc:MGI:95835]
Zdhhc8	2890.75	3082.32	2627.48	2720.28	2222.01	2111.03	2231.71	2153.43	0.376995	5.97041e-06	6.25988e-05	zinc finger, DHHC domain containing 8 [Source:MGI Symbol;Acc:MGI:1338012]
Ifrd1	1290.5	1214.93	2470.61	2265.95	3472.08	3508.49	5057.87	5176.21	-1.24924	5.97917e-06	6.26556e-05	interferon-related developmental regulator 1 [Source:MGI Symbol;Acc:MGI:1316717]
Ankrd54	1860.31	1734.81	1697.06	1788.86	1399.76	1386.22	1216.4	1150.74	0.458386	6.06701e-06	6.35354e-05	ankyrin repeat domain 54 [Source:MGI Symbol;Acc:MGI:2444209]
Fermt1	3425.06	3590.83	3079.38	3130.98	2461.71	2569.01	2040.51	2171.28	0.51695	6.06993e-06	6.35354e-05	fermitin family member 1 [Source:MGI Symbol;Acc:MGI:2443583]
Prps1	986.069	999.978	1228.4	1128.71	1503.93	1573.3	2135.01	2218.53	-0.774765	6.15176e-06	6.43559e-05	phosphoribosyl pyrophosphate synthetase 1 [Source:MGI Symbol;Acc:MGI:97775]
Iscu	2687.5	2991.41	2323.59	2136.01	1606.08	1565.12	1740.53	1760.75	0.603675	6.25348e-06	6.53833e-05	iron-sulfur cluster assembly enzyme [Source:MGI Symbol;Acc:MGI:1913633]
Gm48604	140.233	109.846	138.133	152.707	76.8652	77.6939	81.3128	62.9965	0.856258	6.28127e-06	6.56371e-05	predicted gene, 48604 [Source:MGI Symbol;Acc:MGI:6098186]
Exoc1	1476.89	1423.26	1467.17	1493.88	1807.34	1881.01	2170.17	2243.72	-0.466951	6.3256e-06	6.60635e-05	exocyst complex component 1 [Source:MGI Symbol;Acc:MGI:2445020]
Tmx4	1089.03	1088.99	1023.17	1046.19	790.903	878.146	798.843	830.504	0.364857	6.33261e-06	6.60997e-05	thioredoxin-related transmembrane protein 4 [Source:MGI Symbol;Acc:MGI:106558]
Cdc14b	946.13	874.98	911.677	969.36	1327.95	1383.16	1160.36	1184.33	-0.449759	6.39051e-06	6.66669e-05	CDC14 cell division cycle 14B [Source:MGI Symbol;Acc:MGI:2441808]
4933405L10Rik	31.0643	33.1432	32.5599	32.2488	14.1594	10.2229	6.59293	9.44947	1.66708	6.39986e-06	6.67271e-05	RIKEN cDNA 4933405L10 gene [Source:MGI Symbol;Acc:MGI:1918296]
Fhod3	1819.48	2008.48	1466.18	1483.44	1008.35	1068.29	616.439	628.915	1.02851	6.42448e-06	6.69465e-05	formin homology 2 domain containing 3 [Source:MGI Symbol;Acc:MGI:1925847]
Nme1	1278.07	1298.27	2013.78	1716.77	2492.05	2545.5	3104.17	3383.96	-0.869951	6.43054e-06	6.69722e-05	NME/NM23 nucleoside diphosphate kinase 1 [Source:MGI Symbol;Acc:MGI:97355]
BC005624	1499.96	1519.85	1423.76	1392.39	1798.24	1801.27	1804.26	1819.55	-0.307537	6.44989e-06	6.71363e-05	cDNA sequence BC005624 [Source:MGI Symbol;Acc:MGI:2385132]
Dcun1d2	1237.25	1307.74	1294.5	1187.51	1023.52	991.62	973.556	960.696	0.347824	6.46969e-06	6.7305e-05	DCN1, defective in cullin neddylation 1, domain containing 2 (S, cerevisiae) [Source:MGI Symbol;Acc:MGI:2142792]
Rnf141	996.72	976.304	1160.32	1175.18	1374.47	1536.5	1611.97	1581.21	-0.502683	6.49627e-06	6.75438e-05	ring finger protein 141 [Source:MGI Symbol;Acc:MGI:1914400]
Parp3	903.527	855.094	797.224	718.009	569.409	581.682	583.474	605.816	0.484607	6.52199e-06	6.77735e-05	poly (ADP-ribose) polymerase family, member 3 [Source:MGI Symbol;Acc:MGI:1891258]
Plrg1	2178.94	2161.88	2467.65	2193.86	2808.61	2899.21	2843.75	3038.53	-0.364662	6.56907e-06	6.82248e-05	pleiotropic regulator 1 [Source:MGI Symbol;Acc:MGI:1858197]
Fn1	8422.86	7105.9	10731.9	10637.3	15677.5	13034.2	18281.1	18747.8	-0.833243	6.61431e-06	6.86566e-05	fibronectin 1 [Source:MGI Symbol;Acc:MGI:95566]
Gm10039	647.912	659.076	780.451	660.151	933.508	892.458	1028.5	1044.69	-0.505162	6.66321e-06	6.91257e-05	predicted pseudogene 10039 [Source:MGI Symbol;Acc:MGI:3704382]
Atp5d	6006.95	6151.38	6255.45	5742.18	7985.89	7121.26	8618.05	8017.35	-0.394012	6.6787e-06	6.92396e-05	ATP synthase, H+ transporting, mitochondrial F1 complex, delta subunit [Source:MGI Symbol;Acc:MGI:1913293]
Spryd4	493.478	534.079	548.585	516.929	666.502	675.733	691.159	709.76	-0.390572	6.6816e-06	6.92396e-05	SPRY domain containing 4 [Source:MGI Symbol;Acc:MGI:1913951]
Cct8	9779.04	9603	14012.6	13171.7	17667.9	18075.1	25142.1	25344.5	-0.888902	6.69381e-06	6.93277e-05	chaperonin containing Tcp1, subunit 8 (theta) [Source:MGI Symbol;Acc:MGI:107183]
Rpl36	2865.02	3275.49	4944.17	4634.34	7271.85	6047.86	9512.49	9118.74	-1.02338	6.70172e-06	6.93712e-05	ribosomal protein L36 [Source:MGI Symbol;Acc:MGI:1860603]
Rnaseh2b	513.892	551.124	618.638	606.087	796.971	809.652	759.285	766.457	-0.452818	6.72599e-06	6.95839e-05	ribonuclease H2, subunit B [Source:MGI Symbol;Acc:MGI:1914403]
Gins1	569.808	589.002	574.238	547.28	788.88	884.279	727.42	742.309	-0.463196	6.74375e-06	6.97038e-05	GINS complex subunit 1 (Psf1 homolog) [Source:MGI Symbol;Acc:MGI:1916520]
Bvht	90.5302	82.3845	94.7197	80.6219	52.592	44.9807	43.9528	44.0975	0.906469	6.74504e-06	6.97038e-05	braveheart long non-coding RNA [Source:MGI Symbol;Acc:MGI:5434104]
Gm47572	96.7431	107.005	96.693	102.437	34.3871	31.6909	23.0752	64.0464	1.39393	6.84363e-06	7.06835e-05	predicted gene, 47572 [Source:MGI Symbol;Acc:MGI:6096602]
H2-K1	7622.29	7905.13	7195.74	7136.46	9533.31	9809.88	8953.19	9175.44	-0.327616	6.86841e-06	7.09002e-05	histocompatibility 2, K1, K region [Source:MGI Symbol;Acc:MGI:95904]
Iba57	307.093	294.501	334.479	292.136	158.787	204.458	217.567	204.739	0.645573	6.91264e-06	7.13174e-05	IBA57 homolog, iron-sulfur cluster assembly [Source:MGI Symbol;Acc:MGI:3041174]
Prom1	1300.26	1473.45	2625.51	2673.8	931.485	987.53	490.074	545.97	1.44969	6.93711e-06	7.15303e-05	prominin 1 [Source:MGI Symbol;Acc:MGI:1100886]
Srsf3	8162.81	8406.06	10408.3	9736.28	12201.3	12692.7	14046.2	14556.4	-0.54316	6.94827e-06	7.16059e-05	serine and arginine-rich splicing factor 3 [Source:MGI Symbol;Acc:MGI:98285]
Zfp992	119.819	111.74	60.1865	95.7978	203.288	204.458	191.195	181.64	-1.00821	6.96016e-06	7.16888e-05	zinc finger protein 992 [Source:MGI Symbol;Acc:MGI:3700963]
Hip1	3085.13	3000.88	4586.01	4687.45	1485.72	1570.23	2217.42	2306.72	1.01888	6.967e-06	7.17198e-05	huntingtin interacting protein 1 [Source:MGI Symbol;Acc:MGI:1099804]
Magt1	1944.62	1734.81	1758.23	1797.39	2245.27	2280.73	2229.51	2376.02	-0.335658	7.10083e-06	7.30572e-05	magnesium transporter 1 [Source:MGI Symbol;Acc:MGI:1914325]
Tcta	411.824	490.519	428.212	357.582	221.493	233.082	248.334	308.683	0.739067	7.13078e-06	7.3325e-05	T cell leukemia translocation altered gene [Source:MGI Symbol;Acc:MGI:1918829]
Gm7993	37.2771	40.7188	56.2398	53.1156	99.1157	89.9614	98.8939	82.9454	-0.988311	7.13802e-06	7.3359e-05	predicted gene 7993 [Source:MGI Symbol;Acc:MGI:3647399]
Fam83b	85.2049	86.1723	81.8931	99.5918	187.106	243.305	158.23	131.243	-1.02933	7.16067e-06	7.35514e-05	family with sequence similarity 83, member B [Source:MGI Symbol;Acc:MGI:2685362]
Gsto1	2263.26	2213.02	3746.36	3538.83	5151.99	5034.77	6151.2	6399.39	-0.951052	7.25527e-06	7.44821e-05	glutathione S-transferase omega 1 [Source:MGI Symbol;Acc:MGI:1342273]
Igf2r	3611.45	3191.22	3568.76	3699.12	2820.75	2435.09	2686.62	2678.4	0.405798	7.2748e-06	7.46416e-05	insulin-like growth factor 2 receptor [Source:MGI Symbol;Acc:MGI:96435]
Focad	323.069	289.766	390.719	371.809	627.058	577.593	515.347	480.873	-0.678988	7.32335e-06	7.50986e-05	focadhesin [Source:MGI Symbol;Acc:MGI:2676921]
Gm10131	1159.14	1303.95	1131.7	1136.29	1569.67	1551.83	1487.8	1532.91	-0.376656	7.33942e-06	7.5222e-05	predicted pseudogene 10131 [Source:MGI Symbol;Acc:MGI:3704308]
Hdac3	2177.16	2159.04	2183.49	2140.75	2608.36	2510.74	2721.78	2664.75	-0.278529	7.35942e-06	7.53757e-05	histone deacetylase 3 [Source:MGI Symbol;Acc:MGI:1343091]
Thsd1	80.7672	53.0291	93.733	81.5704	20.2277	15.3343	42.854	19.9489	1.65697	7.36248e-06	7.53757e-05	thrombospondin, type I, domain 1 [Source:MGI Symbol;Acc:MGI:1929096]
Rbl2	1120.09	1138.23	872.21	907.708	639.195	693.111	466.999	458.824	0.838356	7.3933e-06	7.56497e-05	RB transcriptional corepressor like 2 [Source:MGI Symbol;Acc:MGI:105085]
Gm43162	22.1888	29.3554	22.6933	24.6608	1.01138	1.02229	8.79057	4.19977	2.74143	7.41674e-06	7.58481e-05	predicted gene 43162 [Source:MGI Symbol;Acc:MGI:5663299]
Ptpmt1	434.013	436.543	399.599	415.44	633.127	529.545	649.403	570.118	-0.498501	7.4449e-06	7.60944e-05	protein tyrosine phosphatase, mitochondrial 1 [Source:MGI Symbol;Acc:MGI:1913711]
Plppr4	94.0804	92.8009	34.5332	46.4762	16.1821	24.5349	14.2847	15.7491	1.92064	7.49257e-06	7.65398e-05	phospholipid phosphatase related 4 [Source:MGI Symbol;Acc:MGI:106530]
Gba2	560.045	521.769	486.425	570.044	399.497	398.692	380.192	376.929	0.459441	7.59511e-06	7.75448e-05	glucosidase beta 2 [Source:MGI Symbol;Acc:MGI:2654325]
Yy1	7845.95	7965.73	8758.61	8374.24	6209.9	6422.01	6904.99	6541.14	0.337212	7.66453e-06	7.82109e-05	YY1 transcription factor [Source:MGI Symbol;Acc:MGI:99150]
Zzz3	4764.37	4587.97	5366.46	5226.2	3548.95	3645.48	3946.97	3913.13	0.405843	7.74556e-06	7.89946e-05	zinc finger, ZZ domain containing 3 [Source:MGI Symbol;Acc:MGI:1920453]
Gm49188	19.5261	17.992	29.5999	35.0942	0	2.04458	3.29646	7.34959	3.01871	7.75659e-06	7.90639e-05	predicted gene, 49188 [Source:MGI Symbol;Acc:MGI:6118627]
Got2	7248.63	7010.26	8213.97	8138.07	10978.6	9811.92	14025.4	13871.8	-0.669501	7.78658e-06	7.93263e-05	glutamatic-oxaloacetic transaminase 2, mitochondrial [Source:MGI Symbol;Acc:MGI:95792]
Nol4l	609.748	567.222	428.212	455.277	211.379	238.193	67.0281	74.5458	1.80053	7.82655e-06	7.96901e-05	nucleolar protein 4-like [Source:MGI Symbol;Acc:MGI:1918765]
Gipc3	81.6547	88.0662	66.1064	41.7337	9.10246	1.02229	18.68	18.8989	2.54627	7.90578e-06	8.04529e-05	GIPC PDZ domain containing family, member 3 [Source:MGI Symbol;Acc:MGI:2387006]
Mdm2	3724.16	3708.25	5986.09	6328.34	2044.01	2104.89	2739.36	2829.59	1.02293	7.92719e-06	8.06269e-05	transformed mouse 3T3 cell double minute 2 [Source:MGI Symbol;Acc:MGI:96952]
Mpzl2	308.868	326.697	491.358	433.461	675.605	604.172	774.669	708.71	-0.824887	7.99513e-06	8.12736e-05	myelin protein zero-like 2 [Source:MGI Symbol;Acc:MGI:1289160]
Atp1b2	53.2531	92.8009	70.0531	71.137	32.3643	27.6018	12.087	10.4994	1.79322	8.02222e-06	8.15047e-05	ATPase, Na+/K+ transporting, beta 2 polypeptide [Source:MGI Symbol;Acc:MGI:88109]
Adat2	228.101	169.504	212.133	210.565	354.996	290.33	519.742	568.018	-1.07856	8.044e-06	8.16816e-05	adenosine deaminase, tRNA-specific 2 [Source:MGI Symbol;Acc:MGI:1914007]
Gm6477	134.02	161.928	243.706	184.008	337.802	304.642	360.413	337.031	-0.890041	8.13972e-06	8.26086e-05	predicted gene 6477 [Source:MGI Symbol;Acc:MGI:3647945]
Cpe	3433.05	3625.87	4085.77	3773.1	1815.43	1860.56	2622.89	2645.85	0.738015	8.15898e-06	8.27592e-05	carboxypeptidase E [Source:MGI Symbol;Acc:MGI:101932]
B3gntl1	216.562	232.002	248.639	225.741	334.768	305.664	398.872	417.877	-0.658755	8.16836e-06	8.28094e-05	UDP-GlcNAc:betaGal beta-1,3-N-acetylglucosaminyltransferase-like 1 [Source:MGI Symbol;Acc:MGI:2441705]
Adamts1	2079.53	1757.54	4836.62	4962.51	9237.98	8222.26	10425.6	10621.2	-1.49772	8.18187e-06	8.29013e-05	a disintegrin-like and metallopeptidase (reprolysin type) with thrombospondin type 1 motif, 1 [Source:MGI Symbol;Acc:MGI:109249]
Lrrc73	107.394	121.209	180.559	142.274	52.592	38.847	80.2139	60.8966	1.2471	8.18652e-06	8.29034e-05	leucine rich repeat containing 73 [Source:MGI Symbol;Acc:MGI:2684934]
Tmem184b	4785.68	4923.18	5384.22	5321.05	3575.24	3394	3974.44	4090.57	0.441345	8.205e-06	8.30456e-05	transmembrane protein 184b [Source:MGI Symbol;Acc:MGI:2445179]
Ric1	2134.56	2094.65	1978.26	2132.21	1532.25	1660.2	1432.86	1239.98	0.507711	8.21219e-06	8.30734e-05	RAB6A GEF complex partner 1 [Source:MGI Symbol;Acc:MGI:1924893]
Vps11	1623.33	1655.27	2008.85	2037.36	1196.47	1053.98	1280.13	1330.28	0.591575	8.24718e-06	8.33822e-05	VPS11, CORVET/HOPS core subunit [Source:MGI Symbol;Acc:MGI:1918982]
Gm7850	28.4016	21.7798	26.6399	32.2488	67.7627	48.0475	61.534	79.7956	-1.23655	8.25408e-06	8.33886e-05	predicted gene 7850 [Source:MGI Symbol;Acc:MGI:3645028]
Sbk1	1468.9	1527.43	1140.58	1261.5	889.007	815.786	580.178	492.423	0.958597	8.25674e-06	8.33886e-05	SH3-binding kinase 1 [Source:MGI Symbol;Acc:MGI:2135937]
Rassf8	783.708	701.689	1060.66	1023.42	1330.98	1422	1820.75	1823.75	-0.841856	8.298e-06	8.376e-05	Ras association (RalGDS/AF-6) domain family (N-terminal) member 8 [Source:MGI Symbol;Acc:MGI:1918573]
Ier5	1146.72	1158.12	1476.05	1468.27	2233.14	1767.54	2069.08	1999.09	-0.620458	8.52226e-06	8.59773e-05	immediate early response 5 [Source:MGI Symbol;Acc:MGI:1337072]
Cenpx	730.455	694.113	576.211	546.332	984.077	927.215	894.44	1002.69	-0.579978	8.53693e-06	8.60717e-05	centromere protein X [Source:MGI Symbol;Acc:MGI:894324]
Gm15545	157.984	133.52	134.186	110.025	72.8197	83.8276	73.621	61.9465	0.874883	8.54084e-06	8.60717e-05	predicted gene 15545 [Source:MGI Symbol;Acc:MGI:3782994]
Zfyve26	1693.45	1574.78	1788.82	1968.12	1317.83	1260.48	999.927	1080.39	0.592332	8.60171e-06	8.66262e-05	zinc finger, FYVE domain containing 26 [Source:MGI Symbol;Acc:MGI:1924767]
Tuba1c	6181.79	6459.14	7856.8	7728.32	9731.54	9927.44	13112.2	13214.6	-0.704165	8.60846e-06	8.66262e-05	tubulin, alpha 1C [Source:MGI Symbol;Acc:MGI:1095409]
Zfp108	20.4137	25.5676	31.5732	21.8153	0	3.06686	6.59293	6.29965	2.6525	8.60976e-06	8.66262e-05	zinc finger protein 108 [Source:MGI Symbol;Acc:MGI:1891198]
Gm45591	10.6506	10.4164	7.89331	10.4334	31.3529	21.4681	42.854	65.0964	-2.02566	8.62199e-06	8.67025e-05	predicted gene 45591 [Source:MGI Symbol;Acc:MGI:5791427]
Mmp23	57.6908	56.8169	50.3198	49.3216	26.296	23.5126	17.5811	26.2485	1.19119	8.63378e-06	8.67744e-05	matrix metallopeptidase 23 [Source:MGI Symbol;Acc:MGI:1347361]
Map4k1	120.707	105.111	100.64	105.283	32.3643	34.7578	67.0281	54.597	1.19822	8.64307e-06	8.68211e-05	mitogen-activated protein kinase kinase kinase kinase 1 [Source:MGI Symbol;Acc:MGI:1346882]
Chd2	2287.22	2267.94	2169.67	2377.87	1809.37	1783.89	1477.91	1512.97	0.467104	8.7531e-06	8.7879e-05	chromodomain helicase DNA binding protein 2 [Source:MGI Symbol;Acc:MGI:2448567]
Nyap1	451.764	453.588	287.119	321.539	199.243	233.082	137.353	158.541	1.05549	8.80433e-06	8.83459e-05	neuronal tyrosine-phosphorylated phosphoinositide 3-kinase adaptor 1 [Source:MGI Symbol;Acc:MGI:2443880]
Glrx	319.518	353.212	352.239	329.127	162.833	166.633	250.531	215.238	0.769145	8.81826e-06	8.84382e-05	glutaredoxin [Source:MGI Symbol;Acc:MGI:2135625]
Srfbp1	307.093	319.122	372.959	422.079	506.704	529.545	631.822	662.513	-0.713649	9.02929e-06	9.0506e-05	serum response factor binding protein 1 [Source:MGI Symbol;Acc:MGI:1914472]
Cinp	1778.65	1818.14	2209.14	2026.93	2598.25	2596.61	2960.22	2786.54	-0.482301	9.03903e-06	9.0525e-05	cyclin-dependent kinase 2 interacting protein [Source:MGI Symbol;Acc:MGI:1914486]
Piga	286.679	273.668	312.772	274.114	408.599	416.071	368.105	428.376	-0.499625	9.04087e-06	9.0525e-05	phosphatidylinositol glycan anchor biosynthesis, class A [Source:MGI Symbol;Acc:MGI:99461]
Pkd2l2	315.968	339.008	355.199	310.157	126.423	129.831	195.59	225.737	0.963378	9.04714e-06	9.05393e-05	polycystic kidney disease 2-like 2 [Source:MGI Symbol;Acc:MGI:1858231]
Tpgs1	957.668	794.49	815.971	738.876	614.922	573.504	490.074	491.373	0.607752	9.13195e-06	9.13391e-05	tubulin polyglutamylase complex subunit 1 [Source:MGI Symbol;Acc:MGI:106618]
Mrps33	386.085	400.559	312.772	349.045	577.5	723.78	525.237	523.921	-0.698308	9.2058e-06	9.20284e-05	mitochondrial ribosomal protein S33 [Source:MGI Symbol;Acc:MGI:1338046]
Gtpbp2	1526.59	1511.33	1385.28	1450.25	1103.42	1103.05	814.226	918.699	0.575936	9.2401e-06	9.23219e-05	GTP binding protein 2 [Source:MGI Symbol;Acc:MGI:1860138]
Pomt1	1119.2	938.426	914.637	942.802	722.128	641.997	723.024	711.86	0.484605	9.27295e-06	9.26007e-05	protein-O-mannosyltransferase 1 [Source:MGI Symbol;Acc:MGI:2138994]
Mlst8	788.145	794.49	891.944	967.463	530.977	471.275	599.956	637.314	0.620253	9.30205e-06	9.28417e-05	MTOR associated protein, LST8 homolog (S, cerevisiae) [Source:MGI Symbol;Acc:MGI:1929514]
5830448L01Rik	45.2651	43.5596	53.2798	51.2186	16.1821	13.2897	16.4823	27.2985	1.40057	9.30795e-06	9.28509e-05	RIKEN cDNA 5830448L01 gene [Source:MGI Symbol;Acc:MGI:1923281]
Sp3	3090.45	3144.82	3165.22	3149	2302.92	2702.93	2405.32	2300.42	0.369791	9.39847e-06	9.37039e-05	trans-acting transcription factor 3 [Source:MGI Symbol;Acc:MGI:1277166]
Rps27a-ps3	92.3053	98.4826	142.08	92.0038	183.061	171.744	216.468	227.837	-0.91252	9.46711e-06	9.43379e-05	ribosomal protein S27A, pseudogene 3 [Source:MGI Symbol;Acc:MGI:3645406]
Gm50431	120.707	130.679	162.799	155.553	66.7514	94.0505	78.0163	64.0464	0.910535	9.65939e-06	9.62026e-05	predicted gene, 50431 [Source:MGI Symbol;Acc:MGI:6303362]
Abca2	9789.69	10246	6049.23	6263.85	4111.28	4067.68	1939.42	1795.4	1.44104	9.77779e-06	9.73299e-05	ATP-binding cassette, sub-family A (ABC1), member 2 [Source:MGI Symbol;Acc:MGI:99606]
Tango2	415.374	467.793	420.319	449.586	320.609	319.976	263.717	240.437	0.614028	9.79259e-06	9.73796e-05	transport and golgi organization 2 [Source:MGI Symbol;Acc:MGI:101825]
Akap11	5287.14	4861.63	5131.64	5442.45	4214.44	4257.83	4278.81	4189.27	0.290797	9.7932e-06	9.73796e-05	A kinase (PRKA) anchor protein 11 [Source:MGI Symbol;Acc:MGI:2684060]
Gm9118	433.125	405.294	633.438	607.035	812.142	919.037	938.393	916.599	-0.786985	9.87851e-06	9.81755e-05	predicted gene 9118 [Source:MGI Symbol;Acc:MGI:3648185]
B230206L02Rik	18.6386	27.4615	31.5732	32.2488	2.02277	8.17831	5.49411	8.39953	2.19001	9.98716e-06	9.91538e-05	RIKEN cDNA B230206L02 gene [Source:MGI Symbol;Acc:MGI:1924598]
Srsf2	5755.77	5502.72	7246.06	6771.29	8770.72	8597.44	10001.5	9752.91	-0.554559	9.98756e-06	9.91538e-05	serine and arginine-rich splicing factor 2 [Source:MGI Symbol;Acc:MGI:98284]
9230114K14Rik	170.41	177.079	216.079	183.059	107.207	105.296	119.772	127.043	0.700739	1.00019e-05	9.92438e-05	RIKEN cDNA 9230114K14 gene [Source:MGI Symbol;Acc:MGI:3041212]
Anks1	1961.49	1855.07	1865.78	1929.23	1595.96	1574.32	1494.4	1469.92	0.311158	1.00114e-05	9.92853e-05	ankyrin repeat and SAM domain containing 1 [Source:MGI Symbol;Acc:MGI:2446180]
Rps20	5839.2	6148.54	8154.77	7237.95	10190.7	9377.45	11724.4	12070.1	-0.663333	1.00253e-05	9.93698e-05	ribosomal protein S20 [Source:MGI Symbol;Acc:MGI:1914677]
Fam13b	2183.38	2074.76	2000.95	2015.55	811.13	786.14	1374.63	1337.63	0.94142	1.00454e-05	9.95162e-05	family with sequence similarity 13, member B [Source:MGI Symbol;Acc:MGI:2447834]
9330020H09Rik	23.0763	35.984	35.5199	32.2488	11.1252	9.20059	9.88939	9.44947	1.67396	1.01787e-05	0.000100784	RIKEN cDNA 9330020H09 gene [Source:MGI Symbol;Acc:MGI:3704457]
Cdk7	765.069	773.657	793.277	866.923	1032.62	1053.98	1032.89	1001.64	-0.365651	1.025e-05	0.000101436	cyclin-dependent kinase 7 [Source:MGI Symbol;Acc:MGI:102956]
Cep295	764.182	706.424	728.158	807.167	1164.1	1279.9	1027.4	954.397	-0.558273	1.02679e-05	0.000101559	centrosomal protein 295 [Source:MGI Symbol;Acc:MGI:2442521]
Mcoln1	1758.24	1799.2	1450.4	1620.97	1233.89	1212.43	1177.94	1254.68	0.44232	1.0369e-05	0.000102505	mucolipin 1 [Source:MGI Symbol;Acc:MGI:1890498]
Dock11	1.7751	0.946948	6.90664	4.74246	14.1594	20.4458	29.6682	36.748	-2.82534	1.03792e-05	0.000102552	dedicator of cytokinesis 11 [Source:MGI Symbol;Acc:MGI:1923224]
Eef1b2	9660.99	10185.4	9794.61	8805.81	13432.2	13503.4	11896.9	11947.3	-0.401419	1.04027e-05	0.000102729	eukaryotic translation elongation factor 1 beta 2 [Source:MGI Symbol;Acc:MGI:1929520]
Plekhh2	2551.71	2374	2519.94	2790.47	1577.76	1570.23	842.796	818.954	1.08946	1.04541e-05	0.000103182	pleckstrin homology domain containing, family H (with MyTH4 domain) member 2 [Source:MGI Symbol;Acc:MGI:2146813]
Atp11a	12468.3	12381.4	16391.4	17217	8555.3	8717.05	9839.94	9954.5	0.657275	1.05694e-05	0.000104265	ATPase, class VI, type 11A [Source:MGI Symbol;Acc:MGI:1354735]
Kcnk1	3979.78	4035.89	4136.09	4053.86	3225.3	3094.47	2540.47	2478.91	0.515044	1.05815e-05	0.000104282	potassium channel, subfamily K, member 1 [Source:MGI Symbol;Acc:MGI:109322]
Txnrd1	6163.16	5761.23	9148.34	9133.04	12583.6	12107	14600	14782.1	-0.840098	1.05822e-05	0.000104282	thioredoxin reductase 1 [Source:MGI Symbol;Acc:MGI:1354175]
Gpr137	2189.59	2166.62	1738.5	1820.16	1458.42	1401.56	1166.95	1150.74	0.612199	1.06143e-05	0.000104542	G protein-coupled receptor 137 [Source:MGI Symbol;Acc:MGI:2147529]
Preb	3258.2	3235.72	3428.66	3448.72	2770.18	2697.82	2827.27	2771.85	0.272844	1.06239e-05	0.000104582	prolactin regulatory element binding [Source:MGI Symbol;Acc:MGI:1355326]
Spaca7	133.133	170.451	270.346	285.496	41.4668	40.8915	75.8187	108.144	1.69097	1.07787e-05	0.00010605	sperm acrosome associated 7 [Source:MGI Symbol;Acc:MGI:1925884]
Mrps27	741.993	676.121	783.411	818.549	991.157	992.642	1154.86	1053.09	-0.472814	1.08142e-05	0.000106343	mitochondrial ribosomal protein S27 [Source:MGI Symbol;Acc:MGI:1919064]
Ptrh1	258.277	215.904	316.719	314.9	492.544	388.47	666.984	723.41	-1.03846	1.08271e-05	0.000106414	peptidyl-tRNA hydrolase 1 homolog [Source:MGI Symbol;Acc:MGI:1913779]
Zfp189	181.06	137.308	163.786	165.038	91.0246	97.1174	64.8304	101.844	0.865874	1.08513e-05	0.000106596	zinc finger protein 189 [Source:MGI Symbol;Acc:MGI:2444707]
Tmem101	1321.56	1339.93	1211.62	1104.99	990.145	861.789	812.029	827.354	0.511682	1.09214e-05	0.000107229	transmembrane protein 101 [Source:MGI Symbol;Acc:MGI:1923797]
1700008J07Rik	95.8555	90.907	84.8531	93.9008	42.4781	43.9584	47.2493	60.8966	0.911179	1.09336e-05	0.000107292	RIKEN cDNA 1700008J07 gene [Source:MGI Symbol;Acc:MGI:1916610]
Khdc4	3541.33	3173.22	4021.64	4477.83	2008.61	2058.89	2604.21	2654.25	0.706142	1.1078e-05	0.000108652	KH domain containing 4, pre-mRNA splicing factor [Source:MGI Symbol;Acc:MGI:1921450]
5031439G07Rik	2262.37	2487.63	3097.14	3032.33	3960.58	3924.56	4200.79	4014.98	-0.565645	1.10898e-05	0.00010871	RIKEN cDNA 5031439G07 gene [Source:MGI Symbol;Acc:MGI:2444899]
Kdm5c	3793.39	3778.32	3813.45	4048.17	3301.16	2898.19	2952.53	3068.98	0.336625	1.11079e-05	0.000108788	lysine (K)-specific demethylase 5C [Source:MGI Symbol;Acc:MGI:99781]
Tomm7	700.278	798.278	952.13	890.635	1385.6	1187.9	2384.44	2613.3	-1.18011	1.11094e-05	0.000108788	translocase of outer mitochondrial membrane 7 [Source:MGI Symbol;Acc:MGI:1913419]
Pik3ca	2210.89	2093.7	2235.78	2295.35	1622.26	1862.61	1716.36	1717.7	0.352783	1.11957e-05	0.000109576	phosphatidylinositol-4,5-bisphosphate 3-kinase catalytic subunit alpha [Source:MGI Symbol;Acc:MGI:1206581]
Mphosph6	466.852	507.564	439.065	497.959	777.755	840.321	641.712	635.215	-0.599194	1.12037e-05	0.000109597	M phase phosphoprotein 6 [Source:MGI Symbol;Acc:MGI:1915783]
Ubqln4	7466.97	7560.44	7002.35	6666.96	5571.72	5214.69	5890.78	5681.23	0.36014	1.12202e-05	0.000109701	ubiquilin 4 [Source:MGI Symbol;Acc:MGI:2150152]
Maco1	2010.3	2216.81	2111.46	2114.19	1642.49	1602.95	1283.42	1264.13	0.544853	1.13943e-05	0.000111345	macoilin 1 [Source:MGI Symbol;Acc:MGI:1913396]
Pomgnt2	378.097	397.718	337.439	346.2	256.892	233.082	273.606	216.288	0.57553	1.14627e-05	0.000111954	protein O-linked mannose beta 1,4-N-acetylglucosaminyltransferase 2 [Source:MGI Symbol;Acc:MGI:2143424]
5430430B14Rik	242.301	192.231	344.346	366.118	36.4098	49.0698	123.068	120.743	1.79926	1.14957e-05	0.000112219	RIKEN cDNA 5430430B14 gene [Source:MGI Symbol;Acc:MGI:1918674]
Oas2	49.7029	79.5437	8.87997	7.58794	2.02277	3.06686	0	0	4.82046	1.15496e-05	0.000112669	2'-5' oligoadenylate synthetase 2 [Source:MGI Symbol;Acc:MGI:2180852]
Cat	850.274	923.275	627.518	681.018	1324.91	1222.66	1190.02	1151.79	-0.665519	1.15539e-05	0.000112669	catalase [Source:MGI Symbol;Acc:MGI:88271]
Six5	303.542	321.962	169.706	124.253	71.8083	111.429	59.3363	72.446	1.54502	1.15619e-05	0.000112688	sine oculis-related homeobox 5 [Source:MGI Symbol;Acc:MGI:106220]
Pno1	1054.41	1055.85	1435.6	1330.74	1782.06	1810.47	2714.09	2662.65	-0.879136	1.15996e-05	0.000112996	partner of NOB1 homolog [Source:MGI Symbol;Acc:MGI:1913499]
Itm2b	6015.82	6928.82	5228.33	5058.31	3832.14	4145.38	3832.69	4034.93	0.552046	1.16596e-05	0.000113521	integral membrane protein 2B [Source:MGI Symbol;Acc:MGI:1309517]
Nosip	833.411	798.278	854.451	787.249	1114.55	1032.51	1013.11	1029.99	-0.356462	1.16945e-05	0.000113802	nitric oxide synthase interacting protein [Source:MGI Symbol;Acc:MGI:1913644]
Slc18a1	50.5904	77.6498	39.4665	36.0427	12.1366	12.2675	23.0752	12.5993	1.76743	1.17475e-05	0.000114258	solute carrier family 18 (vesicular monoamine), member 1 [Source:MGI Symbol;Acc:MGI:106684]
Rfx3	632.824	564.381	631.465	748.361	441.975	462.074	445.023	384.279	0.572064	1.18085e-05	0.000114792	regulatory factor X, 3 (influences HLA class II expression) [Source:MGI Symbol;Acc:MGI:106582]
Ipo11	1456.47	1406.22	1715.81	1607.7	1985.35	2044.58	2295.44	2318.27	-0.482632	1.19787e-05	0.000116386	importin 11 [Source:MGI Symbol;Acc:MGI:2442377]
Cdcp1	2346.69	2214.91	2784.36	2671.9	3575.24	3442.04	3564.58	3245.37	-0.465044	1.20876e-05	0.000117362	CUB domain containing protein 1 [Source:MGI Symbol;Acc:MGI:2442010]
Fndc3b	4536.27	4245.17	3424.71	3598.58	2783.33	2866.5	2693.21	2687.85	0.51888	1.20917e-05	0.000117362	fibronectin type III domain containing 3B [Source:MGI Symbol;Acc:MGI:1919257]
Amt	188.161	227.268	120.373	191.596	73.8311	97.1174	38.4587	74.5458	1.35566	1.2176e-05	0.000118118	aminomethyltransferase [Source:MGI Symbol;Acc:MGI:3646700]
Helz2	585.784	633.508	568.318	692.4	463.214	399.715	456.011	433.626	0.501007	1.22219e-05	0.000118502	helicase with zinc finger 2, transcriptional coactivator [Source:MGI Symbol;Acc:MGI:2385169]
Zfp740	4295.75	4578.5	4489.32	4514.83	3620.76	3652.64	3185.48	3060.58	0.403054	1.22985e-05	0.000119183	zinc finger protein 740 [Source:MGI Symbol;Acc:MGI:1915994]
Tmem192	378.984	404.347	491.358	418.285	551.204	632.796	663.688	642.564	-0.557135	1.2653e-05	0.000122555	transmembrane protein 192 [Source:MGI Symbol;Acc:MGI:1920317]
Rab40c	1034	1167.59	1070.53	950.39	836.415	758.538	736.21	731.809	0.462893	1.2769e-05	0.000123614	Rab40C, member RAS oncogene family [Source:MGI Symbol;Acc:MGI:2183454]
Man2b2	1881.61	1856.97	1712.85	1605.8	2313.04	2301.17	2260.28	2224.83	-0.366529	1.28814e-05	0.000124638	mannosidase 2, alpha B2 [Source:MGI Symbol;Acc:MGI:1195262]
Zfp7	1485.76	1444.1	1482.96	1578.29	1130.73	1194.03	930.702	940.748	0.513418	1.29088e-05	0.000124838	zinc finger protein 7 [Source:MGI Symbol;Acc:MGI:99208]
Appbp2os	15.9759	31.2493	11.84	26.5578	80.9107	70.5379	50.5458	53.547	-1.57845	1.29226e-05	0.000124907	amyloid beta precursor protein (cytoplasmic tail) binding protein 2, opposite strand [Source:MGI Symbol;Acc:MGI:3603817]
Galnt3	1536.35	1553.94	1643.78	1574.5	2028.84	2111.03	2836.06	2794.94	-0.631075	1.29535e-05	0.000125141	polypeptide N-acetylgalactosaminyltransferase 3 [Source:MGI Symbol;Acc:MGI:894695]
Polr1h	318.631	361.734	411.439	423.028	516.817	551.013	642.81	615.266	-0.618913	1.29612e-05	0.000125151	RNA polymerase I subunit H [Source:MGI Symbol;Acc:MGI:1913386]
Mpp3	285.791	317.228	155.893	237.123	137.548	114.496	109.882	79.7956	1.17309	1.30481e-05	0.000125925	membrane protein, palmitoylated 3 (MAGUK p55 subfamily member 3) [Source:MGI Symbol;Acc:MGI:1328354]
Hdgf	20493.6	21214.5	21323.8	20445.7	28885.1	26698.1	25397.1	24672.6	-0.339891	1.30761e-05	0.000126103	heparin binding growth factor [Source:MGI Symbol;Acc:MGI:1194494]
Maoa	997.607	1076.68	710.398	639.284	1338.06	1508.9	1669.11	1697.76	-0.85956	1.30801e-05	0.000126103	monoamine oxidase A [Source:MGI Symbol;Acc:MGI:96915]
Scpep1	3895.46	3882.49	3525.35	3421.21	4555.27	4577.81	4978.76	4958.87	-0.373012	1.30979e-05	0.00012621	serine carboxypeptidase 1 [Source:MGI Symbol;Acc:MGI:1921867]
Gm5527	1032.22	1017.02	1003.44	963.669	1853.87	1792.07	1346.06	1309.28	-0.64992	1.31891e-05	0.000127023	predicted gene 5527 [Source:MGI Symbol;Acc:MGI:3646585]
Gm10814	66.5663	61.5516	41.4399	41.7337	24.2732	16.3566	20.8776	10.4994	1.55418	1.33166e-05	0.000128185	predicted gene 10814 [Source:MGI Symbol;Acc:MGI:3642580]
Nop2	3042.53	2754.67	3765.11	3697.23	5208.63	4363.13	5573.22	5735.83	-0.655175	1.34473e-05	0.000129377	NOP2 nucleolar protein [Source:MGI Symbol;Acc:MGI:107891]
Pkn3	1381.92	1297.32	891.944	1018.68	699.878	719.691	449.418	481.923	0.965051	1.34812e-05	0.000129636	protein kinase N3 [Source:MGI Symbol;Acc:MGI:2388285]
Enoph1	956.78	854.147	1394.16	1293.74	1791.16	1771.63	2619.59	2707.8	-0.982712	1.35773e-05	0.000130493	enolase-phosphatase 1 [Source:MGI Symbol;Acc:MGI:1915120]
Nup43	997.607	1094.67	1297.46	1223.56	1515.05	1641.79	1947.11	1993.84	-0.621651	1.35968e-05	0.000130547	nucleoporin 43 [Source:MGI Symbol;Acc:MGI:1917162]
Eif3g	2630.7	2761.3	2854.42	2709.84	3397.24	3257.01	3794.23	3725.19	-0.371426	1.35969e-05	0.000130547	eukaryotic translation initiation factor 3, subunit G [Source:MGI Symbol;Acc:MGI:1858258]
Irgm2	109.169	147.724	76.9597	104.334	43.4895	61.3373	27.4705	37.7979	1.36315	1.36754e-05	0.000131233	immunity-related GTPase family M member 2 [Source:MGI Symbol;Acc:MGI:1926262]
Arhgef10l	2118.58	2146.73	2112.45	2080.99	1632.37	1517.08	1150.47	1149.69	0.63406	1.36967e-05	0.00013137	Rho guanine nucleotide exchange factor (GEF) 10-like [Source:MGI Symbol;Acc:MGI:1920004]
Tsr3	528.98	594.684	708.424	608.932	916.314	792.273	1068.05	1037.34	-0.643993	1.37066e-05	0.000131397	TSR3 20S rRNA accumulation [Source:MGI Symbol;Acc:MGI:1915577]
Pld3	1841.67	1711.14	1512.55	1594.42	1316.82	1219.59	1170.24	1092.99	0.472598	1.38254e-05	0.000132468	phospholipase D family, member 3 [Source:MGI Symbol;Acc:MGI:1333782]
H3c4	30.1767	36.931	46.3732	49.3216	14.1594	10.2229	7.69175	18.8989	1.67072	1.38943e-05	0.00013306	H3 clustered histone 4 [Source:MGI Symbol;Acc:MGI:2448322]
Gstm3	71.8916	47.3474	22.6933	34.1457	8.09107	15.3343	8.79057	9.44947	2.0803	1.39255e-05	0.000133291	glutathione S-transferase, mu 3 [Source:MGI Symbol;Acc:MGI:106026]
Gm3788	88.7551	84.2784	61.1731	49.3216	182.049	144.143	124.167	142.792	-1.06386	1.39427e-05	0.000133387	predicted gene 3788 [Source:MGI Symbol;Acc:MGI:3781961]
Rnf216	3980.67	3793.48	3486.87	3296.96	2819.74	2773.47	2345.98	2352.92	0.500217	1.39576e-05	0.000133461	ring finger protein 216 [Source:MGI Symbol;Acc:MGI:1344349]
Park7	3021.22	3107.88	2916.58	2742.09	3638.96	3550.41	3728.3	3754.59	-0.315712	1.39816e-05	0.000133623	Parkinson disease (autosomal recessive, early onset) 7 [Source:MGI Symbol;Acc:MGI:2135637]
Gemin2	499.691	596.578	537.732	517.877	689.764	747.293	766.977	869.352	-0.514274	1.40023e-05	0.000133752	gem nuclear organelle associated protein 2 [Source:MGI Symbol;Acc:MGI:1913853]
Eef1e1	475.727	517.034	771.571	709.473	932.496	1066.25	1307.6	1506.67	-0.960397	1.40177e-05	0.000133831	eukaryotic translation elongation factor 1 epsilon 1 [Source:MGI Symbol;Acc:MGI:1913393]
Arg2	69.229	81.4376	203.253	212.462	24.2732	30.6686	47.2493	48.2973	1.91294	1.40369e-05	0.000133945	arginase type II [Source:MGI Symbol;Acc:MGI:1330806]
Mapk1ip1	160.647	183.708	146.026	159.347	103.161	95.0728	82.4116	110.244	0.732267	1.41409e-05	0.00013487	mitogen-activated protein kinase 1 interacting protein 1 [Source:MGI Symbol;Acc:MGI:1916796]
Tmem185a	575.133	592.79	563.385	616.52	746.402	824.987	769.175	732.859	-0.388551	1.41943e-05	0.000135309	transmembrane protein 185A [Source:MGI Symbol;Acc:MGI:2448555]
2010320M18Rik	297.33	395.824	363.092	301.621	190.14	186.056	236.247	222.588	0.701844	1.43336e-05	0.000136568	RIKEN cDNA 2010320M18 gene [Source:MGI Symbol;Acc:MGI:1919343]
Bcas3	597.322	574.798	627.518	581.426	475.351	461.052	429.639	433.626	0.403265	1.44338e-05	0.000137453	breast carcinoma amplified sequence 3 [Source:MGI Symbol;Acc:MGI:2385848]
Fam76b	1970.36	1920.41	1752.31	1747.12	1304.69	1537.52	1297.71	1317.68	0.437362	1.44479e-05	0.000137516	family with sequence similarity 76, member B [Source:MGI Symbol;Acc:MGI:1920076]
Extl1	116.269	140.148	162.799	147.016	77.8766	85.8722	87.9057	64.0464	0.841954	1.44712e-05	0.000137668	exostosin-like glycosyltransferase 1 [Source:MGI Symbol;Acc:MGI:1888742]
Gpd2	1908.23	1731.02	2762.66	2757.27	3741.11	3611.74	4468.91	4504.25	-0.833935	1.4541e-05	0.000138261	glycerol phosphate dehydrogenase 2, mitochondrial [Source:MGI Symbol;Acc:MGI:99778]
Mfsd2a	214.787	246.207	342.372	256.093	443.998	432.428	452.714	411.577	-0.717466	1.45546e-05	0.00013832	major facilitator superfamily domain containing 2A [Source:MGI Symbol;Acc:MGI:1923824]
Lmna	5668.79	5256.51	5523.34	5293.54	7677.42	6860.58	10327.8	10432.2	-0.699054	1.46686e-05	0.000139333	lamin A [Source:MGI Symbol;Acc:MGI:96794]
Mapk8ip3	3049.63	2692.17	3289.54	3390.86	1930.73	1683.71	2285.55	2247.92	0.608514	1.47498e-05	0.000140033	mitogen-activated protein kinase 8 interacting protein 3 [Source:MGI Symbol;Acc:MGI:1353598]
Zfp207	4019.72	4124.91	4446.89	4454.12	5015.45	5537.74	5513.88	5682.28	-0.351606	1.47821e-05	0.000140269	zinc finger protein 207 [Source:MGI Symbol;Acc:MGI:1340045]
Col11a2	252.065	245.26	250.613	280.754	100.127	72.5825	147.242	161.691	1.09609	1.48057e-05	0.000140422	collagen, type XI, alpha 2 [Source:MGI Symbol;Acc:MGI:88447]
Hoxd3	106.506	78.5967	41.4399	73.9824	25.2846	33.7355	21.9764	14.6992	1.65091	1.48747e-05	0.000141004	homeobox D3 [Source:MGI Symbol;Acc:MGI:96207]
Nubpl	360.346	357	227.919	264.63	563.341	652.22	490.074	482.973	-0.854671	1.49574e-05	0.000141716	nucleotide binding protein-like [Source:MGI Symbol;Acc:MGI:1924076]
Wdr55	922.166	920.434	1034.02	928.575	1286.48	1196.08	1514.18	1614.81	-0.560369	1.49821e-05	0.000141836	WD repeat domain 55 [Source:MGI Symbol;Acc:MGI:1915186]
Rps27a	2974.18	2965.84	5695.02	7181.04	9861	9902.91	13841.9	13453.9	-1.32255	1.49852e-05	0.000141836	ribosomal protein S27A [Source:MGI Symbol;Acc:MGI:1925544]
Pax2	1966.81	1919.46	836.691	920.987	620.99	526.478	250.531	188.989	1.83022	1.49989e-05	0.000141893	paired box 2 [Source:MGI Symbol;Acc:MGI:97486]
Pxylp1	1730.72	2008.48	892.93	927.626	586.603	638.93	288.99	237.287	1.66599	1.50493e-05	0.000142299	2-phosphoxylose phosphatase 1 [Source:MGI Symbol;Acc:MGI:2442444]
Pikfyve	1314.46	1194.1	1094.21	1166.65	917.326	869.967	747.198	687.712	0.565645	1.51779e-05	0.000143387	phosphoinositide kinase, FYVE type zinc finger containing [Source:MGI Symbol;Acc:MGI:1335106]
Gm17435	58.5784	68.1803	51.3065	69.24	103.161	118.585	102.19	148.042	-0.932157	1.51798e-05	0.000143387	predicted gene, 17435 [Source:MGI Symbol;Acc:MGI:4937069]
Man2c1	789.921	756.612	730.131	754.052	999.248	914.948	985.643	952.297	-0.345629	1.52888e-05	0.000144343	mannosidase, alpha, class 2C, member 1 [Source:MGI Symbol;Acc:MGI:1920994]
Cab39l	1067.72	1169.48	1072.5	1093.61	1481.68	1800.25	1426.27	1439.47	-0.481604	1.53041e-05	0.000144415	calcium binding protein 39-like [Source:MGI Symbol;Acc:MGI:1914081]
Trib1	3742.8	3877.75	2344.31	2384.51	1620.24	1746.07	883.452	886.151	1.26566	1.53469e-05	0.000144746	tribbles pseudokinase 1 [Source:MGI Symbol;Acc:MGI:2443397]
Srek1	2421.24	2359.8	2435.09	2655.78	2058.17	1920.88	1960.3	1935.04	0.326098	1.53918e-05	0.000145096	splicing regulatory glutamine/lysine-rich protein 1 [Source:MGI Symbol;Acc:MGI:2145245]
Dph1	118.044	107.005	203.253	187.802	283.188	270.906	454.912	454.625	-1.24873	1.54816e-05	0.000145869	diphthamide biosynthesis 1 [Source:MGI Symbol;Acc:MGI:2151233]
Ccdc106	51.478	22.7268	25.6532	35.0942	13.148	4.08915	6.59293	5.24971	2.2128	1.55582e-05	0.000146485	coiled-coil domain containing 106 [Source:MGI Symbol;Acc:MGI:2385900]
Tcaim	132.245	145.83	124.32	113.819	172.947	216.725	227.456	224.687	-0.704507	1.55627e-05	0.000146485	T cell activation inhibitor, mitochondrial [Source:MGI Symbol;Acc:MGI:1196217]
Gm16136	182.836	201.7	215.093	168.832	283.188	292.374	267.014	292.934	-0.564405	1.55899e-05	0.000146668	predicted gene 16136 [Source:MGI Symbol;Acc:MGI:3802137]
Taco1	526.318	490.519	462.745	446.74	641.218	647.108	648.304	627.865	-0.412201	1.579e-05	0.000148475	translational activator of mitochondrially encoded cytochrome c oxidase I [Source:MGI Symbol;Acc:MGI:1917457]
Eps15l1	2137.22	1991.43	1993.06	1990.89	1715.31	1638.73	1559.23	1543.41	0.329323	1.58076e-05	0.000148562	epidermal growth factor receptor pathway substrate 15-like 1 [Source:MGI Symbol;Acc:MGI:104582]
Psmd13	3113.53	3192.16	3395.11	3287.48	4004.07	3931.72	4538.13	4644.94	-0.398355	1.58152e-05	0.000148562	proteasome (prosome, macropain) 26S subunit, non-ATPase, 13 [Source:MGI Symbol;Acc:MGI:1345192]
Bend3	729.567	698.848	720.264	783.455	997.225	886.324	1105.41	1026.84	-0.453436	1.5927e-05	0.000149537	BEN domain containing 3 [Source:MGI Symbol;Acc:MGI:2677212]
Lsm11	392.298	401.506	478.532	436.307	565.364	587.816	621.933	698.211	-0.533945	1.59565e-05	0.00014974	U7 snRNP-specific Sm-like protein LSM11 [Source:MGI Symbol;Acc:MGI:1919540]
Cdca8	3001.7	3006.56	3578.63	3356.72	4149.71	4162.76	4629.33	4344.66	-0.417453	1.60237e-05	0.000150294	cell division cycle associated 8 [Source:MGI Symbol;Acc:MGI:1196274]
Clta	3378.02	3530.22	3950.6	3904.95	4739.35	4689.24	5535.86	5705.38	-0.485474	1.61704e-05	0.000151594	clathrin, light polypeptide (Lca) [Source:MGI Symbol;Acc:MGI:894297]
Znhit1	1039.32	1124.03	936.344	979.793	1531.24	1402.58	1330.67	1306.13	-0.449455	1.62136e-05	0.000151923	zinc finger, HIT domain containing 1 [Source:MGI Symbol;Acc:MGI:1917353]
Cbfa2t2	2849.04	2673.24	2775.48	2897.65	2117.84	2168.27	2343.79	2323.52	0.322584	1.62446e-05	0.000152138	CBFA2/RUNX1 translocation partner 2 [Source:MGI Symbol;Acc:MGI:1333833]
B4galt4	394.96	477.262	456.825	426.822	852.597	965.04	608.747	624.715	-0.797646	1.63304e-05	0.000152806	UDP-Gal:betaGlcNAc beta 1,4-galactosyltransferase, polypeptide 4 [Source:MGI Symbol;Acc:MGI:1928387]
Slx4ip	545.844	489.572	486.425	545.383	735.276	897.569	677.973	717.11	-0.550671	1.63323e-05	0.000152806	SLX4 interacting protein [Source:MGI Symbol;Acc:MGI:1921493]
[truncated: 5,271 more rows]
