# Supplementary material for: Dissecting hypertonicity‐ and NFAT5‐dependent gene expression programs in mpkCCD cells
Source: Physiol Rep. 2026 Jun 19;14(12):e70976. doi: 10.14814/phy2.70976 (PMC13282263; doi:10.14814/phy2.70976)
Supplement: Supplementary file 6 — File S6. Gene groups corresponding to the Venn diagramm shown in Figure 3C,D. [file PHY2-14-e70976-s008.xlsx]

## Sheet: Figure 3C
Supplemental Excel file 6
Gene groups corresponding to the Venn diagramm shown in Figure 3C.
Genes exclusively downregulated in Scr_600 vs. Scr_300	Common downregulated genes	Genes exclusively downregulated in Nfat5-KO_600 vs. Nfat5-KO_300
Scara5	Cav1	Rbm3
Gabrp	Cldn1	Ebna1bp2
Vcam1	Zdhhc2	Rps2-ps10
Gja1	2610528A11Rik	Hnrnpd
Krt5	Ablim1	Ddx18
Dab2	Fgfbp1	Gm6793
Podxl	Fbln2	Tars
Flt4	Rps27a	Ruvbl1
Il1rn	Pdzrn3	Wdr83os
Tigit	Pkp1	Ddx39a
Btbd11	Slc16a1	Aldh18a1
Eps8	Lgals1	Ldha
Clca3b	Ggta1	Lars
Krt4	Timp1	Banf1
Cbs	Mlf1	Fntb
Prkg2	Serpina1e	Zc3h12a
Fkbp11	S100a14	Lgalsl
Cyp2s1	Tomm7	Pold2
Ulbp1	Fam167a	Bhlhe40
Itga6	Emp1	Lsm7
Gm19696	Krt20	Tpm1
Lactb2	Cav2	Mrps15
mt-Tn	Scarb2	Tnfaip2
Gask1b	Il24	Pdha1
Il33	S100a10	Tead4
Anxa3	Serpinb9b	3110082I17Rik
Fmo1	Tubb6	Rbm17
Clu	Nrp1	Timm17a
Tpm2	Fam163a	Ybx3
Krt16	Tomm70a	Atic
Prss23	Mirt1	Prdx4
Map2	Plau	Strap
Marcks	Tmem71	Prmt7
Bmp7	Pter	Gm5855
Fam114a1	Krt19	9430038I01Rik
mt-Rnr2	Entpd3	Eif4ebp1
Aldh3a1	G930009F23Rik	Xpnpep1
Rpl21	Anxa2	Rbmx2
Scd2	Pla2g12a	Cyba
Sgms1	Cst6	Gm12960
Tmprss4	Ctsl	Khdrbs1
Scel	Stbd1	Ddx19b
Abcc3	Endod1	Cyb561
Ephx1	Odc1	Anxa1
Tfcp2l1	Serpinb5	Dhps
Hmga1b	Mrto4	Prelid1
Gsta4	Arl4c	Nol10
Tcim	Krt80	Arpc1b
Anks4b	Meis2	Tpm3-rs7
Adssl1	Serpinb6a	Tdg-ps2
Ano1	Gm44275	Magohb
Akap12	Coq3	Usp14
Slpi	Hspb1	Lsm4
Abcg2	Crybg2	Qdpr
Xk	St6galnac2	Eif2s2
Sema3b	Tgm1	Fubp1
Cpm	Ccdc34	2810004N23Rik
Slc26a9	Cda	Pgk1
Ehd2	Hlx	RPS6KA4
Rpl30	Eif2s3x	Ankrd27
Anxa8	Dnph1	Mb21d2
Manea	Creg1	Rfesd
Gipc2	Slc30a1	Pdap1
Tprg	Tamalin	Wwp2
Gm50397	Spire1	Hras
Angptl2	Sptssa	Pomp
Hmga1	Gm15500	Gm11847
Myh14	C130074G19Rik	Gapdh
Plekho2	Gpd2	Morf4l2
Klra4	Trappc6a	Wdr75
Fam102b	Fbxl2	Rab11fip5
Nts	P4ha1	Smim7
Liph	Rad9a	Psmg4
Ostm1	Vtcn1	Sf3b5
Epb41l2	Pecr	Snrpd2
Tns4	Cd44	Hnrnpm
Fcgrt	Plxna2	Pus7l
Tmie	Rpp40	Nsfl1c
Map3k7cl	Rpl39	Msantd3
Pstpip2	Eif2s1	Gmppb
Fam81a	Cadm4	Srbd1
Ipp	Terf1	Aptx
Cd93	Slc25a17	Txndc5
Cdk6	Poglut3	Abhd14a
mt-Tc	2610301B20Rik	Cdk5rap1
Ckmt1	Pcnx4	Polr2g
Phkb	Drap1	Gm10052
Frrs1	Rpl12	Bms1
Rab31	Gpr137b	Wdr12
Gdnf	Bckdhb	Slc7a5
Fyb2	Rrm1	Pfdn1
Sox11	Sorbs2	Rnps1
P2rx4	Gcsh	Ibtk
Fxyd5	Eif5a2	Adpgk
Gm35315	Lmna	Sms-ps
Ghr	Gm10282	Snupn
Fgf11	Ccnd1	Dpp3
Tmem64	Galk1	Tlcd3a
Gm35551	Gls2	Manbal
Il17re	Txnrd1	Ifrd2
Tspan18	Impa1	Hnrnpab
Epha4	Csrp2	Hgsnat
Kndc1	Nif3l1	Pgm3
Zfand1	Ero1a	Crtap
Msln	Dclk3	Eef1aknmt
Thsd7a	Lnpk	Aldoa
Tmeff1	Fra10ac1	Prpf31
Wnt4	Exosc3	Nol7
Stk17b	Rpia	Arpc3
Efhd1	Dhfr	Napa
Dusp5	Perp	Timm13
Gm20796	Prpsap2	Bak1
Lims1	Gsto1	Ankrd49
Kif21a	Blvra	Kxd1
Sord	Msx2	Slc1a5
Cdk20	Fst	Yif1b
Bphl	Anp32a	Timmdc1
Gm14296	Naa50	Rbis
Nudt19	Dip2c	Hus1
Csdc2	Ppid	Nop53
Acpp	Morn4	Got1
Cald1	Chmp2b	Nipsnap1
Crocc2	Tjp1	Mrps5
Reep4	Plek2	Rtraf
Iqcb1	Dgat2	Acot9
Ttc39a	Zranb2	Cdc23
Acsf2	Celf2	Gm13655
Inhbb	Ctsc	Colgalt1
Lpgat1	Gm44274	Eif2b5
Fcamr	Bcap29	Cmtm7
Ptpn22	Cat	Ltv1
Gdpd1	Gsn	Bnip1
Lypla1	Eef1g	Rwdd4a
Dynlt3	Dpy19l1	Stambpl1
Hs1bp3	Pkia	Pdzd11
mt-Tp	Kdelr3	Smyd5
Angpt1	Rpl22	Gm10156
Gm44126	Med21	Rpap3
Lin7c	Epdr1	Gm5555
Capsl	Pctp	Crlf2
mt-Tl1	Inhba	Cldn3
Tmem41a	Krt7	Nol12
Plaat3	Tarsl2	Ranbp1
Plekhh1	Arfgef3	Gm13841
Cstb	Ier3ip1	Gm12918
Asb2	Hspe1	Rae1
Dysf	Rpl5	9930014A18Rik
Sgk2	Pnkp	Zcchc17
Sgk3	Zfpm1	Samm50
Gvin1	Cntfr	Wdr89
Ltbp2	Ncapg	Mpp1
Stau2	Arpin	Gm48583
Cenpl	Akap7	Ssrp1
Selenow	Rpl26	Snrpa
Cysrt1	Dhrs7	Hnrnpa1
Gpcpd1	Acp1	Elp4
Ahnak	Tagln2	Tubb5
Ube2q2	Oxct1	Basp1
Crybg1	Rbm8a	Xrn2
Etfbkmt	Chid1	Rabggta
Pdlim1	Rnft1	Prkar2a
Rasa4	Pbp2	Tma7
Gm10443	Rps26	Egln3
Snx10	Dis3l2	Idi1
Gm49909	Rpl31	Cldn7
Chst13	Ltf	Ddx27
Ccng1	Isoc1	Med19
Dipk1b	Hacd1	Gm9892
Sgpp1	Rpl38	Smn1
Il1f6	Pms2	Mrpl55
Ska2	Tmsb10	Hnrnpa0
Dtl	Rpl36	Pgam5
Niban1	Zfp111	Wnt7a
Baiap2	Rpl9	Edf1
Cyb5r1	Snx6	Dnajb11
Gdpd5	Npm1	4933421A08Rik
Nalcn	Eif3e	Scamp5
Asph	Necap1	Mrpl40
Slc9a2	Ccnc	Acot7
Mreg	P4ha2	Dcun1d5
Ank1	Dusp10	Gm11518
Atg9b	Cct8	Nutf2
S100a8	Cers3	Alkbh3
Rab7b	Slc25a24	Gm4735
Meox1	Maoa	Mrpl54
Sqstm1	Gadd45b	Afg3l1
Akap6	Rrm2b	Mapk6
Klra2	S100a16	Agpat1
Bach1	Pclaf	Inip
Pof1b	Rps2	Efhd2
Tmx4	Apool	Stxbp6
Lrrc51	Gar1	Drg1
Nsmaf	Pbk	Fam172a
Hibch	Rplp2	Ccl20
9530053A07Rik	Krt8	Eif4a-ps4
Abca4	Prim1	Coa4
Tm7sf3	Rps13	Sec61a1
Col8a1	Dus4l	Cdc123
Eva1a	Stoml2	Sap130
Vill	Pa2g4	Nup54
Krt14	Naf1	Trdmt1
Avpi1	Nabp1	Riox2
Desi2	Gm2000	Rrp15
Gvin2	Rps8	Kctd3
Rplp0	Rps25	Actr5
Eif3s6-ps2	Memo1	Elob
Haus1	Mrpl1	Ammecr1
0610038B21Rik	Yif1a	Phldb2
Rpf1	R3hcc1	Nap1l4
Adora1	Gm31651	Rcn2
Gm2a	Rpl36a	Ints8
Gm44171	Tet2	Coq7
Slc12a2	Ccdc122	Rps27a-ps2
Atp2b1	Slc16a6	Phb2
Dgka	Gm10275	Cwf19l2
Pla2g7	Tmbim1	Gm10130
Fnip1	Rps18-ps5	Anp32b
Adgre5	Rps7	Cttn
Tcp11l1	Sema3e	Blmh
Rnf13	Rps12	Naa20
Rhobtb3	Smim15	Mapk1
Itgb4	Mzt1	Sys1
Il17rd	Cep83os	Obi1
Zfp750	Rps26-ps1	Capns1
Gm3716	Gm15772	Carm1
Morrbid	Akr1e1	Gtf2e1
Nek2	Gm49331	Pex2
Slc25a40	Dph5	Polr3d
Etv5	Acat1	Nupl2
Sgpp2	Cmss1	Arpc4
Klhl7	Sdcbp2	Dus2
AW549877	Smim3	Jpt1
Zwilch	Cct4	Slc25a29
Pmm1	Tsen15	Hnrnpk
Casp6	Sgo1	Otulin
Fgf5	Mtln	Dpy30
Mipol1	Rpl35	Grk2
Gng2	Snrpe	Mmadhc
Myzap	Sms	Mrps16
Atp8b2	Sdhc	Hgh1
2610008E11Rik	Rpl41	Srsf9
Sumo1	Cnih1	Eif1ad
Ckap2	Snrpa1	Sh3bgrl3
Ppp3cc	Hdgfl3	Rpl28-ps1
Akr1c19	Depdc1a	Trap1
Bace1	Zfp185	Nubp1
Mpp7	Gm14586	Gart
Rabep1	Mrpl50	Pdcd5
Xpr1	Ppp1r2	Sap30
Shisa4	Rpl35a	Gm47813
Gstt1	Nfic	Sprr1a
Nphp1	Gm4332	Strada
Pltp	Rps18	Pgam1
C130073F10Rik	Prss52	Dnajc21
Gm10154	Rpl7a	Alg9
Pten	Rpf2	Echdc3
Klk10	Rps16	Ssb
Mob4	Eif2d	Snrnp40
Kif15	Alad	Afg3l2
Osbpl1a	Dis3	Ercc4
3830403N18Rik	Msrb3	Cnn3
Stom	Gpr137b-ps	Gm5641
Notch3	Miip	Ddx10
Psrc1	Rpl34-ps1	Gnai3
2700099C18Rik	Spcs3	Pinx1
Ascc3	Pxdc1	Metrnl
Gbe1	Rpl11	Cxcl5
Tmem263	Cetn3	Hnrnpl
Ttc32	Rps3a1	Vta1
Hoga1	Il18rap	Zfp961
Tank	Sprr2b	Psme3
Zc3h6	Foxn1	Egln1
Mrc1	Hspe1-rs1	Rbmxl1
Pmaip1	Tra2b	Bin3
Fut10	Dennd11	Rbks
S100a13	Bbs12	Mcm3
Nap1l3	Hspbap1	Cep83
Cenpk	Rpl27	Sprr2e
Hmces	Btn1a1	Rrp9
Nipal2	Rpl23	Dmrt2
Itsn2	Rpl9-ps4	Lgals8
Sec14l5	Npm3	B3gnt3
Atad5	Arl6ip5	Alg5
Lrrc58	Farsb	Taf10
Ramp3	Gm45855	Capzb
Etfa	Rps24	Iars
Slc16a10	Nxt2	Rdh11
Tnfrsf9	Snx5	Exosc7
Zfyve16	Edn2	Manf
Pxmp4	Mab21l4	Mrpl23
Tmx1	Cnot6l	E2f4
Ska1	Cfl2	Rrp7a
Rhbdl2	Rplp1	Ppp2r1a
Aldh3b2	Ereg	Parl
Zfand4	Nsmce1	Alg8
Dnajb4	Ckap2l	Pimreg
Rpl21-ps8	Sfn	Plxnb2
Krt79	2410006H16Rik	Gins2
Atp6ap2	Tomm5	Pmf1
Gm12602	Cacybp	Nup205
Rps11-ps1	Rpl7	Txndc17
Zfp994	Parpbp	Bcl7c
Tgm2	Ncl	Gm9531
Tlr5	Ppbp	Snap29
Tspan5	Emd	Cfdp1
Kcnq1	Nsa2	Angel1
Fhad1	Acyp1	Tardbp
Rpl6	Dnajc19	Rap1gds1
Mettl9	Cdkn3	Slc39a11
Commd1	Rps17	Brix1
Dok7	Clstn1	Sephs2
Gchfr	Gm9118	Gm7143
Slc29a1	Vrk2	Rnps1-ps
Fam50a	Pif1	Shmt2
Prim2	Stk10	Rars2
Rab40b	Nup37	Psmf1
Reck	Gm7730	Ywhae
Vegfb	Rps6	Dctpp1
Zcchc24	Rps7-ps3	Tmem54
Arl6	Septin7	Bcl3
Nectin4	Rps15a	Atp6v1h
Cln5	S100a11	Ccnf
Hmgn1	Neil3	Chchd4
Zfp871	Eef2kmt	Cars
Def6	Ipo5	Timm10
Uhrf2	Rpl27a	Kctd5
Khnyn	Ndufc2	Btf3
Gm5611	Dsc2	Raet1e
Gm15097	Agps	Glmn
Gm37131	Smad1	Dynll1
Katnal2	Dmkn	Fbl
Bbs7	Rpl37a	Ptcd3
Bbs5	Polr2h	Etfb
Prr11	Tmem53	Rps27l
Clock	Gjb3	Ppp4c
Plod1	Hprt	Uqcrq
Tiprl	Rasef	Dctd
Tdp2	Gga2	Polr1d
Chm	Gm8730	Abhd11
Lyplal1	Elk3	Ube2c
Gm6136	Vamp3	Psma2
Uqcrb	Glrx3	H3f3b
Synpo	Sub1	Gm13092
Tube1	Plk2	Pcbd2
Abraxas1	Gm9794	Nup62
Hpcal1	Tfb1m	Slc9a8
Osgep	Vat1	Reps1
Ywhaq	Slc9a4	Hivep1
Aasdhppt	Got2	Rps9
mt-Nd2	Lypd3	Eif1a
Ftl1	Rpl32	Rabl3
Apln	Mpzl3	Dpagt1
Cpq	Sde2	Drosha
Ppp3ca	Bub1	Vdac1
Snrnp27	Pla1a	Snf8
Cdc25c	Rlf	Dennd2d
Oxsm	Tmem18	Copb2
Cln8	Pwwp3b	Rex1bd
Pex13	Capza1	Rrp1b
Gm43581	Dnajc15	Crcp
Serpina3h	Gm9625	Nup107
Pcmtd1	Emc2	Tmem126a
Asb3	Impdh1	Mex3d
Rhou	Sprr2a1	Crb3
Jmy	Rps2-ps13	Dhx36
Ramp1	Cep41	Gpatch4
Snx16	Irak1bp1	Dnm1l
Cdc42	Prkch	Ddost
Eif3h	Rpl19	Fcf1
Rsrc1	Sh3bp5	Hnrnpa3
Gsap	Oga	Mrpl27
Zfr2	1700007L15Rik	Usp28
Gm7327	Rpl4	Jrk
Mpv17l	Tmem98	Eif4a1
Ahnak2	Rxylt1	Pgam1-ps2
Kpna3	Fam185a	Med10
Eloc	Arhgap40	Nxt1
Tpx2	Rpl28	Ier3
Selenbp1	Arl8b	Tmem123
Nfix	Pfkp	Nup35
Vsnl1	Rpl34	Rad51d
Zfp516	Rell1	Trank1
Hdhd3	Rps19	Exosc1
Ndufb3	Lrrc8b	Eno1b
Anln	Igf2bp2	Ccdc59
Dmac2l	Appl1	Ift52
Fscn1	Grhpr	Zw10
Zfp36l2	Rps28	Adamts5
Col15a1	Dynlt2b	Eno1
Fbxo10	Psma6	Ctsh
Camk1	Plekha2	Nsf
Rpl21-ps11	Trmt10a	Htatsf1
Dbp	Klf10	Mrps26
Mir703	Rps15	Ppib
Plcb3	Rhoc	Idh3a
Dhrs9	Snhg5	Lmnb1
Ttll9	Ola1	Rars
Rpl22l1	Clns1a	Elp3
Gm14418	Dusp12	Snrnp35
Sash1	Anp32e	Ttl
Taf1d	Rpl17-ps3	Mrps22
Ralgps2	Mthfd1l	Gm4739
Gm38357	Rps4x	Stard5
Vegfd	Galnt3	Trappc4
Myo15	Pabpc1	Tomm34
Vamp8	Rps23	Pigg
Tex30	Rps3	Ntmt1
Chchd10	Nin	Gm7332
Aloxe3	Gk	Rrp36
Clec2d	Ruvbl2	Rbmx
Gm1976	Zfp992	Acy1
Gm14303	Arntl2	Mapkap1
Sdf2l1	Il1rap	Card10
Ttc39b	Lca5	Cxcl1
Ppp1r42	Nqo2	Pin1
Vdr	Lrrc40	Ppp2ca
Pask	Cct6a	Spout1
Itgb2	Cnbp	Cdca4
Kpna4	Pcyt1b	Ppp1r14b
Per2	Rps29	Cdk8
Ccdc180	Mif	Aatf
Rad51ap1	Uchl3	Rbm3-ps
	Ifrd1	Hars
	Higd1a	Elp2
	Btg3	Tada2a
	Hmgb2	Ccdc124
	Gm8129	Eif4g1
	BC029722	Arhgap10
	Gm9616	Tent5b
	Ube2v2	Xpo4
	Rpl17-ps5	Gm17018
	Riok2	Chd7
	Rps6-ps4	Med28
	Mettl2	Glipr2
	Hspb11	Med9
	Nfyb	Ascc2
	Birc5	Cirbp
	Usp6nl	Pdcd6
	5930403N24Rik	Zfp277
	Krt18	Rpsa-ps7
	Cox7c	Fhl2
	Cdca7	Snu13
	Gmps	Dscc1
	Tmpo	Pcsk9
	Rpl31-ps8	Psmc3
	Rps20	Lig3
	Spata7	Epb41l3
	Armc1	Ugcg
	Rps14	Asns
	1110004F10Rik	Atp5g3
	Hat1	Zcchc7
	Guk1	Ash2l
	Grsf1	Gm48226
	Rab25	Cops7a
	Atg3	Mutyh
	Nme6	Endog
	Nudt4	Neil1
	Prrc1	Ldha-ps2
	Cdkn2aipnl	Gm10254
	Serbp1	Reep5
	Dse	Tmem159
	Tatdn3	Rft1
	Septin10	Clptm1l
	Tmem238	Imp4
	Utp11	Rpl27-ps3
	Fmnl1	Gm6311
	Polr3g	Slc39a3
	Mbnl3	Chtf18
	Hpf1	Tmed9
	Pgrmc1	Anapc15
	Cth	Ppig
	Syngr2	Cldn4
	Zfp820	Vdac2
	Rpl3	Adprh
	Gm12174	Rer1
	Lncenc1	Mcfd2
	Tpm3	Rrm2
	Atp5k	Mpv17l2
	Gm44950	Diaph3
	Rps10-ps2	Psmb1
	Pno1	Tacstd2
	Thoc7	Ribc1
	Rpl36a-ps2	Lamc3
	Fancl	Melk
	Eif2b3	Sec61b
	Gsta3	Calm3
	Rpl13	Ppie
	Tbrg1	9130401M01Rik
	Eef1akmt1	Triap1
	Tmem205	Usp1
	Ctsb	2210408I21Rik
	Prag1	Pkp2
	Nab1	Med16
	Clip4	Gm11249
	Impact	F3
	Rpl3-ps1	Gatc
	2310069B03Rik	Prkab2
	Rps11	Med8
	1110059E24Rik	Npr3
	Lta4h	Tlnrd1
	Mrpl47	Svip
	Rpl10	Thumpd1
	Appbp2os	Cgas
	Trim16	Mrpl21
	Gm4204	Mtmr9
	Ift46	Pum3
	Tmem40	Jkamp
	Cfap298	Ddx56
	Rps16-ps2	Prr5
	Ube2e1	Gcat
	Zfp125	Aldh3a2
	Mettl14	Taldo1
	Chmp4c	Arrdc3
	Pycr1	Polr2d
	AW209491	Map6
	Rap1b	Atp6v1a
	Ccnh	AI506816
	Tars2	Serpinb9
	Gm5884	Wdr5
	Mre11a	Fig4
	Tcea1	Gm10420
	Trip13	Tmem242
	Polr1has	Gm4294
	Gm9493	Myo5a
	Uck2	Gm10425
	Herc4	Pfkl
	Dars	Rbm12
	Dph6	Tbca
	Gm6863	Phgdh
	Rpl18	Dnaaf5
	Srp72	Tom1l1
	Scpep1	Tomm22
	Slc26a1	Gpi1
	Tctn3	Npepl1
	Rsl1d1	Mrpl19
	Gmfb	Pam16
	Dsel	Gm6467
	Upk3bl	Sfxn1
	Snrpert	Gm29093
	Adi1	Gorasp1
	Zfp40	Gm8991
	Nmd3	Abcd4
	Adsl	Set
	Bin1	U2af2
	Chchd5	Rabepk
	Klf4	Csnk1a1
	Cryz	Czib
	Ndufaf4	Selenot
	Xrcc5	Rcc1
	Pgap2	Cpt2
	Rpl9-ps6	D8Ertd738e
	Uroc1	Trnt1
	Kif13a	Psmd8
	Tsr2	Prmt1
	Slc18b1	Stard4
	Mcm10	Ears2
	Tmem168	Tnfrsf22
	Hmgn5	Tomm40
	2810025M15Rik	Atp1b3
	Ube2d3	Otud5
	Rpl38-ps2	Atp5g2
	Pitrm1	Ptbp2
	Gpx1	Orc2
	Gm7536	Gm4950
	Pola1	Ezr
	Pdlim2	Eif6
	Rpl21-ps15	Atp23
	Ndufv2	Mrpl11
	Hilpda	Katna1
	Cc2d2a	Akt2
	Nap1l1	Stk3
	Iftap	Syt12
	Gm15710	Tmem97
	Cxcl16	Fam71f1
	Pus7	Jrkl
	Il1rl1	Rpl13-ps6
	Wdr77	Rac1
	Cct2	Hspbp1
	Fkbp5	Haus2
	Smc4	Slc31a1
	Sult2b1	Ap2a2
	Prc1	Ak2
	Tuba1b	Hspa14
	Wipi1	Sar1b
	Rpl15	Chmp2a
	Gm14681	Gm7964
	Pmpcb	Mmp14
	Ttc9	Mphosph10
	Rap1a	Sprr2h
	Rras	Bola3
	Rpsa	Xrcc2
	Ppargc1b	Gm12758
	Pold4	Gm5518
	Chaf1b	Prpf38a
	Pigk	Tnfaip8l1
	Rassf8	Hspa5
	Snrpd3	Prps1
	Ptrh1	Exoc1
	Znhit6	Cdc14b
	Trit1	Nme1
	Rps5	BC005624
	Rpl8	Rnf141
	Fam229b	Plrg1
	Lrrcc1	Fn1
	Rpl10a	Gm10039
	Gm3756	Atp5d
	Ccne2	Spryd4
	Gm6477	Rnaseh2b
	Hspd1	H2-K1
	Pfdn5	Srsf3
	Mtpap	Gm7993
	Ripor2	Focad
	Rack1	Gm10131
	Dyrk2	Hdac3
	Pxdn	Ptpmt1
	Arfrp1	Mpzl2
	Gm4366	Adat2
	Fam83b	B3gntl1
	Ccdc112	Adamts1
	Ing2	Gm7850
	Rpl37	Ier5
	Mapk13	Cenpx
	Rps10-ps1	Tuba1c
	Rfc4	Gm45591
	Lgmn	Srfbp1
	Tmem231	Cinp
	Cpox	Mrps33
	Txn1	Rps27a-ps3
	Tspo	Srsf2
	Fundc2	Cdk7
	Malsu1	Cep295
	Poli	Dock11
	Spin4	Mrps27
	Ubtd2	5031439G07Rik
	Zfp930	Mphosph6
	Aebp2	Nosip
	Numbl	Ipo11
	Rrs1	Cdcp1
	Septin8	Tmem192
	Gprc5a	Man2b2
	Rundc3b	Hdgf
	Sec61g	Gm5527
	Snhg6	Nop2
	Rps12-ps4	Enoph1
	Rpsa-ps10	Nup43
	Taf1b	Eif3g
	Parp2	Tsr3
	Prkra	Gm3788
	Nt5dc1	Park7
	Rpl14-ps1	Eef1e1
	Gm11613	Tmem185a
	Crybb1	Mfsd2a
	Snrpd1	Zfp207
	Selenoh	Nubpl
	Slc25a15	Wdr55
	Nop58	Gm17435
	Rpl29	Man2c1
	Mettl1	Cab39l
	Snhg1	Dph1
	Sri	Tcaim
	Cpsf3	Gm16136
	Ssbp1	Taco1
	Paip2b	Psmd13
	Ap3m1	Bend3
	Trgc4	Lsm11
	Cox7b	Cdca8
	Fam98b	Clta
	Tex10	Znhit1
	Eif3j1	B4galt4
	Naca	Slx4ip
	Slc22a21	Exosc9
	4921524J17Rik	Psmb6
	Gyg	Zfp346
	Ppp1cb	Pfdn6
	Ccdc58	Nup93
	Piga	Ppdpf
	Abi2	Gm36026
	Myadm	Rpl19-ps11
	Ppp6c	Rps18-ps3
	Gm37254	Gng12
	Pms1	Bud23
	Gemin2	Lman1
	Mrpl15	Adrm1
	Ptges3	Mesd
	9130008F23Rik	Pes1
	Ak6	Gm7336
	Fbxw9	Actl6a
	Gm46430	Edn1
	Psmb3	Fdx1
	Timm8a1	Ppl
	Pdia6	Mrps28
	Bsg	Slc7a6os
	Mettl22	Tbc1d19
	Gadd45g	Pfdn4
	Alg3	Ctnnbl1
	Nop56	Wasf2
	Nudt2	Thop1
	Ccdc66	Ctbp1
	Sprr2a3	Nhp2
	Pet100	Ube2n
	Gm8130	Clk2
	Tchh	Isyna1
	Eif3i	Tmed10-ps
	Fh1	Psma3
	Tfam	Wdr11
	Gpx8	Srf
	Stard3nl	Ctu2
	Rwdd1	Rps27
	Slc25a4	Mdfi
	Gm35066	Nadsyn1
	Trim59	Rcl1
	Gm14388	Gm12989
	Rpl18a	Cdsn
	Fam204a	Gtf2f2
	Hddc2	Hint1
	Lsm5	Utp3
	Cenpe	Usb1
	Rpl14	Cdnf
	Rlim	Mrpl2
	Nucks1	Tma16
	Coil	Pelp1
	Sod2	Aph1a
	Rpa1	Gm9816
	Pde4b	Ube2m
	Nmnat2	Ccdc90b
	Rpl3-ps2	B4galt2
	Atr	Psma4
	Tuft1	Entpd6
	Llph	Eme1
	Nsun2	Ahsa1
	Sf3b6	Klc3
	Ssr4	Pdia3
	Cast	Nop16
	Cd63-ps	E2f7
	A430005L14Rik	Mtch2
	Fer	Ciao2a
	Cyp3a13	Erh
	Exd2	Incenp
	Cks2	Dennd1c
	Xxylt1	Gm11942
	Gins1	1110038F14Rik
	Ptges3-ps	Psmc1
	Bzw2	Pdk1
	Ppp2r5c	Polr2m
	Mfsd14b	Nudc-ps1
	Nifk	Sec22b
	Frmd4a	Riok1
	Mmp24	Sh2d5
	Nasp	Rtcb
	C1d	Zc2hc1a
	Pgm1	Pard6b
	Celf4	Emc4
	Rpl6l	Gtpbp10
	Rbms1	Ccdc85b
	Usp22	Gen1
	Ndfip1	Nudt1
	Syncrip	Shq1
	Slk	Mybl2
	Dll1	Serpinb6b
	Eif1ax	Tubb2a
	Ppa2	Lypd6b
	Tipin	Vars
	Tekt5	Ier2
	Tnfaip3	Mtarc2
	Ndufb6	Trmt112-ps2
	Fam149b	Cebpd
	Eef1b2	Slc2a6
	Snapin	Eif3f
	Metap2	Fbxo5
	Senp2	Noct
	Dsg3	Snrpf
	Eef1d	Arhgap29
	Tuba4a	Srsf1
	Sema3c	Armc10
	Pofut1	Pkm
	Tmem230	Gm4610
	Actr6	Alg11
	Tmem167	Mrpl18
	Tdg	Gm7665
	Gm11263	Gmnn
	Dzip3	Psma7
	Gm5786	Rpp38
	Top2a	Tlr6
	Klf5	Mcm4
	Txndc9	Tigar
	C330018D20Rik	Gm10036
	Parn	Nudt5
	Hmga2	Fktn
	Fam120b	Pole2
	Eif3m	Ifngr1
	Gm12854	Cwc15
	Lbr	Srrm1
	Rwdd3	Gm14494
	Pycr2	Mrps36
	Rbl1	Taf11
	Snrpb2	Kntc1
	Orc5	Erfe
	Mapk8	Erc2
	Magoh	Cdc34
	Cibar1	Xbp1
	Krtcap2	Cdk1
	Vbp1	Spidr
	Me2	Timm23
	Wdr43	Rexo4
	Spcs2	Idh3g
	Fbxo3	Ankmy2
	Acer3	Spcs1
	Mnat1	Pole4
	Tom1	Eif4e
	Abce1	Zfp800
	AU041133	Gm4737
	Prdx3	Mrpl36
	Kif23	Nudc
	Orc4	Atp5o
	Gm9115	Ryk
	Phykpl	Ost4
	Pigs	Cetn2
	Ndufb5	Ssu72
	Hint3	Dnajb6
	2700054A10Rik	Tyms
	Tmem209	Gfus
	Ufm1	Prmt6
	Cenpp	Lonrf1
	Tcf19	Kctd9
	Rpl7-ps9	Erp29
	Gtf2h2	Afdn
	Capza1-ps1	Leprotl1
	Polr1h	Cdc42ep2
	Gm10288	Nup85
	Elac1	Sprr2k
	Mios	Pfn1
	Hsp90b1	Ppp1ca
	Sh3bgrl	Siah2
	Aprt	Oaz1
	Slc22a4	Commd10
	Glud1	Rgp1
	Mrpl13	Muc4
	Fam210b	Ccdc88a
	Fkbp3	Pin4
	Eif5a	Tnip1
	Gm35853	Eif4a3
	Lrpap1	Sf3a3
	Add1	Gm13577
	Ndufs4	Psmb7
	Gpam	Wars
	Glt1d1	Gm10709
	Lyrm1	Cyp4f13
	Magt1	Meak7
	Hmbs	Slc19a1
	Tmem65	Atp5g1
	Simc1	Trappc5
	Tmed10	SPATA5L1
	Lztfl1	Psmb2
	Ttll12	Bnip3
	Fau	Spryd3
	Mrps10	Cdin1
	Zfp850	Gps1
	Gm13835	Gm6485
	Cul2	Gm10123
	Nsa2-ps1	Snrpc
	Mis18bp1	Htra2
	Ostc	Cfap20
	Daam1	Gm2573
	Rp9	Dusp14
		Hps1
		Nmt1
		Gm38158
		Lins1
		Arl14ep
		4930509E16Rik
		Ankrd37
		Baiap2l1
		Rab8b
		Zfp991
		Vrk1
		Gnptab
		Papolg
		Cct7
		Nphp3
		Ssr2
		Rps19-ps6
		Timm44
		0610012G03Rik
		Pus10
		Gtf2a1
		Tmem87b
		Dtd2
		Lyar
		Rnf20
		Drg2
		Gm10076
		Hadh
		Slf1
		Mrrf
		Sdad1
		Gm6363
		Trnau1ap
		1810030O07Rik
		Tbcb
		Pigb
		Ndufa8
		Catsper2
		St14
		Tfpt
		Zfp330
		D10Wsu102e
		Rpsa-ps2
		Fus
		Heatr3
		Cfl1
		Uba2
		Tpi-rs11
		Tmem69
		Smu1
		Nutf2-ps1
		Krt8-ps
		Prelid3b
		Ahcyl1
		Lamp3
		Erp44
		Tmem256
		Ptpn21
		Gm10243
		Rpl10-ps5
		Nom1
		Ndufaf7
		Mt1
		Rrp8
		Gm13436
		Gm12184
		Tstd3
		Spryd7
		Cox15
		Nsmce3
		Trub1
		Gm11353
		Cybc1
		Cyth3
		Trmt5
		Gm5637
		Gm9396
		Slirp
		Ybx1
		Mccc1
		Nufip1
		Gm6682
		Lamc2
		Dnajc19-ps
		Prl2c1
		Smurf1
		Hnrnpu
		Sucla2
		Tstd2
		Gm5425
		Mrpl57
		Gm10146
		Arf1
		Elp6
		Eif1
		Mrps24
		Pbdc1
		Trim68
		Naa15
		Psat1
		Hsd17b12
		Prmt9
		Wdr3
		Tmem185b
		Chpf
		Rpl10a-ps1
		Gfm2
		Capn7
		Akt2-ps
		4921536K21Rik
		Phf5a
		Gm9843
		Arf4
		Ppif
		Dlat
		Mrps18c
		Gm3362
		Supt20
		Srm
		Cdc20
		Bid
		D030028A08Rik
		Gpr39
		Zfp846
		Eif1b
		Gm12338
		Gm8451
		Uqcc1
		Utp15
		Larp4b
		Rps2-ps8
		Pdxdc1
		Clic1
		Srpr
		Gm5451
		Gm7729
		Sema4f
		Sacm1l
		2610016A17Rik
		Lsm6
		Champ1
		Tmem125
		Gss
		Cdk2ap1
		Gm9385
		Yars
		Stip1
		Bbs4
		Aifm2
		Gm7432
		Mrpl12
		Hikeshi
		Bzw1
		Slc11a2
		Tsku
		A630001G21Rik
		Dtd1
		Srsf10
		Taf12
		Dnajc11
		Actb
		Metrn
		Cenpa
		Gm50240
		Dcbld1
		Poc1b
		Wdr36
		Uhrf1bp1
		Gm3851
		Gabpb1
		Fancc
		Hsp90ab1
		Gm2223
		Orc6
		Esf1
		Eif2a
		Map3k8
		Gm10073
		Ada
		Pcid2
		Naa10
		Pla2g15
		Arhgdig
		Rnf113a1
		Lxn
		Tgfb2
		Igsf3
		Tnpo2
		Cnpy3
		Gm38563
		Jade2
		Cycs
		Ppa1
		Ndufa10
		Akr1c13
		Bola2
		Pspc1
		Ube2g2
		Bri3
		Nrd1
		Tcte2
		Kars
		Trmt112
		Sccpdh
		Ddx49
		Fam162a
		Cldn23
		Cnn2
		Osbpl5
		Slc30a6
		Faap24
		Armc8
		Rps25-ps1
		B230307C23Rik
		Scoc
		Parva
		Tigd2
		Nat10
		Ccs
		Fkbp7
		Tsfm
		Slc35f2
		Lap3
		Zc3hav1
		Osr1
		Csnk2b
		Slc25a43
		Dhx29
		Arhgdia
		Ccz1
		Gm49450
		Ppfibp1
		Gm12366
		Itga7
		Lrp12
		Lsr
		Exosc2
		L2hgdh
		Mrpl58
		Gm14165
		Gm14410
		Pfas
		Snx12
		Ptbp1
		Zdhhc3
		Gm5620
		Gm2225
		Mrpl42
		Ap4s1
		Znhit3
		Rpl23a-ps3
		Ddx3x
		Anapc4
		Gm15387
		Nfkbiz
		Tspan17
		Vps39
		Sqle
		Foxp4
		Gm9844
		Wdr31
		Cyfip1
		Slc10a7
		Hmgn2-ps1
		Fxr1
		Mrpl52
		Cenpm
		Cnpy2
		Denr
		Uhrf1
		Cdv3
		Psph
		Mrto4-ps1
		Elovl5
		Zdhhc23
		Ctbs
		Gm13408
		Coq4
		Plpp1
		Poc1a
		Smarcb1
		Blvrb
		Dmac1
		Plcg2
		Gm38391
		2510039O18Rik
		Nfatc2
		Ppm1g
		Zfp995
		Dnajc24
		Acad9
		Fam136a
		Lig1
		Prpsap1
		Prl2a1
		Ccdc61
		Platr25
		Srp54b
		Cep57l1
		Cwf19l1
		Dkc1
		Ormdl2
		Pdcd5-ps
		Rrp12
		Gm15682
		Tpi1
		Psma1
		Sap18b
		Rpp30
		Nop9
		Tfap4
		Bccip
		Hmgn3
		Rpl15-ps3
		Rmi2
		Apex2
		Dhdds
		Blm
		Cyp20a1
		Tbl3
		Nras
		Hnrnpc
		Dync2i2
		Dnal4
		Gm11451
		Mrto4-ps2
		Rpn1
		Rabl2
		Def8
		Gm43096
		Slc22a18
		Mvp
		Psmd6
		Ddah1
		Ppp2r1b
		Hnrnph3
		Gm10175
		BC028471
		Aurka
		Tmem147
		Tsr1
		Gm13736
		Yipf1
		Ptrhd1
		Nbas
		Zc3h13
		Cpsf2
		Immp2l
		Mrpl48
		Mrps17
		Itprid2
		Mak16
		Tmem128
		Eif3k
		Gm12070
		Mvk
		Trmt61a
		Psmd10
		Gm5141
		Trim15
		Ddx31
		Chmp4b
		Trim27
		Usp25
		Kdelr2
		Rheb
		Mrpl17
		Ufsp2
		Hmgb1
		Eya3
		Rai14
		Them4
		Muc16
		Vasp
		Suv39h2
		Efemp2
		Eif3a
		Gm8494
		Ccna2
		Gm13160
		Cox18
		Dnajc2
		Kpna6
		Phlda1
		Rab11a
		Gm7931
		Smc2
		Pgk1-rs7
		Clic4
		Psmd9
		Tmppe
		Homer1
		Lrrc8d
		Pitpnb
		Gm10357
		Spdl1
		Gm44116
		H2bc12
		Psmd3
		Mboat1
		Nubp2
		Phlda2
		Gm37416
		Ube2i
		Dnajc1
		S100a9
		Ppp2r3c
		Rps2-ps5
		Malt1
		Slc20a1
		Twf1
		Tefm
		Noc2l
		Il1a
		Tmem258
		Eral1
		Pim3
		Riox1
		Actr1a
		Rps13-ps1
		Psmc3ip
		Thg1l
		Polr1b
		Fgd1
		Fam83d
		Gm13205
		Rps2-ps6
		Lif
		Lamtor5
		Psmb4
		Hspd1-ps3
		Isy1
		Xylt2
		Fyn
		Ints10
		Tcea1-ps1
		Mad2l2
		Pdss1
		Mapk9
		Dazap2
		Med7
		Ndrg1
		Vgll1
		Gm6139
		Nog
		Shtn1
		5031415H12Rik
		Gm12715
		Pwp1
		Ppp3r1
		Pcdhgc3
		Atp5pb
		Gm12349
		Gm18609
		Gm9761
		9330102E08Rik
		Ahcy
		Pgm2
		Mcm5
		Carnmt1
		Gm10177
		Fpgs
		A930016O22Rik
		Gm14549
		Slc20a2
		Gng5
		Hint2
		Gm13456
		Ring1
		Dclre1c
		Rpl36a-ps3
		Pop4
		Snrpb
		1500004A13Rik
		1700056E22Rik
		Gm3226
		Atxn7l3b
		Tmsb4x
		Shcbp1
		Sin3b
		Cenpw
		Actr10
		Rps3a2
		2610002M06Rik
		Tgif1
		Micos10
		Sf3a2
		Ippk
		Ankrd40
		Septin9
		Gas5
		Adap1
		Oxa1l
		2010204K13Rik
		Rab2a
		Gnb1
		Wdr92
		Smim20
		Gm11560
		Clspn
		Gm11687
		Cacfd1
		Ndufaf5
		Apex1
		Gm7658
		Habp4
		Eif4e2
		Gm7666
		Cyc1
		Slc30a7
		Nhlrc3
		Cwc22
		Tnfrsf12a
		Ccdc115
		Ccm2
		Mtpn
		Abracl
		Gm26873
		Sp2
		Uqcrfs1
		Taf1a
		Hoxb9
		Dnajc4
		Eif3c
		Arpp19
		Apip
		Gdi2
		Csde1
		Trip4
		Kctd11
		Gm26651
		Cbwd1
		Micos13
		Fxn
		Idi1-ps1
		Grin1
		Pak1ip1
		Vps8
		Gm10053
		Prkrip1
		mt-Te
		Cltb
		Gm6505
		Coq5
		Pdcd2l
		Slurp1
		Mettl4
		Elac2
		Ccdc9
		Zadh2
		Sprr2d
		Polr1f
		Gtpbp4
		Tma7-ps
		Adss
		Rpl28-ps3
		Ube2s
		Pcna
		Tacc3
		Rps15a-ps6
		Aagab
		Nars
		Tpd52
		Snw1
		Chd9
		6030443J06Rik
		Cyb5r4
		Adh5
		Gm9333
		Nsdhl
		Tsnax
		Cs
		Gm49329
		Mydgf
		Rad23b
		Pcolce2
		Nle1
		Slc23a3
		Utp14a
		Shld2
		Mterf1b
		Uqcrc2
		Elp1
		Cbx3
		Trp53i13
		Taf7
		Nbn
		Haus7
		Pemt
		Micu2
		Areg
		U2surp
		Gpatch2
		Zfp120
		Gm31363
		Cacna2d1
		4930558J18Rik
		Yipf5
		Exosc5
		Gm10273
		9930111J21Rik2
		Impdh2-ps
		Psmd7
		Acbd6
		Ripk2
		Lamtor1
		Mrpl22
		Pstk
		Umps
		Utp18
		Anxa7
		Tpst2
		Usp36
		Mrpl46
		Nedd1
		Stoml1
		Gm6560
		Uqcrc1
		Rsl24d1
		Msto1
		Psmd12
		Gm16216
		Gm41396
		Rce1
		Gm6807
		1700125H20Rik
		Cxcl2
		Gng10
		Aimp1
		Bcl2l2
		Polr1e
		Abhd17a
		Dut
		Dazap1
		Mrpl9
		Ppih
		Smyd2
		3830406C13Rik
		Prmt5
		Qtrt2
		Gm37783
		Mars2
		Bcl9
		Fez2
		Kat7
		Gm5805
		Med30
		Rad51
		Aida
		Rnd3
		Gm17709
		Psmd4
		Rsbn1
		Nolc1
		Matn3
		Etv3
		Slc29a2
		Skp2
		Tcof1
		Gm1866
		M6pr
		Sdr39u1
		Zdhhc9
		Psmb10
		Cdv3-ps
		Eif3j2
		Ndufb4
		Clcf1
		Pex14
		3110045C21Rik
		Rps8-ps1
		Clpp
		Pon2
		Eif3d
		Armcx5
		Pym1
		Tmem109
		Ccdc12
		Top1mt
		Fv1
		Slc35c2
		Ptgs2
		Gm12112
		Trdc
		Bpnt2
		Nme2
		Gm2606
		Rras2
		Lrrc59
		Gm10074
		Slc35d2
		Nek4
		Lpar6
		Gm25395
		Ssh3
		Usp10
		Elavl1
		Actr3-ps
		Pglyrp3
		Gramd2
		Slc35a2
		Mrm1
		Ndufaf8
		Pex16
		2010001A14Rik
		C1qbp
		Cep72
		Zfp26
		Pdk3
		Zcchc9
		2310011J03Rik
		Dolpp1
		Mrps23
		Tsn
		Med6
		Eif3b
		Relb
		Shisa5
		Kin
		Psmd14
		Mrpl39
		Exosc10
		Gm11221
		Gm13493
		Tcp1
		Eef1a1
		Trgv1
		Gm13237
		Rpl7a-ps5
		Dcaf8l
		Gm10145
		Coa8
		Ifitm2
		Prpf3
		Ccnb1
		Gm6451
		Efl1
		Commd2
		Gm14648
		Mindy3
		Ccnj
		Tbcd
		Psmc6
		Sbds
		Noc3l
		Rpl17-ps9
		Kptn
		Agk
		Ckap5
		H2aj
		Aste1
		Gm16046
		1810055G02Rik
		Rps6kc1
		Klhl42
		Ftsj3
		Rcc1l
		Snrpg
		Nmt2
		Cyp4f41-ps
		Mtres1
		Mrpl20
		Nelfb
		Paqr3
		Gm5559
		Fastkd2
		Tmem11
		Ap1s1
		Gm15526
		Gstcd
		Wdr1
		Babam2
		Gm16477
		Tmem161b
		Mrpl3
		Prelid3a
		Selenof
		Ap2s1
		Pafah1b2
		Stx18
		Rps12-ps3
		Ube2n-ps1
		Snx7
		Bloc1s4
		Bcl10
		Aurkaip1
		Ociad1
		Mcrs1
		Zmat2
		Sp8
		Urah
		Gspt1
		Tpd52l2
		Zdhhc20
		Pnpt1
		Rnf4
		L3mbtl2
		Scnm1
		Ube2e2
		Cdc25a
		Cyp51
		Sf3b1
		Prodh
		Cdc42ep3
		Cbr4
		Tomm20
		Sdr42e1
		Mapkapk5
		Lias
		Crls1
		Gm6710
		Arl1
		Pax9
		Mad2l1
		Gap43
		Gnl2
		Stard13
		Acaca
		Rpl23a
		Eef1akmt2
		Thap12
		Anapc15-ps
		Elf3
		Rpl36-ps12
		Bod1
		Vdac3
		Nsl1
		Cd63
		Ppp2r2d
		Gm12693
		Gm10705
		Enkur
		Dad1
		Eri2
		Gm6637
		Cct3
		Lonp1
		Vnn3
		Dhrs7b
		Ufl1
		Tnks1bp1
		1700052K11Rik
		Ddx42
		Gpatch2l
		H2-T24
		Supt3
		Zfp655
		Ppp1r8
		Fbxw8
		Ifi30
		0610010F05Rik
		Psma5
		Atp5e
		Sfpq
		Trub2
		Gm15459
		Sec13
		Igsf8
		Lrrc70
		Zrsr2
		Arhgap31
		Dclk2
		Gm6877
		Erg28
		Prss27
		Arpc5
		Tcerg1
		Tuba1a
		G6pc3
		Anapc10
		2810403D21Rik
		Cldn6
		Gtpbp6
		Rtn4ip1
		Smpd2
		Tymp
		Ucp2
		Tgfbr2
		Rbm6
		Gm20430
		Ift57
		Wfdc2
		Maff
		Lactb
		Tmem160
		Gm7107
		U2af1
		Exoc3
		Znf41-ps
		Sigmar1
		Txnl4a
		Slc16a13
		Cnot6
		2200002D01Rik
		Rnpc3
		Rngtt
		Gm30708
		Derl1
		Rps3a3
		Ercc8
		Polr2k
		Tbl2
		Rnaseh1
		Eif4g3
		Marchf3
		Hccs
		Piezo1
		Ndufb7
		Rhbdf1
		Trir
		Stt3a
		Mtrex
		Mrpl30
		Pabpc4
		Stam
		Prdx6
		Slc25a5
		Srebf2
		Ss18l2
		Dusp7
		Lpin3
		Hsd17b7
		Srp9
		Gm14760
		Tmem134
		Prep
		Dok1
		Pphln1
		Snx4
		Gm5931
		Uchl5
		Wdr18
		Rab1a
		Dimt1
		2700062C07Rik
		Hmgcr
		Atg4c
		Polh
		Gm15427
		Plaur
		Mrpl32
		Bcar3
		Gtf3c3
		Gnl1
		Lyrm4
		Gtf2h3
		Fam207a
		Tsen34
		Qtrt1
		Plscr3
		Hspa1b
		Ciao2b
		Rtn4
		Gm49326
		Il23a
		Gm10136
		Lor
		Ppm1f
		Rab32
		Emg1
		Gm8186
		Pkp3
		Sergef
		Palb2
		Gm7392
		Atpsckmt
		Rskr
		Larp7
		Midn
		Sap30l
		Dera
		Nudt16l1
		Cmas
		Asnsd1
		Oacyl
		Ctu1
		Klf6
		Cenpn
		Supt16
		Ppef1
		Gm36660
		Gm13056
		Nip7
		Bub3
		Gm8116
		Sptlc1
		Dcbld2
		Ttc1
		Polr1a
		Jund
		Ldlr
		B4galnt3
		P2ry2
		Matr3
		Gm45494
		Myh10
		Tmem79
		Cep55
		Scamp2
		Mapkapk3
		Ndufa5
		Rpl5-ps1
		Gm15790
		Plk4
		N6amt1
		Ddx54
		Rpl30-ps8
		Brip1os
		Zfp512
		Gtf2h5
		Raph1
		Zfp948
		Sdhd
		AU020206
		Gm6552
		Tpst1
		Lratd2
		Slfn9
		Rps13-ps2
		Clca4a
		Dlx4os
		Gmppa
		Cenpi
		Prrc2a
		Cops4
		Ercc3
		Kpna2
		Exoc2
		Hspa8
		Gnl3
		Dcakd
		Elof1
		Spata5
		Gm10617
		Mybbp1a
		Calr
		Wdr46
		Srek1ip1
		Gm9797
		Fbxo4
		Mmachc
		Dtwd1
		4933408J17Rik
		Zfp952
		Gm10241
		Isoc2b
		Dynlt1a
		Gm6576
		Rab27b
		Napg
		Chst7
		Bud13
		Dolk
		Rpp25l
		Plk1
		Tpcn2
		Bloc1s5
		Gm6180
		Lzic
		Srsf7
		Mlkl
		Wrnip1
		Txn2
		Smarcd1
		Rpl15-ps2
		Gltp
		Gm15501
		Shoc1
		Parp11
		Ngf
		Snord42b
		Gm20667
		Pdlim7
		Nus1
		Msrb1
		Rpl15-ps6
		Sh3bp2
		Tmem51
		Psmc2
		Grb2
		Gm11703
		Atp9a
		Fgfrl1
		Tubb4b-ps1
		Cdc37
		Dlst
		Gm13268
		Sec63
		Fbxl12
		Bard1
		Prdm5
		Gm28386
		Svbp
		Tnfaip1
		Gm9392
		Crct1
		Gm13977
		Faim
		Rnf126
		Eif4h
		Gm5937
		Ube2j2
		Ap1g2
		Zc3hc1
		Zc3h15
		Snrpn
		Atad3a
		Cox16
		Nans
		Csf3
		Gm24474
		Cavin1
		Rpl37rt
		Gm5781
		Cnot7
		Plaa
		Itfg2
		Tent2
		Fam114a2
		Btrc
		Fsbp
		Mbp
		Gm15428
		Dhrs1
		Mrpl48-ps
		Xab2
		Cpvl
		Kif1c
		Rnf26
		Apoo
		Pam
		Zfp263
		Serf2
[truncated: 676 more rows]

## Sheet: Figure 3D
Supplemental Excel file 6
Gene groups corresponding to the Venn diagramm shown in Figure 3D.
Genes exclusively upregulated in Scr_600 vs. Scr_300	Common upregulated genes	Genes exclusively upregulated in Nfat5-KO_600 vs. Nfat5-KO_300
Arc	Slco4a1	Clmn
Thbs1	Igfbp7	Srpk2
Nadk2	Akr1b3	Brpf3
Sgk1	Afap1l1	Twsg1
Hspa1a	Pax2	Wasf1
Cdkl1	Chdh	Stxbp4
Veph1	Plat	Apc2
Ampd3	Septin4	H2bc4
Tns1	Crlf1	H2-T23
Slc45a3	Gal3st1	H1f2
Gper1	Rasl11b	Adamts7
Prkar2b	Tmem238l	Kif5a
Slc7a6	Dnm3	Ubn1
Hs3st1	Cdh16	Ankrd13d
Lypd2	Car5b	Slc6a17
Ltbp1	Rap1gap	Frat1
Them6	Rnf183	Cpt1a
Muc20	Plpp3	Btbd7
Jak3	Cobll1	Zscan2
Gfod1	Sec14l1	Zmym6
Olfm4	Sema7a	AC149090.1
Cldn4	Nqo1	Amigo1
Psca	Fam107a	Trim2
Fgd3	Fam53b	Acadvl
Ranbp3l	Slc6a19	Ddx17
Ccl2	4930402H24Rik	Slc4a8
Fam20c	Fxyd2	Abhd4
Aqp1	Spire2	Ablim2
Phactr2	Phyhipl	Syngap1
Tnfsf15	Eps8l1	Zhx3
Tiam1	Muc1	Hspb6
Slc6a12	Bicc1	Dnm1
Tgfbr3	Sptb	Catsperd
B4galt6	Ctnnal1	Sesn3
Rnf19b	Foxa1	Ppp1r12b
Lcn2	Car2	Gm35339
Wfs1	Pnpla6	Pi4ka
Shb	Cd24a	Rabgap1
Furin	Uvrag	Arhgef9
Litaf	Slc25a48	Asap3
Cds1	Cyp4a12a	Mta3
Megf9	Fry	Dnajc12
Akr1b8	Lpin2	Crebrf
Rnasel	Lzts3	Atat1
Sh3d19	Il17rb	Mier1
Hspa1b	Ccnjl	Khk
Smtn	Itga1	Zmym5
Lynx1	Mindy4	Myh11
Plscr2	Clcnka	Slc25a20
Ppp2r3a	Gm42528	Mapre3
Igsf5	Inmt	5031425E22Rik
Npy4r	Cfap69	Epc2
Cpne8	Papln	Pink1
H6pd	Rrad	Spg20
Tspan33	Bex1	Mybl1
Lipg	L1cam	Bbof1
Bcam	Prss35	Cisd2
Sh3bp4	Scin	Sos2
Dhcr24	Ffar4	Ppox
Atp1b1	Kctd6	Rasl10a
Gja5	Tas1r3	Fam117a
Serinc2	Fmnl3	Sik3
Slc1a3	Fhod3	Mpp2
Snx9	Camk2b	Tcn2
Jade1	Mylk	Trp53inp1
Ehd4	Hspa4l	Atrx
Mycn	Crim1	Plekhm2
Bex3	Rbm20	Tcp11l2
Tacc2	Hsd17b11	Gtf2ird2
Atrn	Mapk4	Neurl3
Atp1a1	Filip1l	Etfdh
Ghrhr	Gm12138	Map1lc3b
Rassf6	Adgrg3	Osgin1
Klhl14	Ext1	S100a1
Lamb1	Pdlim5	Entpd5
Man1a	Soga1	Camk2n1
Arhgap24	Ugt8a	C230013L11Rik
Slc39a4	Tldc2	Reep3
Slc5a3	Irgq	Ankrd12
Pomgnt1	Oas3	Castor2
Ampd2	Lipe	Ebf4
Dock8	Clstn3	Palm
Abcc4	Mxra8	Cnst
Slc25a10	Kcnj1	Tmem63a
Dusp6	Me1	Emx2os
Serpinb9	Ppcdc	A330084C13Rik
Usp46	Ndst1	Nr1d2
Slc17a1	Mxd4	Phf1
Krt23	Oas1b	Higd2a
Dancr	Slc45a4	Acot2
Gbp2	Idh1	Apbb1
1700016C15Rik	Epor	Tut7
Wwc1	Neurl1b	Prdm9
Bahcc1	Pcx	Brme1
Vstm5	Sh2d4a	Gm42047
Sytl2	Kcnk1	Fam187b
Zyx	Nyap1	Psd2
Camkk2	Plekhh2	Thoc2l
1700054A03Rik	Plekha1	Clec16a
Rfk	Syne2	Brd8dc
Gm2682	Pik3r3	Atp6v0a1
Cnmd	Cish	9930021J03Rik
Tulp3	Irs2	Vash2
Dtnb	Apon	Zscan29
Tmem171	1810019D21Rik	Zbtb1
Cryab	Itgb6	Paxip1
Dennd2d	Smtnl2	Nptxr
Bend5	Selenoo	Ip6k1
Stat2	Apbb2	Ccdc74a
Tln2	Nrip3	Gng7
Afap1l2	Pak6	Nedd4
Grb14	Orai2	Zfp592
Mroh4	Pik3c2a	Itgb5
Obscn	Kcnj16	Kcnab2
Fam3c	2700081O15Rik	Gstt3
Stard10	Cacna1g	Rps6ka5
Apol9b	Irf9	Naa80
1700039E22Rik	Plagl1	Mtmr4
Samd4	Fam234a	Ift80
Isg15	Gm6736	Usp48
Serpinb6b	Ttc6	Trim46
2310014F06Rik	Ncor2	Pih1d1
Ptgs2	Traf4	Rnft2
Esrp2	Plxnb1	Foxn3
Oit1	Bsnd	Wdr7
Gm43305	C3	Ggt1
Gm4631	Foxq1	Herc3
Fbxl19	Irgm2	Phospho2
Dsg2	AV356131	Zfp358
Rhof	Aqp6	Appl2
Armc5	Slc35g1	Phf13
Slc2a1	Slc6a6	2900093K20Rik
Hsph1	Lurap1	Smyd4
Ip6k3	Pax8	Gbp9
6430584L05Rik	Ppp2r5b	Zfp46
Socs2	Gm7631	Kbtbd4
Crebzf	Ccl5	6330537M06Rik
Elf1	Aldh4a1	Susd6
Mfhas1	Oas2	Slc35b2
Tgif2	Dvl1	Dalrd3
Scmh1	Oas1c	Jak2
Large2	Anxa9	Mkks
Fasn	2210404E10Rik	Acad11
Junb	Ptms	Zfc3h1
Trim47	Cacna1d	Ccdc40
Sipa1l2	Sema3d	Gpt
Tc2n	Wwc2	Tmed4
Met	Adgrf1	Hdac5
Ttyh3	Spns2	Mto1
Hs6st1	Ggt7	Deptor
Klrg2	Hap1	4930412O13Rik
Slc35b4	Gm567	Tmem59
Gm47662	Zbp1	Aff4
Tmem252	Adcy6	Csrnp2
Sbno2	St3gal1	Slc4a2
Gm37795	Adgrg1	Agtpbp1
Atp8b1	Tert	Spsb4
Gmpr	Shroom4	Gclc
Wnt7b	Spon2	Rtn3
Agpat3	Mast2	Mus81
Dsg4	Btg1	Slit1
Samd14	Tle6	Gm16001
Steap1	Rnf24	Agbl3
Adh7	Tspan1	Mettl26
Zcchc2	Myom3	Pkd1
Diaph2	Pla2g6	Pik3r2
Klhdc8a	2210406O10Rik	Madd
Oas1g	Tapbp	4930579G24Rik
Mprip	Shank2	Myo6
Sec23b	Xrcc1	Kiss1r
Myo5c	Epn2	Rbm33
P3h2	Trim56	Slc35a5
Ptprj	4930512B01Rik	Zc3h12c
Fosl2	Nipal3	Oplah
Akap4	Arrb1	Gm16536
Tmem120a	Nav2	Smim14
Hif1a	Casp14	Gm49396
Cemip2	Col11a2	6430548M08Rik
Col4a1	Dok3	E130308A19Rik
Col4a2	Nuak2	Zfp687
Rnf145	Eps8l2	Ift20
Aktip	Scx	Ccp110
Lmo4	Ypel2	Zfhx2
Socs3	Gm35610	Pcmtd2
Gbp3	Map4k3	4930466K18Rik
Plekhs1	D630039A03Rik	Vezf1
Bspry	Gstm1	Gabre
Cyth1	Vps37c	Zfp750
Hvcn1	Rere	Aqp5
Myo9a	Ttbk2	Dpp7
Csf1	Igtp	Tef
B330016D10Rik	C4bp	Dhx57
Fads2	Hexim1	Eya2
Ptprb	Mecom	Syngr3
Ppfibp1	Sbk1	Lrp1
Alox12e	Ifit2	Id3
Tns3	4833438C02Rik	S100g
Zbtb18	Acox2	Setd7
Ndufa6	1600020E01Rik	6430550D23Rik
Cd79b	Ddx58	Tfrc
A730017L22Rik	Ifit3	Tmem150a
H2-DMb1	Ocel1	Casp8ap2
Samd4b	Epn3	Slc12a6
Tspan12	Ppm1d	Gm20045
Nr2f6	Gm11373	Hmbox1
Fxyd6	Cdc42bpg	Tpp1
Spata20	H2-DMb2	1700067K01Rik
Mbd3	Frat2	Mturn
Klf13	Phf3	Klhdc7a
Greb1l	Slc8b1	Fam53c
Lgr4	Tcf7l1	Uros
Plod3	Rbms3	Clba1
Fam83h	Nr1h4	Iqsec2
Kdm7a	Arhgef12	Snx32
Cebpd	Ptprr	Arid2
Fbxw17	Gli3	BC030343
Sec1	Ctxn1	Maf1
Elovl6	Pitpnm2	Mzf1
Ints3	Pip5k1b	Dmpk
Dclre1b	Gpd1l	Atm
Nav1	Lbp	Ctsd
Ajuba	Slco2a1	Serpini1
Gpx2	Cul7	Fgd2
Itga3	Bicdl1	Rimbp3
Spsb1	Slc12a7	Acad12
Sh3tc2	Trpv4	D130043K22Rik
Sema4b	Zfp651	Dtx3
Fzd8	Gm20544	Pdpr
Gm5043	Limd2	Gm43682
Dmd	Helz2	Rpain
Bok	Alcam	Ephb3
Ifit1bl1	Gm10524	Hoxb5
Gcnt1	Maz	Atl3
Ninj1	Itpr1	Snx15
Mpp6	Fbxo2	Stx5a
Slc39a6	Fam43a	Nrip1
Bpgm	Tmem120b	Ncoa3
Iffo2	C1ra	Mier3
Lrfn4	Abca2	Dennd1a
Lurap1l	Lifr	B9d2
Asap1	Agap1	4933412E12Rik
Trim21	Ppp1r10	Pla2g7
Keg1	Zswim6	Mau2
Bid	Arhgef16	Osbpl2
Paqr7	2410004I01Rik	1810064F22Rik
Erich1	Grin3b	Fam193b
Spaca6	Rilpl1	Haghl
Pgs1	H4c9	Gpatch8
Tmem140	Gaa	Kat6b
Slc7a1	Cx3cl1	Mcam
Golm1	Cnksr3	Il6ra
Ehf	Blnk	Plch2
Ier5l	Icosl	Grn
Tg	Znfx1	Yipf4
Lrch1	Tsc22d4	Ccdc116
Carns1	Csad	Gm15927
Mir22hg	Mrps6	4632404H12Rik
Myo10	Dock9	Hid1
Elfn1	Atg16l2	Celsr2
Pls3	Nedd9	Fchsd2
Smoc1	Mcf2l	Dxo
Ldlrad4	Lax1	Cacnb1
Cysltr1	Gpsm1	9130604C24Rik
Chst7	Cpe	Bptf
Casd1	Spg7	Cars2
Cgnl1	Rgl3	Gm7628
Gm38244	Lta	Marveld1
Tceal9	Ahr	Irf2bp2
Amotl2	Chpt1	Mif4gd
Tnfsf10	Map3k21	Dnajc18
Ap5b1	Usp20	Zfp24
Omp	Socs7	Ctsa
Micall1	Rusc2	Rbm4b
Gm47283	Paqr5	Dock4
Rnf225	Eva1b	Zbtb17
Cdh5	Fanca	Yipf2
Trak2	Kifc2	Apc
Git1	Tmco3	Akap13
Dzip1l	App	Thap2
Itgb3	Atp11a	Uvssa
Noa1	Casz1	Slc25a36
Cdc42se1	5730471H19Rik	Zmym2
Mal	A930004D18Rik	Mbd5
Sema4d	Zfp646	Pi4k2a
Gm20324	Dcaf11	Zfp664
Tent4a	Zfp628	Tut4
Ipo13	Npas1	Zfp354c
Cpne2	Cnnm2	Odad3
Mmgt2	Hdac6	Sec31b
Maf	Cic	Flcn
Fam83g	Cadm1	Rida
Cdkn2a	Stap2	Fnip1
Mx1	Aacs	Ppp1r12a
Arrdc2	Mycbpap	Tbc1d24
Il1r1	Map3k11	Bbs1
Dock5	Cdan1	Mcm9
Mob3b	Iscu	Srcin1
Vgf	Slc9a5	Cyld
Zmiz2	Hoxb4	Synrg
Dap	Rbbp9	Numb
Rin3	Fgd4	Gpr182
Ell	Gm50387	Zfp35
Snx8	Rom1	Nucb1
Cd14	Slc27a4	Gm43965
Ifi47	6330403L08Rik	Tmem44
Slc4a7	Tgtp2	Fbxo9
Csnk2a1-ps3	Prr22	Cebpb
Eda	Kif3c	Cep97
Plxnb2	Tle4	Pdrg1
Susd1	Lemd2	Gm43737
Slc12a4	Fam160a1	Nceh1
Zmynd8	Gse1	Rnf214
Tcf25	Zswim8	Dlec1
Pgp	Gm33023	Ksr2
Vgll4	Ndrg3	Casc1
Lhfp	Llgl2	4930481B07Rik
Mks1	Csf2ra	Zfp30
Csrnp1	Epb41l4a	Zbtb40
Nr4a2	Trp53bp2	Rdm1
Iigp1	Dag1	Sorl1
Gm35585	2610507B11Rik	Dcaf8
Hdac7	Tex52	Dbndd1
Ankrd44	Pou2f3	Wnt9a
Adm	Fxr2	Cfap410
Hmgxb3	Rasgrp2	Uhrf1bp1l
Atp9b	Ppp1r3f	Padi1
Dhcr7	Mapt	Nxph4
Megf8	Gpr137	Ptpn14
Plb1	R3hdm2	Galc
Mex3a	Plekhg3	Mettl7a1
Cd59a	Man2a2	Zfp367
Arl15	Kctd2	Btg2
Gm47938	Sphk1	Nek9
Rhbdd3	Mrpl45	Klhl22
Strip2	Sqor	Senp7
Gm46620	Arhgef25	Ppara
Surf6	Sowahb	Zfp383
Sparc	Kazn	Cpn1
Izumo1	Nckipsd	Gon4l
Alkbh4	Pgap1	Dync2h1
Gm6548	Scn4a	Banp
Myom1	Trp53inp2	Gm15264
Tacc1	Adgrb1	Pcnx
Myo3b	Asic1	Sfxn5
Il17d	Pcnx3	Tsc1
Spr	Mgat3	Gprc5b
Map3k1	Adgra1	Gm12932
Gm5082	Rnf5	Zmiz1
Tpm1	Zfp865	Apaf1
Brpf1	Dao	Acox3
Sting1	Iba57	Snx21
Zfp217	Mavs	Gm49338
Tigd3	F730043M19Rik	Scai
Apoe	Atxn7l3	Gm37621
Lmo7	Apbb3	Celf5
Gm48050	Gm43860	Sh3glb2
Tfap2a	Zfp236	Ranbp10
Niban3	Kank1	5730521K06Rik
Dusp8	Mocos	Uckl1os
Ifi27	Myo18a	Polrmt
Zfp523	Chd5	Gm50152
Capg	4930511M06Rik	Tfdp1
Phf6	Prob1	Tcf7
Camk2n2	Gpr153	Gm38708
Cdc42bpb	Fam102a	Acbd5
Proser2	Adam11	Ttc17
Xbp1	Sema4c	Flrt1
Ecscr	Kank3	Gm19791
Prkx	C030006K11Rik	Tmem267
Rab1b	Pmepa1	Usp11
Cxcl10	Nuak1	Pard6a
Brd2	Gm14276	9530052C20Rik
Msn	Inpp5j	Smyd3
Znrf2	Tmem132a	Tubgcp3
Cxxc5	Rab3ip	Pgam2
Cox14	Gdf11	9130230L23Rik
Pde1c	Fndc3b	Fkbp14
Ager	Cacnb3	Cnnm4
Gpr157	Matk	Klhl24
Tenm2	Nlgn2	Sec14l5
Spen	Mef2a	H3c8
Nhsl1	Smap2	Zcchc14
Dio1	Uba7	Cplane1
Rab15	Tmem59l	Dnmt3a
Tspan14	Gm53	Mxi1
Itprip	Fhod1	Yipf3
Psmd5	Pip5k1c	2810029C07Rik
Clcn6	Eya1	Dusp18
Plppr3	Galr2	Mark3
Vac14	Slc6a19os	Mlana
AU040320	Arhgef17	Fbxo33
Tgtp1	Rnf167	Syt8
Dock1	Tonsl	Nr3c1
Atp2c2	Arap2	Grk4
Etv6	Mindy1	Kifc5b
Cxcl5	Mast1	Gm45051
Map11	Rcan1	AI854703
Slc5a1	Gm14321	Ramp1
Edar	Atf6b	Deaf1
Inpp5f	Galm	Gdf15
Lss	Mapk7	Pou2f2
Plac8	Slc44a2	Fcsk
Pgd	Hagh	Mtmr3
Spint1	Taok2	Tubg2
Gm11946	Triobp	Cacna1i
Pcdh19	Hspa2	Sv2a
Exoc8	Ptov1	Ephx1
Mtmr10	Mapk8ip1	Zfp944
Gsk3a	Mypop	Nr2f2
Palm3	Gm6331	Rab3gap2
Mafk	Sorcs2	Arid5b
Nectin2	Zfp629	Slc4a1
Ergic1	Spint2	Alas1
Trip10	Tprn	Kifbp
Irf3	Nfat5	Ankib1
Pelo	Trpv3	Gm49503
Lrrk1	Sumo3	Gsdmc4
Faap20	Arhgap32	Zbtb8b
Pofut2	Arhgef37	C230035I16Rik
Cd276	Rac3	B230208H11Rik
Slc38a10	Rnf43	Gm52964
Gm9522	Arhgap9	Zfp318
Defb1	Rbm15b	Adal
Tmem259	Nisch	Cilp2
Stk19	Ahcyl2	Ccn5
Gm15347	Ptp4a1	1700094D03Rik
Kat2a	Adipor2	Mllt1
Sik2	Sort1	Sh2d3c
Josd2	D630033A02Rik	Avil
Wdr91	Tmem62	Icmt
Il5ra	Atp10b	Dpp8
Il7	Nfrkb	Rab30
Kctd13	Cyb5r3	Sult1c2
9230114J08Rik	Otud3	Zfp605
Cldn8	Zfp319	Atf5
Pfn2	Map3k10	Ikbip
Loxl4	Ermp1	Zfp68
Add3	Tmem63b	Pik3ip1
4930426D05Rik	Lgr6	Rev1
Cyp4a30-ps	Whrn	Nsmce2
Scd1	Thtpa	Dexi
B230312C02Rik	Setd1a	Pzp
Ssbp4	Secisbp2	Gm21986
Trim39	Map3k12	Mxd1
Ccn2	Nupr1	Ybx2
Dctn1	9330020H09Rik	Lcor
Gm28529	D930048N14Rik	Nedd4l
D630045J12Rik	Pafah2	Gm7008
Isyna1	4933415A04Rik	Hook3
Cst3	Wdr81	Zfp335os
Akt1s1	Syn3	Gm17251
Gm44939	Aqp2	Ube4a
Tsc22d3	Ifit1	Ctns
Gm52981	Scand1	Lrsam1
Acvr2a	Nat14	Zfp512b
Slc6a18	Tmem131l	Msi1
Gcnt2	Pkn3	Gm12788
Tanc2	Pde8b	1700102P08Rik
Bloc1s3	Atg2a	Ankrd54
Cc2d1b	Comp	Gm48604
Pacsin2	Ptch1	Tmx4
Hmox2	Gm16537	4933405L10Rik
Baiap2l2	Kcnk5	Parp3
Gsdme	Caskin2	Bvht
Dqx1	Fbxl22	Gm47572
Cd82	Hoxa4	Prom1
6330403K07Rik	Gm45250	Tcta
Fam189b	Gfap	Igf2r
Ets1	Plekhg4	Thsd1
Slc48a1	Cdh24	Rbl2
Frmd4b	Tmem184b	Gba2
Psd	Grk5	Yy1
Tesk1	Lrrc75a	Zzz3
Plaur	Phf20	Gm49188
Ankrd9	Rab11b	Nol4l
Cbx2	Kif13b	Gipc3
Septin11	Hspb9	Mdm2
B4galnt1	Cog1	Atp1b2
Nup210	Rassf2	Ric1
B230206H07Rik	Depdc5	Gm15545
Ube2q1	Specc1	Zfyve26
Rai1	Myl6b	Mmp23
Pop7	C1s1	Map4k1
Fut1	Thra	Chd2
Nrk	Csk	Glrx
Gm14322	Krit1	Pkd2l2
Stx1a	Snx30	5830448L01Rik
Enpp6	F2r	Sp3
Tigd5	Frmd8	Tango2
Phc2	Gem	Akap11
Gm15491	Rpl13a	B230206L02Rik
Npr1	Fat2	9230114K14Rik
C1qtnf6	Rsad2	Anks1
Zfp428	Rhbdl1	Fam13b
Camk2d	Hspb2	Preb
Phldb3	Cntrob	Spaca7
Tnfaip2	Nckap5l	Zfp189
Gm43850	Opa3	1700008J07Rik
Adgrf5	Pinlyp	Kdm5c
Gnas	Fblim1	Pik3ca
Phc1	Rapgef3	Ubqln4
Gm8696	Dpp9	Maco1
Tlnrd1	Calcoco1	Pomgnt2
Ormdl3	Dcxr	5430430B14Rik
Pim3	Plppr4	Itm2b
Igf2bp1	Ethe1	Slc18a1
Cptp	Kmt2b	Rfx3
Chst12	Sdc4	Amt
Atp6v0e2	Pde4c	Zfp740
Pwwp3a	Hipk1	Zfp7
Irgm1	Pear1	Mpp3
Coa3	Hsd17b4	Gm10814
Aar2	Cep104	Arhgef10l
Reep2	Pop5	Pld3
Gata2	Cacna1a	H3c4
Tmem61	Fa2h	Rnf216
E230013L22Rik	Dlg4	Arg2
Meox2	Hmg20b	Mapk1ip1
Rdh13	Col4a5	Bcas3
A430057M04Rik	Kif12	Fam76b
Dennd2a	Slc25a19	Extl1
Asb6	Gm15411	Mapk8ip3
Zfp316	Ssh1	Hoxd3
Tepsin	Leng8	Pxylp1
Lactb	Flot1	Pikfyve
Slc35a4	Tfdp2	Trib1
Edc4	Lbh	Srek1
Gm14057	Fut11	Ccdc106
Vash1	Slco3a1	Eps15l1
Gm9959	Tpgs1	Cbfa2t2
Bst2	Rsrp1	Zfp473
Ubiad1	Lrrc1	Tmem223
Pla2g4a	Tle2	Car15
Snx25	Zfp950	Fbxl20
Tcf20	Crtc1	Tnfsf13b
Sh3kbp1	Patz1	Plod1
Pkp4	Aars2	Acacb
Sppl2b	Ano8	Srd5a1
Dusp16	Fermt1	Impg2
Rps6ka1	Slc31a2	Gm43310
Gm10425	Carmil2	Pogz
Mllt11	Hip1	Gtf2i
Rasgef1b	Gripap1	Gm14207
Gm18760	Gm13594	Gskip
Tada3	Nfkbid	Trim3
Apobr	Ttc22	Arl5b
Slc46a2	Arid3b	Fcor
Tarbp2	Gas2l1	Foxa3
2900060N12Rik	Cyp4a12b	Rhob
AC154477.1	Fcho2	Ddrgk1
Gm11730	Ulk1	Arap1
Pdzk1ip1	Mppe1	Gm13387
Inpp4b	Gm7160	C130083M11Rik
Creld1	Agfg2	Gm43437
Ubl3	Specc1l	Arsk
Gm45188	Dennd5a	Supt5
Mgat1	Atxn7l2	Mtx3
Esrrb	Tedc1	Galnt10
Slc25a47	Phactr4	Mak
Hsd17b7	Fgfr2	Helz
Ndst2	Cnot3	Bcl2l11
Zc3h4	Peli1	Epas1
Eddm3b	B4galt3	Stx2
Dtnbp1	Prss16	Pdxk
Gm8439	Zfp691	Mrpl49
Gm20186	Sh2b1	Chrnb2
Cxxc1	Cp	1300014J16Rik
Adgrl2	Npnt	Ctps2
Slc22a15	Sult1d1	Zbtb45
Gnaq	Arid3a	C130046K22Rik
Wbp1	Stra6	Inka2
Fbxl6	E2f1	Gm13420
Cbr2	Rnf44	Fam214a
2900052L18Rik	Heyl	Sfi1
Oasl2	Phldb1	Lmtk2
Fem1a	Gm36936	Tgfb3
Ncdn	Pomt1	Mettl27
Neat1	Prkcd	Xrn1
Map3k9	Sema6b	Golgb1
Unk	Atxn2l	Cercam
Gm49146	Zfp579	Atg14
Pdlim7	Hcfc1r1	Cd300a
Snora31	Ntn4	S100pbp
Bcat1	Samhd1	Gm49890
Nmrk1	Gm50107	Nfe2l3
Btbd9	Gm50431	Ntn3
	Smpd1	Leng1
	Szt2	Arhgef28
	Rhot2	Spin1
	Mink1	Apom
	Slc7a4	Usp32
	Camta2	Ndufaf1
	Cc2d1a	Naaladl2
	Atp8b5	Magi3
	Gstm3	Usp53
	C2cd2l	Fam131c
	Gramd4	Gm43719
	Cep131	Sarm1
	Gm49980	Slc2a9
	Srgap3	Gm47483
	Tax1bp3	Gcc2
	Dll4	Acin1
	Rgmb	Itpr2
	Pip4k2c	Zfp354a
	4833439L19Rik	Hspa12a
	Lmbrd2	Nfatc3
	Slc30a4	Serpinf2
	Was	Gpr108
	Stradb	Lyst
	Nacad	Zfyve28
	Fbxo47	Rb1
	Lrrc73	Rhpn1
	Slc22a23	Pde5a
	Sptbn2	Dpy19l4
	Runx2	6720427I07Rik
	Plxna1	Rnaset2a
	Mllt3	Ccdc62
	Fbxl15	Dusp28
	Wasf3	Gm15787
	Plekhm1	Trabd2b
	Tmem101	Ncoa1
	Cdkn2b	Zfp771
	Tpcn1	Men1
	Six5	Paip2
	Epb41l1	Prxl2c
	Oas1e	Hsd17b14
	Mbd6	Adarb1
	Gtpbp2	Abhd14b
	Yjefn3	Rsbn1l
	Cramp1l	Dnajb9
	Hapln4	Gjb1
	Acap3	Polk
	Smad2	Socs4
	Pgm2l1	Zbtb37
	Stard8	Smim5
	Gm47694	Nudt13
	Eme2	Pxn
	Phf8	Tmem91
	Tsen54	Prkn
	Mon2	Dffb
	Gprc5c	Trappc13
	Edrf1	Bckdha
	Zbtb38	Zfp654
	Ccdc148	Ephb2
	Pald1	Hdgfl2
	G6pdx	Prdm8
	Gm49747	Kcnh3
	Tmem131	Gpr132
	Dixdc1	9330104G04Rik
	Rbpms	Mpv17
	Hk1	Tnrc6b
	Arhgef18	Plxna3
	St3gal3	Zfp874a
	Dok4	Fam161b
	Abca7	Rnf166
	Kifc3	Trim7
	Dsn1	Rchy1
	Mfsd11	S1pr4
	Mlst8	Tubgcp6
	Sgf29	Col4a4
	Baiap3	Cilk1
	Tmem94	Atg13
	Wbp2	Lrif1
	Angptl4	Zbtb44
	Hoxb6	Pdzd7
	Zfp219	Pbx4
	Khdc4	Gm13563
	Tbc1d8	Gm17399
	Zbtb48	Tcf24
	Gli1	Gm48796
	Tsc2	Nacc2
	Lgals3bp	Nrde2
	Fgfr3	Pou6f2
	Slc25a45	Slc33a1
	Kansl2	Slmap
	BC024978	Gm11611
	Rtp4	Ccdc141
	Cmpk2	4930573C15Rik
	Pank2	Rhobtb2
	Gstm7	Gm13423
	Gucy2g	Haus4
	Atxn7l1	Pkd2
	Ttc13	Disp3
	Spring1	Ralgapa2
	Zbtb12	Dedd2
	Nrip2	Hectd4
	Mepce	Rph3al
	Zfp608	Mpp5
	Arhgap42	Maged2
	Hoxb8	1700001O22Rik
	Gm30025	Marf1
	Malat1	Mastl
	Nanos1	Sesn1
	Cyhr1	Katnip
	Axin1	Rsph9
	Irf7	Golga4
	Fam169a	Pnisr
	Prr3	Ppm1m
	Itgb2l	Gm8066
	Tmem127	Thoc2
	Fkrp	Gm49405
	Dcun1d2	Gm9905
	Vps9d1	C4a
	Ap5z1	Mga
	Sharpin	Zfp385a
	Bsdc1	Gtf3c1
	Fbxl18	Rnf41
	Cln3	Pank3
	Zfp672	Mfap3l
	Socs5	Ogt
	Plk-ps1	Usp49
	Slc37a1	Stard9
	Pls1	Gm20342
	P2rx2	Wdtc1
	5330438D12Rik	Cggbp1
	Gm45114	Synpo
	Gm32358	Zfp954
	Slc5a5	Ripply1
	R3hdml	Abr
	Pank1	Slc16a8
	Tead3	Slc18a2
	Lrrc45	Klhl28
	Fbxo44	Pidd1
	Baz2b	Tmem141
	Bcr	Spag4
	Natd1	Flvcr2
	Cant1	Rusc1
	Smarca1	Nxpe4
	Rabep2	Arid4b
	Foxo4	Cracr2b
	Acp6	Nbr1
	Hic2	Gramd1a
	Tmub2	Gm45874
	Rdh10	Trim67
	Zmym3	6430562O15Rik
	Cdk5	Rapgef6
	Nbeal1	Clic3
	Ptprf	Slc35a1
	Efnb3	Rasl2-9
	Zfp668	Hyal1
	Izumo4	Ubp1
	Txlna	Atp7b
	Dmtn	Lhx4
	Gsdmc2	Snx27
	Cpeb4	Gnptg
	Rnaset2b	Bmpr2
	Stard3	Gm19325
	Mx2	Tubb4a
	Crat	Chac2
	Syt11	Gm35455
	Zfp384	Lrrc56
	Tagap1	Tssk4
	Tssk6	Ipmk
	Glis3	Hoxb5os
	Ppt2	A530041M06Rik
	Ubtd1	Gm43980
	Zfp335	Zfp963
	Ift140	Gm8034
	Sesn2	Grin2d
	Noxo1	Dcst1
	Cpd	Pdcd4
	Rxrb	Isca1
	Fmnl2	Fgd6
	Ghdc	Gm10638
	Dlx4	BC021767
	Epb41	Gmip
	Acap1	Atoh8
	N4bp1	Gm31024
	Gprasp1	Gpbp1l1
	Ccdc92	Dnase1
	Sfxn2	Emilin1
	Akna	Sds
	Gm17971	Ifi35
	Rab40c	Dnase2a
	Efna4	Rnf169
	Rassf3	Letm2
	Trafd1	Tlr4
	Lgals7	Ptpn3
	Ankrd13b	Rtl10
	Prmt2	Slc23a1
	Map2k7	Git2
	Gm43597	Zbtb42
	Slc40a1	Bmpr1a
	Adgrl1	Inpp5e
	Zfyve27	Ccnl2
	Syde2	Lrrd1
	B3glct	Pitpnm1
	Ciz1	Tbc1d10b
	C77080	Rspo4os
	Agrn	Tmbim6
	Map3k5	Ticrr
	Syvn1	Akap9
	Ppp2r3d	Mroh1
	Bmf	Purg
	Jmjd4	Atxn1
	Als2	A930017K11Rik
	Cyp4b1	Star
	Ankrd16	Tsc22d1
	Ifit3b	Rnf32
	Homez	Mynn
	Tcirg1	Trim33
	Ncor1	Tmem132b
	Ggt6	Tor1b
	Letmd1	Mmp28
	Zfp362	Kif18b
	Lmtk3	Gm12276
	Letm1	Iqank1
	Gm8783	Rrnad1
	Srrt	3110009F21Rik
	Phf11d	Clk4
	Gga3	Ap1s2
	Entr1	Gsk3b
	Fes	Tcf12
	Scarf1	Gm36266
	Tanc1	Chd4
	Gm11695	Brd8
	Baz1b	Dctn2
	Pclo	Pltp
	Rc3h2	H2-DMa
	Tmem104	Ppp1r13b
	Neurl4	Cnbd2
	Cdh13	Jam3
	Tor4a	Gm28230
	Slc39a9	Tmem240
	Rab3a	Siglec15
	Nprl2	Gm38317
	Gigyf1	Hs3st6
	Kansl1	Has3
	1810059H22Rik	Zfp426
	Mcoln1	Homer3
	Iqgap2	Map4k5
	Brap	Dnhd1
	H2ax	Traf2
	Mir1291	Pgap6
	Sec22c	Adora2a
	Clasrp	Inpp4a
	Fscn2	Spock2
	Slc36a1	Emx2
	Irf2bp1	Pex7
	Srcap	Tbx19
	N4bp2os	Dnajc28
	Ap4m1	Sardh
	Vps11	Stk38
	Tecpr1	Kmt2c
	Mlxip	4930430F08Rik
	Gm21781	Cnpy4
	Spef1	Ngef
	Gm10252	Rundc3a
	4732496C06Rik	Gsr
	Rffl	Gm4755
	E4f1	Nfxl1
	Arhgef3	Gm10785
	Lin37	Ric8b
	Atxn7	Zfp692
	Gm43011	Zfhx3
	Wfikkn1	AI480526
	Cdip1	Mycl
	Slc25a38	Gm35550
	Efcab8	Sh3bgr
	Gm43162	Brf1
	Prr14l	Dbn1
	Lin7b	Gstt2
	Lamb2	Zkscan3
	Tmem254a	Gm18095
	Sirt7	Sned1
	Frem2	1600014C10Rik
	Zfp108	Tob1
	Gm8834	Pnma1
	Arhgap35	Mier2
	Gm49654	Mroh3
	Usp18	Slc25a27
	Galns	Tifa
	Aftph	Hspa1l
	Cep95	Zfp36l1
	Zbtb20	Fbxl3
	Ss18l1	Gm14197
	Chka	Gm6566
	Ikzf4	Zfp444
	2410022M11Rik	Zfp90
	E030030I06Rik	Inka1
	Med24	Numa1
	Clec2l	Itpka
	Atp6v1g2	Dhx40
	Mypopos	Synm
	Gm35333	Pot1b
	Hdac10	Smcr8
	Tmc6	Sec23a
	Ccno	Lin52
	Ubald1	Hal
	Glt28d2	Abcc5
	Zdhhc8	Ppm1j
	Slc4a11	4930562C15Rik
	Kmt2d	Hmox1
	Atp13a2	Usp3
	Nr6a1	Hars2
	Loxl3	Ralgapb
	Crtc3	Zrsr1
	Abl1	Zfp764
	Coq10a	Pan2
	Tulp4	Gm11537
	Mettl17	9530082P21Rik
	Trappc10	Parp14
	Ppp6r1	Pawr
	2010320M18Rik	Rccd1
	Slc24a5	Gm17092
	Wdfy3	Taf2
	Inppl1	Septin6
	Pex6	Sirt2
	Tmem189	Zfp940
	Sdf2	Rad9b
	Abcg4	Kansl1l
	2310061I04Rik	Glmp
	Proser3	Mphosph9
	Usp19	Taf6l
	Scrib	Klc4
	Slc16a5	Mtag2
	Nhlrc2	Phf12
	Slx4	Slc44a4
	Parp6	Zfat
	Tmem80	Ddx4
	Ttbk1	Gm43039
	Zfp251	Clk3
	Limd1	Gm5242
	Lin9	Gm49602
	Capn15	Bag6
	Grik5	Slc2a4
	Ppip5k1	Rnf111
	Ankrd10	Atxn2
	Gm13204	Icam5
	Cnp	BC028777
	Scaf1	4930556M19Rik
	Hsf4	Mtcp1
	Ep300	Grin2c
	E130309D02Rik	Rc3h1
	Ptk2	BC051226
	Fiz1	Tab2
	Spag1	Rbm15
	Msl1	Crebbp
	Tmed1	Nrg4
	Psen2	Fam214b
	Camsap1	Otoa
		Gm47573
		Gm11769
		Gm10643
		Unc45a
		Parp10
		Rab17
		Gm33756
		Morc3
		Pwwp2a
		Zfp84
		Itpk1
		Ak7
		Lamp1
		Abcb6
		Pde4a
		4833413G10Rik
		Fam227a
		Haglr
		Bbs2
		Synj1
		2310002F09Rik
		Chkb
		Map2k5
		Vmp1
		Gm49528
		Ganc
		Sycp3
		Stat5a
		Cpsf4l
		4921507P07Rik
		Gm28875
		Sugp2
		Tmem165
		Prkag1
		Acbd4
		Notch2
		Gm49322
		Lrriq4
		Mccc2
		Nfatc2ip
		Gm9645
		D630024D03Rik
		Ggps1
		Zfp62
		Hpgds
		Ccdc88c
		Hsd17b1
		Gm29585
		Gm45073
		Rfc5
		2310026L22Rik
		Rgl2
		Lrch3
		Dcaf6
		Hcfc2
		Osbpl10
		Nrbp2
		Fndc3a
		Klhdc8b
		Crabp2
		Mcmdc2
		Tas1r1
		Trim28
		Trim17
		A330074K22Rik
		4933427D06Rik
		Plekhb1
		Mss51
		Gm13652
		Prrt3
		Cbarp
		Ctif
		Ctf1
		Hcfc1
		Cpxm1
		Ski
		Gm16244
		Fan1
		Itch
		Ssna1
		Ccdc120
		Xylb
		Gng13
		Ccdc186
		Zfp54
		Sdha
		Tmem68
		Dact3
		B230219D22Rik
		Wdr24
		Atp7a
		Msh2
		Gm50203
		Trak1
		Gm10676
		Mettl8
		Cerk
		Vps26b
		Pcgf2
		Heatr5b
		1810034E14Rik
		Rnf213
		Tagap
		Hectd3
		Arglu1
		C330013E15Rik
		Map3k3
		9230111E07Rik
		Kdsr
		Tmem86a
		Zfp260
		Slc9a3r2
		2810410L24Rik
		Mroh2a
		Adck5
		Elk4
		Chp1
		2310058D17Rik
		Gm14443
		Gm10767
		Luc7l3
		Unc93b1
		Kdm2a
		Gm960
		Tspan15
		Tmem243
		Ccdc163
		Kat6a
		9330151L19Rik
		Sufu
		H2bc9
		Elmo2
		Cyp24a1
		Zfp213
		Olfml3
		4930563E22Rik
		Kansl2-ps
		Spg11
		Gm37475
		Dnah10
		Matn4
		Gosr1
		Rhoq
		Fam168a
		Nfatc4
		Snap23
		Grcc10
		Fn3k
		Kcnip3
		Btn2a2
		Nsun7
		Fbxo11
		Camkk1
		Cfp
		Myorg
		Serinc3
		Cep290
		Dot1l
		Pisd-ps1
		Jam2
		Ndufs2
		Hdac8
		Ubap1
		Gm16437
		Gm43604
		Gm28370
		Prss36
		Dido1
		2700049A03Rik
		Tiparp
		Tmem170
		Etnk1
		Zpbp2
		0610009L18Rik
		Lsm14b
		Zbtb25
		Osbpl11
		Ushbp1
		P3h1
		Slc16a12
		H2bc22
		Troap
		4933413J09Rik
		P2rx6
		Acy3
		Timm29
		N4bp2l1
		Gm33989
		Iqcg
		D330041H03Rik
		Klk14
		Agbl5
		Taf6
		Strip1
		4930431P19Rik
		Zfp715
		H19
		Ptprh
		9530056K15Rik
		Cyp1a1
		Arhgef19
		Hoxa5
		Ssc5d
		Mthfsd
		Fer1l4
		Gm43311
		Pik3cb
		Lrrc27
		Znhit2
		Shpk
		Gbp8
		Gm42829
		Lnx1
		Abhd10
		0610012D04Rik
		Top3a
		Hsdl2
		Ajm1
		Rep15
		Snrk
		Amy1
		A930036K24Rik
		Gm35019
		Gm45629
		Gm14396
		Ckap2
		Zfp518a
		Lrrc34
		Cep250
		Rgs11
		4930518I15Rik
		Zfyve1
		Hip1r
		Slc30a9
		Dnai4
		Col27a1
		Hspd1-ps4
		Gm39383
		Gxylt2
		Zfp1
		Gm20008
		Gm31323
		Suds3
		Acot13
		Foxj1
		Plin4
		H2aw
		Slc39a14
		Tbk1
		Tbc1d15
		Ube2h
		Gm8292
		Ccdc183
		Gm43031
		H2bc6
		Serpinc1
		Ttll7
		Gstt1
		Ptpn23
		Dhrs3
		Pdk2
		Ttll3
		Zfp597
		Mplkip
		Gnat1
		P2ry6
		Syde1
		Klf2
		Neurl2
		Mroh8
		Nrxn2
		Atp2c1
		A230083G16Rik
		Ddit3
		Zscan12
		Mpnd
		Agl
		Trpm7
		Galnt11
		Mitf
		Herc2
		Ilvbl
		Tmem181c-ps
		Rhd
		Car11
		AW554918
		Nsd3
		Ccdc88b
		Zmynd10
		Tnfsf13
		4933402D24Rik
		Gm45110
		Psrc1
		Itpr3
		Fgfr4
		Ccdc189
		Stambp-ps1
		Epc1
		Etohd2
		Atp8b3
		Xiap
		Gstm2-ps1
		Gpr75
		Gm43748
		Pacrg
		C2cd3
		Slc4a5
		Col4a3
		Cox7a2l
		Gm42688
		Dnah14
		D330050I16Rik
		Morn5
		Zranb3
		Ddhd2
		Snx13
		Smarcc2
		Gm13648
		Kcnc3
		Dnah8
		Tmem50a
		Tmem38a
		Anks3
		Pias3
		Psap
		4833420G17Rik
		Gm44752
		Esco2
		Adamts6
		Cog4
		Zc2hc1c
		Smad5
		Gm10069
		Cpsf7
		Gpr135
		Gm48210
		Gatb
		Gm4258
		Pacs2
		1700092M07Rik
		Gm11837
		Mtmr6
		Gm16253
		Mib2
		Kalrn
		Wdr90
		Zfp786
		Nxpe3
		Nt5dc2
		Gata3
		Map4k2
		Gm38190
		Ensa
		Prrg2
		Per1
		Gsdmcl-ps
		Lct
		Atraid
		Cxcl17
		Pdhb
		Clcn2
		Tnfrsf25
		A530017D24Rik
		Jag2
		5033417F24Rik
		Crispld2
		Gm37062
		Gtf2ird1
		Tgm3
		Oas1f
		D630003M21Rik
		Ptprs
		4930534D22Rik
		Epb41l4b
		Cradd
		Gm43646
		Spata33
		Asxl1
		Shox2
		Actn3
		Ilrun
		Wwox
		Slfnl1
		4933431E20Rik
		Gm9442
		Smarcal1
		Lrrc71
		Rab37
		Gm43137
		Fam222a
		Amn1
		Cyp4f17
		Gm13375
		Zswim9
		H2ac14
		Cblif
		4933406C10Rik
		Car12
		Gabbr1
		Arhgef33
		Rnf207
		Atf2
		Ypel5
		Klf11
		Dynll2
		Htra3
		Scn8a
		Avl9
		Sirt4
		Ccl25
		Thap11
		1110006O24Rik
		4833418N02Rik
		Zfp729b
		Htr6
		Fbxl12os
		Hnf4aos
		Arhgap4
		Phtf1os
		Ate1
		Fbxo8
		Cdc7
		Golga1
		Gm22865
		Slc3a1
		Gm5113
		Lgals4
		Plekhg2
		Zfp184
		Gm48978
		Ccser2
		Ggcx
		Gnmt
		Tlcd2
		Rfx2
		Gm21399
		Rilp
		Gm527
		1700003D09Rik
		BC026513
		Slf2
		Rspry1
		Gm50373
		Mybph
		Rbp1
		Sh3pxd2a
		Clcn3
		Armc9
		Katnal1
		Ubap1l
		Dyrk1a
		Ltbp4
		Polr2a
		Osbpl7
		Cage1
		Rnasek
		Gm37768
		Zfp652
		B3galt4
		Pan3
		Mafa
		Gm19385
		Gm52948
		Cyp2t4
		Phlda3
		Gm49492
		Shd
		Tex38
		Gbx1
		Septin1
		Ascl3
		Cutal
		Gm48025
		Slc7a3
		Vax2os
		Gm2011
		Mtor
		Fkbp1b
		Abtb1
		Kcnk4
		Cep120
		Ttll1
		Sim1
		Bmp8a
		Bdh1
		Gm45606
		Jak1
		Ccdc102a
		Ttc16
		Nwd1
		Herpud1
		Vinac1
		Zfp966
		Sirt3
		Ngfr
		2510046G10Rik
		Ccdc167
		Zscan21
		5830417I10Rik
		Gm16163
		Sympk
		4930533K18Rik
		Tarbp1
		4932422M17Rik
		Gm12352
		Fbxo32
		Pik3r5
		Zfp418
		Mipepos
		Gm28874
		Wdr13
		Gm15510
		Btbd6
		Nbea
		Jmjd8
		Gm16062
		Prepl
		Map1a
		Pxk
		Cyp26b1
		2310047D07Rik
		Ccdc154
		Iqcd
		Zfp93
		Klf7
		Pde7a
		9530036M11Rik
		Ihh
		Hoga1
		Spag9
		Crot
		Abcc12
		Btbd10
		Gm44366
		Zfp873
		1700030C10Rik
		Gm38253
		Gm33280
		Gm11614
		Zfp729a
		Asic3
		Ppp1r21
		Ciao3
		Aldh6a1
		Gm50103
		Zfp874b
		Gm49864
		Gm10766
		Ly6g5b
		Enah
		Gm45718
		Rev3l
		Gm15418
		Gm43681
		Hr
		Kank2
		Ripply3
		4930461G14Rik
		Zfp618
		Col1a1
		Nhej1
		Glb1l
		Abcd3
		5930420M18Rik
		4930522L14Rik
		Smim1
		Gm11696
		Zfp707
		Pik3c3
		Asap2
		Zfp27
		Fhdc1
		Slc35e3
		Tmem30c
		Znrf1
		Mfsd12
		Iqcn
		Usp35
		Sppl2a
		Ankrd35
		Gm6969
		Gm44103
		Plcg1
		Gm20939
		Lmntd2
		Irf1
		Cd302
		Gm37858
		Jph2
		Gm11335
		Dcun1d4
		Ulk2
		Zfp276
		Opn5
		4933432I09Rik
		Gm45925
		Gm31645
		Nostrin
		Crybb3
		Lsp1
		Slc13a2
		Traf5
		Nop10
		Cmc4
		Ankle1
		Ccdc125
		Baz2a
		Ppil6
		Nf1
		Gm49721
		Rgs9bp
		1810012K08Rik
		Lhfpl2
		Ech1
		Zfp667
		Gm49870
		T2
		Tesmin
		Il11
		Cd46
		Prr12
		Tm6sf2
		Gm5857
		Mrgprh
		Galnt6
		Pigp
		Chmp7
		Tchp
		Gm42636
		Hsf1
		Gm37969
		Golph3
		Ppp6r2
		Syne3
		Saysd1
		Cisd1
		Actl10
		Gm45380
		2610037D02Rik
		Gm15687
		Cd79a
		Gm9530
		Gnrh1
		Ube2b
		1700027A07Rik
		Ccng1
		Hoxd4
		Igsf9
		Gm15884
		Prune1
		Fbxo22
		Tbc1d1
		Cbx7
		Hoxaas3
		Gm26644
		1700001G17Rik
		Gm43654
		Gm7972
		Snord104
		Slc46a1
		Dcst2
		Pla2g4c
		Gm11615
		Zbtb2
		Cdk5r1
		Cdk9
		Gm20394
		Mroh6
		Cdc45
		Insl3
		Rbpms2
		Setx
		Atp8a2
		Bpifb4
		Olfr543
		Prdm15
		8430422M14Rik
		Clk1
		Notch4
		Smad3
		Pja2
		Egfl8
		Gm17322
		Abcc3
		Lgr5
		Wdr6
		Lrtm2
		Nr3c2
		Topbp1
		A930005H10Rik
		Pck1
		Qpctl
		Foxp1
		Neu2
		Esam
		Btbd18
		Recql4
		Dnal1
		Cldn9
		Gm7893
		Sox4
		Hoxd3os1
		Ubr1
		Nub1
		Gm49871
		Flywch1
		Paip1
		Zzef1
		Prr36
		Has1
		Ovol2
		Cog8
		Slc14a1
		Tmem170b
		Mex3b
		Cdh22
		Pnpla8
		Il15
		Gm16845
		Hps5
		Tedc2
		Rnf157
		Slc29a4
		Cand2
		Gm10817
		2310015A10Rik
		Il19
		Arhgap18
		Slc38a2
		Gm9028
		Ppp1r16a
		Gm15513
		Gm7285
		Tcf4
		Gm40576
		Gm15608
		Zdhhc22
		Gm13597
		Coro7
		Gm47752
		Nr1h2
		Gm9978
		Gm37444
		Arid1a
		Vwa5b2
		Ankhd1
		Nfia
		Gm18228
		Snta1
		Gm31045
		Fbxo24
		Gm37313
		Zfp821
		Commd9
		C130060C02Rik
		Rab10os
		Mrtfb
		Ehd2
		Gm12610
		9530085L11Rik
		Zbtb6
		Zfp128
		Mtf1
		Cotl1
		Dtx2
		Bbc3
		Gm46378
		Gm6939
		Crebl2
		Gm44911
		Ggn
		Ston2
		Gm48780
		Gm37639
		Lgals3
		Zfp607b
		F630042J09Rik
		Prkag2os2
		Saxo2
		Prkar1a
		Ddt
		Wdr66
		Agrp
		Rnf122
		Mtch1
		4731419I09Rik
		Mfsd2b
		Gm38569
		Dus3l
		H2bc8
		Kl
		Lcmt2
		Rhbdf2
		Kif3b
		ARVCF
		Msh6
		Hoxd10
		Coq6
		Fbxl13
		Gm15690
		Prr15l
		Acss2
		Gm8251
		Gm17382
		Capns2
		Adam1a
		Nfkbil1
		Asxl2
		Gm10451
		Rab11fip2
		Myo16
		Gpsm3
		Zfp273
		Cntnap1
		Sun2
		Miga1
		Mknk2
		Fmo5
		Ubl7
		Gm14168
		Clpx
		Nbdy
		Gjc2
		Ifit1bl2
		Atf7ip
		Kcnab3
		Neo1
		Zfa-ps
		Spink4
		Unkl
		Dpf2
		9130019O22Rik
		Gm44878
		Gm48062
		Ube2l6
		Abhd8
		A230072C01Rik
		Gm13219
		Rb1cc1
		Wfdc8
		Tbcel
		Kbtbd7
		Borcs6
		Irs3
		Mpg
		Evi5
		Scd4
		Tmprss6
		Cdc37l1
		Tent5c
		Inf2
		Exoc3l
		H3c15
		Pcnt
		Nelfcd
		Pkn1
		Nudt6
		Zdhhc1
		Gle1
		Pcdh1
		Fmr1
		Platr22
		Hhipl2
		Ten1
		Dglucy
		Sirpb1b
		Gm11520
		Wdr20
		Gm37415
		4933439C10Rik
		Hp1bp3
		Gpr137c
		Ccdc78
		Klhl30
		5033430I15Rik
		Spop
		Cdx2
		Rab3b
		AA388235
		Mgat5
		Dmxl1
		Map3k15
		Gamt
		Hoxb2
		Aox1
		Gm12592
		Saraf
		Nsmf
		Rragc
		Rgs14
		Acadsb
		Atp8a1
		Bhlha15
		Prkdc
		Dcaf17
		Gm17396
		Zfr
		Ubn2
		Gpatch3
		Gm43398
		Sdccag8
		Slc25a37
		Dnajc5b
		Mad2l1bp
		Rell2
		Hsf2bp
		Zfp574
		Vps13d
		Nod1
		Cited4
		Zkscan5
		Odad4
		Gm13657
		Slc4a9
		Senp6
		Harbi1
		Cdc42ep4
		Gm47069
		Gm37660
		Gm42987
		Pim2
		Uap1l1
		Wwtr1
		Gm16185
		Dyrk3
		Tafa5
		Macir
		Gatd3a
		Slc49a4
		Gm19710
		Disc1
		Herc1
		Gm21926
		Gm33467
		Coro6
		Utrn
		Dnajc9
		Gm45579
		1700001P01Rik
		Gm49863
		Zfp758
		Gm37790
		Zfp551
		Gp5
		Tbc1d16
		Slc43a2
		Cfap61
		Cybrd1
		Btbd17
		Gm37298
		2610507I01Rik
		Nrep
		Hey2
		Carmil3
		Gm15265
		Gm15998
		Gsta2
		A730013G03Rik
		Dynlt4
		Fzd7
		Gm536
		Nek1
		Nlrp6
		Yeats2
		Mfsd4a
		Nxnl1
		Zer1
		Klhl26
		Glul
		Ugdh
		Cfap74
		Cntd1
		Hypk
		Gm49204
		Adprhl1
		Cox4i2
		Gm45769
		Etnk2
		Ypel3
		Ddi2
		Washc5
		Zdhhc16
		Vwa8
		Raver2
		1010001B22Rik
		Zfp644
		Prdx2
		Iqgap3
		Usp37
		Ccr4
		Gm43756
		Slc25a51
		Lrig2
		Nscme3l
		C1qtnf9
		Tox2
		T
		Rgl1
		Scube3
		Gm19144
		5330439K02Rik
		Efr3a
		Rbm5
		Macrod2
		Tmem106b
		Gm10434
		Fam187a
		Gm20518
		Cyp1b1
		Gdpd1
		Hexb
		Adgrb2
		Cited2
		Spata6l
		Moxd1
		Esyt3
		Csf1r
		Slc25a23
		Gm16170
		Zfp109
		Gm5922
		Plcd4
		Cdadc1
		Mkx
		Wrap73
		Abhd16a
		Pld4
		Gm47113
		Fam180a
		Ptger1
		Tpt1
		Rangrf
		Adcy3
		Zfp113
		Hoxd9
		Agpat4
		Acrbp
		Copz2
		Dennd3
		Mbtd1
		Trim23
		Snhg7os
		Syf2
		Pnpla2
		Patl1
		Gm16740
		Sh3rf1
		Fbxo28
		Trim8
		Rims4
		Zhx1
		Gm37786
		Ttc36
		Col9a3
		Pias1
		Tecpr2
[truncated: 793 more rows]
