# Supplementary material for: Dissecting hypertonicity‐ and NFAT5‐dependent gene expression programs in mpkCCD cells
Source: Physiol Rep. 2026 Jun 19;14(12):e70976. doi: 10.14814/phy2.70976 (PMC13282263; doi:10.14814/phy2.70976)
Supplement: Supplementary file 7 — File S7. Gene groups corresponding to the Venn diagramm shown in Figure 6A,C. [file PHY2-14-e70976-s006.xlsx]

## Sheet: Figure 6A
Supplemental Excel file 7
Gene groups corresponding to the Venn diagramm shown in Figure 6A.
Genes exclusively upregulated in Scr_600 vs. Scr_300	Common regulated genes	Genes exclusively downregulated in Nfat5-KO_600 vs. Scr_600
Plat	Slco4a1	Anxa1
Crlf1	Igfbp7	Stxbp6
Dnm3	Akr1b3	Mpp1
Cdh16	Afap1l1	Atp1b3
Rap1gap	Pax2	Zfp799
Cdkl1	Chdh	Slc6a9
Veph1	Septin4	Egr1
Fam107a	Arc	Epb41l3
Tns1	Thbs1	Psat1
Spire2	Nadk2	Eif4ebp1
Gper1	Sgk1	Npr3
Sptb	Gal3st1	Edn1
Foxa1	Rasl11b	Crtap
Car2	Tmem238l	Snrnp35
Ltbp1	Car5b	Gm6793
Ccnjl	Rnf183	Trib3
Itga1	Plpp3	Mapk6
Clcnka	Hspa1a	Plscr4
Cfap69	Cobll1	Zfp990
Papln	Sec14l1	Osr1
L1cam	Sema7a	H2-K1
Prss35	Nqo1	Gm4045
Fmnl3	Ampd3	Asrgl1
Mylk	Fam53b	Dnajc21
Crim1	Slc6a19	Pdha1
Rbm20	4930402H24Rik	Rps6ka3
Hsd17b11	Slc45a3	Limch1
Fam20c	Fxyd2	B3gnt3
Adgrg3	Phyhipl	Suclg2
Phactr2	Eps8l1	Btbd3
Ext1	Muc1	Ltv1
Pdlim5	Prkar2b	Gm11847
Tnfsf15	Bicc1	Fbxo7
Soga1	Ctnnal1	Cdc42ep2
Tldc2	Slc7a6	Gmds
Irgq	Hs3st1	Ccdc68
Slc6a12	Pnpla6	Abhd11
Tgfbr3	Lypd2	Zfp185
Clstn3	Cd24a	Man2c1
Me1	Uvrag	U2af1
Mxd4	Slc25a48	Ghitm
B4galt6	Them6	Stard4
Epor	Cyp4a12a	Pkm
Pcx	Muc20	Asns
Sh2d4a	Jak3	Aldh18a1
Nyap1	Fry	Fgf21
Plekhh2	Lpin2	Hivep1
Syne2	Lzts3	Sh2d4b
Pik3r3	Gfod1	Rrp15
Cish	Il17rb	Glipr2
Irs2	Mindy4	Gm16136
1810019D21Rik	Gm42528	Pycr1
Itgb6	Inmt	Banf1
Smtnl2	Olfm4	Lmnb1
Selenoo	Rrad	Gm12715
Nrip3	Cldn4	Ldha
Orai2	Bex1	Hnrnph3
Pik3c2a	Psca	Lrfn3
2700081O15Rik	Fgd3	Armt1
Cacna1g	Ranbp3l	Ifi44
Plagl1	Scin	Smad1
Smtn	Ffar4	Septin9
Fam234a	Kctd6	Nab2
Ttc6	Tas1r3	Zc2hc1a
Ncor2	Fhod3	Htr1b
Traf4	Camk2b	Hddc2
Plxnb1	Hspa4l	Serpina3g
Bsnd	Ccl2	Plod2
C3	Mapk4	Dazap2
Aqp6	Filip1l	Misp3
Slc35g1	Gm12138	Ccdc124
Slc6a6	Aqp1	Gm6560
Lurap1	Ugt8a	Fhl2
Ppp2r3a	Tiam1	Gm49759
Ppp2r5b	Oas3	Nars
Aldh4a1	Lipe	Gm8399
Oas2	Mxra8	Idi1
Anxa9	Kcnj1	Leprotl1
H6pd	Ppcdc	3830403N18Rik
2210404E10Rik	Ndst1	Qdpr
Bcam	Rnf19b	Igsf8
Sh3bp4	Oas1b	Gm12960
Ptms	Lcn2	Lratd2
Spns2	Slc45a4	Mrpl23
Ggt7	Idh1	Hsd11b1
Hap1	Neurl1b	Pimreg
Mycn	Wfs1	Vars
Gm567	Shb	Slc9a8
Bex3	Kcnk1	Cars
Tacc2	Furin	Npepl1
Zbp1	Plekha1	Strada
Adcy6	Litaf	Pold2
Adgrg1	Apon	Dusp1
Shroom4	Cds1	Ppp2r1a
Klhl14	Megf9	Gm5860
Lamb1	Akr1b8	Gm10052
Mast2	Apbb2	Tmem123
Arhgap24	Rnasel	Eif2s2
Slc39a4	Pak6	Ppie
Tle6	Kcnj16	Grhl2
Rnf24	Sh3d19	Rras
Tspan1	Irf9	Naa20
Myom3	Hspa1b	Vdac1
2210406O10Rik	Gm6736	B4galt4
Abcc4	Lynx1	Ust
Slc25a10	Foxq1	Cldn7
Xrcc1	Irgm2	Atp6v1b1
Trim56	Plscr2	Pdlim1
4930512B01Rik	AV356131	Syde1
Nipal3	Pax8	Gm10503
Arrb1	Gm7631	Ppbp
Nav2	Ccl5	Ola1
Casp14	Igsf5	Ebna1bp2
Dok3	Dvl1	Stk3
Eps8l2	Npy4r	Ccl20
Ypel2	Oas1c	Wdr83os
Map4k3	Cpne8	Kcnj15
Gstm1	Tspan33	Cyth4
Rere	Lipg	Lonrf1
Ttbk2	Dhcr24	3110082I17Rik
Igtp	Atp1b1	Mrpl54
C4bp	Cacna1d	Rnps1
Hexim1	Sema3d	Czib
Mecom	Gja5	Txndc5
Sbk1	Wwc2	Plau
4833438C02Rik	Adgrf1	Gm9892
Bahcc1	Serinc2	Prkch
Acox2	Slc1a3	Chac1
1600020E01Rik	Snx9	Psmg4
Ddx58	Jade1	Tmem87b
Epn3	Ehd4	Itga7
Zyx	St3gal1	Gprc5b
Camkk2	Atrn	Tincr
Rfk	Tert	Tubb5
Cdc42bpg	Atp1a1	Reps1
H2-DMb2	Ghrhr	Msra
Tulp3	Rassf6	Gm11249
Tmem171	Spon2	Arrdc3
Phf3	Man1a	Aptx
Slc8b1	Btg1	Pinx1
Tcf7l1	Slc5a3	Rbis
Rbms3	Pla2g6	Plekhj1
Bend5	Pomgnt1	Cdk2ap1
Arhgef12	Ampd2	Mgat4a
Ctxn1	Dock8	Rps2
Pitpnm2	Tapbp	Hps1
Pip5k1b	Shank2	Ak2
Obscn	Dusp6	Chml
Gpd1l	Epn2	Sf3b5
Lbp	Serpinb9	Trappc4
Fam3c	Usp46	Lars
Slco2a1	Slc17a1	Pla1a
Cul7	Col11a2	Sri
Bicdl1	Nuak2	Jrk
Slc12a7	Krt23	Hmgcr
Trpv4	Dancr	Marveld2
Isg15	Scx	Zcchc7
Gm20544	Gm35610	Cnn2
Limd2	D630039A03Rik	Arhgap10
Alcam	Vps37c	Fdft1
Gm10524	Gbp2	Ring1
Maz	1700016C15Rik	Dph6
Itpr1	Wwc1	Aspscr1
Fbxo2	Ifit2	Oas1a
Fam43a	Ifit3	Casp7
Tmem120b	Ocel1	Gm13493
C1ra	Ppm1d	Bhlhe41
Abca2	Vstm5	2610002M06Rik
Ptgs2	Sytl2	Epsti1
Agap1	1700054A03Rik	Mrps28
Oit1	Gm11373	B2m
Ppp1r10	Gm2682	Mutyh
2410004I01Rik	Cnmd	Acot9
Grin3b	Dtnb	Adpgk
Fbxl19	Frat2	Psmb10
Rilpl1	Cryab	Psors1c2
H4c9	Dennd2d	Ccdc82
Gaa	Nr1h4	Hnrnpa1
Cx3cl1	Stat2	Taf10
Rhof	Ptprr	Prpsap2
Blnk	Gli3	0610010F05Rik
Icosl	Tln2	Tor3a
Znfx1	Afap1l2	Aoc1
Tsc22d4	Grb14	Steap3
Csad	Mroh4	Lsm2
Dock9	Stard10	Cgas
Atg16l2	Apol9b	Cep72
Mcf2l	1700039E22Rik	Gm4366
Gpsm1	Zfp651	Slc1a5
Spg7	Samd4	Slc38a2
Rgl3	Helz2	Dcaf17
Ahr	Serpinb6b	Usp43
Chpt1	2310014F06Rik	AI429214
Usp20	Lifr	Il23a
Socs7	Esrp2	Lonp1
Rusc2	Zswim6	Trnt1
Mfhas1	Arhgef16	Pfn1
Eva1b	Gm43305	Srpr
Tgif2	Gm4631	Eya4
Fanca	Dsg2	Gm5641
Kifc2	Cnksr3	Parp11
Tmco3	Armc5	Aars
Atp11a	Mrps6	Gm12184
Large2	Nedd9	Cxcl1
Casz1	Lax1	Sergef
5730471H19Rik	Cpe	Cldn3
A930004D18Rik	Slc2a1	Tars
Fasn	Hsph1	Spryd3
Junb	Lta	Prmt7
Zfp646	Ip6k3	Nucb2
Zfp628	6430584L05Rik	Rabggta
Npas1	Map3k21	Rilpl2
Hdac6	Socs2	Mrps15
Cic	Crebzf	Arhgdia
Cadm1	Elf1	Gm7729
Trim47	Paqr5	Gm45587
Mycbpap	App	Lsm4
Map3k11	Scmh1	Cttn
Cdan1	Dcaf11	Eci1
Tc2n	Cnnm2	Dmrt2
Iscu	Stap2	Jade2
Slc9a5	Aacs	Plekha3
Met	Sipa1l2	Adamts1
Hoxb4	Tgtp2	Morf4l2
Rbbp9	Hs6st1	Trim27
Fgd4	Lemd2	Zbtb22
Gm50387	Klrg2	Klk1b8
Rom1	Gm47662	Hey1
Slc27a4	Trp53bp2	Mrps16
6330403L08Rik	Gm37795	Cab39l
Ttyh3	Gmpr	Mars1
Prr22	Wnt7b	Yars
Kif3c	Sphk1	Csf1r
Tle4	Steap1	Sms
Fam160a1	Kazn	Dynlt1a
Gse1	Zcchc2	Hsp90b1
Zswim8	Diaph2	Mad2l2
Gm33023	Oas1g	Cxcl2
Ndrg3	Mprip	Pax9
Llgl2	Sec23b	Sh3bp5
Slc35b4	Myo5c	Hmgb2
Csf2ra	P3h2	Prdx3
Epb41l4a	Dao	Kxd1
Tmem252	Apbb3	mt-Co3
Dag1	Ptprj	Rrp7a
Sbno2	Akap4	Fxr1
2610507B11Rik	Hif1a	Bcap29
Tex52	Mocos	Ngf
Pou2f3	4930511M06Rik	Tnf
Atp8b1	Aktip	Xrn2
Agpat3	Socs3	Ggct
Fxr2	Gbp3	Coq7
Rasgrp2	Plekhs1	Xpnpep1
Ppp1r3f	Bspry	Hgh1
Mapt	Myo9a	Kat5
Gpr137	Nuak1	Slc7a5
R3hdm2	Csf1	Dut
Plekhg3	B330016D10Rik	Dpp3
Man2a2	Fads2	Parva
Kctd2	Ptprb	Atp5g2
Mrpl45	Ppfibp1	Eif3m
Dsg4	Alox12e	Babam2
Sqor	Tns3	Smn1
Arhgef25	Zbtb18	Ivd
Samd14	Smap2	Pfkp
Sowahb	Ndufa6	Pck2
Nckipsd	Uba7	Clptm1l
Adh7	Cd79b	Rpp40
Pgap1	A730017L22Rik	Cavin2
Scn4a	Fxyd6	Gm45716
Trp53inp2	Mbd3	Atic
Adgrb1	Klf13	Rras2
Asic1	Atf6b	Nphp3
Pcnx3	Hagh	Pkia
Mgat3	Kdm7a	Cnpy3
Klhdc8a	Cebpd	Syngr2
Adgra1	Fbxw17	Kctd3
Rnf5	Gm6331	Ier3
Zfp865	Sec1	Trps1
Iba57	Spint2	Zfp511
Mavs	Sh3tc2	Egln1
F730043M19Rik	Gm5043	Mthfd2l
Atxn7l3	Dmd	4632415L05Rik
Fosl2	Bok	Gpr39
Tmem120a	Rac3	Gm5869
Gm43860	Arhgap9	Snrpb2
Zfp236	Ifit1bl1	Gm10241
Kank1	Ptp4a1	Nasp
Cemip2	Ninj1	Gm10123
Col4a1	Nfrkb	mt-Co2
Col4a2	Iffo2	H2-D1
Myo18a	Lrfn4	Il1rl1
Chd5	Lurap1l	Mbnl2
Rnf145	Thtpa	Slc39a3
Prob1	Trim21	Ankrd49
Lmo4	Nupr1	Pgk1-rs7
Gpr153	Bid	Krt8
Fam102a	Paqr7	Smyd2
Cyth1	Spaca6	Tnip3
Adam11	Syn3	9430038I01Rik
Sema4c	Pgs1	Dnajb6
Kank3	Ifit1	Rpl28-ps1
Hvcn1	Golm1	Rbmx2
C030006K11Rik	Pde8b	Gm15163
Pmepa1	Ehf	Mrps10
Gm14276	Ier5l	Tmem125
Inpp5j	Tg	Slc31a1
Tmem132a	Lrch1	Arhgap40
Rab3ip	Carns1	Btf3-ps1
Gdf11	Lrrc75a	Gm7666
Fndc3b	Rab11b	Ndufs8
Cacnb3	Ldlrad4	Cmtm7
Matk	Cysltr1	E230016M11Rik
Nlgn2	Chst7	Syt12
Mef2a	Depdc5	Hexdc
Tmem59l	Gm38244	Hnrnpl
H2-DMb1	Amotl2	Psmf1
Gm53	Tnfsf10	Renbp
Samd4b	Rsad2	Gm5855
Fhod1	Hspb2	Irx3
Tspan12	Omp	Ddit4
Pip5k1c	Opa3	Prdx6
Eya1	Cdh5	Pcgf5
Galr2	Itgb3	Gm45151
Nr2f6	Pop5	Mettl7b
Slc6a19os	Tent4a	Gm13456
Spata20	Mmgt2	Sgsm1
Arhgef17	Col4a5	Gins1
Rnf167	Ssh1	Atf4
Tonsl	Leng8	Larp1b
Arap2	Mx1	Magohb
Mindy1	Arrdc2	Srbd1
Mast1	Il1r1	Shmt2
Rcan1	Fermt1	Tgfb2
Greb1l	Mob3b	Bbs4
Gm14321	Gm13594	Iars
Lgr4	Nfkbid	Arl14ep
Plod3	Ttc22	Rtn4ip1
Galm	Zmiz2	Pecr
Mapk7	Dap	Ube2g2
Fam83h	Gm7160	Slc25a4
Slc44a2	Cd14	Cenpn
Taok2	Ifi47	Tacstd2
Triobp	Slc4a7	Scyl1
Hspa2	Plxnb2	Eif2b3
Ptov1	Susd1	Wdr4
Mapk8ip1	Zmynd8	Nsa2
Mypop	Tcf25	Gng12
Sorcs2	Cp	Trim68
Zfp629	Csrnp1	Ripk2
Elovl6	Stra6	Samm50
Tprn	Iigp1	Hnrnpm
Ints3	Ankrd44	Ybx3
Dclre1b	Adm	Hnrnpa3
Nav1	Ntn4	Gm5805
Ajuba	Samhd1	Adrm1
Gpx2	Gm50107	Gm5786
Itga3	Rhbdd3	3300005D01Rik
Nfat5	Gm49980	Orc5
Trpv3	Dll4	Colgalt1
Spsb1	Izumo1	Ermard
Sumo3	Cdkn2b	Nop53
Sema4b	Gtpbp2	Grhpr
Fzd8	Gm5082	Blvra
Arhgap32	Tpm1	Rps18-ps3
Arhgef37	Sting1	Gps2
Rnf43	Edrf1	BC048403
Rbm15b	Tigd3	Vcan
Nisch	Apoe	Gm4735
Gcnt1	Lmo7	Gale
Ahcyl2	Dusp8	Polr3g
Adipor2	Ifi27	Ppp2r1b
Sort1	Phf6	Rgs2
D630033A02Rik	Kifc3	Gm4204
Mpp6	Hoxb6	Gm6552
Tmem62	Lgals3bp	Ctsh
Atp10b	Proser2	Ppia
Slc39a6	Xbp1	Vamp2
Cyb5r3	Ecscr	Gfer
Bpgm	Znrf2	B3gntl1
Otud3	Irf7	Rnf186
Zfp319	Gpr157	Ccl28
Map3k10	Fkrp	St14
Ermp1	Tenm2	Vdac2
Tmem63b	Sharpin	Gm14681
Lgr6	Dio1	Melk
Whrn	Rab15	H2-Q4
Asap1	Tspan14	Hdgfl3
Setd1a	Itprip	Mon1b
Secisbp2	Psmd5	Smarcb1
Map3k12	Clcn6	Pdgfb
9330020H09Rik	Vac14	Ltb
D930048N14Rik	Tead3	Nup35
Pafah2	Tgtp1	Hus1
Keg1	Dock1	2010016I18Rik
Erich1	Rabep2	Nol12
4933415A04Rik	Etv6	Anxa5
Wdr81	Cxcl5	Ssh3
Aqp2	Edar	Ttc21b
Scand1	Lss	Aldoa
Nat14	Palm3	Pdk1
Tmem131l	Ergic1	4930461G14Rik
Pkn3	Trip10	Lta4h
Tmem140	Tagap1	Usp8
Slc7a1	Tmem259	Psph
Atg2a	Stk19	Sqle
Comp	Cpd	Cenpx
Ptch1	Rxrb	Csnk2b
Gm16537	Gm15347	Cap1
Kcnk5	Il5ra	Emc2
Caskin2	Il7	Dhdds
Fbxl22	Kctd13	Gas5
Hoxa4	9230114J08Rik	Btf3
Gm45250	Add3	Gm8991
Gfap	Scd1	Cep295
Plekhg4	Ssbp4	Kremen1
Cdh24	Isyna1	Timm13
Tmem184b	Cst3	Crcp
Grk5	Gm44939	Gm28437
Mir22hg	Ppp2r3d	Bcl2l2
Myo10	Gcnt2	Hgsnat
Phf20	Ifit3b	Bcl3
Elfn1	Gsdme	Ifitm3
Pls3	Zfp362	Smim7
Smoc1	6330403K07Rik	Taf1a
Kif13b	Cdh13	Dus2
Hspb9	Fut1	Tead4
Cog1	C1qtnf6	Wdr1
Rassf2	Tnfaip2	Fads1
Casd1	4732496C06Rik	Cd2bp2
Specc1	Tlnrd1	Dhps
Myl6b	Pim3	Htatsf1
Cgnl1	Pwwp3a	Sf3a2
Tceal9	Irgm1	Afg3l1
C1s1	Reep2	Actg1
Thra	Tmem61	Rpsa-ps7
Csk	Usp18	Nap1l4
Krit1	Lactb	Vta1
Snx30	Slc35a4	Rce1
F2r	Gm14057	Fam172a
Frmd8	Bst2	Snrpa
Gem	Chka	Bhlhe40
Rpl13a	Snx25	Gm773
Fat2	Tcf20	Plk1
Ap5b1	Sh3kbp1	Wwp2
Rhbdl1	Pkp4	Tmem258
Cntrob	Gm10425	Dipk2a
Micall1	Gm18760	Eif4a-ps4
Gm47283	Slc46a2	Rpsa
Nckap5l	Gm11730	Parp1
Pinlyp	Mettl17	Ppdpf
Fblim1	Hsd17b7	Actr5
Rapgef3	Ndst2	Zfp827
Rnf225	Dtnbp1	Adss
Dpp9	Gm8439	Cenpm
Trak2	Gnaq	Anp32b
Calcoco1	Fbxl6	Fubp1
Git1	Cbr2	Rhox5
Dcxr	Lin9	Zfand3
Plppr4	Oasl2	Rrp1b
Dzip1l	Neat1	Fancc
Noa1	Gm49146	Usb1
Ethe1	Pdlim7	Tbrg1
Kmt2b	Bcat1	Mpst
Sdc4	Btbd9	Nosip
Pde4c		Pus7l
Cdc42se1		Nfkbie
Hipk1		Pgk1
Pear1		Prpf31
Hsd17b4		Pctp
Mal		Dtd1
Sema4d		Rbm3
Cep104		Osmr
Gm20324		Mylk2
Ipo13		1700037H04Rik
Cacna1a		Commd10
Fa2h		Chn1
Dlg4		Plcb4
Cpne2		Vps51
Hmg20b		Smg9
Kif12		Got1
Maf		Mcrip1
Fam83g		Ston1
Slc25a19		Rpl28
Gm15411		Slc7a6os
Flot1		Med10
Cdkn2a		Polr2g
Tfdp2		Mdc1
Lbh		Eif1ax
Fut11		Pkmyt1
Slco3a1		Fam210b
Tpgs1		Eno1
Rsrp1		Pgrmc2
Lrrc1		Tmem126a
Tle2		Yipf6
Zfp950		Ostf1
Crtc1		Gm4739
Patz1		9930014A18Rik
Aars2		Bnip1
Ano8		Imp3
Dock5		Npepps
Slc31a2		Zfp207
Carmil2		Gm13237
Hip1		Gm8129
Gripap1		Ap3m1
Arid3b		Trp53i13
Vgf		Cyb561
Gas2l1		Zfp414
Cyp4a12b		Rps27a-ps2
Fcho2		Tradd
Ulk1		Cdc25a
Mppe1		Sp140
Rin3		Gm6477
Agfg2		BC005624
Ell		9130401M01Rik
Snx8		Wdsub1
Specc1l		Rtraf
Dennd5a		Cct2
Atxn7l2		Immp2l
Tedc1		Gm9118
Phactr4		4930447F24Rik
Csnk2a1-ps3		Pdzd11
Fgfr2		Rars2
Cnot3		Nop58
Peli1		Nsfl1c
Eda		Ctps
B4galt3		Rasip1
Slc12a4		Gm14488
Prss16		Eno1b
Zfp691		Tspan17
Sh2b1		Mcrs1
Pgp		Hmbs
Vgll4		Clic1
Lhfp		Stxbp5
Mks1		Insig1
Npnt		Zfp36
Sult1d1		Stip1
Arid3a		Snrnp70
E2f1		Napa
Rnf44		Gm6485
Heyl		Rpl3
Phldb1		Acot7
Gm36936		Ccar2
Nr4a2		Tmsb4x
Pomt1		Gm5425
Prkcd		Ifitm2
Sema6b		Elf3
Atxn2l		Pdcd5
Gm35585		Tle1
Hdac7		Atxn7l3b
Zfp579		Ddr2
Hcfc1r1		Clic4
Hmgxb3		Scamp5
Atp9b		Rrs1
Dhcr7		Rpl10a
Megf8		Zcchc9
Gm50431		Gga1
Smpd1		Hnrnpab
Plb1		1810030O07Rik
Szt2		Gpi1
Rhot2		Timm10
Mex3a		Exosc1
Mink1		Tysnd1
Cd59a		Mt1
Slc7a4		Slc25a30
Camta2		Ano9
Arl15		Bag3
Cc2d1a		Acy1
Atp8b5		Prps1
Gstm3		Snhg1
Gm47938		Tnip2
C2cd2l		Cep63
Gramd4		Vnn3
Cep131		Pgm3
Srgap3		Cox5a
Strip2		Gm6063
Tax1bp3		Tpm4
Rgmb		Malt1
Gm46620		Pfdn2
Pip4k2c		Snrpb
4833439L19Rik		Trappc5
Lmbrd2		Mif
Surf6		Nono
Sparc		Arpc3
Slc30a4		Tchh
Was		Pttg1
Stradb		Zdhhc12
Nacad		Poc1b
Fbxo47		Snhg5
Lrrc73		Kptn
Alkbh4		Med8
Slc22a23		Rab11b-ps2
Sptbn2		Cdca7
Runx2		Mcub
Gm6548		Dxo
Plxna1		Atp5g3
Mllt3		Actl6a
Myom1		1110008P14Rik
Fbxl15		Tubb2a
Tacc1		Dazap1
Wasf3		Gm15710
Myo3b		Sra1
Plekhm1		Aatf
Tmem101		Maff
Tpcn1		Carm1
Six5		Thg1l
Epb41l1		Zbtb10
Oas1e		Il18rap
Mbd6		Ppme1
Il17d		Amdhd2
Yjefn3		Platr14
Cramp1l		Gm38056
Spr		Mapk12
Hapln4		Fam110c
Map3k1		Hnrnpk
Acap3		Ptp4a3
Brpf1		Cib2
Smad2		Tlr3
Pgm2l1		Jmjd6
Stard8		Gm12191
Gm47694		Mrps5
Zfp217		Gm6363
Eme2		Calm3
Phf8		Lbr
Tsen54		Phf10
Mon2		Arl2
Gprc5c		Ldha-ps2
Zbtb38		Timp3
Gm48050		Map4
Tfap2a		Polr3d
Niban3		Hspd1
Ccdc148		Tmco6
Pald1		P2ry2
G6pdx		Fcho1
Gm49747		Slc39a11
Tmem131		Rrp36
Dixdc1		Nelfe
Zfp523		Zfp472
Rbpms		Smu1
Capg		Ino80c
Hk1		Gm7143
Arhgef18		Aurkaip1
St3gal3		Apeh
Dok4		Anapc15
Abca7		Abi3bp
Dsn1		Cyp51
Mfsd11		Eif3g
Camk2n2		Galk1
Mlst8		Chmp2a
Sgf29		mt-Atp6
Baiap3		Prdx4
Tmem94		Elp6
Wbp2		1500015L24Rik
Angptl4		Ppp1r16b
Zfp219		Napg
Cdc42bpb		Hmgcs1
Khdc4		Plpp1
Tbc1d8		Gm5518
Zbtb48		Ltf
Gli1		Ltk
Tsc2		Cpne3
Fgfr3		Ogfod3
Slc25a45		Srp9
Kansl2		Cenpw
BC024978		Oga
Rtp4		Hmgb1-ps2
Cmpk2		Efl1
Pank2		1110038F14Rik
Gstm7		Dctd
Gucy2g		Taldo1
Atxn7l1		Wrnip1
Ttc13		Lrrfip2
Prkx		Mrpl17
Spring1		Hspe1
Rab1b		Armc8
Zbtb12		Pold4
Cxcl10		Hspd1-ps3
Nrip2		Rpa2
Brd2		Gm47015
Mepce		Tmem164
Msn		Tti2
Zfp608		Gyg
Arhgap42		Fh1
Hoxb8		Thoc6
Gm30025		Fam174c
Malat1		Ptcd2
Nanos1		Sost
Cyhr1		Med16
Axin1		Adamts5
Cxxc5		Rrp1
Fam169a		Gm10709
Prr3		Gm27028
Itgb2l		Alad
Cox14		Ppp1ca
Tmem127		Tcea2
Pde1c		Galnt4
Ager		Smim26
Spen		Rufy3
Dcun1d2		Eif4a1
Vps9d1		Hps3
Nhsl1		Slc25a28
Ap5z1		Ruvbl2
Bsdc1		Ube2n
Fbxl18		Acsl1
Cln3		Slc52a2
Zfp672		Atp5b
Socs5		Elp3
Plk-ps1		Cdk1
Slc37a1		Itga2
Pls1		Rpsa-ps10
P2rx2		Gm23201
Plppr3		Mdga1
5330438D12Rik		Pfdn6
Gm45114		Fbl
Gm32358		Adsl
Slc5a5		Gm13841
R3hdml		Rft1
Pank1		Rpl4
Lrrc45		Pum3
Fbxo44		Kif22
Baz2b		Zfp952
Bcr		Abcg1
AU040320		Trim30a
Atp2c2		Xaf1
Natd1		Alg9
Cant1		Pfkl
Smarca1		Cers3
Foxo4		Derl1
Acp6		Sh3bgrl3
Hic2		Ube2s
Tmub2		Ankrd63
Map11		Ier2
Slc5a1		Pim1
Rdh10		Il1f5
Zmym3		Cep55
Inpp5f		Ssb
Cdk5		Psma2
Nbeal1		Atp5d
Ptprf		Lrp11
Efnb3		Dmap1
Zfp668		Gm19705
Izumo4		Dmac1
Txlna		Ash2l
Plac8		Rpl3-ps1
Pgd		Chmp1a
Dmtn		Mettl1
Spint1		Gm5835
Gsdmc2		Bola2
Gm11946		Hsp90ab1
Pcdh19		Ndufa7
Exoc8		Cep83
Mtmr10		Pisd
Gsk3a		Akap7
Mafk		Gm13092
Nectin2		Nfkbia
Cpeb4		Pitpnm3
Irf3		F2rl1
Rnaset2b		Mrpl11
Pelo		Nav3
Stard3		Ankrd27
Mx2		Uhrf1
Crat		Ssrp1
Syt11		Slco1a5
Zfp384		Zfp870
Lrrk1		Sugt1
Tssk6		Pip4p1
Glis3		Ctnnbl1
Faap20		Idh3g
Ppt2		Zc3h12a
Pofut2		Mvk
Ubtd1		B4galnt3
Zfp335		Gid4
Cd276		Gabpb1
Ift140		Cbx7
Sesn2		Cbr4
Slc38a10		Bnc2
Gm9522		Map2k4
Defb1		Tomm34
Noxo1		Entpd6
Kat2a		Ccdc59
Sik2		Gpx1
Josd2		Abcb8
Wdr91		Zfp277
Fmnl2		Gm12918
Ghdc		Mir133a-2
Cldn8		Lgalsl
Dlx4		Vps16
Epb41		Taf6l
Acap1		Snupn
N4bp1		Psmc3ip
Gprasp1		Hmgb1
Ccdc92		E2f7
Sfxn2		Mmp15
Pfn2		Nol7
Akna		Rnf113a2
Loxl4		Tsnax
Gm17971		Macroh2a1
4930426D05Rik		Hnrnpu
Rab40c		Fadd
Efna4		Gm14207
Rassf3		Elovl1
Trafd1		Gm6807
Cyp4a30-ps		Cdkn3
B230312C02Rik		Mcur1
Lgals7		Msmo1
Ankrd13b		Rxylt1
Trim39		Uhrf2
Prmt2		Nudt1
Ccn2		Mettl4
Map2k7		Mms19
Gm43597		Gm15427
Dctn1		Arf1
Slc40a1		Eif3j1
Adgrl1		Ears2
Zfyve27		Mphosph6
Gm28529		Nup107
Syde2		Mtbp
D630045J12Rik		Rnf113a1
B3glct		Prrc1
Akt1s1		Sfpq
Ciz1		Rpl30-ps1
C77080		Cirbp
Tsc22d3		Fam98b
Gm52981		Ppib
Agrn		Ldlr
Map3k5		Rps28
Acvr2a		Gm17435
Syvn1		Gys1
Slc6a18		Rnf114
Bmf		Brd9
Jmjd4		Zrsr2
Als2		Eef1d
Cyp4b1		Nedd1
Ankrd16		Mras
Homez		Anapc16
Tcirg1		Slc3a2
Tanc2		Pknox1
Bloc1s3		Tbl3
Cc2d1b		Tspyl2
Ncor1		Rpl18a
Pacsin2		mt-Tc
Ggt6		Cry2
Hmox2		Eef1a1
Baiap2l2		Gm10073
Letmd1		Galnt11
Dqx1		Tlk1
Cd82		Akr1e1
Lmtk3		Gm38563
Letm1		Pepd
Gm8783		Cd2ap
Srrt		Myo1d
Phf11d		Slc5a9
Gga3		Tnfsf9
Fam189b		Mocs2
Entr1		Ibtk
Fes		Gins2
Scarf1		Sult1c2
Tanc1		Nxt1
Gm11695		Vps39
Baz1b		Pgm1
Pclo		Gm38391
Ets1		Gm7658
Rc3h2		Acbd3
Tmem104		Thoc5
Neurl4		Sdhd
Tor4a		Trmt112
Slc48a1		Wdr55
Slc39a9		Hat1
Frmd4b		Rgs19
Psd		Gm47813
Rab3a		Nsdhl
Tesk1		Acat2
Nprl2		Sap18b
Gigyf1		Chaserr
Kansl1		4931428F04Rik
Plaur		Bcas1
1810059H22Rik		Dhfr
Ankrd9		Ero1a
Cbx2		Oasl1
Mcoln1		Mrm1
Septin11		AI662270
Iqgap2		Dph5
B4galnt1		Tk1
Nup210		Pdzrn3
B230206H07Rik		Ezr
Ube2q1		Otud5
Rai1		Gm5559
Brap		Pgam1
Pop7		Gmppb
H2ax		Pin1
Mir1291		Rps18
Sec22c		Ddx39b
Clasrp		Pcbd1
Fscn2		Bard1
Slc36a1		Trmt112-ps2
Nrk		Firre
Irf2bp1		Uqcrfs1
Srcap		Ube2d-ps
Gm14322		Hnrnph2
N4bp2os		Prkaa2
Ap4m1		Kat8
Stx1a		Gm5558
Enpp6		Tspan11
Vps11		Mat1a
Tecpr1		Pfdn1
Tigd5		Yif1a
Phc2		Sft2d2
Gm15491		Cnot2
Npr1		Akt3
Zfp428		Ammecr1
Mlxip		Gm5527
Camk2d		Tardbp
Phldb3		Rpl23
Gm21781		Inip
Spef1		Ctu2
Gm10252		Faim
Gm43850		Hook2
Adgrf5		Nap1l1
Rffl		Ppp4r1l-ps
Gnas		2700062C07Rik
E4f1		Dnal4
Arhgef3		Grpel1
Lin37		Snapc2
Atxn7		Srebf2
Phc1		Gm49542
Gm43011		Cdc23
Gm8696		Diaph3
Wfikkn1		Selenok
Cdip1		Rars
Ormdl3		Gm48507
Slc25a38		Grk2
Igf2bp1		Usf2
Cptp		Epcam
Efcab8		Snrpd2
Chst12		Cenph
Gm43162		Tceanc2
Atp6v0e2		Vrk2
Prr14l		Cyp2d9
Lin7b		Ift52
Lamb2		Eif6
Tmem254a		Exosc10
Sirt7		Shtn1
Frem2		Eif3c
Coa3		Rassf7
Aar2		Mrps27
Gata2		Rps23
E230013L22Rik		Npm1
Meox2		Yif1b
Zfp108		Nol10
Gm8834		Cyc1
Rdh13		Inhbe
Arhgap35		Gm10705
A430057M04Rik		Manbal
Gm49654		Cmtm8
Dennd2a		Gm13977
Asb6		Xlr
Zfp316		A330058E17Rik
Galns		Ogfr
Tepsin		Exoc3
Aftph		Nsl1
Edc4		Ncl
Cep95		Vwa5a
Vash1		Ddx3x
Gm9959		Jrkl
Zbtb20		Trac
Ss18l1		Dnajb6-ps
Ubiad1		Rhpn2
Pla2g4a		H1f0
Ikzf4		Gramd2
2410022M11Rik		Trabd
E030030I06Rik		Eprs
Med24		Slc25a5
Clec2l		Mtg2
Atp6v1g2		Abhd14a
Mypopos		Gpatch2
Gm35333		Jph1
Hdac10		Ccnj
Sppl2b		Stk40
Tmc6		Naca
Ccno		Pex16
Ubald1		Gm9234
Glt28d2		Rcn1
Zdhhc8		Kctd14
Dusp16		Tmem126b
Slc4a11		Efcab2
Kmt2d		Isoc1
Rps6ka1		Pcna-ps2
Atp13a2		Cs
Nr6a1		Ik
Mllt11		Uqcrq
Loxl3		Erdr1
Rasgef1b		Gm4524
Crtc3		Naaa
Tada3		Polr2m
Apobr		Samd10
Abl1		Clint1
Tarbp2		Cyfip1
2900060N12Rik		Swap70
AC154477.1		Scyl3
Coq10a		Rpl28-ps3
Tulp4		Papolg
Pdzk1ip1		Eif3f
Trappc10		Sh2d5
Inpp4b		Pa2g4
Ppp6r1		Ptrhd1
2010320M18Rik		Rexo5
Slc24a5		Cbwd1
Wdfy3		Mal2
Creld1		Naga
Ubl3		Gtdc1
Gm45188		Sowahc
Inppl1		Parp14
Mgat1		Gpt2
Esrrb		Dtwd1
Slc25a47		Kcnh8
Pex6		Zfp101
Tmem189		Eef1e1
Sdf2		Actr8
Abcg4		Pigt
2310061I04Rik		Aco1
Proser3		Exosc7
Usp19		Gdi2
Zc3h4		Mapre1
Scrib		Gm15387
Slc16a5		Sft2d1
Nhlrc2		Syncrip
Slx4		Catsper2
Eddm3b		Bak1
Parp6		Cibar1
Tmem80		Gap43
Gm20186		Tbc1d10c
Cxxc1		Zfp985
Adgrl2		Rnaseh2b
Ttbk1		Cenpv
Zfp251		E130317F20Rik
Slc22a15		Hprt
Limd1		Psmd10
Wbp1		Psmb6
Capn15		Rpl19-ps11
2900052L18Rik		Zdhhc2
Grik5		Nudt3
Ppip5k1		Nudt2
Fem1a		Zmynd11
Ncdn		Tnfrsf22
Ankrd10		Gm13655
Map3k9		Mir17hg
Gm13204		Tnks1bp1
Unk		Stxbp1
Cnp		Faap24
Scaf1		Zfp61
Hsf4		Dnase1l2
Ep300		Aurkb
E130309D02Rik		Rex1bd
Ptk2		Tpk1
Snora31		Reep5
Fiz1		Rpf2
Spag1		Uqcc2
Msl1		Clec2f
Tmed1		Ptgds
Psen2		Parp8
Nmrk1		Rab24
Camsap1		Rfesd
		Gbp7
		Miip
		Gm8126
		Prpf38a
		Trim44
		Pin4
		Lsr
		Gm5791
		Dcun1d5
		Gm17552
		Ppif
		A530020G20Rik
		Hdac2
		Gm5555
		Acsl4
		Mir10a
		Mthfd2
		Agpat1
		Gm50242
		Mrps18a
		Acsl5
		Nutf2
		Lpcat4
		G3bp2
		Prep
		Naip6
		Capsl
		Ofd1
		Sfxn1
		Zbtb8a
		Pbdc1
		4933431C10Rik
		Alg8
		Srm
		Alg12
		Ppm1b
		Neil1
		Ak6
		Bzw2
		Nfya
		Srsf2
		Rnf126
		Chd7
		Tasp1
		Polr3e
		Gm28661
		Dnajc4
		Ube2m
		Mkrn3
		Sms-ps
		Fra10ac1
		Fus
		Ankrd37
		Pym1
		Gm29695
		4930469K13Rik
		Rtcb
		Eif1a
		Nubpl
		Jpt2
		Gm2004
		Lyrm2
		Wdr48
		Tbcb
		Tmem14c
		Dennd6b
		Cenps
		Gm2573
		Hras
		Cstf2t
		Gm6180
		Wtip
		Zfp763
		A430033K04Rik
		Cdca8
		Rnf141
		Erfe
		Psmb1
		Ninl
		Myl12a
		Rbpj-ps3
		Lpar1
		Rps19bp1
		Spdl1
		Slf1
		Rrp9
		Nudc
		Pgam1-ps2
		Clca1
		Dnaaf5
		A630001G21Rik
		Supt3
		Ppp2r2d
		Trir
		Slc16a6
		Rpl30-ps10
		H3f3b
		Gfm2
		Zfas1
		Gm49329
		Magoh
		Apool
		Rplp2
		Rbmxl1
		Dennd1c
		Gm13431
		Gm10076
		Hspbp1
		Nt5c
		Cib1
		Apex2
		Eef1a1-ps1
		Gm47118
		Stard5
		Rnd3
		Adprh
		Pes1
		Selenoh
		Gss
		Gm4828
		Gm5602
		Edf1
		Lig1
		4930515G16Rik
		Mterf1b
		Dscc1
		Fam114a2
		Ptbp1
		Tmem234
		Utp18
		Gm31224
		Mapkapk3
		Hmgb1-ps1
		Mpeg1
		5430430B14Rik
		Slc1a4
		Snhg20
		4930523C07Rik
		2810004N23Rik
		Bcat2
		Tdp1
		Gm5451
		Srsf1
		Ucp3
		Gm6767
		Fam171b
		Ugcg
		2410006H16Rik
		Pelp1
		Stat6
		Cntn1
		Plscr3
		Xlr3a
		Apip
		Ddx39a
		Polr2d
		Gm3045
		Pex19
		Tmem51os1
		Ddx28
		Ogt
		Cwc27
		Gm32391
		Ptprs
		Ascc2
		Nabp2
		Gm9512
		Srsf3
		Cldn23
		Gm4294
		Gm7336
		Trappc2
		Cblc
		Gm10736
		E230016K23Rik
		Rpl3-ps2
		Septin8
		Sp2
		Oxsr1
		4933433G15Rik
		Nat10
		Ube2e1
		mt-Cytb
		Gm4332
		Slc9a4
		Ccna2
		Tab1
		Nudc-ps1
		Osgep
		Steap2
		Hnrnpd
		Aida
		Mrps36
		Gm5521
		Fzd6
		Pank4
		Ost4
		Nsmce1
		Vegfa
		Nfkbib
		Exosc9
		Gm47430
		Txnl4b
		Skiv2l
		Odf2
		Gm16758
		Mex3d
		Fkbp2
		Zbtb14
		Mrpl27
		E2f4
		Pitrm1
		Ywhae
		Akip1
		Snx3
		Gars
		Lrrc31
		B430319F04Rik
		Fer
		Cdv3
		Trim13
		Slc25a1
		Glrx3
		Ifnlr1
		Ist1
		2510039O18Rik
		Snx1
		Eif5a
		Sys1
		C1qbp
		Lman1
		Rtf2
		Ctdnep1
		Gabarapl1
		Armcx5
		Nrp2
		Gm6978
		Psma4
		Taf1d
		Trdmt1
		Rps15
		Coro1b
		Gm43471
		Mrrf
		Klhl25
		Tmem51
		Gm10175
		Osgin2
		Tcte2
		Ccdc85b
		Eif1
		Erap1
		Gm16310
		Ap2b1
		Gm5160
		Hoxc4
		Nsf
		A430005L14Rik
		Ap1m2
		Aldoc
		Rpl10
		Rps5
		Tbc1d17
		Hnmt
		Nipsnap3b
		Cdt1
		Suv39h1
		Dnm2
		Usp28
		Slfn2
		Nfkb1
		Med9
		Gtf2h5
		Gm37779
		Snrpd3
		Prxl2a
		Cxcr6
		Mvd
		Fbxl21
		Epb41l4aos
		Casp4
		Cfdp1
		Relb
		Dhx16
		Mrpl36
		Uqcrc1
		Topbp1
		Ptprq
		Timm44
		Ltbp3
		Xlr3c
		Rraga
		Bcl2
		Cnot7
		Large1
		Cenpb
		Gm9247
		Gm14286
		Glo1
		Gmeb2
		Ccdc80
		Nsun4
		Dnttip1
		Sp1
		Dctn5
		Lsm11
		Prc1
		Rbx1
		Gm15526
		Snu13
		Mrpl48-ps
		Spag7
		Gm5781
		Ube2n-ps1
		Dlat
		Ewsr1
		Matr3
		Tmem106a
		Mtg1
		Gm53055
		Fkbp1a
		Wbp4
		Hnrnpr
		Capn7
		Tmem45b
		Gdi1
		Rad9a
		Mthfd1l
		Ccdc71
		Tnfaip8
		Pycr2
		Ccdc167
		Pcdhgc3
		Med30
		Zfand5
		H2-T10
		Enoph1
		Gm10051
		Uba2
		Ovca2
		Lgals12
		Gm31415
		Mir5125

## Sheet: Figure 6C
Supplemental Excel file 7
Gene groups corresponding to the Venn diagramm shown in Figure 6C.
Genes exclusively downregulated in Scr_600 vs. Scr_300	Common regulated genes	Genes exclusively upregulated in Nfat5-KO_600 vs. Scr_600
Gabrp	Cav1	Parvb
Vcam1	Scara5	Fras1
Gja1	Podxl	Apc2
Krt5	Fbln2	Zbtb20
Dab2	Tigit	Mlh3
Cldn1	Lgals1	Trim2
Zdhhc2	Ggta1	Id2
2610528A11Rik	S100a14	Atoh8
Ablim1	Emp1	Cand2
Fgfbp1	Krt20	Kcnab2
Flt4	Cav2	Sardh
Rps27a	Scarb2	Igf2r
Pdzrn3	Krt4	Tcn2
Pkp1	Nrp1	6430548M08Rik
Slc16a1	Cbs	Hr
Il1rn	Pla2g12a	Trp53inp1
Btbd11	Cst6	Lrp1
Timp1	Ctsl	Neurl3
Mlf1	Arl4c	Tiparp
Eps8	Cyp2s1	Gng7
Serpina1e	Itga6	Sh3pxd2a
Tomm7	Gm19696	Syne3
Fam167a	Cda	Agl
Clca3b	Gask1b	Mcam
Il24	Creg1	Slc27a4
S100a10	Tpm2	Rapgef5
Serpinb9b	Krt16	Arhgap42
Tubb6	Spire1	Gpr153
Fam163a	Sptssa	Rdh12
Tomm70a	Prss23	Ksr2
Mirt1	Map2	Zfand2a
Plau	Bmp7	Bbs1
Tmem71	Aldh3a1	Myl6b
Pter	Pcnx4	Slc39a14
Krt19	Lmna	Trim54
Entpd3	Impa1	Bbof1
Prkg2	Abcc3	Mapre3
G930009F23Rik	Rpia	Fhdc1
Anxa2	Ephx1	Rflnb
Stbd1	Tfcp2l1	Id3
Endod1	Msx2	Zhx3
Odc1	Gsta4	Padi4
Serpinb5	Anks4b	Nrxn2
Mrto4	Adssl1	Magi3
Fkbp11	Chmp2b	Dmpk
Krt80	Ano1	Serpine1
Meis2	Plek2	Gipc3
Ulbp1	Akap12	Herc3
Serpinb6a	Abcg2	Tmem150a
Gm44275	Xk	Nol4l
Coq3	Sema3b	Susd6
Hspb1	Cpm	Fam13b
Crybg2	Ehd2	C130083M11Rik
St6galnac2	Ier3ip1	Ak1
Tgm1	Manea	Tnrc18
Ccdc34	Gipc2	Dglucy
Lactb2	Tprg	Syngap1
mt-Tn	Gm50397	Btbd7
Hlx	Plekho2	A330084C13Rik
Eif2s3x	Fam102b	Dmtn
Dnph1	Liph	H2bc4
Il33	Slc25a24	Mpp2
Anxa3	Map3k7cl	Msi1
Slc30a1	Fam81a	Pi4ka
Fmo1	Phkb	Dnm1
Tamalin	Frrs1	Csrnp2
Clu	Ccdc122	Hmox1
Gm15500	P2rx4	Rhob
C130074G19Rik	Fxyd5	Itgb5
Gpd2	Gm35315	Celsr2
Trappc6a	Sdcbp2	Ephb3
Fbxl2	Il17re	Castor2
P4ha1	Nfic	Ifitm10
Rad9a	Tspan18	Acad12
Vtcn1	Wnt4	Cdc42bpg
Marcks	Efhd1	9230114K14Rik
Pecr	Foxn1	Celf5
Cd44	Hspbap1	Extl1
Fam114a1	Btn1a1	Clec16a
Plxna2	Arl6ip5	Oplah
Rpp40	Sord	Fam117a
mt-Rnr2	Csdc2	Klhdc2
Rpl39	Mab21l4	Osgin1
Eif2s1	Crocc2	Asap3
Cadm4	Reep4	Klhl28
Terf1	Ereg	Esyt2
Slc25a17	Iqcb1	Gm43437
Poglut3	Ttc39a	Asap2
2610301B20Rik	Acsf2	Fbxo33
Drap1	Fcamr	Golgb1
Rpl12	Gdpd1	Srpk2
Rpl21	Gm44126	Gpc1
Gpr137b	Tmem41a	Axl
Bckdhb	Dmkn	Kif5a
Rrm1	Plekhh1	Rubcn
Scd2	Asb2	Dcst1
Sorbs2	Dysf	Ypel2
Gcsh	Sgk2	Zfp687
Eif5a2	Sgk3	Dpp7
Gm10282	Lypd3	Nlrc3
Ccnd1	Pwwp3b	Amigo1
Galk1	Capza1	Adamts7
Gls2	Impdh1	Cpn1
Txnrd1	Cysrt1	Upk2
Sgms1	Gpcpd1	2810029C07Rik
Csrp2	Ahnak	Notch2
Nif3l1	Crybg1	Acap1
Ero1a	Rasa4	Aifm3
Dclk3	Snx10	Igf2bp1
Tmprss4	Chst13	Pou2f2
Lnpk	Ccng1	Cited2
Fra10ac1	Dipk1b	Zbtb1
Exosc3	Sgpp1	Camkk1
Scel	Nin	Tmcc3
Dhfr	Cyb5r1	Inka2
Perp	Il1rap	Spsb4
Prpsap2	Mreg	Sned1
Gsto1	S100a8	Hid1
Hmga1b	Sqstm1	Ubn1
Blvra	Klra2	Synm
Fst	Tmx4	Nacc2
Anp32a	Lrrc51	Dlg4
Tcim	9530053A07Rik	Sema6c
Naa50	Abca4	4930412O13Rik
Dip2c	Gsta3	Map3k20
Ppid	Krt14	Gclc
Morn4	Avpi1	Phlda3
Tjp1	Clip4	Wdfy3
Dgat2	2310069B03Rik	Hs2st1
Zranb2	Gvin2	Farp2
Celf2	Tmem40	Trim7
Ctsc	Adora1	Ephb2
Gm44274	Gm2a	Map1a
Bcap29	Dgka	Zzz3
Cat	Pla2g7	Zfp667
Slpi	Fnip1	Gstt2
Gsn	Tcp11l1	Mettl7a1
Eef1g	Itgb4	Id1
Slc26a9	Zfp750	Klf2
Dpy19l1	Morrbid	Entpd5
Pkia	Slc25a40	Ctsd
Kdelr3	Klhl7	Zfp654
Rpl22	Atp8b2	Hspa13
Med21	Ckap2	Cyp1b1
Epdr1	Akr1c19	Zfp605
Pctp	Smc4	Pogz
Inhba	Bace1	Fkbp14
Rpl30	Pltp	Bmpr2
Krt7	Pigk	Stam
Tarsl2	Stom	4930453N24Rik
Arfgef3	Notch3	Nagpa
Hspe1	Psrc1	Casz1
Rpl5	Hoga1	Ppp1r13b
Pnkp	Lgmn	Nfatc2
Anxa8	Cpox	Pde4a
Zfpm1	Mrc1	Cep97
Cntfr	Aebp2	Helz
Ncapg	Gprc5a	Ttll7
Arpin	S100a13	Lama3
Akap7	Itsn2	Cacna1i
Rpl26	Sec14l5	C3
Dhrs7	Atad5	Glrx
Acp1	Lrrc58	Ubxn7
Tagln2	Ramp3	Nkpd1
Oxct1	Zfyve16	Il6ra
Rbm8a	Pxmp4	Nptxr
Chid1	Tmx1	Mfsd11
Rnft1	Aldh3b2	Prdm8
Pbp2	Dnajb4	Myh11
Rps26	Krt79	Sos2
Angptl2	Atp6ap2	Gsk3b
Dis3l2	Gm12602	Ccdc40
Rpl31	Zfp994	Clcn5
Ltf	Tgm2	4930573C15Rik
Isoc1	Tspan5	Lcor
Hacd1	Cenpe	Mast1
Rpl38	Rab40b	Prr15l
Hmga1	Zcchc24	Syt17
Pms2	Tuft1	Mmp28
Tmsb10	Gm37131	Sarm1
Myh14	Katnal2	Srcin1
Rpl36	Bbs7	Ash1l
Zfp111	Ppp2r5c	Pcnx
Rpl9	Mmp24	Fgd2
Snx6	Clock	Serpini1
Npm1	Plod1	Dnajb14
Klra4	Ftl1	Padi1
Eif3e	Cln8	Dst
Necap1	Senp2	Extl2
Nts	Tuba4a	Gdap2
Ccnc	Sema3c	Cbr3
Ostm1	Dzip3	Epg5
Epb41l2	Gsap	Plcxd2
P4ha2	Zfr2	Rab30
Dusp10	Mpv17l	Gaa
Tns4	Ahnak2	Map3k13
Cct8	Hdhd3	Pcdh1
Cers3	Me2	Shc1
Fcgrt	Col15a1	Klhl22
Maoa	Acer3	Tsc22d2
Gadd45b	Dbp	Ube2h
Rrm2b	Plcb3	Rps6ka5
Tmie	Dhrs9	Yy1
S100a16	Ttll9	Dnal1
Pclaf	2700054A10Rik	C230013L11Rik
Rps2	Myo15	Pan3
Apool	Aloxe3	Mrtfb
Pstpip2	Ppp1r42	Plch2
Gar1	Kpna4	4933412E12Rik
Pbk	Simc1	Camk2n1
Ipp	Per2	Plec
Rplp2	Ccdc180	H2ac6
Krt8	Daam1	Dnase1
Prim1		Ncoa1
Rps13		Map3k12
Dus4l		Dcun1d3
Stoml2		Nr1d1
Pa2g4		Mitf
Cd93		Fosb
Naf1		Lrp2
Nabp1		9230102O04Rik
Gm2000		Fam161b
Cdk6		Lnx1
mt-Tc		Lrrc8c
Rps8		Crkl
Rps25		Acad11
Memo1		Inf2
Ckmt1		Wdr7
Mrpl1		Mkx
Yif1a		Ralgps1
R3hcc1		Papola
Rab31		Atxn7l2
Gm31651		Ankrd35
Gdnf		Pde5a
Rpl36a		H3c15
Tet2		Klhdc1
Slc16a6		Rem2
Gm10275		Crebbp
Tmbim1		Arl5b
Rps18-ps5		Catsperd
Rps7		Gm11611
Sema3e		Zan
Fyb2		Zfp28
Rps12		Abl2
Smim15		Trim67
Mzt1		Btn2a2
Cep83os		Coro7
Rps26-ps1		Spo11
Gm15772		Tmem38a
Akr1e1		Gm20939
Sox11		Gpat3
Gm49331		Dact3
Dph5		Pgm2l1
Ghr		Proser1
Acat1		Rab19
Cmss1		Setdb1
Fgf11		Akr1c13
Smim3		Rhd
Cct4		Ablim2
Tmem64		Dync2i1
Gm35551		Acbd5
Tsen15		Dnase2a
Sgo1		BC034090
Mtln		Klhl24
Rpl35		Slc44a2
Snrpe		Fancm
Sms		Tcf24
Sdhc		LIN54
Rpl41		Entpd2
Cnih1		Clba1
Snrpa1		Tef
Hdgfl3		Gpbar1
Depdc1a		Sec16a
Zfp185		Zfhx3
Gm14586		Map4k1
Mrpl50		Etfdh
Ppp1r2		Synj2bp
Rpl35a		Mapre2
Gm4332		Blnk
Rps18		Gm26671
Epha4		Abhd10
Prss52		D930048N14Rik
Rpl7a		Dzank1
Kndc1		Rab37
Rpf2		Tcta
Rps16		Gba
Eif2d		5830417I10Rik
Zfand1		Atp7b
Alad		Gsdma
Msln		Rhpn1
Dis3		Btbd6
Msrb3		Matn4
Gpr137b-ps		Trim33
Miip		Arhgef10l
Rpl34-ps1		Kmt2c
Thsd7a		Cgn
Spcs3		Antxr2
Pxdc1		Sh3tc1
Rpl11		1810013L24Rik
Tmeff1		Usp32
Cetn3		Nr3c1
Stk17b		Hdac5
Rps3a1		Sv2a
Il18rap		Ift80
Sprr2b		Ggcx
Dusp5		Arhgef2
Gm20796		Nceh1
Hspe1-rs1		Katnal1
Lims1		Trim36
Tra2b		Gatad2b
Dennd11		Fbxl20
Bbs12		Tmem131l
Rpl27		Srl
Kif21a		Slc25a44
Rpl23		Arhgef19
Rpl9-ps4		Hapln4
Npm3		Gm19385
Farsb		Twsg1
Gm45855		Tmem266
Cdk20		Eya2
Bphl		Calr3
Rps24		Iqcn
Gm14296		1700003E16Rik
Nxt2		Kcnn1
Nudt19		Zfp148
Snx5		Gbp8
Edn2		Slc38a7
Acpp		Notch1
Cnot6l		Adcy9
Cald1		Zc3h14
Cfl2		Tsc1
Rplp1		Khk
Nsmce1		Pi4kb
Ckap2l		Serpinh1
Sfn		Enc1
2410006H16Rik		Mdm2
Inhbb		Dhrs13os
Tomm5		Cep170b
Lpgat1		Cubn
Cacybp		Adam12
Rpl7		Wasf1
Parpbp		Chd4
Ncl		Smad7
Ppbp		Agbl3
Emd		Syt11
Nsa2		Gm15264
Ptpn22		Fam126b
Acyp1		Thap2
Lypla1		Lhfpl2
Dnajc19		Dnajc28
Cdkn3		Gm16001
Rps17		Slc19a2
Clstn1		9530052C20Rik
Dynlt3		Fam53c
Gm9118		2700049A03Rik
Hs1bp3		Sp8
mt-Tp		Pip5k1a
Vrk2		Map7d1
Pif1		Apold1
Stk10		Neurl2
Nup37		Adamts6
Gm7730		Pik3r2
Angpt1		Pnpla7
Rps6		Ppp2r5e
Rps7-ps3		Galr2
Septin7		Zfyve26
Rps15a		Gjb1
S100a11		Gm13652
Neil3		Cpped1
Eef2kmt		Abcb9
Lin7c		Snhg7os
Ipo5		Rspo4os
Capsl		2310002F09Rik
Rpl27a		Coq6
Ndufc2		Tcf4
Dsc2		Gm43737
mt-Tl1		Kif18b
Agps		Nek9
Smad1		Rap2b
Rpl37a		Tpp1
Polr2h		Fgf1
Tmem53		Mark3
Gjb3		Ltn1
Hprt		D630003M21Rik
Rasef		Acot2
Plaat3		Kansl1
Gga2		Cntnap1
Gm8730		Zfp354c
Elk3		Pfkfb4
Cstb		Mxd1
Vamp3		Pon3
Glrx3		Hoxd10
Sub1		Nr3c2
Plk2		Tnrc6b
Gm9794		Cul7
Tfb1m		Psd2
Gvin1		Man1a2
Vat1		Nr1d2
Slc9a4		Tor4a
Got2		Eldr
Ltbp2		Impg2
Stau2		Ccdc92
Rpl32		Fam214a
Mpzl3		Atp8b3
Sde2		Fam131c
Bub1		Marf1
Pla1a		P3h1
Cenpl		4931440P22Rik
Selenow		Acacb
Rlf		Spata6
Tmem18		Tmem144
Dnajc15		Arap1
Gm9625		Zmiz1
Emc2		Snx32
Sprr2a1		Frem2
Rps2-ps13		Gpr89
Cep41		Magi1
Irak1bp1		Rasal2
Prkch		Ssbp2
Ube2q2		Pkd2l2
Rpl19		Adam15
Sh3bp5		Rimbp3
Oga		4933431E20Rik
1700007L15Rik		Lmtk2
Rpl4		Senp5
Tmem98		Slc40a1
Rxylt1		Ttc3
Fam185a		Cggbp1
Arhgap40		Flcn
Rpl28		Gm13420
Etfbkmt		Synj1
Arl8b		Akap13
Pfkp		BC021767
Rpl34		Evi5
Rell1		Rgma
Rps19		Brd3
Pdlim1		Slc4a1
Lrrc8b		Abcc5
Igf2bp2		Gkap1
Appl1		Dicer1
Grhpr		Thumpd2
Rps28		Upf2
Gm10443		Col7a1
Dynlt2b		Fgfr3
Psma6		Coro6
Plekha2		Neo1
Trmt10a		Lysmd1
Gm49909		Aldh6a1
Klf10		Zfp655
Rps15		Rc3h1
Rhoc		Gm43682
Snhg5		Tubg2
Ola1		Cnnm4
Clns1a		Tmed5
Dusp12		Gm44250
Anp32e		Ggt1
Rpl17-ps3		Dexi
Mthfd1l		Ulk1
Rps4x		Gli1
Galnt3		Atg2a
Il1f6		Cercam
Ska2		Mef2d
Pabpc1		Arsk
Rps23		AI854703
Rps3		Fbxo42
Dtl		Flywch1
Gk		Fnbp1l
Ruvbl2		Skida1
Niban1		Abcc1
Zfp992		Sbsn
Baiap2		Adamtsl5
Arntl2		Sfmbt1
Lca5		Dyrk1a
Nqo2		Zdhhc8
Gdpd5		Ptpn3
Lrrc40		Otub2
Cct6a		E030030I06Rik
Cnbp		Gata3
Pcyt1b		Nxpe3
Rps29		Dennd2c
Nalcn		H2bc8
Mif		Usp53
Uchl3		Pomt2
Asph		Atp6v1a
Ifrd1		B4galt1
Higd1a		Peli3
Btg3		Cpeb3
Slc9a2		H2bc6
Hmgb2		Fsd1l
Gm8129		Tob1
BC029722		Bvht
Ank1		Gon4l
Gm9616		Vldlr
Atg9b		Trim56
Ube2v2		Btbd10
Rpl17-ps5		Pdzd7
Riok2		Kif1b
Rps6-ps4		Lmtk3
Mettl2		Rarg
Hspb11		Crtc2
Nfyb		Vamp1
Birc5		Mybl1
Usp6nl		4930445E18Rik
5930403N24Rik		D130043K22Rik
Krt18		Palm
Cox7c		Sp4
Rab7b		Norad
Cdca7		Apbb1
Gmps		H3c4
Tmpo		Acap2
Meox1		Ptpn21
Rpl31-ps8		Dedd2
Rps20		Cisd2
Akap6		Pde4dip
Spata7		Map3k9
Armc1		Fyttd1
Rps14		AC149090.1
1110004F10Rik		Isg20l2
Hat1		4930579G24Rik
Guk1		Tesmin
Bach1		Acox1
Grsf1		Nemf
Pof1b		Papln
Rab25		Sumo2
Nsmaf		Rxra
Atg3		Tango2
Nme6		Tmem132b
Hibch		Zfp839
Nudt4		Ssr3
Prrc1		S100pbp
Cdkn2aipnl		Pacs2
Serbp1		Fgfr2
Dse		3110009F21Rik
Tatdn3		Sall2
Septin10		Zfp213
Tmem238		Ppp1r13l
Utp11		Mfap3l
Fmnl1		1700003M07Rik
Tm7sf3		Egfl7
Polr3g		Senp7
Mbnl3		P2rx7
Hpf1		Emx2os
Pgrmc1		Cxadr
Cth		Camsap3
Col8a1		Tbc1d24
Syngr2		Copz2
Zfp820		Utrn
Rpl3		Fnip2
Gm12174		Aox1
Lncenc1		Ehbp1
Tpm3		Procr
Atp5k		Rnf115
Eva1a		Trib1
Gm44950		Fas
Vill		Zfp644
Rps10-ps2		Spag1
Pno1		Pik3cd
Thoc7		Padi3
Rpl36a-ps2		Fem1b
Fancl		Anks3
Eif2b3		H2bc21
Rpl13		Trip11
Tbrg1		Zfp469
Eef1akmt1		Gm17655
Tmem205		Dnajc18
Ctsb		Brpf3
Prag1		Clmn
Nab1		Gm19510
Impact		Zfp410
Rpl3-ps1		Slc35a5
Desi2		Vps13c
Rps11		Mpp5
1110059E24Rik		Abhd4
Lta4h		Arhgap35
Mrpl47		Mta3
Rplp0		Gm37499
Rpl10		Arhgef33
Appbp2os		Prcc
Trim16		Dcaf5
Eif3s6-ps2		Gm28875
Gm4204		Odad3
Ift46		Alcam
Haus1		Tmem151a
Cfap298		Mcmdc2
Rps16-ps2		Dnah10
Ube2e1		Gm14396
Zfp125		Zbtb11
0610038B21Rik		Dhx57
Rpf1		Golga3
Mettl14		Pyroxd2
Chmp4c		Slc6a17
Pycr1		Card6
AW209491		Ankrd12
Rap1b		Smarca2
Gm44171		Timd2
Ccnh		D630033O11Rik
Slc12a2		Cbfa2t3
Atp2b1		Mbnl1
Tars2		2810429I04Rik
Gm5884		Slc43a2
Mre11a		Synpo2
Tcea1		Smim5
Trip13		Bmt2
Polr1has		Ttc8
Gm9493		Map3k6
Uck2		1700030N03Rik
Herc4		Slc18a1
Dars		Git2
Adgre5		Dcst2
Dph6		Foxj1
Gm6863		Smad6
Rpl18		Man1b1
Rnf13		Spg20
Srp72		Thoc2l
Scpep1		Zfp324
Rhobtb3		Fmo5
Slc26a1		Gm16010
Tctn3		Plekho1
Rsl1d1		Atg2b
Il17rd		Gm42997
Gmfb		Slc46a1
Dsel		Stard9
Upk3bl		Yeats2
Snrpert		Dnah6
Adi1		Wwtr1
Zfp40		1500011B03Rik
Nmd3		Hs3st6
Gm3716		Zfhx2
Adsl		Foxk1
Bin1		Tubb4a
Nek2		Tmem251
Chchd5		Zfp597
Klf4		Numb
Cryz		Dusp18
Ndufaf4		Pcolce
Xrcc5		Map3k2
Pgap2		Gm14292
Rpl9-ps6		Zbtb42
Uroc1		Dlec1
Kif13a		Rcor1
Tsr2		Trim46
Slc18b1		Mypop
Etv5		Rnf216
Sgpp2		Asb4
Mcm10		Abr
Tmem168		Tmem39a
Hmgn5		Acap3
2810025M15Rik		Zfp248
Ube2d3		Mgat2
AW549877		Atp7a
Rpl38-ps2		Vash1
Zwilch		Lin52
Pitrm1		Zmat3
Gpx1		Stat5a
Gm7536		Sipa1l1
Pola1		Sort1
Pdlim2		Matn3
Pmm1		Tmprss12
Casp6		Ankib1
Rpl21-ps15		Pdx1
Fgf5		Gm19605
Mipol1		Chac2
Gng2		Pcyt1a
Myzap		Aak1
Ndufv2		Gm13219
2610008E11Rik		Cage1
Hilpda		Gm47752
Cc2d2a		Galm
Nap1l1		Chrnb2
Iftap		Dcun1d4
Gm15710		1200007C13Rik
Sumo1		Myo7b
Cxcl16		Sass6
Pus7		Dnhd1
Il1rl1		Polr2a
Wdr77		C130050O18Rik
Cct2		Myo7a
Fkbp5		Fut7
Ppp3cc		4930522L14Rik
Sult2b1		Ints1
Prc1		Vcpip1
Tuba1b		Vps50
Wipi1		Cipc
Mpp7		Trrap
Rabep1		Fam214b
Xpr1		Grk5
Shisa4		Ushbp1
Rpl15		Tgfb3
Gstt1		Ctsa
Gm14681		Ccdc28a
Pmpcb		Ptpdc1
Ttc9		Med22
Rap1a		Clip1
Nphp1		Pxylp1
Rras		Pld4
Rpsa		Tifa
Ppargc1b		Grn
Pold4		Spop
Chaf1b		Mroh3
C130073F10Rik		Gm49654
Rassf8		Gm45051
Snrpd3		Cep350
Ptrh1		Deptor
Znhit6		Alms1
Gm10154		Gm21011
Trit1		Noxred1
Pten		Actn1
Rps5		B230208H11Rik
Klk10		ARVCF
Mob4		Exph5
Rpl8		Adarb1
Kif15		Pias2
Fam229b		Grk4
Osbpl1a		Dand5
Lrrcc1		Dhtkd1
Rpl10a		C2cd3
Gm3756		Prkn
3830403N18Rik		Ubqln4
Ccne2		Ikbip
Gm6477		Cpa4
2700099C18Rik		Mtmr11
Hspd1		Tmem141
Pfdn5		Rprd2
Ascc3		Ttc21a
Mtpap		Washc2
Ripor2		Zfp174
Gbe1		Sptbn5
Rack1		Pheta1
Tmem263		Eme2
Dyrk2		Katnip
Pxdn		Hal
Arfrp1		Man1c1
Ttc32		Wdr20
Gm4366		Fam168a
Fam83b		Sel1l
Ccdc112		Slc35e3
Ing2		Mapk15
Tank		Myo16
Rpl37		Adgrb2
Mapk13		Ankrd13a
Rps10-ps1		Slc25a20
Zc3h6		Cip2a
Rfc4		Gata2
Tmem231		Grina
Txn1		Gm5857
Tspo		Hif3a
Fundc2		Uros
Malsu1		Slc4a2
Poli		Zfp27
Spin4		Rsph10b
Ubtd2		Kif9
Zfp930		Selenon
Pmaip1		N4bp3
Numbl		Gm35439
Rrs1		Thsd1
Septin8		Siglec15
Fut10		Hspb6
Rundc3b		Vipas39
Sec61g		4921507P07Rik
Snhg6		Arid4a
Nap1l3		Lrig2
Rps12-ps4		Kdm5b
Rpsa-ps10		Pbx4
Taf1b		Chd9
Parp2		Atp6v0a2
Cenpk		Arhgap29
Prkra		Cdca7l
Nt5dc1		Cnst
Hmces		Ppp1r14d
Rpl14-ps1		Gm49499
Gm11613		Car13
Crybb1		Gm45902
Nipal2		Map4k5
Snrpd1		Gm12932
Selenoh		Tas1r1
Slc25a15		Fbxl18
Nop58		Lrrc28
Rpl29		H4c12
Mettl1		Tent5b
Snhg1		Gm14412
Sri		Ripply3
Etfa		Sapcd2
Cpsf3		Strip1
Slc16a10		H1f2
Ssbp1		Gpsm2
Tnfrsf9		Armc9
Paip2b		Ripply1
Ap3m1		Kpna1
Trgc4		Pgam5
Cox7b		Ranbp10
Fam98b		Gm49528
Tex10		Retsat
Eif3j1		B230206L02Rik
Naca		Cplane1
Slc22a21		Zfp383
4921524J17Rik		E130309D02Rik
Gyg		Myh7b
Ppp1cb		Maml3
Ccdc58		Gm46633
Piga		Ubap2l
Abi2		Smarcd3
Myadm		Fn3k
Ppp6c		Igfbp4
Ska1		Sos1
Gm37254		Lrba
Pms1		2610020C07Rik
Gemin2		Gm19589
Mrpl15		Dnajc12
Ptges3		Asb16
9130008F23Rik		Tmem181c-ps
Rhbdl2		Tssk4
Ak6		Tmem179
Zfand4		Dvl3
Fbxw9		Cep128
Gm46430		Disp3
Psmb3		Dync2h1
Timm8a1		Gpr85
Pdia6		Wls
Bsg		Phldb1
Mettl22		Car11
Gadd45g		Plxna1
Rpl21-ps8		Ltb4r2
Alg3		4731419I09Rik
Nop56		Slc2a9
Nudt2		Hira
Ccdc66		Arhgef40
Sprr2a3		Npc1
Pet100		Slc33a1
Gm8130		Lamb2
Tchh		Ces2g
Eif3i		B130034C11Rik
Fh1		Halr1
Rps11-ps1		St3gal2
Tfam		Gsta2
Tlr5		Cux2
Kcnq1		Prkdc
Fhad1		Hexim1
Rpl6		H2-DMa
Mettl9		Colec11
Commd1		Fam222a
Gpx8		Iqsec2
Stard3nl		Gm10699
Rwdd1		Wdr19
Slc25a4		Trmt10c
Gm35066		Il22ra1
Trim59		S100a7a
Gm14388		Pak2
Rpl18a		Trp53bp1
Fam204a		Marcksl1
Dok7		Gm2115
Hddc2		H4c17
Lsm5		Galnt10
Gchfr		Mttp
Rpl14		Map9
Slc29a1		Qrich2
Rlim		Dchs2
Fam50a		Gm11476
Prim2		Ccdc88c
Nucks1		Frs2
Coil		Shroom3
Sod2		Smim1
Reck		H3c8
Vegfb		Tbc1d16
Rpa1		Hebp1
Pde4b		Gm11620
Arl6		Rapgefl1
Nmnat2		Bcl2l14
Rpl3-ps2		Angptl4
Nectin4		Kcne1
Atr		Tcp11l2
Cln5		Kdm5a
Hmgn1		Bfar
Zfp871		C030015A19Rik
Def6		Stx2
Llph		Gm50152
Nsun2		Iqcg
Sf3b6		Rpl17-ps10
Ssr4		Akr1c12
Uhrf2		Zscan2
Cast		2310008N11Rik
Khnyn		Npsr1
Cd63-ps		Scn8a
A430005L14Rik		Ifi30
Fer		Fer1l6
Cyp3a13		E2f2
Exd2		Havcr1
Cks2		Mylk
Gm5611		Taf3
Gm15097		Klhl11
Xxylt1		Smg5
Gins1		Kidins220
Ptges3-ps		Mgat5
Bzw2		Oas1f
Mfsd14b		3110056K07Rik
Nifk		Flnc
Frmd4a		Ntn3
Bbs5		Bmp1
Prr11		Tent5c
Nasp		Tlr1
C1d		Slc29a4
Pgm1		Stxbp4
Celf4		Rnf157
Tiprl		Amhr2
Rpl6l		Kat6a
Rbms1		Cndp1
Tdp2		Klk8
Usp22		Hoxd4
Ndfip1		Mastl
Chm		Pacrg
Lyplal1		Gm34256
Gm6136		Zfp664
Syncrip		Arhgef5
Slk		Cacna2d4
Uqcrb		Sfxn5
Dll1		Gbf1
Eif1ax		Cd80
Ppa2		Zbtb2
Synpo		Galnt6
Tube1		Gpr135
Abraxas1		Nbea
Hpcal1		Ypel1
Osgep		Pdk2
Ywhaq		Cnga3
Aasdhppt		Efnb2
Tipin		Slc49a4
mt-Nd2		Btc
Tekt5		Dr1
Tnfaip3		Rara
Apln		Zfp638
Cpq		Gbp9
Ndufb6		Fam227a
Ppp3ca		Tbx19
Snrnp27		Pik3ip1
Cdc25c		Zfp78
Fam149b		Cacnb1
Eef1b2		Rsbn1
Oxsm		Cep19
Snapin		Rasl2-9
Metap2		Tcf7l2
Pex13		Ccdc85c
Dsg3		Hyal1
Eef1d		Yme1l1
Gm43581		Zfp72
Pofut1		Wipi2
Serpina3h		Ces2f
Pcmtd1		Gm34240
Asb3		Gpr132
Tmem230		Morc3
Actr6		Gm1070
Tmem167		Ppp4r3a
Tdg		Prrt3
Gm11263		N4bp2l1
Rhou		Zfp30
Jmy		Tut7
Gm5786		Zfp229
Top2a		Gclm
Klf5		Tmem121
Ramp1		Zfp652
Snx16		Tmem38b
Txndc9		Gxylt2
C330018D20Rik		Scg5
Cdc42		Zfp942
Eif3h		Rbbp8
Rsrc1		Zswim3
Parn		Dnah2
Hmga2		Atp6v0a4
Fam120b		Pds5b
Eif3m		Tceal1
Gm7327		Gm38708
Gm12854		Vav2
Lbr		Zfp24
Kpna3		4930453L07Rik
Eloc		Abcd4
Rwdd3		Zfp418
Tpx2		1810064F22Rik
Pycr2		Nxph3
Selenbp1		Gm47484
Nfix		Olfr1372-ps1
Rbl1		Smpd4
Vsnl1		E430024I08Rik
Zfp516		Lrr1
Snrpb2		Cldn16
Orc5		Cfap299
Mapk8		Tet3
Ndufb3		Gtf3c1
Magoh		Gm15983
Cibar1		Zfp958
Krtcap2		Osbpl11
Anln		Cbfa2t2
Dmac2l		Bcas2
Fscn1		Prpf18
Vbp1		Gm973
Zfp36l2		Sorl1
Wdr43		Dlg5
Spcs2		Tmem181b-ps
Fbxo3		Plppr2
Fbxo10		Cdip1
Mnat1		Tigd4
Tom1		Lekr1
Camk1		Dnajb9
Rpl21-ps11		Cdkl2
Abce1		Pramel12
AU041133		Usp16
Prdx3		Alkbh8
Kif23		Atp6v0c-ps2
Orc4		Esco1
Gm9115		Zfp462
Phykpl		Cdc73
Mir703		Egfros
Rpl22l1		Gm17251
Gm14418		Gm4755
Pigs		Gm42141
Sash1		Rbm15
Ndufb5		Rapgef2
Hint3		Camsap1
Tmem209		H4c18
Ufm1		Gm44013
Cenpp		Synrg
Tcf19		Cox7a1
Taf1d		Wnt9a
Ralgps2		Sephs1
Gm38357		Gm37475
Vegfd		Tle6
Rpl7-ps9		Ercc5
Gtf2h2		Iqcd
Vamp8		Ly96
Tex30		Gm31045
Capza1-ps1		Hsd17b14
Polr1h		Gm10297
Gm10288		Rtkn
Chchd10		Eepd1
Elac1		Gm28230
Mios		Foxn3
Hsp90b1		Rabgap1
Sh3bgrl		Pdgfc
Aprt		Exd1
Clec2d		Cep170
Slc22a4		Tnfsf13
Gm1976		Sav1
Gm14303		Mzf1
Sdf2l1		Cped1
Glud1		Mta1
Ttc39b		1700094D03Rik
Mrpl13		Atxn1
Fam210b		Rasl11a
Fkbp3		Gm38100
Eif5a		Tgfbr1
Gm35853		Ttc26
Lrpap1		3110099E03Rik
Add1		Dusp4
Vdr		Ovol2
Pask		Gm45546
Ndufs4		Zfp85os
Gpam		Acp5
Glt1d1		Klk14
Lyrm1		Zfp219
Magt1		Rgl1
Hmbs		Slx4
Itgb2		Gm11642
Tmem65		Tesk2
Tmed10		Kcnh3
Lztfl1		Rb1cc1
Ttll12		C1rb
Fau		Trim17
Mrps10		Pank1
Zfp850		Ccdc154
Gm13835		Cyp4f17
Cul2		Mtf2
Nsa2-ps1		Hip1
Mis18bp1		Gm29264
Ostc		Ptgr2
Rp9		Rtl10
Rad51ap1		Zmym4
		Ttbk2
		Vwa8
		Brf1
		Nr4a1
		Prnp
		Atg14
		Npr2
		Gm43254
		Heatr5b
		Uap1l1
		Tmem178
		Zbtb8b
		Ctif
		Inpp5e
		Kif5c
		Etnk2
		Tecpr2
		Snx27
		Dnttip2
		Gm19710
		Gm17690
		Zfp386
		Gm12522
		Zkscan5
		Dipk1a
		Ankle2
		Zfp872
		Hoxd3os1
		Csde1
		Sufu
		Tmem44
		Ncapg2
		Wdr66
		Ttc36
		Plekhm2
		Cep76
		Iqank1
		4930515G01Rik
		Slc22a14
		Slc4a3
		Gm35455
		Fuom
		Isoc2a
		Hdgf
		Sgsh
		Ciao3
		Smarca1
		Nf1
		Helq
		BC028777
		Cela1
		Gm43162
		Col2a1
		Pde4c
		Exoc3l2
		Tagap
		Wdr72
		2410004B18Rik
		Ssh2
		Cpsf2
		Sult6b2
		Gm7041
		Bcas3
		Gsto2
		Pld3
		Zfp791
		Hspg2
		Gm11837
		Gab2
		Hsd11b2
		Tspan32
		Cdh22
		Tedc1
		Ahi1
		Gm47705
		B3gnt7
		Ankrd34a
		Zfp385a
		Rfx2
		Nrg4
		Padi2
		Kmt2d
		Ptpru
		Efcab12
		Bfsp1
		Nwd1
		Tulp4
		Szt2
		Gm10655
		Cenpf
		Rrnad1
		Mtss2
		Erbin
		Gsta1
		Smim4
		Grin2c
		Lor
		Zfp768
		Emilin1
		Mbd4
		Ap2m1
		Rhbdd2
		Spata13
		Med13
		Specc1l
		Rragc
		Tfcp2
		Zbtb6
		Gm10785
		Styxl1
		Baz1a
		Fam210a
		Mrgpre
		Jam2
		Ep300
		Unc93b1
		Lonrf3
		Lrrc43
		Ankdd1b
		Nbeal2
		Setx
		Nfasc
		Fbxo15
		Arel1
		Washc5
		Gm14042
		Stk36
		Gm38317
		D6Ertd527e
		Tlcd2
		Rybp
		Tbc1d23
		Fzd7
		Ehmt1
		Gvin-ps1
		Tmem67
		A530013C23Rik
		Tfdp1
		Dop1b
		Malrd1
		Itih3
		Usf3
		Ptprv
		Pbld2
		Ccn5
		Sorbs1
		Lfng
		Cpz
		Pou6f2
		Cdk14
		Arl5a
		Gm3336
		Wnk1
		Sptbn4
		Cplx1
		Gcc2
		Rida
		Prr36
		Zfp944
		Apc
		Nrde2
		Prkacb
		Emid1
		Soat1
		Gm21986
		Prpf39
		Gm38250
		Pde1b
		Gm49599
		Lnx2
		Ptprf
		Tmprss11e
		Parm1
		Agpat4
		Tuba8
		Lnpep
		Fam187b
		Mybph
		Son
		Abca2
		Daglb
		Snx17
		Selenbp2
		Nacad
		Ttll5
		Jph2
		Kcnab1
		Trim45
		Gm45871
		Cbx8
		Spdef
		Cep112
		Kl
		Mmp19
		Pck1
		C4bp-ps1
		Rc3h2
		Myo6
		Cyp2u1
		Dcbld2
		Fam234b
		BC024063
		1190001M18Rik
		4930451G09Rik
		Acadvl
		8030462N17Rik
		Ttc39c
		Rcan1
		Slc12a9
		Acd
		A930007A09Rik
		Fmnl3
		Zfp977
		Cfap70
		Prr3
		Txndc16
		Zfp647
		Arl13b
		Slc26a3
		Lrp4
		Gm960
		Atp5mpl
		Rabl6
		Slc48a1
		Lrp5
		Abca7
		Foxo1
		Rnf224
		Efs
		Gm50321
		Rph3al
		Gm42047
		Gskip
		1700030J22Rik
		Arid5b
		Gm33467
		Ncbp1
		Lrrc73
		Gm4258
		Cxcl17
		Ankrd9
		1520401A03Rik
		Acox3
		Shpk
		Ctxn1
		Hectd4
		Cbfa2t2-ps1
		Prmt2
		Nlgn2
		Tbc1d13
		4930423D22Rik
		Arhgef11
		Slc16a5
		Cdx2
		Tctn2
		Parvg
		Usp37
		Crabp2
		Abhd8
		Nxnl1
		Dnaaf1
		4930580E04Rik
		Zfp335os
		Wdtc1
		Polq
		Smim11
		Cfap410
		Zfp786
		Zswim8
		Chpf2
		Cldn2
		Snx15
		Gm14197
		Eva1c
		Gm43661
		Lrrc66
		Gm17039
		Inava
		Med6
		Kdm6b
		Ift140
		Ankrd42
		Prrg2
		Wfdc8
		Sec31b
		Rnf10
		Gm15706
		Maco1
		Ubn2
		Prkar1b
		Slc7a4
		Fbxo25
		Krcc1
		Uckl1os
		Igdcc3
		Sfta2
		Gm33280
		Tctn1
		Rnf6
		4933432I09Rik
		Ccdc191
		Gm42067
		Rnf41
		Gstm2-ps1
		Fgd6
		Rad9b
		Nat8f1
		Pcm1
		Inppl1
		Kif27
		Haus4
		Gm13106
		4933406C10Rik
		Uggt2
		Zfp458
		Numa1
		5033424D13Rik
		Tnnc1
		Tmed8
		Ppara
		Rbl2
		Eml1
		Mmp2
		Mucl3
		Ftl1-ps1
		Ubr7
		Arhgap21
		Zdhhc22
		Ilf2
		Zup1
		Gm34376
		Pik3ap1
		Tmem79
		Rom1
		Muc5ac
		Dusp13
		Zscan4b
		Ptgfrn
		Gm14419
		Glyr1
		Col1a1
		Cul9
		AC140325.3
		Phospho2
		Ccdc74a
		Hsp90aa1
		Nxph4
		Zkscan8
		Itpkb
		Usp9x
		Dusp7
		Rab44
		P2rx6
		Herc2
		Slc5a6
		9530077C05Rik
		Gm20632
		Aff1
		Gm19791
		Amd1
		Rmnd5b
		Ppm1l
		Tubb4b
		Clcn2
		G6pc3
		D030025P21Rik
		Gm11454
		Eif2ak1
		Rrn3
		Rhov
		Tnik
		Gm16287
		Gm13523
		Zfp493
		Arhgef25
		Zfp512b
		Tmx2
		Bbs2
		Rnps1-ps
		Ppm1a
		Khdc4
		Tle2
		Tecpr1
		Galc
		Myh9
		Tmcc1
		Lgals3
		Gm38394
		Zmym1
		A430093F15Rik
		Tox2
		Zfp384
		2310015A10Rik
		Gm15690
		Repin1
		Ube4a
		Lrrc49
		Zfp407
		Abcf3
		Stamos
		Zfp326
		Ccdc127
		Nudt9
		Hars2
		Kansl1l
		Gm7628
		Evl
		Cdh23
		Smim14
		Glmp
		Gm43868
		Mfap4
		Txndc11
		Gdf9
		Evi5l
		Gm50179
		Rogdi
		Rgs9bp
		Vps26c
		Gm43654
		Ralgapa2
		Brca2
		Zfp398
		Pisd-ps2
		Inka1
		Golga4
		Ttll6
		Mst1
		Rasgrp2
		Tarbp1
		Arhgef28
		Slc4a8
		Tubb4b-ps1
		Ap1ar
		Kdm4d
		Tspyl3
		Clp1
		Afap1
		Akap11
		Pkd1l3
		Foxm1
		Kif16bos
		Gm43398
		Gm9419
		Rmnd5a
		Rita1
		Ctsw
		Wdr45
		Itpr3
		Gdap1l1
		Ascl3
		Gm38080
		Spink10
		Phldb2
		Vps9d1
		Rnf207
		Naxe
		Gm15513
		Fbrsl1
		Mgst3
		Rnf223
		Ddr1
		Mynn
		Ylpm1
		Gm7435
		Crocc
		Sgpl1
		Trpv2
		Hivep3
		Slc6a8
		Atp13a2
		Morn5
		Samd14
		Plekha6
		Cntn2
		Terc
		Fbxw7
		Gm12227
		A930005H10Rik
		Stx11
		Tyw3
		Ufd1
		Gm45472
		Gabrr1
		Atp6v0a1
		Gm3219
		Foxa3
		Ston2
		Gm16008
		Mtx1
		Lman1l
		Zfyve1
		Gm14168
		Krit1
		Lrtm2
		Uprt
		R3hdml
		Mef2a
		Rdm1
		Plin2
		C2cd5
		Tmem43
		AC165294.2
		Gm44524
		Gm18095
		Mib1
		Eea1
		Gm40576
		Slc25a54
		Letmd1
		Gm48780
		Sec24b
		E330011O21Rik
		Gm11695
		Mypn
		Trak1
		Gm19391
		Akap9
		Gm38569
		Ccp110
		Aph1a
		Efna4
		Fut8
		Glrx5
		Oaf
		Ccdc88b
		Slc12a8
		Tmem9
		Gm41541
		Hmcn2
		Cecr2
		Gm16178
		Acad10
		Klhl30
		4930509E16Rik
		4930402H05Rik
		Comt
		Scgb3a1
		2310047D07Rik
		Gpatch2l
		Zfp976
		Exoc6b
		Slc25a19
		1700056N10Rik
		H2ac12
		Elapor1
		Scaf4
		Slit2
		mt-Th
		Ticrr
		Ssna1
		D730045A05Rik
		Gm43137
		Kctd12b
		Lrrc56
		Map3k3
		6330415G19Rik
		Gm43267
		Gm15638
		Arhgef18
		Selenom
		Robo3
		Sesn3
		Igsf9b
		Ugdh
		Togaram1
		Cgref1
		Jund
		Zfp963
		Spred3
		Akna
		Etl4
		Sh2d3c
		Mroh8
		Ccdc18
		Ralgds
		Tssk2
		Slmap
		CR974483.1
		Tle4
		Kalrn
		Castor1
		Ccdc63
		Ccdc166
		Slit1
		Ccdc47
		B230217O12Rik
		2900093K20Rik
		Duox1
		Ank3
		Lrch3
		Ankrd13c
		Arid4b
		Ankrd26
		Socs1
		1700020L24Rik
		Limk1
		Upb1
		Tmem121b
		P3h4
		C1qtnf9
		Gm16124
		Mex3b
		Rab3gap2
		Ggt6
		Ngef
		Mfsd1
		Ttyh3
		Ptgs2os
		Bnip5
		Plagl2
		Zfp618
		Flvcr2
		Lyst
		Gm5819
		Crybb3
		Morn2
		C1qtnf1
		Scnn1a
		Plxdc1
		Gm48678
		Kdm2a
		2810414N06Rik
		Kif17
		Asic1
		Usp2
		Gm15760
		Igdcc4
		Tm4sf20
		Gm28729
		Atp1b2
		Gm49308
		Lacc1
		Ccdc102a
		Etv3
		Gm26740
		Zfp128
		Tpcn1
		Psapl1
		Ro60
		Dclk2
		Gm16364
		Ttbk1
		D930028M14Rik
		Gpatch8
		Lrp6
		Bptf
		Sec23a
		Dcaf10
		Ankrd50
		Med15
		Pkn2
		Garem1
		Gm26802
		Pabpc1l
		Lrrc34
		Sprr2a2
		Tsen54
		Zkscan14
		Mipepos
		Gm38342
		Arhgef4
		Ptprh
		Tbkbp1
		Vamp5
		Gp5
		Pafah2
		Tgfa
		Gm20544
		Pnma1
		B4galnt2
		Zranb3
		Ak9
		Gm15538
		Pcsk7
		Gstm1
		Gpr68
		Car7
		A330035P11Rik
		Gm5103
		Gm43646
		Pramel31
		Stox1
		Tpra1
		Srxn1
		Klhl8
		Actr10
		Prune1
		Fryl
		Tmem91
		Slco2a1
		Ociad2
		Sprr2h
		Fgd5
		Chfr
		Prr12
		Nscme3l
		Gm12751
		Gm47069
		1700007K13Rik
		Pkn1
		Bivm
		Zfp729b
		Susd4
		Oprd1
		Nedd4l
		Abl1
		Tyw1
		Lbp
		Gm13583
		Zfp672
		Abhd5
		Gm13563
		Mex3c
		Gtf3c4
		Ccdc126
		Spef1l
		Zbtb7b
		Rims4
		Gm39271
		Btnl9
		Zfp592
		Gm11460
		Spr
		Gm49344
		Nfatc4
		Slc2a6
		Stk38l
		Mob3c
		Gm37855
		Adcy1
		Oser1
		Me3
		Itpk1
		Zer1
		BB557941
		Strn3
		Gtsf1
		Rab3b
		Adprhl1
		Pdpr
		Mical3
		Prss56
		1700016K19Rik
		Cep192
		Vps13a
		Pkhd1
		Gm42636
		Cerox1
		Gm37621
		Pramel16
		Maged2
		Irak2
		Catsper3
		Lelp1
		Cerk
		Hspb9
		Gm47545
		Gm20008
		H3f4
		Bcl2l15
		Tstd2
		T
		Hlcs
		Arhgap22
		Etnk1
		Actn3
		3300002I08Rik
		2610044O15Rik8
		Txnip
		4930481B07Rik
		Ankrd45
		Gm12786
		Jmjd8
		Ctns
		Gm15564
		Tsc2
		Tmem254a
		Med23
		Frat1
		Ankrd22
		Zfp273
		Gnpda1
		Pld1
		Draxin
		Gm43311
		Atm
		Cyp1a1
		Gm43756
		Pdzk1
		Camsap2
		Tatdn2
		Pard6g
		Zbtb41
		Gm43714
		Rsph4a
		Kif13b
		Rel
		Fbxo8
		B830017H08Rik
		Psap
		Ppip5k2
		Csgalnact2
		Gm13270
		Itgb7
		Prrc2c
		Gm43088
		Tmem236
		Gm34667
		Kdm5c
		Lhx2
		Pip4p2
		Ift172
		AI506816
		Cfap53
		Gm37973
		Ttc37
		Pitpnm1
		Abhd3
		Tmx3
		Wdr35
		Atxn2
		Ecm1
		B3galnt2
		Commd2
		Ddias
		Hspa12a
		Sptb
		Kin
		Gm47469
		Cfap54
		Gm15834
		Col16a1
		Lrriq3
		Mpp4
		Gm14443
		Krt15
		Zfp358
		Gm26749
		Zpbp2
		Kifc2
		Parp4
		Sytl3
		4933434E20Rik
