# Supplementary material for: Dissecting hypertonicity‐ and NFAT5‐dependent gene expression programs in mpkCCD cells
Source: Physiol Rep. 2026 Jun 19;14(12):e70976. doi: 10.14814/phy2.70976 (PMC13282263; doi:10.14814/phy2.70976)
Supplement: Supplementary file 8 — File S8. IM versus CTX differentially expressed genes (DEG). [file PHY2-14-e70976-s004.xlsx]

## Sheet: IM vs. CTX
Supplemental Excel file 8
IM vs. CTX differentially expressed genes (DEG)
gene_name	IM	CTX	log2foldchange	pvalue	padjust	gene_description
9130409J20Rik	60.8145	0.249038	7.93191	1.50514e-64	3.9662e-60	transmembrane
Ptprh	4.20626	0.0807841	5.70232	2.87008e-57	3.78147e-53	protein
Gprc5a	13.4895	0.996061	3.75946	2.87167e-55	1.89178e-51	G
Fcgbp	50.6584	0.607022	6.38291	2.26501e-55	1.89178e-51	Fc
Ndrg4	121.967	1.47474	6.36988	2.52107e-52	1.32865e-48	N-myc
Cfap52	17.4484	0.40796	5.41852	4.58232e-52	2.01248e-48	cilia
Tnn	53.3049	0.674255	6.30483	2.35373e-50	8.86046e-47	tenascin
Epor	62.2638	1.53538	5.34173	5.15992e-50	1.69961e-46	erythropoietin
Upk3b	30.8128	0.375894	6.35706	6.4796e-50	1.89716e-46	uroplakin
Fibin	10.5807	0.888611	3.57374	1.72225e-49	4.53829e-46	fin
Coch	4.9101	0.352123	3.8016	2.34666e-49	5.62154e-46	cochlin
Anxa9	20.8061	2.11481	3.29841	6.34533e-47	1.2862e-43	annexin
Slco4a1	169.979	5.5214	4.94418	5.9163e-47	1.2862e-43	solute
Muc20	164.82	2.71958	5.92136	4.23476e-45	7.97072e-42	mucin
Adora1	28.8121	1.42302	4.33965	1.92107e-43	3.37482e-40	adenosine
Cntn1	4.47182	0.11305	5.30583	5.42419e-43	8.93329e-40	contactin
Npy1r	72.1343	0.847242	6.41177	6.16499e-43	9.5561e-40	neuropeptide
Alx1	14.6225	0.398364	5.19796	7.36366e-43	1.078e-39	ALX
Nipal1	9.74525	0.382901	4.66966	1.07789e-42	1.49492e-39	NIPA-like
Crlf1	98.588	0.435834	7.82149	2.15102e-42	2.83407e-39	cytokine
Elf5	69.1373	1.01177	6.09452	2.51202e-42	3.15211e-39	E74-like
9530052E02Rik	8.85932	0.194561	5.5089	3.73435e-42	4.47291e-39	RIKEN
Sorcs3	2.84412	0.0847862	5.06801	5.94064e-42	6.80616e-39	sortilin-related
Wnt9b	34.1757	0.983604	5.11875	1.17609e-41	1.2913e-38	wingless-type
Aldh1a3	323.615	2.19144	7.20625	1.54476e-41	1.62824e-38	aldehyde
Scube2	3.64173	0.0577034	5.97982	1.18524e-40	1.20124e-37	signal
Slc14a1	24.3073	0.907332	4.74362	6.41967e-40	6.26536e-37	solute
Tnc	29.7433	0.847676	5.13291	6.69916e-40	6.30463e-37	tenascin
Psca	498.035	2.5416	7.61437	1.23067e-39	1.11825e-36	prostate
Lamb3	101.632	1.60749	5.9824	1.45169e-39	1.27511e-36	laminin,
Wnt7b	81.1198	2.09116	5.27768	6.95129e-39	5.90882e-36	wingless-type
Vcan	51.462	0.455808	6.81894	1.18549e-38	9.76217e-36	versican
Sbspon	13.0346	0.286205	5.50916	1.59969e-38	1.27738e-35	somatomedin
Emilin2	9.12996	0.415255	4.45854	1.80705e-38	1.40051e-35	elastin
Aox3	7.87294	0.319191	4.62441	6.6441e-38	5.00225e-35	aldehyde
Proser2	44.1146	0.906628	5.6046	8.49539e-38	6.21839e-35	proline
Litaf	274.014	29.7997	3.20088	1.98665e-37	1.41487e-34	LPS-induced
Gucy2g	8.71625	0.132723	6.03721	2.73061e-37	1.89354e-34	guanylate
Hacd4	44.1379	1.91146	4.52927	5.07371e-37	3.42814e-34	3-hydroxyacyl-CoA
Ppapdc1a	9.36308	0.0490481	7.57664	8.93009e-37	5.88292e-34	phospholipid
Gjb5	6.34399	0.0322421	7.6203	9.72102e-37	6.24777e-34	gap
Glt8d2	17.3408	0.118845	7.18894	1.7022e-36	1.06797e-33	glycosyltransferase
Gm17028	16.3481	0.520892	4.972	2.11197e-36	1.29425e-33	predicted
Cck	383.823	4.96951	6.27119	3.51154e-36	2.10301e-33	cholecystokinin
Fam83a	6.7011	0.0189096	8.46913	3.96869e-36	2.32397e-33	family
Ceacam19	2.33228	0.0165096	7.14229	6.29129e-36	3.60395e-33	carcinoembryonic
Clec11a	8.1396	1.31969	2.62475	1.07802e-35	6.044e-33	C-type
Scube1	3.3028	0.209434	3.97912	1.46634e-35	8.04988e-33	signal
Akr1b3	1880.48	24.0472	6.28908	1.65051e-35	8.69853e-33	aldo-keto
Rhof	18.0847	1.69009	3.4196	1.6202e-35	8.69853e-33	ras
Angpt2	68.1222	4.73003	3.8482	1.71898e-35	8.71092e-33	angiopoietin
Npy5r	9.14821	0.0291925	8.29174	1.68908e-35	8.71092e-33	neuropeptide
Nrip3	13.1954	0.328817	5.3266	1.78103e-35	8.8551e-33	nuclear
Plet1	275.318	10.5306	4.70844	4.99198e-35	2.43599e-32	placenta
Lrrn2	3.36297	0.021256	7.30572	3.94094e-34	1.88814e-31	leucine
Scin	135.746	16.764	3.01747	5.38672e-34	2.53474e-31	scinderin
Klf5	11.4548	0.500454	4.51658	6.67693e-34	3.08673e-31	Kruppel-like
Klrg2	28.0451	0.64607	5.43991	8.3129e-34	3.77678e-31	killer
Fndc1	13.5868	0.36173	5.23115	9.86886e-34	4.4077e-31	fibronectin
Tal2	7.9172	0.126677	5.96576	1.07888e-33	4.73824e-31	T
Gabre	9.4428	0.737346	3.6788	1.13716e-33	4.91235e-31	gamma-aminobutyric
Krt23	40.9212	0.854028	5.58242	1.6243e-33	6.90355e-31	keratin
Map6	16.0679	0.313828	5.67806	1.72517e-33	7.21587e-31	microtubule-associated
Ahrr	10.199	0.0875599	6.86394	2.05157e-33	8.44701e-31	aryl-hydrocarbon
Hcn2	2.60323	0.46224	2.49359	2.80075e-33	1.13543e-30	hyperpolarization-activated,
Atp10b	24.8304	1.0766	4.52755	3.14744e-33	1.25664e-30	ATPase,
Pirt	1.41805	0.0109139	7.02159	3.4492e-33	1.35657e-30	phosphoinositide-interacting
Mdga1	0.643376	0.0279544	4.52451	7.70931e-33	2.98747e-30	MAM
Arc	12.524	0.748097	4.06532	1.02093e-32	3.8989e-30	activity
Nfe2l3	17.8076	0.689981	4.68979	1.04393e-32	3.9298e-30	nuclear
Spon1	105.257	4.44726	4.56485	1.06616e-32	3.95697e-30	spondin
Rasal1	66.0883	0.939073	6.13701	1.1711e-32	4.28607e-30	RAS
Gcnt3	7.35106	0.0297292	7.94992	1.28099e-32	4.62402e-30	glucosaminyl
St6galnac5	3.83157	0.318914	3.5867	1.36669e-32	4.86672e-30	ST6
Cldn11	60.414	0.239965	7.97591	2.33795e-32	8.21429e-30	claudin
Gjb4	15.0608	0.101845	7.20828	2.48006e-32	8.59895e-30	gap
Ppl	32.6224	1.67422	4.2843	2.62393e-32	8.97965e-30	periplakin
Prok2	7.71592	0.0510348	7.24021	3.41219e-32	1.15275e-29	prokineticin
Robo4	14.4797	5.26204	1.46034	3.6781e-32	1.22686e-29	roundabout
Cd163l1	1.16693	0.00908025	7.00577	5.59667e-32	1.84347e-29	CD163
Wnt4	52.6629	0.459616	6.84021	5.72636e-32	1.86291e-29	wingless-type
P2ry14	17.9628	0.885148	4.34295	8.38563e-32	2.69475e-29	purinergic
Dmkn	2.62595	0.0359412	6.19106	1.08621e-31	3.44853e-29	dermokine
Tiam1	42.3205	3.01299	3.81209	1.24632e-31	3.90974e-29	T
Fam78b	1.69634	0.206944	3.03511	1.41242e-31	4.37867e-29	family
Axin2	14.2818	1.01185	3.81911	1.42934e-31	4.3796e-29	axin
Tnfrsf19	8.23561	0.166325	5.62979	1.91084e-31	5.78766e-29	tumor
Styk1	20.6599	0.787254	4.71386	2.60021e-31	7.78615e-29	serine/threonine/tyrosine
Lrrc26	14.3949	0.190571	6.23908	2.68746e-31	7.95425e-29	leucine
Gm42586	9.48195	0.373408	4.66636	2.71672e-31	7.95425e-29	predicted
Pdgfrl	1.67509	0.0894033	4.22777	2.8778e-31	8.33328e-29	platelet-derived
Rasgef1b	40.6264	3.45099	3.55734	3.64951e-31	1.04531e-28	-
4930523C07Rik	34.8735	3.54235	3.29935	4.1029e-31	1.16253e-28	RIKEN
Srpx2	11.859	1.47627	3.00595	5.28999e-31	1.48294e-28	sushi-repeat-containing
Crabp2	15.6436	0.0881159	7.47195	5.79033e-31	1.60611e-28	cellular
Lepr	58.7333	3.7221	3.97999	1.30536e-30	3.58307e-28	leptin
Epha2	63.029	6.26612	3.33037	1.36507e-30	3.70835e-28	Eph
Slc9b2	2.56131	0.0293077	6.44946	1.47727e-30	3.97219e-28	solute
Lhfpl3	0.765836	0.0270693	4.8223	1.76639e-30	4.70163e-28	lipoma
Ptger1	50.8322	9.79046	2.37629	2.25945e-30	5.95389e-28	prostaglandin
Hspa1b	222.2	9.62181	4.52941	2.87461e-30	7.49989e-28	heat
Lypd2	161.165	2.53236	5.99191	2.93096e-30	7.57194e-28	Ly6/Plaur
Fxyd4	616.226	34.5383	4.15719	3.29837e-30	8.43837e-28	FXYD
Elmod1	8.6901	0.158249	5.7791	3.72846e-30	9.44699e-28	ELMO/CED-12
Nbl1	185.779	8.36369	4.4733	4.2433e-30	1.06491e-27	neuroblastoma,
Cdkn2b	53.3651	0.810535	6.04088	4.31974e-30	1.07386e-27	cyclin
5730508B09Rik	52.3436	3.69674	3.82369	5.793e-30	1.42665e-27	family
Grem2	35.4736	0.832315	5.41347	6.21273e-30	1.51585e-27	gremlin
Fam171a2	109.476	6.41039	4.09406	6.53595e-30	1.58008e-27	family
AU022754	2.83545	0.299948	3.2408	8.29816e-30	1.98786e-27	expressed
Lrrtm1	4.73675	0.121835	5.2809	1.15009e-29	2.73027e-27	leucine
Muc1	295.351	11.0973	4.73415	1.22075e-29	2.87213e-27	mucin
Tmem158	37.6223	1.34418	4.80679	1.35664e-29	3.16361e-27	transmembrane
Ranbp3l	174.861	25.7958	2.761	2.66096e-29	6.15079e-27	RAN
Htr2b	5.84347	0.114972	5.66747	3.38648e-29	7.75975e-27	5-hydroxytryptamine
Kcnh3	0.94738	0.0814733	3.53954	3.7065e-29	8.41982e-27	potassium
Ltbp1	37.9173	6.04529	2.64897	5.71022e-29	1.28607e-26	latent
Lgr6	2.96802	0.127788	4.53767	6.22175e-29	1.3894e-26	leucine-rich
Cryab	2727.04	56.5902	5.59064	6.92079e-29	1.53252e-26	crystallin,
Bst1	58.556	3.82166	3.93755	7.8203e-29	1.71727e-26	bone
Nptxr	6.31483	0.466647	3.75834	1.34305e-28	2.92485e-26	neuronal
Gm17396	4.98983	0.488342	3.35303	1.59652e-28	3.44835e-26	predicted
Igfbp2	72.435	1.01878	6.15176	2.08976e-28	4.47701e-26	insulin-like
Nupr1	720.463	11.4754	5.97231	2.57801e-28	5.47847e-26	nuclear
Aqp2	3433.6	129.428	4.72951	3.07608e-28	6.48461e-26	aquaporin
Scel	25.1308	1.73849	3.85355	4.39523e-28	9.19195e-26	sciellin
Irs3	14.8045	0.75484	4.29372	5.19645e-28	1.0782e-25	insulin
Cuzd1	1.15156	0.0117633	6.61315	5.34901e-28	1.10119e-25	CUB
Igdcc3	1.71137	0.183647	3.22015	5.8083e-28	1.18647e-25	immunoglobulin
2700046A07Rik	1.55144	0.0198973	6.28489	6.36175e-28	1.28953e-25	RIKEN
Hcar1	9.64348	0.807122	3.5787	7.12399e-28	1.43301e-25	hydrocarboxylic
Macc1	6.00748	0.329214	4.18966	8.36124e-28	1.66914e-25	metastasis
Rasef	4.09784	0.455445	3.16951	1.17789e-27	2.33372e-25	RAS
Tmem100	9.18623	0.357719	4.68257	1.56399e-27	3.07558e-25	transmembrane
Arhgdib	93.3926	7.80098	3.58158	1.78305e-27	3.48038e-25	Rho,
Megf11	9.19786	0.330566	4.79829	1.93962e-27	3.75816e-25	multiple
Slc6a12	37.6705	1.10716	5.0885	2.25644e-27	4.3401e-25	solute
Calml3	26.7766	0.495707	5.75534	2.36142e-27	4.50912e-25	calmodulin-like
Tert	5.06653	0.320406	3.98302	2.4706e-27	4.68366e-25	telomerase
Plxdc1	2.8029	0.203657	3.7827	3.13014e-27	5.89159e-25	plexin
Nhlrc4	15.5344	1.85622	3.06503	5.47364e-27	1.02295e-24	NHL
Rcor2	8.08685	0.780725	3.37269	6.15494e-27	1.14218e-24	REST
Npy	34.835	1.32989	4.71116	1.55669e-26	2.86856e-24	neuropeptide
Fgf7	3.08928	0.0809582	5.25395	1.60696e-26	2.94062e-24	fibroblast
Gm6878	4.97654	0.135093	5.20311	1.79807e-26	3.26765e-24	predicted
Scrn1	12.3998	2.48413	2.31951	1.99368e-26	3.59832e-24	secernin
Bcam	1129.01	111.763	3.33654	2.04638e-26	3.6683e-24	basal
Rasl11b	156.856	14.5744	3.42794	2.24054e-26	3.98922e-24	RAS-like,
Negr1	4.31733	0.604486	2.83636	2.35675e-26	4.16796e-24	neuronal
Kcnip3	10.4889	1.15637	3.18119	2.5121e-26	4.41309e-24	Kv
Tubg2	3.15645	0.237954	3.72955	2.56267e-26	4.47211e-24	tubulin,
Sptssb	89.0332	0.582924	7.25489	2.91354e-26	5.05096e-24	serine
Cpne8	30.7866	3.03777	3.34122	3.40175e-26	5.85878e-24	copine
Rtn1	43.8712	1.68012	4.70664	4.27872e-26	7.32133e-24	reticulon
Esam	142.149	29.9918	2.24477	4.3138e-26	7.33374e-24	endothelial
Itgb4	10.947	1.63561	2.74263	4.37937e-26	7.36855e-24	integrin
Tcf7l1	21.99	4.77044	2.20465	4.39021e-26	7.36855e-24	transcription
Obscn	0.289509	0.0124844	4.53541	4.6158e-26	7.69816e-24	obscurin,
Sez6l	0.610297	0.0124779	5.61206	7.13213e-26	1.182e-23	seizure
Ifit2	38.0681	6.64707	2.51779	7.28009e-26	1.19899e-23	interferon-induced
Clcnka	251.758	39.9877	2.65441	7.67249e-26	1.25576e-23	chloride
Ros1	0.573805	0.027762	4.36938	9.14611e-26	1.48771e-23	Ros1
Srgap3	36.0664	5.18168	2.79916	9.39009e-26	1.51803e-23	SLIT-ROBO
Cacnb3	45.5216	3.38408	3.74971	1.07657e-25	1.72979e-23	calcium
Pabpn1l	10.9153	0.107178	6.6702	1.10965e-25	1.77214e-23	poly(A)binding
Robo3	18.183	4.14285	2.13389	1.16236e-25	1.84513e-23	roundabout
Col4a6	22.1398	1.12422	4.29965	1.40193e-25	2.21211e-23	collagen,
Muc4	3.21727	0.059963	5.74562	1.42586e-25	2.23647e-23	mucin
Adora2a	13.8633	1.30815	3.40567	1.47615e-25	2.30165e-23	adenosine
Fam174b	159.563	7.96478	4.32434	1.53405e-25	2.37786e-23	family
Tmem30b	150.853	11.2483	3.74536	1.58773e-25	2.44668e-23	transmembrane
Gm6665	89.4686	9.21072	3.28	1.68888e-25	2.58742e-23	predicted
Slc7a1	40.3076	5.97718	2.75352	1.72484e-25	2.62724e-23	solute
Rgl3	122.594	30.6177	2.00145	1.83505e-25	2.77905e-23	ral
Nrgn	44.5455	2.00369	4.47455	1.90976e-25	2.87567e-23	neurogranin
Epha7	7.95069	1.04925	2.92172	1.97582e-25	2.95823e-23	Eph
Ehf	193.886	15.7702	3.61994	2.1173e-25	3.15215e-23	ets
Ankrd1	8.17922	0.590495	3.79197	2.28992e-25	3.38999e-23	ankyrin
Hspa1a	40.2702	3.23137	3.63949	2.55083e-25	3.75513e-23	heat
Prss35	12.5369	0.0456841	8.10027	2.66488e-25	3.90124e-23	protease,
Prkar2b	20.9247	1.02635	4.34961	2.77975e-25	4.04692e-23	protein
Kcnk2	25.9057	1.00085	4.69397	3.39669e-25	4.91792e-23	potassium
Trp53i11	56.8135	5.25963	3.4332	4.19228e-25	6.03666e-23	transformation
Fmn2	1.27443	0.0339597	5.22989	4.7998e-25	6.87388e-23	formin
6330403L08Rik	5.05882	0.846426	2.57934	5.03339e-25	7.16945e-23	RIKEN
Dnm3	28.1563	4.84368	2.53928	5.24346e-25	7.42851e-23	dynamin
AA986860	27.3618	6.39808	2.09645	7.23594e-25	1.01965e-22	expressed
Tinagl1	328.004	42.2736	2.95589	7.50044e-25	1.0513e-22	tubulointerstitial
Gsdmc4	1.23867	0.0284387	5.44478	8.5216e-25	1.18811e-22	gasdermin
Gm10419	5.24086	0.15512	5.07835	9.0455e-25	1.25452e-22	predicted
Prrx1	3.94273	0.490031	3.00825	1.00987e-24	1.39326e-22	paired
Pald1	16.1766	2.36175	2.77598	1.3908e-24	1.9088e-22	phosphatase
Mal2	114.554	14.8439	2.94808	1.48652e-24	2.02961e-22	mal,
Dio2	3.54385	0.0290519	6.93054	1.6531e-24	2.24541e-22	deiodinase,
Aqp5	251.983	11.5087	4.45253	1.74683e-24	2.36054e-22	aquaporin
Plet1os	12.2657	0.65366	4.22994	1.90451e-24	2.5605e-22	placenta
Gm567	67.6715	0.961935	6.13646	2.45675e-24	3.28618e-22	predicted
Rasa4	17.3884	3.06811	2.5027	3.30275e-24	4.39549e-22	RAS
Kcne4	16.4937	1.06217	3.95683	3.3212e-24	4.39784e-22	potassium
Spag5	26.5047	2.26797	3.54678	3.61751e-24	4.76625e-22	sperm
Wfs1	88.4732	9.85382	3.16649	4.02294e-24	5.27405e-22	wolframin
Cldn4	121.85	10.2162	3.57618	4.18926e-24	5.46491e-22	claudin
Fam105a	11.1382	0.79708	3.80465	4.21167e-24	5.46708e-22	OTU
Edn3	14.1729	3.80277	1.89801	5.2862e-24	6.82827e-22	endothelin
Apcdd1	11.1553	0.783591	3.83148	5.39579e-24	6.93582e-22	adenomatosis
Aldoc	87.3172	12.3771	2.81859	5.45755e-24	6.98116e-22	aldolase
Fzd9	4.33674	0.0462941	6.54964	5.51107e-24	7.01556e-22	frizzled
Creb3l4	2.91177	0.670879	2.11777	6.2897e-24	7.96826e-22	cAMP
Layn	12.6123	0.999602	3.65734	6.54343e-24	8.25004e-22	layilin
Adgrf1	25.3464	0.48464	5.70873	6.8247e-24	8.5637e-22	adhesion
Fam57b	4.61537	1.01508	2.18485	8.46879e-24	1.05764e-21	family
Sult2b1	24.0208	1.25072	4.26345	8.66873e-24	1.0775e-21	sulfotransferase
Tspan13	64.2907	12.1663	2.40172	8.88704e-24	1.09945e-21	tetraspanin
Prrg1	17.8033	1.44877	3.61924	9.8965e-24	1.21861e-21	proline
Mapk11	11.0452	1.64232	2.74961	1.03182e-23	1.26462e-21	mitogen-activated
Fmnl3	43.6028	10.0488	2.1174	1.09232e-23	1.33257e-21	formin-like
S1pr3	13.2836	2.56643	2.37181	1.18043e-23	1.43343e-21	sphingosine-1-phosphate
Dbndd2	8.75647	2.54263	1.78403	1.24409e-23	1.50381e-21	dysbindin
Gm37516	2.02096	0.0851925	4.56817	2.00811e-23	2.41625e-21	predicted
Cbln1	5.47711	0.0430813	6.99021	2.04263e-23	2.4466e-21	cerebellin
Ifit3	69.4129	8.01742	3.11399	2.17148e-23	2.58917e-21	interferon-induced
Vwf	23.3543	1.67873	3.79824	2.82648e-23	3.35498e-21	Von
Scx	42.6161	1.86251	4.51608	2.93518e-23	3.4529e-21	scleraxis
Mycbpap	61.8708	4.13993	3.90158	2.93069e-23	3.4529e-21	MYCBP
Aoc1	10.2199	1.89979	2.42747	3.06309e-23	3.58735e-21	amine
Gng2	29.9056	5.40639	2.46768	3.34723e-23	3.90278e-21	guanine
1700003M02Rik	1.40347	0.0418617	5.06722	3.50225e-23	4.06554e-21	cilia
Gstm2	547.624	56.3305	3.2812	3.67568e-23	4.24815e-21	glutathione
Ahnak2	2.2818	0.0897536	4.66806	4.16307e-23	4.79043e-21	AHNAK
Unc13d	3.80624	0.655751	2.53715	5.1325e-23	5.88029e-21	unc-13
Dnah5	0.011345	0.128731	-3.50423	5.18818e-23	5.91834e-21	dynein,
Gsdmc3	14.4397	0.378218	5.25468	5.22094e-23	5.93004e-21	gasdermin
Gm12114	1.84068	0.0698758	4.7193	6.06733e-23	6.86181e-21	predicted
Gm12138	11.0662	0.172506	6.00336	6.63117e-23	7.46743e-21	predicted
Cldn19	58.4741	13.8395	2.07901	6.77258e-23	7.59422e-21	claudin
Nyap1	18.6446	1.20529	3.95131	6.92174e-23	7.72859e-21	neuronal
Slc22a15	11.2666	1.29594	3.11998	7.55886e-23	8.40437e-21	solute
Slc5a5	0.99397	0.0288386	5.10713	8.51205e-23	9.42441e-21	solute
Gm28172	1.96358	0.152573	3.68592	8.58423e-23	9.46456e-21	predicted
Capn2	101.594	37.2626	1.44702	8.64226e-23	9.48884e-21	calpain
Clip3	5.10191	1.39858	1.86707	9.38363e-23	1.02601e-20	CAP-GLY
Wasf3	11.1806	2.96322	1.91575	9.63358e-23	1.04899e-20	WAS
Msln	4.84108	0.136947	5.14364	1.06552e-22	1.15546e-20	mesothelin
Chst2	6.47776	1.17434	2.46364	1.13478e-22	1.22552e-20	carbohydrate
Sptbn2	43.3355	7.93882	2.44855	1.15866e-22	1.2462e-20	spectrin
Ptpn14	80.4021	13.1751	2.60942	1.24651e-22	1.33524e-20	protein
Lypd3	1.18116	0.035113	5.07206	1.8398e-22	1.96278e-20	Ly6/Plaur
Serinc2	151.31	15.1863	3.31667	2.00966e-22	2.13535e-20	serine
Gm15663	4.02583	0.158068	4.67067	2.1362e-22	2.26068e-20	predicted
Kremen2	0.826037	0.127697	2.69349	2.17545e-22	2.29302e-20	kringle
Gem	48.7553	2.23402	4.44784	2.27743e-22	2.39029e-20	GTP
Hspb2	46.7466	2.07077	4.49662	2.29496e-22	2.39029e-20	heat
Tspan6	104.534	5.85336	4.15856	2.29349e-22	2.39029e-20	tetraspanin
Pax2	98.7258	14.1129	2.80641	2.43239e-22	2.51356e-20	paired
Iqck	2.05111	0.392059	2.38726	2.4245e-22	2.51356e-20	IQ
Cthrc1	2.98061	0.153869	4.27583	2.64165e-22	2.71914e-20	collagen
Slc16a3	7.62778	0.719862	3.40547	2.76783e-22	2.83795e-20	solute
Gm7665	39.2724	7.95249	2.30404	2.82261e-22	2.88289e-20	predicted
Gm6736	6.01405	0.12938	5.53865	3.1788e-22	3.23415e-20	predicted
Tbx3	31.1038	2.39717	3.69769	3.43191e-22	3.47825e-20	T-box
Ehd4	213.37	41.4227	2.36486	3.53469e-22	3.56868e-20	EH-domain
Rspo3	9.73722	0.142093	6.0986	3.56657e-22	3.58713e-20	R-spondin
Vopp1	48.8675	5.16441	3.2422	3.8488e-22	3.85627e-20	vesicular,
Plaur	31.0705	3.57621	3.11904	4.26959e-22	4.26167e-20	plasminogen
Cldn15	66.2398	6.66474	3.31308	4.65375e-22	4.62758e-20	claudin
Epha4	10.3113	2.06438	2.32045	4.74863e-22	4.70418e-20	Eph
Faim2	3.36886	0.186279	4.17672	4.88413e-22	4.82029e-20	Fas
Cnksr1	61.3183	11.1723	2.45639	4.98687e-22	4.90332e-20	connector
Esyt1	24.9913	4.79632	2.38143	5.38853e-22	5.27856e-20	extended
Sh3gl3	3.82277	0.0510701	6.22599	6.71811e-22	6.55663e-20	SH3-domain
Ube2ql1	7.01823	0.412448	4.08882	7.4607e-22	7.2545e-20	ubiquitin-conjugating
Jam2	43.1619	4.62629	3.22183	7.97828e-22	7.72926e-20	junction
Fkbp10	14.2382	2.43301	2.54895	8.66764e-22	8.36633e-20	FK506
Nr2e3	3.81858	0.0589184	6.01817	8.82742e-22	8.48947e-20	nuclear
Gm13056	12.9853	0.414925	4.96788	1.00481e-21	9.62828e-20	predicted
Gadd45b	29.8539	2.48878	3.58441	1.04776e-21	9.96734e-20	growth
Tmtc2	6.73369	0.725299	3.21475	1.0476e-21	9.96734e-20	transmembrane
Gjb3	2.072	0.0868023	4.57715	1.11123e-21	1.05331e-19	gap
Pde1c	14.7048	1.15855	3.6659	1.1543e-21	1.09021e-19	phosphodiesterase
Gm42517	10.3164	0.198083	5.70269	1.17451e-21	1.10534e-19	predicted
Gm15753	7.09492	0.240801	4.88087	1.22778e-21	1.15136e-19	predicted
Gm43223	1.24816	0.124867	3.32133	1.29081e-21	1.20618e-19	predicted
Slc4a11	88.5199	7.05226	3.64984	1.36263e-21	1.26879e-19	solute
E330013P04Rik	1.77523	0.0525583	5.07794	1.38175e-21	1.28206e-19	RIKEN
Ccdc120	45.0645	13.0995	1.78248	1.50892e-21	1.39514e-19	coiled-coil
Pde8b	26.5767	6.15657	2.10996	1.59074e-21	1.46565e-19	phosphodiesterase
RP23-142A14,12	3.02211	0.112625	4.74595	1.71388e-21	1.57361e-19	predicted
Ptgs2	4.63802	0.174546	4.73183	2.06188e-21	1.88655e-19	prostaglandin-endoperoxide
Trib1	19.6607	4.63455	2.08481	2.19959e-21	2.00559e-19	tribbles
Atp2a3	29.2857	6.93362	2.07852	2.4273e-21	2.20558e-19	ATPase,
Tmem45a	10.5973	0.932217	3.50689	2.59741e-21	2.35204e-19	transmembrane
Elf3	93.7128	9.10379	3.36371	3.12854e-21	2.82329e-19	E74-like
Hspb1	215.081	10.4193	4.36755	3.24193e-21	2.91564e-19	heat
AU021092	137.472	10.7529	3.67633	3.9379e-21	3.52951e-19	expressed
Nkd1	3.96953	0.91653	2.11471	4.0023e-21	3.57507e-19	naked
Gm13420	24.1421	4.35291	2.4715	4.03677e-21	3.59368e-19	predicted
Upk3bl	3.36597	0.0414528	6.34341	5.02165e-21	4.4554e-19	uroplakin
Paqr4	6.91368	1.31935	2.38963	5.94061e-21	5.25305e-19	progestin
Parp8	26.9506	8.02049	1.74856	6.06081e-21	5.34141e-19	poly
Icosl	18.2758	3.6092	2.34018	6.35674e-21	5.58355e-19	icos
Micall2	8.75966	1.69655	2.36827	6.44671e-21	5.64376e-19	MICAL-like
Dnase1l2	41.322	2.69709	3.93743	6.59842e-21	5.75745e-19	deoxyribonuclease
Lrriq1	1.67526	0.183728	3.18874	6.66097e-21	5.79285e-19	leucine-rich
Hpse	4.99247	0.101751	5.61663	7.41515e-21	6.42752e-19	heparanase
Camkk2	97.5047	16.4746	2.56523	7.62087e-21	6.58418e-19	calcium/calmodulin-dependent
Apobec3	59.7704	7.43426	3.00717	8.62016e-21	7.4232e-19	apolipoprotein
Krt18	202.534	9.79324	4.37023	8.78826e-21	7.54331e-19	keratin
Cd82	447.303	100.477	2.15438	9.31728e-21	7.97142e-19	CD82
Pla2g4a	30.6456	5.7736	2.40814	1.04346e-20	8.89843e-19	phospholipase
Aqp3	278.45	105.047	1.40638	1.14255e-20	9.71202e-19	aquaporin
Slc39a4	1.84395	0.109563	4.07297	1.19918e-20	1.01606e-18	solute
Pbx3	15.3084	5.52482	1.47032	1.26808e-20	1.071e-18	pre
Il18r1	2.57479	0.286867	3.166	1.60136e-20	1.34816e-18	interleukin
Rnf182	4.18116	0.197829	4.40157	1.64819e-20	1.38317e-18	ring
Slc8b1	51.329	13.6826	1.90743	1.69693e-20	1.41955e-18	solute
Slc4a5	5.02219	0.757245	2.72948	1.74775e-20	1.45744e-18	solute
Oit1	14.0485	0.736687	4.25322	1.77731e-20	1.47741e-18	oncoprotein
Anxa2	377.744	38.7159	3.28641	1.8317e-20	1.51784e-18	annexin
Wnt8b	0.581938	0.0478795	3.60339	1.90307e-20	1.57109e-18	wingless-type
6530403H02Rik	1.03255	0.0473793	4.44581	1.90789e-20	1.57109e-18	RIKEN
Hid1	12.8882	2.27593	2.50153	2.02804e-20	1.66482e-18	HID1
Lmod3	0.0254144	0.417159	-4.03688	2.1058e-20	1.72329e-18	leiomodin
Kcna6	1.44626	0.0493617	4.87279	2.1182e-20	1.72807e-18	potassium
1700026L06Rik	4.65537	0.0834794	5.80133	2.14324e-20	1.7431e-18	sperm
Parm1	9.72519	2.25499	2.10861	2.37706e-20	1.92732e-18	prostate
Ano2	1.58945	0.0234894	6.08037	2.56181e-20	2.07075e-18	anoctamin
Ephx1	374.286	42.943	3.12364	2.79409e-20	2.25159e-18	epoxide
Smpd3	1.05686	0.0313988	5.07293	2.96461e-20	2.38172e-18	sphingomyelin
Cacnb1	17.6141	3.22208	2.45067	3.10246e-20	2.48489e-18	calcium
Tacstd2	285.485	20.1639	3.82356	3.13536e-20	2.50363e-18	tumor-associated
S100a6	818.615	18.3296	5.48094	3.42008e-20	2.71733e-18	S100
Dsp	57.1917	7.43695	2.94302	3.42361e-20	2.71733e-18	desmoplakin
Gm16136	39.0629	4.30511	3.18168	3.44158e-20	2.7234e-18	predicted
Timp2	95.1956	22.4434	2.0846	3.63831e-20	2.86779e-18	tissue
Strip2	10.4717	1.65842	2.65862	3.64582e-20	2.86779e-18	striatin
Kif5c	16.215	1.78903	3.18008	4.25266e-20	3.33517e-18	kinesin
Ednrb	13.7476	4.7061	1.54658	4.29543e-20	3.35872e-18	endothelin
Dmrtc1a	3.93702	0.0981233	5.32636	4.41742e-20	3.44389e-18	DMRT-like
Wdr95	1.2588	0.0338292	5.21764	4.46452e-20	3.47034e-18	WD40
Chn2	48.5259	15.069	1.68718	4.53044e-20	3.51122e-18	chimerin
Mmp11	24.7115	5.54658	2.15551	5.13998e-20	3.97195e-18	matrix
C130071C03Rik	1.71086	0.464894	1.87975	5.2515e-20	4.04627e-18	RIKEN
Tril	8.89371	2.422	1.87659	5.44498e-20	4.18311e-18	TLR4
Akr1b8	30.6727	1.95323	3.97303	5.70256e-20	4.36826e-18	aldo-keto
Tmem184b	50.0422	9.27583	2.4316	5.74975e-20	4.39165e-18	transmembrane
Meox2	5.24764	0.0255567	7.68182	5.83074e-20	4.44063e-18	mesenchyme
Epn3	162.141	23.2701	2.8007	5.96186e-20	4.5274e-18	epsin
Smkr-ps	3.43452	0.342885	3.32431	5.98894e-20	4.5349e-18	smal
Piwil4	0.993922	0.0772771	3.68502	6.34624e-20	4.79168e-18	piwi-like
Pim1	20.4185	3.58774	2.50873	7.74714e-20	5.83271e-18	proviral
Gm14488	1.76773	0.294214	2.58696	8.44038e-20	6.33654e-18	predicted
Gm43800	2.25501	0.180213	3.64536	8.79106e-20	6.58105e-18	predicted
Gal3st3	0.896362	0.0518186	4.11254	9.02766e-20	6.73904e-18	galactose-3-O-sulfotransferase
Wnt9a	4.39454	0.663652	2.72721	9.60135e-20	7.14704e-18	wingless-type
Cd24a	390.414	71.827	2.44241	9.77819e-20	7.25817e-18	CD24a
Zmynd8	111.095	31.0207	1.84049	1.12152e-19	8.30148e-18	zinc
Napepld	21.3514	2.90713	2.87666	1.18774e-19	8.76699e-18	N-acyl
Dtx1	13.9993	0.551248	4.66651	1.29896e-19	9.56118e-18	deltex
Cxcl5	1.54732	0.0154381	6.64713	1.31513e-19	9.65319e-18	chemokine
Bok	235.287	18.925	3.63606	1.54091e-19	1.12791e-17	BCL2-related
Pdgfra	76.7942	12.3247	2.63945	1.71064e-19	1.24867e-17	platelet
Sphk1	27.5739	4.36761	2.65839	1.78683e-19	1.30068e-17	sphingosine
Slc7a5	8.53998	2.25127	1.92349	1.95146e-19	1.41661e-17	solute
Gm37296	3.93203	0.208064	4.24017	2.19405e-19	1.58834e-17	predicted
Klhl14	9.49643	1.86144	2.35097	2.37177e-19	1.71229e-17	kelch-like
Wnt10a	5.16502	0.290688	4.15123	2.46505e-19	1.77477e-17	wingless-type
Anxa1	112.966	15.3462	2.87994	2.53906e-19	1.82041e-17	annexin
Tenm3	5.61968	0.83266	2.75469	2.54227e-19	1.82041e-17	teneurin
Serping1	398.451	27.1592	3.87489	2.56697e-19	1.83312e-17	serine
Fbxo2	27.6657	1.4067	4.29771	2.94414e-19	2.09678e-17	F-box
Plvap	327.588	75.5889	2.11564	3.02504e-19	2.1486e-17	plasmalemma
Itga3	125.927	22.7375	2.46944	3.17667e-19	2.25023e-17	integrin
Arhgdig	32.2872	0.894979	5.17296	3.49293e-19	2.46762e-17	Rho
Abcg1	36.1575	3.45385	3.38802	3.90509e-19	2.75142e-17	ATP
Ntng1	3.16693	0.144189	4.45705	4.13807e-19	2.90779e-17	netrin
Pou2f3	2.68044	0.0756253	5.14745	4.33413e-19	3.03747e-17	POU
Lmo2	58.6095	14.5887	2.00628	4.43171e-19	3.09762e-17	LIM
Gm37584	1.85461	0.486251	1.93134	4.7804e-19	3.33249e-17	predicted
2010300C02Rik	4.55881	0.593817	2.94057	4.96673e-19	3.45325e-17	RIKEN
2610203C20Rik	11.2313	1.16693	3.26674	5.02398e-19	3.48386e-17	RIKEN
Vsig2	9.44951	1.9486	2.2778	5.33964e-19	3.69304e-17	V-set
Ddit4	53.3663	15.4761	1.78589	5.64476e-19	3.89385e-17	DNA-damage-inducible
Rbms3	29.9884	5.31074	2.49742	5.70501e-19	3.92513e-17	RNA
Efcab6	3.28577	0.0310629	6.72489	5.89718e-19	4.04679e-17	EF-hand
Mroh4	1.67971	0.0733344	4.51757	6.11572e-19	4.18585e-17	maestro
Mboat2	17.2997	2.94342	2.55519	6.15763e-19	4.20362e-17	membrane
Asphd2	0.685651	0.0276815	4.63048	6.21518e-19	4.23195e-17	aspartate
Fbln7	14.2963	2.79419	2.35514	6.76851e-19	4.59683e-17	fibulin
Pgm2l1	8.06951	1.08837	2.89031	6.85183e-19	4.64145e-17	phosphoglucomutase
Celf3	12.4116	0.607763	4.35203	6.97161e-19	4.71049e-17	CUGBP,
Kcnd2	0.297745	0.0107703	4.78894	7.24217e-19	4.88078e-17	potassium
Trpm1	3.50819	0.286088	3.6162	7.27176e-19	4.88822e-17	transient
Capn1	46.3391	12.0204	1.94675	7.60665e-19	5.08738e-17	calpain
Gpr182	5.75031	1.28499	2.16189	7.59095e-19	5.08738e-17	G
Alox12b	0.555751	0.0158786	5.12928	7.71868e-19	5.14924e-17	arachidonate
Chst8	10.3485	2.24549	2.20432	7.8478e-19	5.22215e-17	carbohydrate
Scn11a	0.384802	0.00454653	6.4032	8.34421e-19	5.53849e-17	sodium
Spata20	3.00674	0.121321	4.6313	8.75863e-19	5.79127e-17	spermatogenesis
Trim29	2.12143	0.0826918	4.68115	8.76899e-19	5.79127e-17	tripartite
Arl4d	179.207	12.7628	3.81161	9.09612e-19	5.9923e-17	ADP-ribosylation
Slc9a4	11.8641	1.50257	2.9811	1.01063e-18	6.64116e-17	solute
Glrb	0.938745	0.0394831	4.57142	1.10927e-18	7.27121e-17	glycine
Zscan18	2.36365	0.220896	3.41958	1.16043e-18	7.58771e-17	zinc
Spire2	23.2782	2.78013	3.06576	1.17706e-18	7.67738e-17	spire
Pdgfa	116.432	14.5541	2.99999	1.18068e-18	7.68203e-17	platelet
Plk2	10.7704	3.98476	1.43451	1.2619e-18	8.19022e-17	polo
Efemp1	129.529	17.4183	2.89459	1.36946e-18	8.86653e-17	epidermal
Gsdmc2	15.2898	0.56677	4.75366	1.48497e-18	9.59079e-17	gasdermin
Sema3f	62.5882	18.2364	1.77907	1.61534e-18	1.04073e-16	sema
Rftn2	8.03708	1.06643	2.91389	1.65554e-18	1.06403e-16	raftlin
Map1b	2.85621	0.328337	3.12085	1.67277e-18	1.07248e-16	microtubule-associated
Igf1	19.4071	5.30811	1.87032	1.69898e-18	1.08402e-16	insulin-like
Plch2	1.70135	0.244845	2.79674	1.69514e-18	1.08402e-16	phospholipase
Penk	3.88862	0.458052	3.08568	1.82818e-18	1.16363e-16	preproenkephalin
Gm34294	0.480662	0.0390491	3.62166	1.9306e-18	1.22586e-16	predicted
Chst9	6.68419	1.38617	2.26965	2.17914e-18	1.38035e-16	carbohydrate
B430119L08Rik	1.13066	0.0108892	6.69812	2.21602e-18	1.40034e-16	RIKEN
Map2	22.0031	4.11829	2.41759	2.33969e-18	1.47496e-16	microtubule-associated
Lama4	9.33373	3.43892	1.4405	2.47643e-18	1.55743e-16	laminin,
Rab11fip1	18.7848	3.95487	2.24787	2.50792e-18	1.57348e-16	RAB11
Txk	2.02566	0.177357	3.51366	2.5697e-18	1.60841e-16	TXK
Hhip	3.79388	0.105467	5.16881	2.84886e-18	1.77892e-16	Hedgehog-interacting
Sh2d4a	60.693	9.7017	2.64522	3.0097e-18	1.87491e-16	SH2
Hs3st3a1	3.2984	0.614316	2.42471	3.38706e-18	2.10501e-16	heparan
Zan	1.94841	0.0577597	5.07609	3.39973e-18	2.10791e-16	zonadhesin
Chrnb1	23.7727	5.81792	2.03073	3.50597e-18	2.16868e-16	cholinergic
S100a7a	2.92899	0.0848163	5.10992	3.55174e-18	2.19185e-16	S100
L1cam	171.466	29.9802	2.51584	3.59035e-18	2.2105e-16	L1
Bmpr1b	18.6692	3.61922	2.36691	3.65925e-18	2.24767e-16	bone
Rnf39	5.12622	0.40937	3.64642	3.69428e-18	2.26391e-16	ring
Slc25a24	15.5142	2.71751	2.51323	4.04549e-18	2.47006e-16	solute
Pdp1	12.2709	2.84773	2.10735	4.04943e-18	2.47006e-16	pyruvate
Gm960	3.32604	0.348654	3.25394	4.22901e-18	2.57364e-16	predicted
Chst12	6.78388	1.24524	2.44569	4.3505e-18	2.64148e-16	carbohydrate
Nav1	13.3472	3.06246	2.12377	4.43952e-18	2.68933e-16	neuron
Fam49a	7.60288	1.55318	2.29132	4.45141e-18	2.69034e-16	family
Xk	1.59253	0.168727	3.23856	4.66118e-18	2.81068e-16	X-linked
Stx11	2.76991	0.592775	2.22428	5.20133e-18	3.12923e-16	syntaxin
Ehd2	31.1596	9.45189	1.721	5.28882e-18	3.17462e-16	EH-domain
AA467197	12.7792	0.182996	6.12584	5.45752e-18	3.26844e-16	expressed
Tgfbr3	67.2738	17.053	1.98002	5.62096e-18	3.35869e-16	transforming
Lonrf2	0.541795	0.0505017	3.42334	5.66254e-18	3.37587e-16	LON
Pwwp2b	17.5658	2.56291	2.77691	5.70018e-18	3.39064e-16	PWWP
Adra2c	6.76986	0.530832	3.6728	5.97767e-18	3.54769e-16	adrenergic
Gnao1	17.892	1.48643	3.58939	6.53798e-18	3.87151e-16	guanine
Gm26559	0.323767	0.0384874	3.0725	6.61043e-18	3.90564e-16	predicted
Cd79b	11.9639	0.611866	4.28932	7.1118e-18	4.19246e-16	CD79B
Slc14a2	176.776	9.28776	4.25045	7.17354e-18	4.21942e-16	solute
Smarca1	1.89078	0.404931	2.22323	7.23696e-18	4.24724e-16	SWI/SNF
Bmp3	2.48792	0.409834	2.60183	7.25407e-18	4.24782e-16	bone
RP23-446E21,6	3.76374	0.213062	4.14282	7.328e-18	4.2816e-16	predicted
Zfp583	2.2846	0.443198	2.36592	7.51318e-18	4.38009e-16	zinc
Ptprr	4.10479	0.564469	2.86234	8.15915e-18	4.74589e-16	protein
Fam189a2	14.5528	2.58116	2.49521	8.17668e-18	4.74589e-16	family
Ucp3	2.56838	0.0893538	4.84519	8.89415e-18	5.15098e-16	uncoupling
Endod1	64.1834	5.7653	3.47673	8.9898e-18	5.19496e-16	endonuclease
Lcn2	40.7743	2.09175	4.28488	9.0539e-18	5.22056e-16	lipocalin
Tmem45b	72.3106	14.8068	2.28795	9.15759e-18	5.26882e-16	transmembrane
Bbc3	16.9994	3.42082	2.31307	1.00147e-17	5.74941e-16	BCL2
Ccdc40	1.19938	0.124129	3.27238	1.01277e-17	5.80162e-16	coiled-coil
Car8	34.2783	2.53778	3.75566	1.08859e-17	6.22242e-16	carbonic
Gm37352	1.79126	0.280967	2.6725	1.15011e-17	6.55987e-16	predicted
Atp2c2	0.669821	0.104047	2.68653	1.21314e-17	6.9044e-16	ATPase,
Ctnnal1	117.963	25.9283	2.18573	1.29732e-17	7.36759e-16	catenin
Cav3	1.00228	0.022937	5.44946	1.30485e-17	7.39442e-16	caveolin
Foxf2	1.1423	0.0112307	6.66834	1.32684e-17	7.50292e-16	forkhead
Nxpe5	1.63383	0.0311423	5.71324	1.75198e-17	9.88574e-16	neurexophilin
Avil	4.55266	0.225325	4.33663	1.79966e-17	1.01115e-15	advillin
Mark1	11.9409	1.10036	3.43986	1.79882e-17	1.01115e-15	MAP/microtubule
Mkl1	19.5573	7.40048	1.40201	1.85731e-17	1.04132e-15	MKL
Galnt15	6.37907	1.41123	2.1764	1.88322e-17	1.0536e-15	polypeptide
Vwa7	1.50486	0.133416	3.49563	1.91794e-17	1.07076e-15	von
Hist1h4j	1.44369	0.109095	3.7261	1.93663e-17	1.0789e-15	histone
Lypd6b	34.7668	3.19408	3.44424	2.20636e-17	1.22658e-15	LY6/PLAUR
Tmem59l	1.25159	0.0325581	5.2646	2.25534e-17	1.25117e-15	transmembrane
Efna5	7.21667	2.25564	1.6778	2.30434e-17	1.27566e-15	ephrin
Pfkfb3	65.3023	9.89802	2.72192	2.49557e-17	1.37863e-15	6-phosphofructo-2-kinase/fructose-2,6-biphosphatase
Plcd1	13.1803	3.06415	2.10482	2.64597e-17	1.45562e-15	phospholipase
Rhpn2	53.3678	7.8935	2.75723	2.64446e-17	1.45562e-15	rhophilin,
Fosl2	24.9613	5.09077	2.29374	2.75525e-17	1.51257e-15	fos-like
Mpped2	22.8296	5.57047	2.03504	2.82202e-17	1.54601e-15	metallophosphoesterase
Clca2	0.608669	0.035734	4.09029	2.83363e-17	1.54915e-15	chloride
Ophn1	10.7814	2.88385	1.90248	2.8501e-17	1.55492e-15	oligophrenin
Ell	16.3195	6.76141	1.2712	2.90203e-17	1.57999e-15	elongation
Gm26799	1.8137	0.193217	3.23064	2.97828e-17	1.61816e-15	predicted
Stap2	46.0254	7.03702	2.70939	3.05841e-17	1.65827e-15	signal
Gm43305	158.337	12.6166	3.64961	3.11607e-17	1.68607e-15	predicted
Reck	8.97502	3.47808	1.36762	3.20904e-17	1.73281e-15	reversion-inducing-cysteine-rich
Slc8a3	0.866113	0.0408651	4.40561	3.39989e-17	1.83212e-15	solute
Coro2a	11.1521	1.76746	2.65757	3.44263e-17	1.85136e-15	coronin,
Cd276	1.06505	0.155625	2.77478	3.6506e-17	1.95921e-15	CD276
Cyp2b19	0.330343	0.0128123	4.68837	3.68557e-17	1.97395e-15	cytochrome
Slc12a8	2.62443	0.135333	4.27742	3.80317e-17	2.03281e-15	solute
Mpzl1	122.026	29.1277	2.06672	3.86445e-17	2.06138e-15	myelin
Cpne2	77.1469	6.8374	3.49609	3.91206e-17	2.08256e-15	copine
Cd59b	59.4973	4.78387	3.63657	4.03257e-17	2.1386e-15	CD59b
Gramd2	3.04754	0.477155	2.67512	4.03356e-17	2.1386e-15	GRAM
Rgs11	71.3005	11.2818	2.65992	4.15339e-17	2.19614e-15	regulator
Bag3	24.688	11.6531	1.08309	4.15875e-17	2.19614e-15	BCL2-associated
Uncx	4.62199	0.381411	3.5991	4.31338e-17	2.27324e-15	UNC
Aox1	1.49291	0.195636	2.93188	4.46446e-17	2.34816e-15	aldehyde
Reln	5.35592	1.33127	2.00833	4.57414e-17	2.40106e-15	reelin
Fgfr2	51.081	11.7977	2.11428	4.5834e-17	2.40114e-15	fibroblast
Slc7a6	13.9472	1.49604	3.22075	5.06289e-17	2.64707e-15	solute
Ifitm1	63.8025	6.59963	3.27316	5.13787e-17	2.67615e-15	interferon
Gm2694	1.3852	0.023699	5.86913	5.13882e-17	2.67615e-15	predicted
Slc12a4	27.3696	10.4423	1.39014	5.98139e-17	3.10879e-15	solute
RP24-195P20,2	0.579935	0.022425	4.69271	6.67421e-17	3.46205e-15	RIKEN
S100a14	6.78234	0.622369	3.44594	6.98488e-17	3.61608e-15	S100
Junb	34.5513	8.25513	2.06538	7.08182e-17	3.65908e-15	jun
Lox	6.71094	0.666501	3.33184	7.35115e-17	3.7908e-15	lysyl
Hdac7	44.1619	13.9269	1.66493	7.98597e-17	4.11012e-15	histone
Adgrv1	0.838147	0.137756	2.60509	8.32972e-17	4.27868e-15	adhesion
Zdhhc14	6.39553	1.66517	1.9414	8.64732e-17	4.43318e-15	zinc
Pear1	37.58	12.1335	1.63097	9.59978e-17	4.91192e-15	platelet
Fam129b	174.948	34.9643	2.32297	9.99946e-17	5.10651e-15	family
Stard13	40.6018	7.44035	2.4481	1.01636e-16	5.18028e-15	StAR-related
Tpm1	193.182	57.5638	1.74673	1.03768e-16	5.27876e-15	tropomyosin
Hspg2	50.5953	13.3743	1.91954	1.05402e-16	5.35153e-15	perlecan
Lhfp	22.3395	7.11764	1.65013	1.07051e-16	5.42479e-15	lipoma
2810407A14Rik	0.738935	0.0648335	3.51064	1.08695e-16	5.49753e-15	RIKEN
Ttc39a	10.4572	0.904708	3.5309	1.18128e-16	5.96321e-15	tetratricopeptide
Prox1	13.7653	2.64674	2.37874	1.18512e-16	5.97114e-15	prospero
Dlgap1	7.87112	0.300007	4.7135	1.35097e-16	6.79376e-15	DLG
Gfap	1.77799	0.192436	3.20779	1.35501e-16	6.8011e-15	glial
Mfi2	0.239718	0.015177	3.98138	1.41404e-16	7.08392e-15	melanotransferrin
Cbarp	26.4651	5.74889	2.20273	1.45541e-16	7.27734e-15	calcium
Ap3m2	11.921	2.2031	2.4359	1.49093e-16	7.42674e-15	adaptor-related
Ppp1r15a	18.547	7.32676	1.33994	1.48988e-16	7.42674e-15	protein
Dhx58os	1.64217	0.108974	3.91355	1.51881e-16	7.55134e-15	DEAH
Shisa2	2.89253	0.471921	2.61571	1.59539e-16	7.91714e-15	shisa
Maff	8.16673	1.29491	2.65691	1.61061e-16	7.97766e-15	v-maf
Kank3	66.6887	19.2377	1.79351	1.61862e-16	8.00232e-15	KN
Gm17281	0.882273	0.126375	2.80351	1.62216e-16	8.00477e-15	predicted
Fgf12	2.5465	0.241649	3.39753	1.68055e-16	8.27741e-15	fibroblast
D830026I12Rik	1.38226	0.250978	2.4614	1.7105e-16	8.40924e-15	RIKEN
Nptx1	0.219043	0.00971126	4.49541	1.89254e-16	9.28684e-15	neuronal
Hs3st1	9.86404	1.6077	2.61718	1.90242e-16	9.31798e-15	heparan
Samd4	10.0037	2.23839	2.16	2.07455e-16	1.01422e-14	sterile
Phgdh	144.115	18.1341	2.99045	2.11871e-16	1.03389e-14	3-phosphoglycerate
Cd34	47.6423	11.6227	2.0353	2.14952e-16	1.04699e-14	CD34
BC030870	0.885297	0.0560314	3.98185	2.39298e-16	1.16342e-14	cDNA
Neurl1a	1.06968	0.223521	2.25869	2.55965e-16	1.23988e-14	neuralized
Plk5	3.25974	0.480009	2.76362	2.55798e-16	1.23988e-14	polo
Ifit3b	12.4365	2.48493	2.3233	2.57886e-16	1.24689e-14	interferon-induced
Hoxa11	5.51501	0.720904	2.93548	2.62363e-16	1.26621e-14	homeobox
Zfp703	14.4193	4.30339	1.74445	2.65081e-16	1.27699e-14	zinc
Fam101b	36.3163	9.29781	1.96565	2.70916e-16	1.30272e-14	refilin
Mta3	63.4191	14.9526	2.08452	2.80421e-16	1.34382e-14	metastasis
Vsig10	32.1059	8.00777	2.00337	2.80482e-16	1.34382e-14	V-set
Kirrel3	1.86498	0.174057	3.42153	2.82764e-16	1.35229e-14	kirre
Efhc1	1.12046	0.262276	2.09493	2.89816e-16	1.38351e-14	EF-hand
Acsl6	0.0297904	0.304525	-3.35364	2.92064e-16	1.39171e-14	acyl-CoA
Sim2	23.1806	4.88361	2.2469	3.23726e-16	1.5398e-14	single-minded
Isyna1	112.704	35.4025	1.67061	3.39962e-16	1.61412e-14	myo-inositol
Vat1	46.4223	16.4396	1.49765	3.66593e-16	1.73743e-14	vesicle
Adgrg6	3.35767	0.629749	2.41461	3.83473e-16	1.81416e-14	adhesion
2005-09-01	4.09956	0.620436	2.72412	4.01251e-16	1.89487e-14	septin
Csnk1e	62.0202	15.5997	1.99122	4.22517e-16	1.99172e-14	casein
Rhou	31.6376	1.91865	4.04348	4.30169e-16	2.02418e-14	ras
Cpne5	1.69526	0.118053	3.844	4.38091e-16	2.05778e-14	copine
Gm4491	0.079468	0.837978	-3.39847	4.51906e-16	2.11513e-14	predicted
Gm42528	0.91653	0.0839947	3.44781	4.51516e-16	2.11513e-14	predicted
Myh10	145.235	27.5927	2.39603	4.54206e-16	2.12212e-14	myosin,
Tslp	1.90293	0.119244	3.99624	4.92061e-16	2.29492e-14	thymic
Tnfsf9	9.38902	0.480549	4.28822	5.03657e-16	2.34485e-14	tumor
Rin1	3.22444	0.612382	2.39655	5.26796e-16	2.44825e-14	Ras
Cdhr4	1.58395	0.107442	3.8819	5.3834e-16	2.4975e-14	cadherin-related
Adra1a	2.1121	9.95226	-2.23635	5.40236e-16	2.50189e-14	adrenergic
Icam5	0.708853	0.0444971	3.9937	5.47309e-16	2.5302e-14	intercellular
Riiad1	15.2587	0.56766	4.74846	5.50506e-16	2.54052e-14	regulatory
Gsn	312.969	60.8007	2.36386	5.66139e-16	2.6081e-14	gelsolin
Prrg3	1.37898	0.239984	2.52258	5.78092e-16	2.65852e-14	proline
Ccdc121	0.584902	0.0159157	5.19967	5.86464e-16	2.69232e-14	coiled-coil
Vtcn1	4.98628	0.515267	3.27457	5.91606e-16	2.7112e-14	V-set
Dysf	8.82741	4.6652	0.920049	6.00348e-16	2.74649e-14	dysferlin
Cenpt	5.81725	1.9183	1.60051	6.08412e-16	2.77856e-14	centromere
Cdr2l	4.50267	1.085	2.05309	6.1784e-16	2.81673e-14	cerebellar
Kcns3	3.77906	1.01126	1.90187	6.20973e-16	2.82612e-14	potassium
Raet1e	1.31855	0.0547846	4.58904	6.25129e-16	2.84013e-14	retinoic
Grhl2	20.5016	4.85652	2.07775	6.37413e-16	2.89096e-14	grainyhead
Rapgefl1	6.81179	1.16862	2.54323	6.41347e-16	2.9038e-14	Rap
P2rx2	0.798136	0.111555	2.83887	7.40455e-16	3.34678e-14	purinergic
Ccdc154	0.786942	0.0237945	5.04756	7.66461e-16	3.45839e-14	coiled-coil
Atp8b1	17.123	2.3646	2.85627	8.00681e-16	3.60662e-14	ATPase,
4930426D05Rik	42.8557	9.52456	2.16976	8.02062e-16	3.60668e-14	RIKEN
Zfhx4	0.126872	0.0212829	2.5756	8.19696e-16	3.67969e-14	zinc
Ttll13	3.25714	1.12653	1.53172	8.29658e-16	3.71808e-14	tubulin
Slc22a23	27.8099	64.0132	-1.20277	8.36688e-16	3.74322e-14	solute
Rnf43	23.1477	4.33635	2.41631	8.38467e-16	3.74482e-14	ring
Frem1	4.10238	1.21405	1.75664	8.43461e-16	3.76075e-14	Fras1
Hr	5.02108	0.485911	3.36923	8.49592e-16	3.78169e-14	lysine
Mid1ip1	150.047	25.4482	2.55978	8.57735e-16	3.8115e-14	Mid1
Glt28d2	6.39271	1.69726	1.91322	8.70238e-16	3.86055e-14	glycosyltransferase
Naip2	2.38293	0.636885	1.90363	9.07972e-16	4.02117e-14	NLR
Ces1d	163.048	521.583	-1.6776	9.32993e-16	4.12505e-14	carboxylesterase
Rbfox3	1.23056	0.182107	2.75645	9.45074e-16	4.17147e-14	RNA
Ankrd37	3.45619	0.705648	2.29216	9.7793e-16	4.30927e-14	ankyrin
S100a11	605.981	122.323	2.30858	9.92172e-16	4.36473e-14	S100
Myo1b	34.4578	7.398	2.21962	1.00318e-15	4.40581e-14	myosin
Dmpk	36.6844	11.4768	1.67644	1.07201e-15	4.70027e-14	dystrophia
Cxcl1	4.513	0.189655	4.57263	1.14386e-15	5.00696e-14	chemokine
Npy4r	0.428366	0.00798198	5.74595	1.19421e-15	5.21866e-14	neuropeptide
Sepn1	11.8947	3.1702	1.90767	1.27062e-15	5.54339e-14	selenoprotein
Irf2bpl	48.3644	17.0668	1.50275	1.33184e-15	5.80088e-14	interferon
Zfp53	7.30331	2.20272	1.72927	1.42714e-15	6.20572e-14	zinc
Mal	703.955	148.709	2.24299	1.46089e-15	6.33158e-14	myelin
Catsper4	4.9816	0.596285	3.06254	1.4593e-15	6.33158e-14	cation
Sort1	48.751	12.2127	1.99705	1.48538e-15	6.42712e-14	sortilin
Mrgprf	2.89302	0.628632	2.20229	1.62027e-15	6.9993e-14	MAS-related
Gm9968	0.594935	0.108928	2.44936	1.6842e-15	7.26355e-14	predicted
Cryba2	1.74158	0.0205699	6.40372	1.73524e-15	7.47147e-14	crystallin,
Tbc1d2	19.7673	3.22239	2.61691	1.76494e-15	7.58695e-14	TBC1
Scn2b	1.78459	0.168199	3.40735	1.81543e-15	7.79128e-14	sodium
Sptbn5	3.26315	0.506327	2.68813	1.88114e-15	8.06017e-14	spectrin
Tnfrsf8	0.187756	0.019573	3.26192	1.91912e-15	8.20953e-14	tumor
Plekhg4	0.443019	0.0362853	3.60991	2.18213e-15	9.31949e-14	pleckstrin
Gm12680	0.391013	0.0276987	3.81933	2.26489e-15	9.65732e-14	-
Msrb3	21.9051	6.35105	1.7862	2.33292e-15	9.93129e-14	methionine
Aqp4	119.282	13.5563	3.13734	2.34762e-15	9.97774e-14	aquaporin
Ly6e	915.131	146.038	2.64763	2.42683e-15	1.02813e-13	lymphocyte
Peg10	1.22398	0.0552937	4.46832	2.4254e-15	1.02813e-13	paternally
Ifit1bl2	1.85163	0.508755	1.86375	2.58374e-15	1.09284e-13	interferon
Hmga2	0.734626	0.0218961	5.06826	2.66798e-15	1.12666e-13	high
Btg1	61.4784	13.0889	2.23173	2.7508e-15	1.15978e-13	B
Greb1	2.91981	0.14493	4.33245	3.22612e-15	1.35801e-13	gene
Lpar1	9.34311	1.98484	2.23488	3.25918e-15	1.36756e-13	lysophosphatidic
Tgif1	34.7646	10.4011	1.74088	3.25772e-15	1.36756e-13	TGFB-induced
Ttll6	0.254959	0.0403895	2.65821	3.31013e-15	1.38673e-13	tubulin
CAAA01147332,1	114.068	20.8691	2.45046	3.38547e-15	1.41604e-13	-
Lrrc8e	1.72813	0.232048	2.89671	3.45731e-15	1.4438e-13	leucine
Cdh24	2.23686	0.366128	2.61105	3.50829e-15	1.46277e-13	cadherin-like
Clec2l	1.9671	0.0405471	5.60032	3.75117e-15	1.56156e-13	C-type
Rasgrf2	8.96456	1.99047	2.17112	3.76171e-15	1.56348e-13	RAS
Fscn1	17.4373	8.35286	1.06184	3.82583e-15	1.58763e-13	fascin
Epcam	238.36	45.123	2.40121	4.04796e-15	1.67717e-13	epithelial
Hk1os	2.98904	0.608353	2.2967	4.18225e-15	1.73009e-13	hexokinase
Dram1	19.4097	4.80927	2.01289	4.33215e-15	1.7865e-13	DNA-damage
Cd200r3	1.45003	0.0221335	6.0337	4.33218e-15	1.7865e-13	CD200
Cpm	50.2867	21.2559	1.24231	4.39495e-15	1.80673e-13	carboxypeptidase
Gm12315	0.0772405	0.617042	-2.99794	4.38847e-15	1.80673e-13	predicted
Slc37a1	3.89444	1.57381	1.30716	4.67571e-15	1.91915e-13	solute
Gm37435	0.203949	0.0171146	3.57491	4.83248e-15	1.98041e-13	predicted
Gli3	0.8424	0.168765	2.31949	4.85035e-15	1.98465e-13	GLI-Kruppel
Fam83e	0.312042	0.0182606	4.09493	5.15599e-15	2.10644e-13	family
Tlr3	6.89762	3.07089	1.16744	5.28515e-15	2.15587e-13	toll-like
Wnt5a	44.8306	7.74479	2.53318	5.52917e-15	2.24844e-13	wingless-type
Serpine2	34.3946	8.81953	1.96341	5.52148e-15	2.24844e-13	serine
Stxbp1	21.5186	3.49492	2.62225	5.54588e-15	2.25177e-13	syntaxin
4930570G19Rik	0.488007	0.064219	2.92583	5.68472e-15	2.30459e-13	RIKEN
Fgd3	26.147	4.81576	2.44081	5.78124e-15	2.34012e-13	FYVE,
Dapp1	7.76576	1.75458	2.146	5.79803e-15	2.34331e-13	dual
D5Ertd615e	0.760886	0.208375	1.8685	5.84039e-15	2.35682e-13	DNA
Grhl1	4.04492	0.341169	3.56755	5.85562e-15	2.35935e-13	grainyhead
Efna4	13.2406	1.88448	2.81274	6.00955e-15	2.41767e-13	ephrin
Plp2	44.9632	11.1602	2.01038	6.35866e-15	2.55422e-13	proteolipid
Fam131c	6.5878	1.09095	2.59421	6.4545e-15	2.58877e-13	family
4632428C04Rik	2.01774	0.736673	1.45365	6.50062e-15	2.60331e-13	RIKEN
Znrf1	33.2442	16.7396	0.989836	6.60155e-15	2.63972e-13	zinc
G6b	1.60378	0.378884	2.08165	6.80126e-15	2.71546e-13	megakaryocyte
B230208H11Rik	2.69542	0.404314	2.73697	7.17981e-15	2.86226e-13	RIKEN
Rassf6	95.7133	21.5999	2.1477	7.23572e-15	2.88019e-13	Ras
Rhoj	10.9328	3.88297	1.49343	7.32143e-15	2.90991e-13	ras
Ncmap	4.19255	0.327838	3.67677	7.38571e-15	2.93025e-13	noncompact
Tbx3os2	2.24753	0.0430493	5.70621	7.39485e-15	2.93025e-13	T-box
Kif26b	3.39278	0.872856	1.95865	7.50485e-15	2.96937e-13	kinesin
Rbbp8nl	1.57542	0.129002	3.61027	7.66451e-15	3.028e-13	RBBP8
Ppp1r36	2.24387	0.186616	3.58785	7.95034e-15	3.13622e-13	protein
Sdcbp2	3.14661	0.196591	4.00053	8.04485e-15	3.16876e-13	syndecan
Stx1a	3.84989	1.21067	1.66901	8.35268e-15	3.2851e-13	syntaxin
AI661453	40.3298	8.43779	2.25691	8.47176e-15	3.32697e-13	expressed
Lcat	2.41195	0.54651	2.14188	8.85525e-15	3.47239e-13	lecithin
Stab1	41.4843	16.6081	1.32068	9.0753e-15	3.55339e-13	stabilin
Zfp57	7.16405	2.27245	1.65652	9.1085e-15	3.5611e-13	zinc
Eps8l1	73.1898	12.3029	2.57265	9.14421e-15	3.56976e-13	EPS8-like
Apela	264.242	36.1467	2.86992	9.36952e-15	3.65231e-13	apelin
Fam117a	42.8689	11.3748	1.91409	9.51357e-15	3.70299e-13	family
Chsy3	0.870034	0.125937	2.78837	9.69062e-15	3.76633e-13	chondroitin
Emcn	297.602	28.1362	3.40288	9.90203e-15	3.84283e-13	endomucin
Tnfrsf23	4.90056	0.524685	3.22342	9.9825e-15	3.86836e-13	tumor
B230312C02Rik	0.70738	0.0226664	4.96386	1.01057e-14	3.91035e-13	RIKEN
Gm26725	1.30996	0.266616	2.29669	1.03774e-14	4.00959e-13	predicted
Plxna3	12.6781	2.7186	2.22141	1.07988e-14	4.16632e-13	plexin
Dlx3	0.437258	0.0138812	4.97728	1.10594e-14	4.26061e-13	distal-less
Abi3bp	4.57791	1.21043	1.91918	1.14459e-14	4.40308e-13	ABI
Jdp2	13.7296	3.89136	1.81894	1.16402e-14	4.47131e-13	Jun
Sema4b	55.048	12.3609	2.1549	1.16691e-14	4.47588e-13	sema
Gm6133	3.95476	0.216315	4.19238	1.16929e-14	4.47849e-13	predicted
Boc	11.6364	2.76248	2.07461	1.17312e-14	4.48661e-13	biregional
Hnrnph3	133.975	25.5255	2.39196	1.21576e-14	4.64295e-13	heterogeneous
Slc16a10	8.09224	19.2074	-1.24705	1.21797e-14	4.64466e-13	solute
Plxnd1	83.486	35.7771	1.2225	1.22135e-14	4.65085e-13	plexin
Gm15912	3.75448	0.28383	3.72552	1.2469e-14	4.74128e-13	predicted
Capn5	48.5321	12.5412	1.95227	1.27178e-14	4.82892e-13	calpain
Cacna1c	2.29857	0.552659	2.05628	1.39098e-14	5.27391e-13	calcium
Fgf18	5.43406	0.39512	3.78167	1.40251e-14	5.31001e-13	fibroblast
Platr22	2.04701	0.10444	4.29278	1.46011e-14	5.52014e-13	pluripotency
Cldn8	164.765	41.2561	1.99774	1.52808e-14	5.76882e-13	claudin
Racgap1	4.53707	1.87055	1.2783	1.57139e-14	5.92385e-13	Rac
Frat2	3.80206	0.486989	2.96482	1.58299e-14	5.95905e-13	frequently
Gal3st1	59.5503	15.8436	1.91021	1.59655e-14	6.00153e-13	galactose-3-O-sulfotransferase
Slurp1	0.703251	0.0126754	5.79393	1.60567e-14	6.02722e-13	secreted
Radil	0.836045	0.106854	2.96794	1.6682e-14	6.25301e-13	Ras
C130036L24Rik	1.34813	0.299654	2.16958	1.67504e-14	6.26976e-13	RIKEN
Dock6	29.2786	8.3409	1.81157	1.91501e-14	7.15778e-13	dedicator
Igfbp5	558.6	120.251	2.21576	1.97803e-14	7.38285e-13	insulin-like
Usp43	8.62168	1.60837	2.42237	2.05381e-14	7.65487e-13	ubiquitin
Engase	8.24025	3.5179	1.22798	2.28808e-14	8.516e-13	endo-beta-N-acetylglucosaminidase
Myzap	9.95601	1.16902	3.09027	2.45335e-14	9.11823e-13	myocardial
Rarb	20.3723	3.51228	2.53613	2.48013e-14	9.20479e-13	retinoic
Rab15	54.9098	6.57571	3.06185	2.57246e-14	9.53402e-13	RAB15,
Frmpd4	1.06641	0.148801	2.8413	2.63713e-14	9.75997e-13	FERM
Crip2	271.744	59.4371	2.19281	2.69519e-14	9.96086e-13	cysteine
4933407L21Rik	1.27276	0.0128157	6.6339	2.72536e-14	1.00583e-12	RIKEN
Rdh12	1.76745	0.522501	1.75817	2.75272e-14	1.0145e-12	retinol
Tmprss13	2.26906	0.0862423	4.71756	2.76935e-14	1.01921e-12	transmembrane
Cyb5r1	77.9895	21.9321	1.83024	2.82664e-14	1.03884e-12	cytochrome
Pik3r3	46.797	9.84151	2.24946	3.0475e-14	1.11845e-12	phosphoinositide-3-kinase
Fam110b	6.77789	1.66393	2.02624	3.05588e-14	1.11996e-12	family
2008-09-01	31.188	11.5108	1.438	3.11049e-14	1.1384e-12	septin
Gm29008	3.74971	0.69624	2.42912	3.12114e-14	1.14071e-12	predicted
Haus4	66.3934	6.12488	3.43829	3.23447e-14	1.18049e-12	HAUS
4930432K21Rik	1.34628	0.241697	2.47771	3.23993e-14	1.18085e-12	RIKEN
Zbtb8b	3.02711	0.495276	2.61164	3.29677e-14	1.1999e-12	zinc
Larp6	3.0615	0.328265	3.22131	3.32074e-14	1.20696e-12	La
Plcb4	28.4138	8.42861	1.75322	3.38888e-14	1.23003e-12	phospholipase
Elovl4	1.24434	0.0650662	4.25733	3.53109e-14	1.27989e-12	elongation
Pak6	29.8538	9.02672	1.72564	3.55726e-14	1.2876e-12	p21
Dennd5b	6.02928	15.2949	-1.34299	3.7634e-14	1.36035e-12	DENN/MADD
Cpne4	2.24183	8.09456	-1.85228	4.00043e-14	1.44405e-12	copine
Fut9	38.0869	94.1634	-1.30587	4.07995e-14	1.47073e-12	fucosyltransferase
Prom2	39.7833	12.0521	1.72288	4.15733e-14	1.49658e-12	prominin
Nts	0.741956	0.0184634	5.32859	4.20861e-14	1.51298e-12	neurotensin
Rilpl1	41.0037	12.0137	1.77108	4.77179e-14	1.7131e-12	Rab
Npr1	76.9219	23.9149	1.68549	4.85774e-14	1.74097e-12	natriuretic
Mfsd6l	3.27647	0.900609	1.86317	4.86265e-14	1.74097e-12	major
Man1c1	4.99345	1.9063	1.38926	5.28684e-14	1.89028e-12	mannosidase,
Col1a2	46.6163	19.3616	1.26764	5.52006e-14	1.97099e-12	collagen,
Phactr1	96.9553	14.1161	2.77998	5.69819e-14	2.02928e-12	phosphatase
Tldc2	44.5916	8.51558	2.3886	5.6987e-14	2.02928e-12	TBC/LysM
Lix1l	13.9902	4.76623	1.5535	5.72004e-14	2.03413e-12	Lix1-like
Rem1	25.9815	5.44085	2.25558	5.92021e-14	2.10247e-12	rad
Btbd19	8.57969	2.16173	1.98874	6.26798e-14	2.22298e-12	BTB
Gprc5b	40.223	4.50681	3.15784	6.33552e-14	2.24391e-12	G
Cxcl12	196.318	43.5044	2.17396	6.60021e-14	2.33453e-12	chemokine
Zfp648	0.0788458	1.39755	-4.14772	6.95912e-14	2.45817e-12	zinc
Nptx2	0.754716	0.0237831	4.98793	7.02601e-14	2.47848e-12	neuronal
Bace2	2.8719	0.714855	2.00629	7.112e-14	2.50546e-12	beta-site
Arl15	18.7177	8.16137	1.19752	7.32784e-14	2.57805e-12	ADP-ribosylation
Tead4	7.37407	1.28733	2.51808	7.58264e-14	2.66414e-12	TEA
Sgce	12.5619	3.27156	1.941	7.77025e-14	2.7263e-12	sarcoglycan,
9930012K11Rik	5.73718	1.19389	2.26467	7.78028e-14	2.7263e-12	RIKEN
Mall	1.03269	0.209264	2.30301	7.84145e-14	2.74409e-12	mal,
Trip10	60.4989	15.63	1.95259	8.03831e-14	2.80925e-12	thyroid
Hnrnpr	100.944	23.2499	2.11826	8.11227e-14	2.83134e-12	heterogeneous
Slc1a3	9.16108	1.87487	2.28872	8.31384e-14	2.89786e-12	solute
Ptrf	105.464	19.5273	2.43319	8.40645e-14	2.92627e-12	caveolae
Thbs1	104.046	22.9775	2.17893	8.48558e-14	2.94992e-12	thrombospondin
Gm26600	0.916553	0.111408	3.04037	8.74066e-14	3.03459e-12	predicted
Atp1b3	419.106	98.0908	2.09513	8.94174e-14	3.10031e-12	ATPase,
Zkscan16	1.11518	0.0457643	4.60691	9.17586e-14	3.17731e-12	zinc
Gm38391	1.14965	0.235386	2.2881	9.39001e-14	3.24719e-12	predicted
Tm6sf1	35.8437	2.58304	3.79458	9.6306e-14	3.32603e-12	transmembrane
Pqlc3	16.6085	2.61123	2.66912	1.01174e-13	3.48959e-12	PQ
Akap12	9.53346	2.96392	1.6855	1.05612e-13	3.63313e-12	A
Phtf2	5.03892	9.26838	-0.879201	1.05534e-13	3.63313e-12	putative
Hsph1	399.552	63.8416	2.64582	1.06606e-13	3.66255e-12	heat
Shisa7	21.9769	5.26452	2.06161	1.07689e-13	3.69494e-12	shisa
Efcab9	1.17277	0.123449	3.24793	1.09121e-13	3.73919e-12	EF-hand
Gm2670	0.651464	0.0361367	4.17215	1.10339e-13	3.77602e-12	predicted
1190002N15Rik	16.4981	3.35559	2.29766	1.10532e-13	3.77772e-12	RIKEN
Cuedc1	64.488	21.3817	1.59265	1.11098e-13	3.79216e-12	CUE
Runx1	2.62548	0.525693	2.32029	1.1133e-13	3.79516e-12	runt
Gm43534	2.55222	0.598699	2.09185	1.15092e-13	3.91834e-12	predicted
Adamts20	0.70584	0.037346	4.24031	1.17228e-13	3.98076e-12	a
Myadm	29.332	9.57842	1.61462	1.17117e-13	3.98076e-12	myeloid-associated
Cxcl3	0.522524	0.00855136	5.9332	1.1951e-13	4.05303e-12	chemokine
Dennd2d	40.0474	6.63633	2.59325	1.22351e-13	4.14407e-12	DENN/MADD
Ifrd1	77.9954	13.0229	2.58234	1.24218e-13	4.20187e-12	interferon-related
Ampd3	94.8957	18.4409	2.36343	1.2849e-13	4.34084e-12	adenosine
A430027H14Rik	1.37491	0.0254684	5.75448	1.31355e-13	4.43193e-12	RIKEN
Trpc5	0.00892251	0.136271	-3.93288	1.34036e-13	4.51661e-12	transient
Mks1	16.1465	7.10507	1.1843	1.37365e-13	4.62288e-12	Meckel
Synj2	5.91403	0.894197	2.72548	1.38883e-13	4.66798e-12	synaptojanin
Cadps	0.234425	0.0110404	4.40826	1.40587e-13	4.71925e-12	Ca2+-dependent
Tlr2	2.64562	0.806052	1.71466	1.42239e-13	4.76863e-12	toll-like
Aspn	2.66289	0.440805	2.59478	1.43617e-13	4.8087e-12	asporin
Rarg	52.6663	17.0298	1.62882	1.48488e-13	4.96548e-12	retinoic
Rps6ka4	17.1553	9.38448	0.870304	1.53487e-13	5.12614e-12	ribosomal
Gpr4	6.51509	1.18451	2.45949	1.55469e-13	5.18576e-12	G
Tmbim1	51.3204	11.4799	2.16042	1.72842e-13	5.75799e-12	transmembrane
Gjc2	1.20314	0.341169	1.81824	1.7613e-13	5.8601e-12	gap
Cry1	3.98103	1.00536	1.98543	1.80014e-13	5.9747e-12	cryptochrome
Mier3	34.9972	5.48961	2.67246	1.80028e-13	5.9747e-12	MIER
Tmem120b	38.5458	9.05088	2.09044	1.90834e-13	6.32538e-12	transmembrane
1700086P04Rik	2.54685	0.473425	2.42751	1.9187e-13	6.35173e-12	RIKEN
5430416O09Rik	2.18297	0.690229	1.66115	1.96814e-13	6.5072e-12	small
Trim71	0.117629	0.00542902	4.4374	2.04684e-13	6.75894e-12	tripartite
Mfng	18.3405	5.42758	1.75665	2.08203e-13	6.86653e-12	MFNG
Sh2d3c	22.6151	9.55476	1.24299	2.0924e-13	6.89211e-12	SH2
Ccl7	6.3145	0.0933697	6.07957	2.2405e-13	7.37073e-12	chemokine
Fcho1	6.2764	1.36362	2.2025	2.27427e-13	7.47248e-12	FCH
Egfros	0.477998	0.0219701	4.44339	2.36354e-13	7.74778e-12	epidermal
Gm7265	1.32132	0.155693	3.08521	2.36394e-13	7.74778e-12	predicted
Cdon	21.8366	3.78916	2.5268	2.39851e-13	7.85131e-12	cell
Pecam1	97.1565	30.0339	1.69372	2.41095e-13	7.88225e-12	platelet/endothelial
Chd5	1.08124	0.163261	2.72743	2.41862e-13	7.89753e-12	chromodomain
Tmem204	80.5288	20.3364	1.98544	2.42536e-13	7.90974e-12	transmembrane
Mtcl1	17.0732	4.92546	1.79341	2.53877e-13	8.26935e-12	microtubule
Eml2	64.7032	26.0434	1.31292	2.57035e-13	8.36189e-12	echinoderm
Igll1	3.56808	0.0989069	5.17293	2.58442e-13	8.39728e-12	immunoglobulin
Grk5	13.4649	3.51783	1.93645	2.59056e-13	8.40689e-12	G
Lipa	31.5512	104.619	-1.72938	2.65496e-13	8.60528e-12	lysosomal
Cdc6	0.987392	0.118076	3.06391	2.73242e-13	8.84546e-12	cell
Cnnm1	19.8522	4.65993	2.09092	2.83809e-13	9.17626e-12	cyclin
Fzd6	16.6533	6.65271	1.32379	2.96391e-13	9.57131e-12	frizzled
Col7a1	6.03655	1.54394	1.96711	2.98668e-13	9.63306e-12	collagen,
Acer2	33.5368	7.39652	2.18083	3.0137e-13	9.70832e-12	alkaline
Gtpbp6	21.6747	12.3251	0.814413	3.06975e-13	9.87681e-12	GTP
Hif1a	157.702	34.8984	2.17597	3.08476e-13	9.913e-12	hypoxia
Mknk2	195.681	95.033	1.042	3.17613e-13	1.01942e-11	MAP
Ngf	6.54732	2.01911	1.69718	3.19331e-13	1.02369e-11	nerve
Rncr4	0.733759	0.0336736	4.44561	3.19793e-13	1.02392e-11	retina
Gm26902	0.418376	0.0611996	2.77321	3.30829e-13	1.05797e-11	predicted
Ak8	1.82105	0.10406	4.12928	3.35894e-13	1.07287e-11	adenylate
Cab39l	87.6609	23.1921	1.9183	3.3995e-13	1.0832e-11	calcium
Bcat1	95.5831	9.16539	3.38249	3.39826e-13	1.0832e-11	branched
Gm26748	0.238658	0.00649409	5.19967	3.42886e-13	1.09123e-11	predicted
Fxyd6	7.60159	2.51628	1.59501	3.45071e-13	1.09686e-11	FXYD
Zbtb42	10.6029	2.93795	1.85158	3.74599e-13	1.18928e-11	zinc
Trim45	3.2309	0.601334	2.4257	3.93176e-13	1.24676e-11	tripartite
Ccdc112	4.30688	1.47372	1.54718	3.98624e-13	1.26252e-11	coiled-coil
Tnip2	25.3049	12.2957	1.04126	4.01631e-13	1.27051e-11	TNFAIP3
Hecw2	7.82702	2.05294	1.93078	4.06145e-13	1.28325e-11	HECT,
Hist1h4k	5.34061	0.51808	3.36576	4.16184e-13	1.3134e-11	histone
Trank1	0.32241	0.071562	2.17163	4.27612e-13	1.34785e-11	tetratricopeptide
Bnipl	1.03969	0.184655	2.49325	4.33965e-13	1.36624e-11	BCL2/adenovirus
Crygn	4.23906	0.449301	3.23799	4.44228e-13	1.39688e-11	crystallin,
Fzd10	0.170611	0.0141042	3.59652	4.46185e-13	1.40136e-11	frizzled
A930016O22Rik	1.06882	0.0496819	4.42716	4.52257e-13	1.41874e-11	RIKEN
Gins3	4.23014	0.795182	2.41135	4.53293e-13	1.4203e-11	GINS
Fhdc1	2.90708	0.800964	1.85976	4.55896e-13	1.42676e-11	FH2
Cdnf	4.29005	1.3182	1.70242	4.61522e-13	1.44265e-11	cerebral
Gabrp	0.742357	0.0528108	3.81321	4.78842e-13	1.4946e-11	gamma-aminobutyric
Sema3d	7.1997	1.82347	1.98125	4.79275e-13	1.4946e-11	sema
Pgm5	36.489	6.6529	2.45541	4.83576e-13	1.50623e-11	phosphoglucomutase
Fam60a	13.3252	6.37386	1.06392	4.86475e-13	1.51347e-11	SIN3-HDAC
Tmem171	46.2475	11.4529	2.01366	4.90716e-13	1.52487e-11	transmembrane
Tmod2	1.10911	0.0663571	4.06301	4.98303e-13	1.54662e-11	tropomodulin
Pde1b	6.2715	1.55501	2.01189	5.15695e-13	1.59872e-11	phosphodiesterase
Serpina3n	3.26057	0.109874	4.8912	5.16916e-13	1.60062e-11	serine
Smyd1	0.0613283	0.362436	-2.5631	5.20832e-13	1.61085e-11	SET
Marveld2	15.1417	8.12921	0.897341	5.26008e-13	1.62495e-11	MARVEL
Dctd	5.0009	1.20541	2.05266	5.28724e-13	1.63143e-11	dCMP
A530064N14Rik	1.38657	0.0582117	4.57407	5.35896e-13	1.65162e-11	RIKEN
Plxnc1	3.8249	0.656333	2.54292	5.67744e-13	1.74774e-11	plexin
Tead2	12.6431	2.76835	2.19126	5.72457e-13	1.76019e-11	TEA
Lca5	4.38622	1.47569	1.57159	6.05021e-13	1.85815e-11	Leber
Slc4a7	9.97449	2.08964	2.25499	6.50978e-13	1.99696e-11	solute
Arrdc2	28.706	5.22599	2.45758	6.67053e-13	2.0439e-11	arrestin
Slc44a1	95.7164	27.1432	1.81818	6.71934e-13	2.05646e-11	solute
Gm10561	1.21828	0.0881582	3.78861	6.77289e-13	2.07045e-11	predicted
Fam167a	7.30167	0.366238	4.31737	6.81756e-13	2.08169e-11	family
Oas1b	5.51942	1.82012	1.60049	6.98237e-13	2.12954e-11	2'-5'
9230112D13Rik	1.3135	0.0402092	5.02975	7.06027e-13	2.15013e-11	RIKEN
Rhbdl2	10.2642	2.38316	2.10667	7.06619e-13	2.15013e-11	rhomboid
Gm7160	18.0415	3.80726	2.2445	7.20341e-13	2.18935e-11	predicted
2700081O15Rik	27.2091	10.8859	1.32162	7.72576e-13	2.34541e-11	RIKEN
Pld2	23.6747	7.25724	1.70585	7.85223e-13	2.38106e-11	phospholipase
Cers4	16.3093	4.96581	1.7156	7.88808e-13	2.38918e-11	ceramide
Gm13003	0.769569	0.0415385	4.21153	7.90069e-13	2.39025e-11	predicted
Epb41l4a	12.5947	3.08942	2.02741	8.09436e-13	2.44604e-11	erythrocyte
Trp63	2.94879	0.32465	3.18317	8.78774e-13	2.65253e-11	transformation
Lfng	22.9001	5.86818	1.96437	8.88635e-13	2.67923e-11	LFNG
Spink10	1.55935	0.0707384	4.4623	9.00267e-13	2.71119e-11	serine
Sms	10.9917	25.2265	-1.19853	9.05599e-13	2.72414e-11	spermine
Klk14	0.467262	0.0132871	5.13613	9.11906e-13	2.73998e-11	kallikrein
Bspry	112.63	23.3642	2.26922	9.15659e-13	2.74812e-11	B-box
Sncg	58.9391	4.86192	3.59963	9.20181e-13	2.75855e-11	synuclein,
Ncam1	2.60335	0.665008	1.96892	9.24019e-13	2.76691e-11	neural
Col4a5	55.699	15.2022	1.87337	9.36803e-13	2.80201e-11	collagen,
Tbc1d9	8.40056	2.88033	1.54425	9.58263e-13	2.86295e-11	TBC1
RP24-315D19,11	1.57077	4.57403	-1.54199	9.78103e-13	2.91891e-11	predicted
Frzb	28.4748	4.65529	2.61274	1.04332e-12	3.11001e-11	frizzled-related
Marveld1	40.7389	8.00388	2.34764	1.07714e-12	3.2072e-11	MARVEL
Nkd2	1.28328	0.257269	2.31849	1.08466e-12	3.22594e-11	naked
Mras	81.0322	16.1138	2.33019	1.09089e-12	3.24082e-11	muscle
Fscn2	0.829341	0.124158	2.73979	1.09662e-12	3.25416e-11	fascin
Tpd52l1	46.7293	11.1811	2.06326	1.11117e-12	3.29364e-11	tumor
Tmem119	44.0495	6.0997	2.85232	1.11779e-12	3.30953e-11	transmembrane
Serinc3	761.309	226.529	1.74879	1.14399e-12	3.3833e-11	serine
Gnaz	4.63986	1.56714	1.56595	1.15268e-12	3.40519e-11	guanine
Nebl	0.691113	3.20571	-2.21365	1.16401e-12	3.43481e-11	nebulette
Adgra1	1.39258	0.0791361	4.13727	1.19655e-12	3.52687e-11	adhesion
Shank1	2.69929	0.813329	1.73067	1.21232e-12	3.56936e-11	SH3
Itga2	6.06478	0.220989	4.77841	1.24046e-12	3.64408e-11	integrin
Tmem215	0.0184751	0.168686	-3.19068	1.2391e-12	3.64408e-11	transmembrane
Gm7539	0.125095	0.876944	-2.80946	1.24367e-12	3.64944e-11	predicted
Iffo2	6.62997	1.94354	1.77032	1.25641e-12	3.68273e-11	intermediate
Bmp8b	0.385315	0.036194	3.41222	1.26488e-12	3.70344e-11	bone
Ankrd13d	6.30388	2.09575	1.58877	1.27428e-12	3.72682e-11	ankyrin
Adamtsl3	0.0821249	0.48955	-2.57556	1.31268e-12	3.83485e-11	ADAMTS-like
Adam15	71.5876	27.42	1.38448	1.31665e-12	3.84221e-11	a
Gdap1l1	0.758176	0.0388194	4.28768	1.31825e-12	3.84262e-11	ganglioside-induced
Fry	18.8461	6.17505	1.60974	1.3248e-12	3.85743e-11	FRY
Ubald1	30.0033	10.6342	1.4964	1.42718e-12	4.15095e-11	UBA-like
Nmnat2	0.528023	0.102689	2.36232	1.43225e-12	4.1611e-11	nicotinamide
Hebp2	8.50436	1.44374	2.55839	1.44089e-12	4.18159e-11	heme
C1qtnf9	2.37093	0.428504	2.46807	1.44912e-12	4.20085e-11	C1q
Hspa12b	8.97029	4.18487	1.09997	1.4685e-12	4.25235e-11	heat
Adamts10	21.5259	7.9587	1.43547	1.58933e-12	4.59719e-11	a
Matn2	11.6417	3.82962	1.60403	1.63168e-12	4.71452e-11	matrilin
Ccnjl	1.90315	0.548017	1.79609	1.63714e-12	4.72511e-11	cyclin
Slc35f1	0.599843	2.99702	-2.32087	1.66376e-12	4.79668e-11	solute
Tmem173	5.55593	1.39702	1.99168	1.67573e-12	4.82593e-11	transmembrane
Tor4a	54.0708	16.2893	1.73093	1.69979e-12	4.88987e-11	torsin
Ppap2b	54.9912	29.0675	0.919794	1.70779e-12	4.90754e-11	phospholipid
Grik4	0.0883738	0.00622594	3.82725	1.72501e-12	4.94623e-11	glutamate
Tuba1a	69.5753	18.8668	1.88273	1.72482e-12	4.94623e-11	tubulin,
Dnah11	1.89557	0.442085	2.10024	1.76417e-12	5.05299e-11	dynein,
Slc38a2	46.0291	16.5139	1.47886	1.77232e-12	5.07084e-11	solute
Ret	0.853557	0.0644834	3.72649	1.87473e-12	5.35804e-11	ret
Gm26880	1.28346	0.194029	2.72569	1.93365e-12	5.52043e-11	predicted
Nrcam	0.750874	0.101452	2.88777	2.06325e-12	5.88406e-11	neuronal
Tspan17	41.3794	9.47493	2.12673	2.09561e-12	5.96987e-11	tetraspanin
Olfm1	33.7035	8.39631	2.00507	2.11141e-12	6.00839e-11	olfactomedin
Hoxb9	70.3475	15.411	2.19054	2.12613e-12	6.04375e-11	homeobox
Lrfn4	9.2351	3.52725	1.38858	2.15849e-12	6.12912e-11	leucine
Vgll1	0.570146	0.0108256	5.71881	2.21973e-12	6.29626e-11	vestigial
D630023O14Rik	0.380554	2.1611	-2.50559	2.24565e-12	6.36292e-11	RIKEN
Kcnj13	3.31871	0.35321	3.23202	2.26193e-12	6.40216e-11	potassium
Usp11	11.362	3.54478	1.68045	2.30885e-12	6.52795e-11	ubiquitin
Mrps6	278.199	58.2161	2.25663	2.31855e-12	6.54836e-11	mitochondrial
A730020E08Rik	1.57723	0.604512	1.38355	2.3737e-12	6.69692e-11	RIKEN
Scarb1	32.8155	12.0062	1.4506	2.44681e-12	6.89581e-11	scavenger
Fancb	0.823675	0.330914	1.31562	2.45771e-12	6.91913e-11	Fanconi
Sh2d4b	0.408791	1.51184	-1.88687	2.46702e-12	6.93793e-11	SH2
Nt5c1a	0.0669055	0.785069	-3.55262	2.51366e-12	7.06156e-11	5'-nucleotidase,
Hoxb5	14.7167	4.32094	1.76804	2.70359e-12	7.58703e-11	homeobox
Ntf3	12.0042	1.24226	3.2725	2.74296e-12	7.68934e-11	neurotrophin
Prune2	0.602656	0.0923604	2.70599	2.7632e-12	7.73785e-11	prune
Plat	201.694	25.2131	2.99992	2.79416e-12	7.81623e-11	plasminogen
Bmp2	2.85423	0.57752	2.30516	2.8472e-12	7.95615e-11	bone
Ephb2	13.1014	3.3331	1.97479	2.89202e-12	8.07283e-11	Eph
St14	145.94	40.4626	1.85072	2.90443e-12	8.09891e-11	suppression
Ajuba	36.7623	11.2873	1.70353	2.92524e-12	8.14832e-11	ajuba
Zcchc24	7.82989	2.28851	1.77458	2.932e-12	8.15852e-11	zinc
A830073O21Rik	0.787221	0.0876435	3.16705	2.95012e-12	8.20028e-11	RIKEN
Aloxe3	0.495199	0.0438148	3.49852	2.98728e-12	8.29482e-11	arachidonate
Zfp52	6.45363	1.87569	1.78269	3.08845e-12	8.5667e-11	zinc
Gm26550	1.23616	0.169123	2.86972	3.15144e-12	8.73225e-11	predicted
Pdlim7	23.616	8.05991	1.55093	3.2604e-12	9.02467e-11	PDZ
Tbc1d4	22.7649	7.52174	1.59767	3.30913e-12	9.14994e-11	TBC1
Platr6	1.27572	0.0265407	5.58696	3.31891e-12	9.16735e-11	pluripotency
Krt19	44.6613	2.23549	4.32037	3.38584e-12	9.34244e-11	keratin
Prkcdbp	34.1374	10.156	1.74902	3.43162e-12	9.45885e-11	caveolae
Arhgef40	24.5779	13.0608	0.912116	3.45994e-12	9.52695e-11	Rho
Ddx4	0.439726	0.0918659	2.259	3.53089e-12	9.71217e-11	DEAD
Csrp1	115.297	30.5951	1.91398	3.56497e-12	9.79566e-11	cysteine
Pparg	4.13763	1.07408	1.9457	3.62951e-12	9.96262e-11	peroxisome
Gm14327	3.68887	0.543633	2.76247	3.75568e-12	1.02982e-10	predicted
Itm2c	343.9	66.5732	2.36898	3.7617e-12	1.0304e-10	integral
Ckap4	15.7477	4.2412	1.8926	3.81976e-12	1.04413e-10	cytoskeleton-associated
D930048N14Rik	14.6571	5.69893	1.36283	3.81671e-12	1.04413e-10	RIKEN
Higd1b	4.39698	0.900084	2.28838	3.85218e-12	1.0519e-10	HIG1
Ifnlr1	3.68758	1.39088	1.40667	3.86156e-12	1.05337e-10	interferon
Fbxo6	38.4388	17.9524	1.09839	3.88371e-12	1.05832e-10	F-box
9330020H09Rik	1.78029	0.528132	1.75314	3.97765e-12	1.0828e-10	RIKEN
Il17d	3.78052	1.31396	1.52466	4.17749e-12	1.13603e-10	interleukin
Megf6	1.32299	0.298987	2.14564	4.25658e-12	1.15634e-10	multiple
Cpt1c	2.32286	0.734218	1.66162	4.27154e-12	1.15921e-10	carnitine
Kcng2	0.177623	0.731964	-2.04295	4.28008e-12	1.16033e-10	potassium
4921539H07Rik	0.0823208	0.89031	-3.43498	4.44105e-12	1.20274e-10	RIKEN
Gstt4	1.11758	0.0608207	4.19967	4.49381e-12	1.21552e-10	glutathione
Lgi1	0.361652	0.0350581	3.36678	4.49748e-12	1.21552e-10	leucine-rich
1500002C15Rik	1.54667	0.380393	2.0236	4.51285e-12	1.21842e-10	RIKEN
C2cd4a	0.231084	0.0142755	4.01681	4.78527e-12	1.29065e-10	C2
Gm28727	7.66244	0.991162	2.95061	4.83341e-12	1.3023e-10	-
Adamts2	4.54417	1.44497	1.65298	4.86497e-12	1.30947e-10	a
Tbpl2	0.667042	0.0540845	3.62449	4.9831e-12	1.33989e-10	TATA
Xbp1	216.109	96.7532	1.15938	4.99774e-12	1.34246e-10	X-box
Pdcd4	52.7785	17.5628	1.58743	5.05417e-12	1.35624e-10	programmed
Gm15816	0.213433	0.0314432	2.76296	5.15827e-12	1.38276e-10	predicted
Ccdc3	2.0957	0.201498	3.37859	5.20357e-12	1.39349e-10	coiled-coil
Nags	0.0209462	0.345612	-4.04439	5.36508e-12	1.43528e-10	N-acetylglutamate
Tmem200b	25.8865	4.34436	2.57499	5.55088e-12	1.48348e-10	transmembrane
Hsd11b1	157.151	38.3731	2.03399	5.59524e-12	1.49382e-10	hydroxysteroid
5930412G12Rik	0.353963	0.0201046	4.138	5.62605e-12	1.50053e-10	RIKEN
Fam65c	20.7591	6.07245	1.7734	5.85751e-12	1.56068e-10	RIPOR
Tmem163	0.218026	1.41064	-2.69378	5.9106e-12	1.57323e-10	transmembrane
Myl3	0.0812257	0.572111	-2.81629	5.92391e-12	1.57519e-10	myosin,
Tubb2b	34.1492	6.66653	2.35684	5.93132e-12	1.57557e-10	tubulin,
Chac1	2.9522	0.520239	2.50454	5.98572e-12	1.58842e-10	ChaC,
Slc6a2	0.165213	0.00723559	4.51307	6.20686e-12	1.64544e-10	solute
Tcf3	29.6138	16.2006	0.870227	6.30558e-12	1.66993e-10	transcription
Dixdc1	36.5541	10.7585	1.76455	6.34832e-12	1.67957e-10	DIX
Fam83g	2.77976	8.54128	-1.61949	6.54272e-12	1.72926e-10	family
Gpsm1	16.1778	5.64126	1.51993	6.56768e-12	1.73412e-10	G-protein
Tfpi2	4.52506	25.0074	-2.46635	6.58399e-12	1.73668e-10	tissue
St3gal5	10.7853	3.33882	1.69166	6.61273e-12	1.74252e-10	ST3
Eng	162.823	59.8552	1.44376	6.66474e-12	1.75447e-10	endoglin
2004-09-01	62.843	18.5385	1.76123	6.69677e-12	1.76114e-10	septin
Phospho1	1.61344	0.135721	3.57143	6.79973e-12	1.78644e-10	phosphatase,
Col11a2	3.02737	0.354144	3.09566	6.85577e-12	1.79937e-10	collagen,
Pmp22	39.2917	13.29	1.56388	6.91935e-12	1.81425e-10	peripheral
Ube2l6	37.4576	6.67142	2.48919	7.05675e-12	1.84843e-10	ubiquitin-conjugating
Slc7a15	0.82862	0.133578	2.63302	7.0788e-12	1.85237e-10	solute
Trpm6	1.86317	6.14371	-1.72135	7.17092e-12	1.87461e-10	transient
Lynx1	47.3338	15.3094	1.62845	7.27893e-12	1.90096e-10	Ly6/neurotoxin
Tnik	1.38154	0.232693	2.56978	7.49977e-12	1.9567e-10	TRAF2
Mapk7	19.6486	6.90529	1.50865	7.65587e-12	1.99545e-10	mitogen-activated
Rep15	2.1711	0.312093	2.79838	7.72648e-12	2.01186e-10	RAB15
Xpnpep1	50.4203	136.172	-1.43335	7.74756e-12	2.01536e-10	X-prolyl
Phlda3	47.7731	6.59479	2.8568	7.96649e-12	2.07027e-10	pleckstrin
Ovgp1	3.21301	0.779928	2.04251	8.19109e-12	2.12654e-10	oviductal
Nefl	0.0224839	0.186295	-3.05063	8.28592e-12	2.14904e-10	neurofilament,
Slc39a6	23.475	5.09572	2.20377	8.29813e-12	2.15009e-10	solute
Cyp4v3	5.71599	2.10648	1.44017	8.38296e-12	2.16993e-10	cytochrome
Tns3	212.299	62.205	1.77099	8.46205e-12	2.18826e-10	tensin
Syk	7.68894	0.795038	3.27369	8.72306e-12	2.25354e-10	spleen
Pkmyt1	1.74897	0.537175	1.70304	8.76002e-12	2.26087e-10	protein
Cbfa2t3	14.5544	5.16007	1.496	8.79459e-12	2.26758e-10	CBFA2/RUNX1
BC100451	0.614364	0.0408215	3.91169	8.93578e-12	2.30173e-10	CEP295
Reps1	43.5277	16.8838	1.36629	8.95129e-12	2.30347e-10	RalBP1
Pof1b	1.03503	0.182525	2.50351	8.98405e-12	2.30965e-10	premature
Npy6r	0.0252189	0.332701	-3.72165	9.06688e-12	2.32867e-10	neuropeptide
Cnp	16.1639	5.33978	1.59792	9.43036e-12	2.41966e-10	2',3'-cyclic
Soga1	29.0719	5.75418	2.33695	9.81047e-12	2.51475e-10	suppressor
A530072M11Rik	1.41188	0.326971	2.11038	1.02266e-11	2.61886e-10	RIKEN
Tgfb1	27.1786	10.8936	1.319	1.02483e-11	2.62186e-10	transforming
Gata3	85.8744	15.2672	2.49179	1.0391e-11	2.6558e-10	GATA
Fam169a	1.51095	0.315398	2.26021	1.04824e-11	2.67656e-10	family
Serpinb5	0.533006	0.0297705	4.1622	1.05794e-11	2.69873e-10	serine
Gm2415	16.2299	4.78706	1.76144	1.07371e-11	2.73629e-10	predicted
Egr2	1.72046	0.140372	3.61546	1.07717e-11	2.74111e-10	early
Wnk1	83.169	221.349	-1.41221	1.07768e-11	2.74111e-10	WNK
Mfsd6	31.5605	9.3812	1.75028	1.08265e-11	2.7511e-10	major
Tbc1d22bos	0.282241	1.16522	-2.0456	1.08825e-11	2.76268e-10	TBC1
Tnfrsf10b	2.2155	0.941892	1.234	1.08964e-11	2.76353e-10	tumor
Dnajb13	2.12508	0.22192	3.25941	1.10058e-11	2.7886e-10	DnaJ
Gm7832	1.01391	0.101437	3.32128	1.10881e-11	2.80674e-10	predicted
Rph3a	2.9988	0.361385	3.05278	1.12204e-11	2.83478e-10	rabphilin
Gda	1.26234	4.00812	-1.66683	1.12199e-11	2.83478e-10	guanine
Atoh8	6.83961	1.91324	1.8379	1.13222e-11	2.85778e-10	atonal
Zfat	4.12386	1.00629	2.03495	1.20039e-11	3.02695e-10	zinc
Fam110a	31.8802	5.09317	2.64603	1.20707e-11	3.04088e-10	family
Il1r1	10.9193	2.95909	1.88365	1.23225e-11	3.10133e-10	interleukin
S1pr1	14.2202	4.5178	1.65425	1.24793e-11	3.13781e-10	sphingosine-1-phosphate
Slc2a6	2.33271	0.261049	3.15961	1.25303e-11	3.14762e-10	solute
Gpnmb	1.52342	0.111618	3.77068	1.26843e-11	3.18327e-10	glycoprotein
Acpp	19.5297	3.8999	2.32416	1.27258e-11	3.19065e-10	acid
Pspc1	21.2167	8.98233	1.24004	1.27967e-11	3.20539e-10	paraspeckle
Lrrk1	35.6967	10.7801	1.72742	1.31178e-11	3.28268e-10	leucine-rich
Rccd1	6.59169	3.5	0.913293	1.32965e-11	3.32426e-10	RCC1
Prox1os	2.99141	0.116548	4.68182	1.3323e-11	3.32773e-10	prospero
Gm43684	0.16786	0.0205542	3.02975	1.35889e-11	3.39093e-10	predicted
Gm37795	11.7176	2.06818	2.50224	1.36182e-11	3.39501e-10	predicted
Plb1	0.480049	0.0158258	4.92283	1.36525e-11	3.40036e-10	phospholipase
Otop1	0.485453	0.00672489	6.17367	1.38324e-11	3.4419e-10	otopetrin
Nnmt	7.97661	0.761376	3.38909	1.44347e-11	3.58721e-10	nicotinamide
H60b	1.18835	0.116736	3.34763	1.44436e-11	3.58721e-10	histocompatibility
Sbk3	0.325431	0.068312	2.25214	1.44653e-11	3.58922e-10	SH3
Mbp	31.3873	7.03034	2.15851	1.4644e-11	3.63013e-10	myelin
Gm43593	0.110829	0.894401	-3.01258	1.46815e-11	3.63602e-10	predicted
Gm14137	2.43104	0.543552	2.16108	1.46967e-11	3.63637e-10	predicted
Timeless	4.25788	2.30365	0.886216	1.52963e-11	3.78118e-10	timeless
Ndn	7.23255	1.00182	2.85188	1.53723e-11	3.79641e-10	necdin
Hap1	13.5066	4.30904	1.64822	1.59231e-11	3.92875e-10	huntingtin-associated
Vasp	101.656	45.7029	1.15333	1.60056e-11	3.94541e-10	vasodilator-stimulated
Cfi	1.7857	8.29636	-2.21599	1.63896e-11	4.03628e-10	complement
Gm26705	0.680464	0.0331395	4.35989	1.68004e-11	4.1336e-10	predicted
Gm9967	3.66162	0.92748	1.98109	1.78215e-11	4.38072e-10	predicted
Btg2	33.394	8.41535	1.98849	1.81722e-11	4.46278e-10	B
Dtnb	46.3127	18.9778	1.28709	1.83335e-11	4.49819e-10	dystrobrevin,
Lhfpl1	0.0252888	0.346818	-3.77761	1.83692e-11	4.50275e-10	lipoma
Bsnd	103.154	27.9177	1.88555	1.86441e-11	4.5659e-10	barttin
Adgrf5	38.0058	14.2093	1.41938	1.90843e-11	4.66935e-10	adhesion
Hcrtr1	0.360062	0.0336244	3.42066	1.93036e-11	4.71863e-10	hypocretin
Fam109b	0.999429	0.276974	1.85135	1.9365e-11	4.72926e-10	PH
3222401L13Rik	1.36443	0.2978	2.19588	1.97234e-11	4.81232e-10	RIKEN
Hs3st3b1	7.29596	1.91835	1.92723	1.97936e-11	4.82498e-10	heparan
Rgs9	2.88001	0.670027	2.10378	2.00671e-11	4.88714e-10	regulator
A830010M20Rik	2.87737	1.57611	0.868384	2.0132e-11	4.8984e-10	-
Grin1	0.198647	0.0263218	2.91588	2.07971e-11	5.05558e-10	glutamate
Wnt10b	0.763344	0.0290517	4.71564	2.09876e-11	5.09719e-10	wingless-type
Fanca	22.9224	5.07614	2.17496	2.10258e-11	5.10175e-10	Fanconi
Nr4a2	2.92483	0.405066	2.85213	2.11519e-11	5.12763e-10	nuclear
Blk	1.00076	0.0419151	4.57749	2.1321e-11	5.16388e-10	B
Gm18290	0.320149	2.04953	-2.67847	2.13432e-11	5.1645e-10	predicted
Dclk1	1.00249	0.12001	3.06235	2.14392e-11	5.18297e-10	doublecortin-like
Fabp4	43.7	14.2372	1.61797	2.18308e-11	5.27281e-10	fatty
Cnn2	46.8947	13.9851	1.74553	2.2028e-11	5.31556e-10	calponin
Tpm4	162.643	51.1372	1.66926	2.25881e-11	5.44573e-10	tropomyosin
A230065H16Rik	2.57474	0.0660974	5.28369	2.35449e-11	5.67122e-10	LBH
Zfpm1	22.0605	6.58089	1.74511	2.39879e-11	5.77265e-10	zinc
Gnb5	20.2474	7.56258	1.42079	2.46008e-11	5.91474e-10	guanine
Slc9a5	0.975047	0.465232	1.06752	2.46961e-11	5.93225e-10	solute
Gipc1	64.7264	29.6946	1.12415	2.52963e-11	6.06628e-10	GIPC
Rassf10	2.09649	0.442347	2.24473	2.53001e-11	6.06628e-10	Ras
Rbm20	7.46806	3.34317	1.15952	2.55973e-11	6.13195e-10	RNA
Uchl1	36.4886	4.72444	2.94923	2.60254e-11	6.22885e-10	ubiquitin
Scmh1	27.759	14.2466	0.962337	2.61911e-11	6.26282e-10	sex
Gspt2	3.8268	1.38438	1.4669	2.67574e-11	6.39242e-10	G1
Fam160a1	10.2891	4.65915	1.14297	2.67975e-11	6.3962e-10	family
Tnfrsf22	10.628	2.50563	2.08463	2.70949e-11	6.46133e-10	tumor
Zfp287	3.89736	1.15983	1.74859	2.7448e-11	6.53961e-10	zinc
Lamp2	173.441	339.327	-0.968228	2.78991e-11	6.64109e-10	lysosomal-associated
Mr1	12.1033	4.27791	1.50042	2.80235e-11	6.66469e-10	major
Tnfaip2	141.585	49.1908	1.52521	2.92052e-11	6.93947e-10	tumor
Mmp19	0.50515	0.111784	2.176	2.95155e-11	7.00686e-10	matrix
Sav1	33.0487	19.5126	0.760184	3.02046e-11	7.164e-10	salvador
Ptgs2os2	0.443569	0.0235034	4.23822	3.03215e-11	7.18526e-10	prostaglandin-endoperoxide
Zfp37	8.6597	1.77776	2.28426	3.23231e-11	7.64755e-10	zinc
Gja1	7.89823	1.53533	2.36298	3.23304e-11	7.64755e-10	gap
Foxa1	2.25048	0.121838	4.20719	3.25766e-11	7.69889e-10	forkhead
Vtn	0.82386	0.105174	2.96963	3.4027e-11	8.03445e-10	vitronectin
Tlr4	13.2049	2.40167	2.45896	3.49999e-11	8.25679e-10	toll-like
Ripk3	1.50932	0.484031	1.64073	3.52399e-11	8.30597e-10	receptor-interacting
Pfn2	107.821	39.0869	1.46389	3.53839e-11	8.33245e-10	profilin
C1ql1	1.22484	0.199818	2.61584	3.54186e-11	8.33317e-10	complement
Mad1l1	11.8955	6.2308	0.932931	3.57517e-11	8.40405e-10	MAD1
Cbr2	9.98785	3.23211	1.6277	3.63504e-11	8.53716e-10	carbonyl
C130060C02Rik	0.704894	0.0739399	3.25298	3.73465e-11	8.7633e-10	RIKEN
Tjp3	36.515	9.22499	1.98487	3.78351e-11	8.87004e-10	tight
RP23-446E21,5	0.284872	0.0175246	4.02286	3.79432e-11	8.88748e-10	predicted
Rprm	5.11263	0.622968	3.03684	3.81402e-11	8.92569e-10	reprimo,
Il3ra	7.23247	1.04532	2.79054	3.85369e-11	9.01053e-10	interleukin
Cdh1	182.775	78.6834	1.21594	3.86759e-11	9.03499e-10	cadherin
Sptb	7.66964	1.96325	1.96592	3.95976e-11	9.24213e-10	spectrin
Garnl3	2.17346	0.487162	2.15752	3.96337e-11	9.24238e-10	GTPase
Gm4617	27.6277	17.1211	0.690341	3.99515e-11	9.30823e-10	predicted
9130008F23Rik	11.0852	1.82701	2.60107	4.02036e-11	9.3587e-10	RIKEN
Rcsd1	11.5733	4.6724	1.30856	4.10144e-11	9.53902e-10	RCSD
Grap	27.54	7.78633	1.82252	4.12635e-11	9.58004e-10	GRB2-related
Medag	0.78568	0.036318	4.43518	4.12508e-11	9.58004e-10	mesenteric
Ap2a2	48.9681	96.6441	-0.980838	4.16537e-11	9.66213e-10	adaptor-related
AI464131	12.8929	26.1037	-1.01768	4.33885e-11	1.00557e-09	expressed
P3h4	41.3162	7.55791	2.45065	4.37618e-11	1.01333e-09	prolyl
Lamb2	201.657	68.2119	1.56381	4.58303e-11	1.06029e-09	laminin,
Chpf	26.1665	8.99977	1.53976	4.76863e-11	1.10226e-09	chondroitin
Cnrip1	2.0457	0.834756	1.29317	4.82946e-11	1.11535e-09	cannabinoid
Pcdh7	14.6869	2.60859	2.49318	4.95384e-11	1.14307e-09	protocadherin
Gm13051	0.955229	0.0520845	4.19692	4.96727e-11	1.14517e-09	zinc
Usp53	32.5069	13.4015	1.27835	4.99751e-11	1.15113e-09	ubiquitin
Pde2a	22.0822	9.10177	1.27866	5.06359e-11	1.16533e-09	predicted
Cdk17	12.1293	3.44168	1.81731	5.12191e-11	1.17773e-09	cyclin-dependent
Tmsb4x	1947.46	230.716	3.07741	5.15185e-11	1.18358e-09	thymosin,
Kcnn3	1.87911	0.384785	2.28793	5.20223e-11	1.19359e-09	potassium
Best1	1.606	0.328432	2.28981	5.2045e-11	1.19359e-09	bestrophin
5330417C22Rik	0.0444356	0.41696	-3.23012	5.24549e-11	1.20195e-09	RIKEN
Anxa5	294.243	103.896	1.50186	5.26305e-11	1.20492e-09	annexin
Gm37509	0.841107	0.0905945	3.21479	5.31586e-11	1.21596e-09	predicted
Pax8	113.245	42.0798	1.42824	5.32418e-11	1.2168e-09	paired
Rab25	77.3132	19.0518	2.02079	5.36508e-11	1.22509e-09	RAB25,
Mprip	110.162	57.2962	0.943111	5.37942e-11	1.2273e-09	myosin
Camk1d	9.16549	1.39286	2.71816	5.53302e-11	1.26125e-09	calcium/calmodulin-dependent
Prpf40b	39.613	20.7365	0.933801	5.58263e-11	1.27146e-09	pre-mRNA
Zfp692	31.5367	10.6639	1.56429	5.61757e-11	1.27831e-09	zinc
St8sia5	0.291018	0.0125982	4.52982	5.68664e-11	1.29291e-09	ST8
Gm10857	0.170492	0.00700052	4.60609	5.78222e-11	1.31351e-09	predicted
Begain	0.633547	0.122789	2.36727	5.86632e-11	1.33147e-09	brain-enriched
Cracr2b	61.8487	12.5267	2.30374	5.93355e-11	1.34557e-09	calcium
Gm33051	0.451987	4.35844	-3.26946	5.98387e-11	1.35581e-09	predicted
Hpcal4	0.212887	1.64227	-2.94753	6.0706e-11	1.37428e-09	hippocalcin-like
Nav3	2.66925	0.287907	3.21276	6.13715e-11	1.38815e-09	neuron
Nap1l5	3.39487	17.8377	-2.3935	6.15065e-11	1.39002e-09	nucleosome
Capn12	0.310527	0.0733662	2.08153	6.27922e-11	1.41786e-09	calpain
Tshz2	3.33535	1.04284	1.67732	6.306e-11	1.42268e-09	teashirt
Gpr27	4.05696	0.469781	3.11034	6.32015e-11	1.42466e-09	G
Kcne2	0.806605	0.0580988	3.79528	6.46837e-11	1.45682e-09	potassium
Htr1b	3.83517	0.597103	2.68324	6.52335e-11	1.46795e-09	5-hydroxytryptamine
Pnmal2	8.36181	2.341	1.83669	6.56204e-11	1.47539e-09	PNMA-like
Tns2	47.6405	25.3912	0.90786	6.59996e-11	1.48266e-09	tensin
Creg1	34.1459	76.0508	-1.15525	6.67344e-11	1.49789e-09	cellular
Ly6c1	306.165	94.6655	1.6934	6.73681e-11	1.51082e-09	lymphocyte
Dnah10	0.575894	0.0865653	2.73394	6.89043e-11	1.54396e-09	dynein,
Gm10814	0.694561	0.240881	1.52778	7.24568e-11	1.62218e-09	predicted
Hvcn1	4.9737	0.941791	2.40084	7.26442e-11	1.625e-09	hydrogen
Slc44a2	35.6937	12.8279	1.47639	7.31501e-11	1.63493e-09	solute
Ppp2r5b	55.206	22.6164	1.28745	7.39065e-11	1.65043e-09	protein
Neurl1b	23.4471	9.02666	1.37715	7.40382e-11	1.65197e-09	neuralized
Tubb3	0.956799	0.0439116	4.44554	7.49504e-11	1.67091e-09	tubulin,
Abcd4	11.3432	21.2652	-0.906664	7.50754e-11	1.67228e-09	ATP-binding
Pvr	20.0961	6.78564	1.56636	7.67938e-11	1.70912e-09	poliovirus
Sox30	0.284564	0.0402495	2.82171	7.76059e-11	1.72573e-09	SRY
Ano6	43.0476	21.3639	1.01076	7.89258e-11	1.7536e-09	anoctamin
Popdc2	0.814016	0.0650942	3.64446	8.4443e-11	1.87461e-09	popeye
Dtx2	15.4138	6.05448	1.34815	8.46812e-11	1.87831e-09	deltex
Jak3	18.6883	6.95297	1.42644	8.50712e-11	1.88538e-09	Janus
Mad2l2	35.0538	11.0431	1.66642	8.51635e-11	1.88583e-09	MAD2
Ces1e	20.1036	53.3952	-1.40926	8.56424e-11	1.89485e-09	carboxylesterase
Pigs	36.3338	14.9297	1.28313	8.72629e-11	1.92908e-09	phosphatidylinositol
Tle6	5.42606	1.74677	1.63521	8.74009e-11	1.93051e-09	transducin-like
Gm25535	9.36714	0.965021	3.27898	9.02497e-11	1.99177e-09	predicted
Prkch	10.5933	3.64661	1.53852	9.17647e-11	2.02351e-09	protein
Sh3kbp1	9.05577	2.58886	1.80652	9.34531e-11	2.05902e-09	SH3-domain
Slc37a2	4.18128	0.717246	2.54341	9.50302e-11	2.09201e-09	solute
Parp6	14.9112	4.11355	1.85794	9.61471e-11	2.11483e-09	poly
Sctr	0.105825	0.924707	-3.12732	9.64771e-11	2.12032e-09	secretin
Rnf144b	3.66435	0.872817	2.06981	9.87415e-11	2.16828e-09	ring
Slc38a11	5.05784	0.449967	3.49063	9.90723e-11	2.17373e-09	solute
BB218582	6.63933	2.20477	1.59041	9.99442e-11	2.19104e-09	expressed
Slc46a2	0.323888	0.018735	4.11169	1.02516e-10	2.24554e-09	solute
Fam69b	14.7769	2.58348	2.51595	1.02683e-10	2.24735e-09	family
Megf9	27.9152	6.40352	2.12411	1.04518e-10	2.2856e-09	multiple
Efnb3	1.20703	0.326676	1.88553	1.0536e-10	2.3021e-09	ephrin
Shroom3	50.8411	15.2829	1.73407	1.06494e-10	2.32495e-09	shroom
Plekhn1	4.02074	1.22483	1.71487	1.07586e-10	2.34684e-09	pleckstrin
Decr2	54.6246	106.5	-0.963235	1.11577e-10	2.4319e-09	2-4-dienoyl-Coenzyme
Enpep	38.8583	85.1724	-1.13217	1.11763e-10	2.43394e-09	glutamyl
Nsun7	0.180504	1.00523	-2.47742	1.12254e-10	2.44261e-09	NOL1/NOP2/Sun
Krt7	180.168	60.5318	1.57358	1.15199e-10	2.50463e-09	keratin
Mdfic	24.8036	8.65363	1.51917	1.15977e-10	2.51946e-09	MyoD
Map3k1	57.8246	28.6943	1.01092	1.20139e-10	2.60558e-09	mitogen-activated
Tectb	0.474933	0.0211473	4.48918	1.20111e-10	2.60558e-09	tectorin
Mapk12	19.7904	5.51222	1.8441	1.21691e-10	2.63707e-09	mitogen-activated
Tmtc1	18.5428	5.07079	1.87057	1.22633e-10	2.65531e-09	transmembrane
Qrich2	0.307902	0.0386893	2.99247	1.22769e-10	2.65607e-09	glutamine
BC016579	0.775568	0.114464	2.76036	1.2294e-10	2.65758e-09	cDNA
D930015E06Rik	9.44075	4.11586	1.19771	1.28508e-10	2.77567e-09	transmembrane
Cdc7	2.34149	0.509548	2.20014	1.29781e-10	2.80087e-09	cell
Atp13a2	40.2954	16.2109	1.31365	1.3147e-10	2.83499e-09	ATPase
Pacsin3	84.3002	28.4935	1.56491	1.32099e-10	2.84624e-09	protein
Npdc1	123.761	33.2447	1.89636	1.33023e-10	2.8638e-09	neural
Krtcap3	24.2273	6.73332	1.84724	1.34526e-10	2.89369e-09	keratinocyte
Hey1	5.22271	1.13215	2.20574	1.34631e-10	2.89369e-09	hairy/enhancer-of-split
Gm43460	2.09834	0.652782	1.68457	1.36928e-10	2.94067e-09	predicted
Slc10a3	8.94565	4.35028	1.04008	1.39571e-10	2.99499e-09	solute
Tgfbr2	45.4298	20.0968	1.17667	1.43709e-10	3.08126e-09	transforming
Fam234a	184.082	59.9858	1.61766	1.53954e-10	3.29825e-09	family
Cdkl3	5.29936	2.24748	1.23751	1.55007e-10	3.31811e-09	cyclin-dependent
Steap2	14.1015	46.5423	-1.72269	1.59969e-10	3.42154e-09	six
Pik3c2b	13.5841	2.08745	2.70211	1.6727e-10	3.57479e-09	phosphatidylinositol-4-phosphate
Cenpc1	11.7293	6.02504	0.961068	1.6831e-10	3.59412e-09	centromere
Ociad2	41.5252	6.56896	2.66025	1.68745e-10	3.60048e-09	OCIA
Cyp2c68	0.194282	1.50855	-2.95693	1.7152e-10	3.65673e-09	cytochrome
Morc4	3.11767	7.90573	-1.34243	1.71895e-10	3.66177e-09	microrchidia
Olfr1372-ps1	1.5226	0.387282	1.97508	1.73331e-10	3.68938e-09	olfactory
B4galnt1	16.4772	5.61206	1.55387	1.7632e-10	3.74694e-09	beta-1,4-N-acetyl-galactosaminyl
Acad11	43.768	110.026	-1.3299	1.76245e-10	3.74694e-09	acyl-Coenzyme
Tsc22d4	106.356	37.7261	1.49527	1.77482e-10	3.7686e-09	TSC22
Prrx2	3.18257	0.494074	2.68739	1.79096e-10	3.79981e-09	paired
Pde4a	9.08423	2.90943	1.64263	1.79632e-10	3.8081e-09	phosphodiesterase
Rbfox1	0.504864	1.63307	-1.69362	1.80662e-10	3.82686e-09	RNA
A530084C06Rik	1.32376	0.184711	2.8413	1.83085e-10	3.87507e-09	RIKEN
Tgm5	0.30354	0.0174281	4.1224	1.84623e-10	3.9045e-09	transglutaminase
Trmt2b	11.3758	18.2453	-0.681555	1.87485e-10	3.96185e-09	TRM2
Itga8	19.3075	7.5569	1.35329	1.88649e-10	3.98325e-09	integrin
Ust	2.12347	0.433629	2.29189	1.89184e-10	3.99133e-09	uronyl-2-sulfotransferase
Atf5	28.9751	6.8936	2.07148	1.92985e-10	4.06828e-09	activating
BC030499	1.56832	0.217552	2.84979	1.93172e-10	4.06896e-09	cDNA
D630023F18Rik	5.09	32.8255	-2.68908	1.96611e-10	4.13811e-09	RIKEN
AA414768	2.81465	0.550838	2.35325	1.97808e-10	4.15997e-09	expressed
Unc45a	55.5467	29.0776	0.933791	2.00438e-10	4.21192e-09	unc-45
Gpc5	2.18185	0.602275	1.85706	2.01363e-10	4.22798e-09	glypican
Esrp1	29.2537	8.57994	1.76958	2.02878e-10	4.25641e-09	epithelial
Artn	4.39165	1.202	1.86933	2.04116e-10	4.27897e-09	artemin
Lbh	117.588	25.8626	2.1848	2.07753e-10	4.35175e-09	limb-bud
9330104G04Rik	1.67103	0.298686	2.48403	2.08562e-10	4.36523e-09	RIKEN
Grb10	11.5306	23.9068	-1.05196	2.11817e-10	4.42735e-09	growth
Clic5	10.395	26.4025	-1.34478	2.11866e-10	4.42735e-09	chloride
Asns	19.9168	3.69108	2.43187	2.20003e-10	4.59374e-09	asparagine
Bbs10	2.96085	1.55637	0.927823	2.25661e-10	4.70815e-09	Bardet-Biedl
Nfat5	89.2371	33.3107	1.42166	2.27297e-10	4.73737e-09	nuclear
Pea15a	121.71	40.6097	1.58355	2.27421e-10	4.73737e-09	phosphoprotein
Golga7	104.025	44.5621	1.22304	2.28268e-10	4.75125e-09	golgi
Arhgef25	8.08927	2.93834	1.46101	2.32837e-10	4.84253e-09	Rho
Mir874	0.296278	3.93627	-3.7318	2.34091e-10	4.86477e-09	microRNA
Gm3716	2.24916	8.10947	-1.85022	2.40123e-10	4.9862e-09	predicted
5730403I07Rik	0.117681	0.738125	-2.64899	2.40889e-10	4.99817e-09	RIKEN
Tmem240	2.47401	0.333681	2.89031	2.42972e-10	5.03741e-09	transmembrane
Plekhs1	0.477959	0.0647394	2.88417	2.46849e-10	5.11378e-09	pleckstrin
Hist2h2be	11.2532	3.79379	1.56863	2.47773e-10	5.12888e-09	histone
Nradd	14.7706	3.4303	2.10632	2.49723e-10	5.16519e-09	neurotrophin
Ddit3	86.0374	12.107	2.82913	2.54291e-10	5.25554e-09	DNA-damage
Slc50a1	63.8535	19.4877	1.7122	2.56447e-10	5.29595e-09	solute
Dclre1b	7.45432	2.93622	1.34412	2.658e-10	5.48481e-09	DNA
Tnfrsf11a	8.48566	1.75143	2.27649	2.66381e-10	5.49249e-09	tumor
Gas7	15.7593	4.52306	1.80084	2.6873e-10	5.53659e-09	growth
Samd12	8.9712	1.95729	2.19644	2.75446e-10	5.67053e-09	sterile
Ctnnd2	0.15087	0.0183573	3.03888	2.7634e-10	5.68449e-09	catenin
Tsga10	8.54853	2.5014	1.77294	2.77236e-10	5.69848e-09	testis
Rela	29.4336	13.5053	1.12393	2.81266e-10	5.7768e-09	v-rel
Pik3ip1	30.3486	11.2274	1.43461	2.82422e-10	5.79604e-09	phosphoinositide-3-kinase
Gm11837	0.892015	4.17628	-2.22708	2.92279e-10	5.99366e-09	predicted
Cntn3	0.0210767	0.166721	-2.98371	2.94307e-10	6.03055e-09	contactin
Hoxb6	130.595	31.2295	2.06412	3.07343e-10	6.29276e-09	homeobox
Noxo1	3.20787	1.10237	1.541	3.09687e-10	6.33584e-09	NADPH
Ano3	0.905386	6.85778	-2.92114	3.13079e-10	6.40026e-09	anoctamin
Etv4	0.157952	1.92205	-3.60509	3.2445e-10	6.62758e-09	ets
Fxyd5	38.1116	8.54434	2.15719	3.25469e-10	6.64325e-09	FXYD
Camk2b	6.45831	2.26679	1.5105	3.31257e-10	6.75616e-09	calcium/calmodulin-dependent
4933425M03Rik	0.811216	0.132815	2.61066	3.38502e-10	6.89858e-09	RIKEN
Prim1	10.2406	4.9361	1.05286	3.44351e-10	7.00695e-09	DNA
Gm12854	20.6407	7.11581	1.53639	3.4427e-10	7.00695e-09	predicted
Mcm7	35.77	21.67	0.72305	3.51617e-10	7.14927e-09	minichromosome
Prmt2	25.5701	9.3512	1.45123	3.66736e-10	7.4452e-09	protein
Arhgap8	11.3752	3.27724	1.79534	3.66709e-10	7.4452e-09	Rho
5730435O14Rik	0.0845803	0.52762	-2.6411	3.72307e-10	7.55248e-09	RIKEN
2210408F21Rik	55.5963	15.9541	1.80106	3.7466e-10	7.59436e-09	RIKEN
Zpbp2	1.06145	0.0855378	3.63332	3.75854e-10	7.6127e-09	zona
Nudt17	1.85054	0.638387	1.53544	3.89065e-10	7.87423e-09	nudix
Pls3	88.3005	28.7492	1.6189	3.93114e-10	7.95007e-09	plastin
Nin	4.14986	2.18131	0.927868	3.96002e-10	8.00233e-09	ninein
Gata2	46.8265	17.1754	1.44698	3.98876e-10	8.05424e-09	GATA
G630016G05Rik	0.842917	0.248503	1.76213	4.00776e-10	8.08642e-09	RIKEN
Rnf19b	57.0068	16.781	1.76431	4.02696e-10	8.11893e-09	ring
Gpr45	0.287478	0.0150863	4.25214	4.05532e-10	8.16985e-09	G
4931415C17Rik	0.730953	0.0881484	3.05177	4.32197e-10	8.7004e-09	RIKEN
Tprkb	52.8687	154.563	-1.54771	4.42257e-10	8.89611e-09	Tp53rk
Ccdc42b	0.409514	0.0209559	4.28848	4.5448e-10	9.13502e-09	cilia
Gm10463	0.23691	0.0217272	3.44676	4.56672e-10	9.17208e-09	predicted
Arhgef37	7.66499	1.25253	2.61344	4.64898e-10	9.33019e-09	Rho
Gpr39	3.88801	0.754476	2.36549	4.66162e-10	9.34844e-09	G
Acsbg1	3.06558	0.536411	2.51475	4.66659e-10	9.35129e-09	acyl-CoA
Arhgap33	4.28444	1.43288	1.58019	4.70197e-10	9.41502e-09	Rho
Chst10	0.584019	0.0787962	2.88982	4.81176e-10	9.62405e-09	carbohydrate
Ankrd9	24.3757	6.31984	1.94749	4.81367e-10	9.62405e-09	ankyrin
B4galt6	12.8554	4.48491	1.51922	4.94508e-10	9.87929e-09	UDP-Gal:betaGlcNAc
Olfml3	27.3979	9.0256	1.60197	4.98633e-10	9.95415e-09	olfactomedin-like
Gcat	18.0367	46.8313	-1.37654	4.99796e-10	9.96981e-09	glycine
Itga2b	47.4866	9.49929	2.32163	5.02877e-10	1.00237e-08	integrin
Lig1	11.2159	2.98576	1.90938	5.03354e-10	1.00256e-08	ligase
Phf6	29.915	7.42944	2.00954	5.09589e-10	1.01345e-08	PHD
Gm15990	0.0652598	0.531038	-3.02455	5.09324e-10	1.01345e-08	predicted
Erlin1	34.3905	86.967	-1.33846	5.22048e-10	1.03744e-08	ER
Gm19461	9.16282	3.63498	1.33384	5.23904e-10	1.04035e-08	predicted
Grm4	0.444418	0.0408907	3.44207	5.41231e-10	1.07394e-08	glutamate
Greb1l	3.47445	11.0553	-1.66988	5.42764e-10	1.07618e-08	growth
Cnpy4	24.5485	8.68607	1.49886	5.50761e-10	1.0898e-08	canopy
Notumos	0.593838	1.30109	-1.13158	5.50776e-10	1.0898e-08	notum
1700016K19Rik	0.406458	0.0261949	3.95575	5.50875e-10	1.0898e-08	RIKEN
Snai2	4.10902	1.24726	1.72004	5.55977e-10	1.09907e-08	snail
Vmn1r4	0.860296	0.321674	1.41923	5.60984e-10	1.10813e-08	vomeronasal
Idh1	275.008	731.48	-1.41134	5.63066e-10	1.11141e-08	isocitrate
Gm38114	0.363254	0.0665802	2.44781	5.65664e-10	1.1157e-08	predicted
Gm5834	0.647423	0.0446769	3.85711	5.70927e-10	1.12524e-08	predicted
Omp	1.19202	0.105774	3.49435	5.74107e-10	1.13066e-08	olfactory
Irak3	2.23358	0.80183	1.47799	5.76267e-10	1.13407e-08	interleukin-1
Hdgfrp3	9.18383	2.64204	1.79744	5.77674e-10	1.13599e-08	HDGF
Endov	17.4791	10.0411	0.799707	5.97358e-10	1.17382e-08	endonuclease
Hoxd11	4.37722	0.734864	2.57447	5.9899e-10	1.17615e-08	homeobox
Dpysl3	12.6652	4.10725	1.62462	6.02133e-10	1.18145e-08	dihydropyrimidinase-like
Thsd7a	2.10611	6.75754	-1.68192	6.02837e-10	1.18195e-08	thrombospondin,
Ccdc42	0.506953	0.0294214	4.10691	6.08914e-10	1.19297e-08	coiled-coil
Mtus2	3.1457	0.284986	3.46442	6.09863e-10	1.19395e-08	microtubule
Gm12655	2.06822	0.993012	1.05851	6.13985e-10	1.20112e-08	predicted
Cd151	121.562	57.6954	1.07517	6.24269e-10	1.22033e-08	CD151
Fam49b	20.7901	4.8095	2.11194	6.33578e-10	1.23761e-08	family
Zfp36l1	49.4503	21.7375	1.18579	6.34346e-10	1.2382e-08	zinc
Afap1l1	28.6031	13.2315	1.1122	6.3546e-10	1.23945e-08	actin
Scn1b	24.6458	7.3986	1.73602	6.45175e-10	1.25747e-08	sodium
Spag1	2.49523	1.16076	1.1041	6.51325e-10	1.26852e-08	sperm
Tapbp	194.706	61.5235	1.66209	6.7207e-10	1.30795e-08	TAP
Optc	1.4112	0.0930461	3.92283	6.83329e-10	1.32889e-08	opticin
Sytl2	21.9586	6.86605	1.67723	6.91642e-10	1.34406e-08	synaptotagmin-like
Tmem178b	0.160718	0.961452	-2.58068	6.96638e-10	1.35277e-08	transmembrane
C1qtnf7	7.34249	2.55454	1.52321	7.00813e-10	1.35988e-08	C1q
Slc31a2	73.0084	24.0791	1.60028	7.1484e-10	1.38607e-08	solute
Rhob	96.4247	34.8274	1.46918	7.17312e-10	1.38882e-08	ras
Ccdc102a	8.16534	2.8603	1.51335	7.16793e-10	1.38882e-08	coiled-coil
Gm4925	1.17013	0.276002	2.08392	7.32223e-10	1.41665e-08	predicted
Clasrp	21.6753	11.5002	0.914384	7.35251e-10	1.42147e-08	CLK4-associating
Nrp2	16.2867	5.20422	1.64594	7.49398e-10	1.44776e-08	neuropilin
Ercc1	39.7207	14.8876	1.41578	7.5798e-10	1.46254e-08	excision
Plekhf2	21.6088	38.3877	-0.829023	7.58161e-10	1.46254e-08	pleckstrin
Dubr	10.5247	3.89106	1.43554	7.66207e-10	1.47698e-08	Dppa2
Nkpd1	0.337389	0.0271664	3.63452	7.67316e-10	1.47804e-08	NTPase,
Dhh	1.11252	0.406346	1.45305	7.72382e-10	1.48671e-08	desert
Catsperg1	1.2251	0.333748	1.87607	7.91032e-10	1.5215e-08	cation
Tyms	5.16987	12.2653	-1.24638	7.97899e-10	1.53358e-08	thymidylate
Atp2b2	0.299067	1.38264	-2.20888	7.99175e-10	1.53492e-08	ATPase,
Gpt2	12.1364	50.6428	-2.06101	8.00772e-10	1.53686e-08	glutamic
Gm38345	0.446028	0.0593477	2.90987	8.05321e-10	1.54447e-08	predicted
Cpvl	0.393169	0.0220468	4.1565	8.16443e-10	1.56466e-08	carboxypeptidase,
Twsg1	91.0308	32.8962	1.46843	8.17127e-10	1.56483e-08	twisted
Ank1	0.32146	0.0549244	2.54912	8.1927e-10	1.5678e-08	ankyrin
Tmem246	42.2303	18.1468	1.21857	8.20871e-10	1.56972e-08	transmembrane
Pgf	1.53186	0.2196	2.80234	8.24153e-10	1.57413e-08	placental
Foxl1	0.804333	0.118621	2.76143	8.24369e-10	1.57413e-08	forkhead
Nacad	2.71394	0.897059	1.59711	8.30135e-10	1.58399e-08	NAC
Klk1b9	0.135879	1.01216	-2.89704	8.38309e-10	1.59843e-08	kallikrein
Slc5a3	99.6435	30.5213	1.70696	8.53919e-10	1.62702e-08	solute
Rps4l	103.313	15.2581	2.75937	8.60814e-10	1.63897e-08	ribosomal
Rnf157	2.28817	1.31166	0.802802	8.71349e-10	1.65783e-08	ring
Gdf7	2.97668	0.207476	3.84269	8.80295e-10	1.67364e-08	growth
Tnfrsf26	1.15725	0.475703	1.28256	8.85036e-10	1.68144e-08	tumor
B230112J18Rik	0.850939	0.0280529	4.92283	8.90364e-10	1.68913e-08	RIKEN
Gm14546	0.360589	0.0131834	4.77356	8.90334e-10	1.68913e-08	predicted
B230217O12Rik	0.96507	0.279163	1.78953	9.10745e-10	1.72655e-08	RIKEN
A730017C20Rik	1.08666	0.0795833	3.77128	9.18301e-10	1.73962e-08	membrane
Agr2	0.619555	0.0342611	4.17659	9.21896e-10	1.74518e-08	anterior
Pkhd1l1	0.160345	0.0141982	3.4974	9.26837e-10	1.75327e-08	polycystic
Gm14403	24.5951	6.34712	1.9542	9.29731e-10	1.75749e-08	predicted
Mttp	7.01001	14.0712	-1.00526	9.31159e-10	1.75892e-08	microsomal
Me2	25.1747	4.87326	2.36902	9.52711e-10	1.79834e-08	malic
Col27a1	10.4144	34.5132	-1.72856	9.58557e-10	1.80808e-08	collagen,
Rhobtb3	7.50683	2.65772	1.49802	9.59729e-10	1.809e-08	Rho-related
Mthfd2	24.8459	4.72447	2.39478	9.6905e-10	1.82526e-08	methylenetetrahydrofolate
Gm28228	0.694754	0.0267213	4.70044	9.79099e-10	1.84287e-08	predicted
Hhipl2	0.603431	0.0718857	3.06941	9.81471e-10	1.84602e-08	hedgehog
Fgf15	0.309627	0.00933547	5.05166	9.838e-10	1.84908e-08	fibroblast
Rnpep	76.2616	33.2529	1.19748	9.87449e-10	1.85337e-08	arginyl
Gm684	1.79397	0.446981	2.00487	9.87489e-10	1.85337e-08	COLCA2
Nxnl2	0.747829	0.120317	2.63587	1.00663e-09	1.88794e-08	nucleoredoxin-like
Gfod1	3.91572	0.747623	2.38889	1.04232e-09	1.9535e-08	glucose-fructose
Stom	14.5403	6.61549	1.13614	1.06806e-09	2.00032e-08	stomatin
Gpr161	1.92827	0.479289	2.00833	1.06928e-09	2.00118e-08	G
Tmprss5	0.234554	0.0303739	2.94902	1.07759e-09	2.0153e-08	transmembrane
Hist1h2bb	2.35384	0.293563	3.00327	1.09455e-09	2.04557e-08	histone
Colec12	13.381	5.28191	1.34106	1.10299e-09	2.05988e-08	collectin
Pola2	5.89674	3.59981	0.711997	1.10883e-09	2.06932e-08	polymerase
Gm3604	1.98313	0.6177	1.6828	1.11586e-09	2.08097e-08	predicted
Gfod2	22.6038	6.55596	1.78568	1.13335e-09	2.11059e-08	glucose-fructose
Ets2	73.7645	39.0204	0.918701	1.13282e-09	2.11059e-08	E26
Xab2	33.8619	15.8656	1.09376	1.14857e-09	2.13742e-08	XPA
1700041G16Rik	0.966995	0.0951489	3.34525	1.16745e-09	2.17102e-08	RIKEN
Chmp4c	15.2236	4.9645	1.61659	1.17346e-09	2.18066e-08	charged
Zscan2	11.9012	5.21686	1.18985	1.17986e-09	2.19101e-08	zinc
Smad1	9.64993	5.4633	0.820745	1.19976e-09	2.2264e-08	SMAD
P4ha2	59.8293	23.2987	1.3606	1.20083e-09	2.22681e-08	procollagen-proline,
Nos3	2.63055	1.32216	0.99247	1.21626e-09	2.25384e-08	nitric
Dnah6	0.0434425	0.00689564	2.65535	1.22084e-09	2.26075e-08	dynein,
Mpp7	10.7601	4.98514	1.10999	1.222e-09	2.2613e-08	membrane
Oas1c	6.60704	2.59095	1.35052	1.23745e-09	2.28829e-08	2'-5'
Asic1	3.12281	1.72142	0.859247	1.24776e-09	2.30573e-08	acid-sensing
Foxa3	0.317805	0.0343466	3.2099	1.25971e-09	2.32619e-08	forkhead
Alb	2.5733	20.4852	-2.99289	1.29895e-09	2.39696e-08	albumin
Ints4	46.4222	24.9065	0.898293	1.33262e-09	2.45737e-08	integrator
Ddr2	9.78663	3.54463	1.46518	1.34786e-09	2.48373e-08	discoidin
Bgn	191.571	81.2149	1.23806	1.3505e-09	2.48686e-08	biglycan
Myrfl	0.397702	0.030215	3.71835	1.36117e-09	2.50475e-08	myelin
Slc35g2	9.67635	3.42509	1.49832	1.36256e-09	2.50557e-08	solute
Gm15651	0.0999216	0.600492	-2.58728	1.37813e-09	2.53244e-08	predicted
Fam167b	31.0823	6.58426	2.239	1.42012e-09	2.60778e-08	family
Nde1	28.2283	15.4221	0.872141	1.43376e-09	2.63099e-08	nudE
Calm1	187.685	98.8247	0.925372	1.50316e-09	2.75643e-08	calmodulin
Npl	9.01357	48.7633	-2.43562	1.51228e-09	2.77121e-08	N-acetylneuraminate
Map3k14	14.1993	6.48771	1.13004	1.52684e-09	2.79595e-08	mitogen-activated
6430562O15Rik	0.602766	0.260937	1.20789	1.52925e-09	2.79842e-08	RIKEN
Tgm2	89.1641	145.459	-0.706082	1.56065e-09	2.85389e-08	transglutaminase
Thyn1	7.81585	4.6641	0.744804	1.5776e-09	2.88289e-08	thymocyte
Gm43652	1.77218	0.0750572	4.56139	1.58045e-09	2.8861e-08	predicted
Plekha2	23.393	6.48404	1.85111	1.5858e-09	2.89387e-08	pleckstrin
Bex4	5.49142	22.9092	-2.06067	1.59669e-09	2.91173e-08	brain
Tes	34.1093	10.8774	1.64883	1.60694e-09	2.92839e-08	testis
Sh2d5	0.794905	0.110023	2.85298	1.60837e-09	2.92897e-08	SH2
RP24-157O12,2	18.9107	3.03338	2.6402	1.61496e-09	2.93894e-08	expressed
Ablim3	0.822762	3.73085	-2.18096	1.6172e-09	2.93895e-08	actin
Ism1	1.6703	0.32505	2.36138	1.61638e-09	2.93895e-08	isthmin
Ltk	1.90259	0.374311	2.34565	1.62004e-09	2.94208e-08	leukocyte
Bop1	22.9298	12.5948	0.864399	1.62652e-09	2.95181e-08	block
Sorl1	162.591	73.255	1.15025	1.63904e-09	2.97249e-08	sortilin-related
Ascl3	2.60335	0.464741	2.48587	1.64152e-09	2.97495e-08	achaete-scute
Efcc1	2.22562	0.925874	1.26532	1.65007e-09	2.98839e-08	EF
Snapc1	17.1528	7.26037	1.24033	1.65375e-09	2.99095e-08	small
Ubtd1	17.0575	9.86034	0.790692	1.65324e-09	2.99095e-08	ubiquitin
Trpm4	8.56262	3.32131	1.3663	1.6642e-09	3.00777e-08	transient
Gpha2	0.965608	0.0563516	4.09891	1.67072e-09	3.01748e-08	glycoprotein
C430002N11Rik	0.0319121	0.289944	-3.1836	1.70316e-09	3.07398e-08	RIKEN
Ppp1r12c	101.051	45.0767	1.16464	1.72743e-09	3.11352e-08	protein
Mcm4	8.02123	2.72513	1.5575	1.72692e-09	3.11352e-08	minichromosome
Gpr108	34.3588	17.5212	0.971576	1.73349e-09	3.1223e-08	G
Susd1	16.4284	4.61741	1.83103	1.73872e-09	3.12958e-08	sushi
Tmem206	7.13311	13.6547	-0.936791	1.74779e-09	3.14376e-08	transmembrane
Tgfa	11.8988	3.70072	1.68494	1.78427e-09	3.20718e-08	transforming
Ctsl	125.494	264.916	-1.07792	1.79986e-09	3.23299e-08	cathepsin
Ccdc64b	6.88875	1.96233	1.81168	1.80201e-09	3.23466e-08	BICD
D830044I16Rik	1.71418	0.388704	2.14078	1.80493e-09	3.2377e-08	CDIP
Cfap43	15.1505	5.96645	1.34443	1.80656e-09	3.23841e-08	cilia
Fbxo4	32.985	14.453	1.19044	1.83239e-09	3.28248e-08	F-box
Gm13657	0.735959	0.155528	2.24245	1.87692e-09	3.35997e-08	predicted
Angpt1	1.41261	5.02634	-1.83114	1.89829e-09	3.39592e-08	angiopoietin
Stx6	44.4366	26.3049	0.756416	1.94203e-09	3.4718e-08	syntaxin
Serpina1e	0.580582	0.136179	2.092	1.94532e-09	3.47533e-08	serine
Gm13283	0.57909	0.135222	2.09846	1.95025e-09	3.48177e-08	predicted
C2	2.73214	10.2564	-1.90842	2.00392e-09	3.57518e-08	complement
Hoxb4	37.6818	14.2939	1.39847	2.01673e-09	3.5956e-08	homeobox
Prkd2	19.2451	8.60988	1.16043	2.03846e-09	3.63187e-08	protein
Amy1	18.817	4.99944	1.9122	2.04072e-09	3.63345e-08	amylase
Zbtb8a	4.12435	1.8367	1.16705	2.05139e-09	3.64997e-08	zinc
Grik2	0.175631	0.0117001	3.90796	2.05842e-09	3.66001e-08	glutamate
Parvb	25.305	9.80543	1.36777	2.13932e-09	3.80129e-08	parvin,
Fam181b	0.544226	0.0722715	2.91271	2.14916e-09	3.8162e-08	family
Klc3	5.19772	1.62892	1.67396	2.17684e-09	3.86276e-08	kinesin
Gm5533	0.228441	0.0125747	4.18322	2.18327e-09	3.87155e-08	predicted
Ubxn11	4.83623	2.43727	0.988616	2.19402e-09	3.888e-08	UBX
Gm26704	0.967534	0.3539	1.45097	2.21486e-09	3.9223e-08	predicted
Six5	11.0761	4.64298	1.25432	2.23024e-09	3.94688e-08	sine
Slc2a9	3.00712	16.6607	-2.46999	2.2359e-09	3.95424e-08	solute
Fam134b	36.417	81.5408	-1.16291	2.26658e-09	4.00581e-08	reticulophagy
Fam220a	21.3967	8.95672	1.25634	2.2685e-09	4.00652e-08	family
Upk3a	14.2361	0.975055	3.86793	2.27974e-09	4.02366e-08	uroplakin
Kctd15	26.0038	13.6705	0.927655	2.29076e-09	4.04042e-08	potassium
Cfhr2	0.704164	0.129336	2.44478	2.31495e-09	4.08035e-08	complement
RP23-74G1,5	2.17439	0.498903	2.12378	2.34291e-09	4.12687e-08	predicted
Prdm11	5.66929	2.25826	1.32796	2.34762e-09	4.1324e-08	PR
Sgms2	39.4868	101.102	-1.35636	2.37015e-09	4.16929e-08	sphingomyelin
Epn2	49.2637	18.0226	1.45071	2.42407e-09	4.26129e-08	epsin
Slc35f3	5.13072	12.5225	-1.28729	2.43284e-09	4.27385e-08	solute
Ildr2	15.099	41.1545	-1.44659	2.43675e-09	4.27787e-08	immunoglobulin-like
Slc25a47	3.39932	1.08634	1.64578	2.45691e-09	4.31039e-08	solute
Gm26698	4.17994	0.747867	2.48263	2.46544e-09	4.32247e-08	predicted
Fmnl2	13.6827	5.47636	1.32106	2.47502e-09	4.33638e-08	formin-like
Muc3a	0.319063	0.0513582	2.63517	2.47968e-09	4.34166e-08	mucin
Anxa8	2.51203	0.182817	3.78039	2.50682e-09	4.38627e-08	annexin
Erg	18.7956	7.76511	1.27532	2.50931e-09	4.38771e-08	ETS
Prkag2	25.4876	51.8066	-1.02334	2.51559e-09	4.39577e-08	protein
Rgs19	9.49352	3.24377	1.54927	2.53732e-09	4.43082e-08	regulator
Htr1d	0.198614	0.00851203	4.54432	2.55701e-09	4.46224e-08	5-hydroxytryptamine
Slc3a2	137.937	306.482	-1.15179	2.56962e-09	4.47834e-08	solute
Ces2a	0.286418	0.0166128	4.10775	2.56964e-09	4.47834e-08	carboxylesterase
Il1rl2	1.71981	0.674436	1.3505	2.57875e-09	4.49125e-08	interleukin
Gsto2	5.8212	1.05866	2.45908	2.58332e-09	4.49623e-08	glutathione
Nckap5l	5.87616	2.94796	0.995154	2.62243e-09	4.5613e-08	NCK-associated
4930469K13Rik	0.19759	1.63487	-3.04859	2.63271e-09	4.57616e-08	RIKEN
Gm14762	0.1249	1.06906	-3.0975	2.64297e-09	4.59097e-08	predicted
Pcdh19	1.17445	0.284822	2.04386	2.67965e-09	4.6516e-08	protocadherin
Adra2a	2.07933	0.531892	1.96691	2.68426e-09	4.65655e-08	adrenergic
Phldb3	8.43676	4.31736	0.966538	2.70158e-09	4.68351e-08	pleckstrin
Ptprn	1.08533	0.309302	1.81105	2.74037e-09	4.74763e-08	protein
Gm14322	10.5411	2.43505	2.114	2.7651e-09	4.78734e-08	predicted
Spa17	27.7706	8.74332	1.66731	2.77969e-09	4.80943e-08	sperm
Plekhh3	18.0157	8.09876	1.15348	2.79288e-09	4.82909e-08	pleckstrin
Gm26621	5.77596	1.76563	1.70988	2.84819e-09	4.92149e-08	predicted
Pla2g12b	0.0505269	0.540086	-3.41806	2.85276e-09	4.92615e-08	phospholipase
Gm19705	17.6226	4.26799	2.0458	2.86746e-09	4.94829e-08	predicted
Hmgn3	28.0284	7.03199	1.99488	2.92961e-09	5.05223e-08	high
Hic1	10.0177	2.82377	1.82686	2.96704e-09	5.11344e-08	hypermethylated
Cacna1a	3.92699	1.48807	1.39998	2.97764e-09	5.12835e-08	calcium
Mtag2	0.523468	0.0517715	3.33787	2.98062e-09	5.13013e-08	metastasis
Klf16	9.28917	4.07175	1.1899	3.04742e-09	5.24168e-08	Kruppel-like
Scrib	34.7751	20.4369	0.766879	3.05233e-09	5.24671e-08	scribbled
Plod3	39.0472	18.4349	1.08278	3.11438e-09	5.34988e-08	procollagen-lysine,
Ccdc81	0.24344	0.0120028	4.34213	3.1422e-09	5.39227e-08	coiled-coil
Exoc3l	5.1615	1.99033	1.37478	3.14315e-09	5.39227e-08	exocyst
Psd4	2.46163	0.762073	1.69161	3.14628e-09	5.39411e-08	pleckstrin
Slc35e3	8.81173	24.5142	-1.47612	3.21124e-09	5.50191e-08	solute
Ccdc65	0.875668	0.294868	1.57032	3.24802e-09	5.56131e-08	coiled-coil
Cyp4f41-ps	1.98619	0.595858	1.73697	3.25048e-09	5.5619e-08	cytochrome
Sfrp1	13.356	47.031	-1.81612	3.25416e-09	5.56458e-08	secreted
Gabra4	0.061917	0.452216	-2.8686	3.25684e-09	5.56556e-08	gamma-aminobutyric
Gm14437	0.187643	1.98366	-3.4021	3.28464e-09	5.60944e-08	predicted
Trim16	6.24778	2.6008	1.26439	3.29743e-09	5.62764e-08	tripartite
Wscd1	11.2065	4.18846	1.41984	3.35402e-09	5.7205e-08	WSC
Zc2hc1a	19.9237	11.4659	0.79713	3.36889e-09	5.74214e-08	zinc
1110008P14Rik	56.8733	13.3649	2.0893	3.39652e-09	5.7855e-08	RIKEN
Spc25	6.26936	32.3995	-2.36958	3.40735e-09	5.8002e-08	SPC25,
Igfbp6	4.61936	0.522865	3.14318	3.42918e-09	5.83359e-08	insulin-like
Chrdl1	6.26623	2.37341	1.40063	3.43874e-09	5.84607e-08	chordin-like
Ofd1	4.56677	2.37517	0.943142	3.44984e-09	5.86117e-08	OFD1,
Mfsd10	31.0236	18.6691	0.732712	3.51249e-09	5.96376e-08	major
Ppp2r2c	2.8214	0.202614	3.7996	3.52653e-09	5.98375e-08	protein
Gja3	0.0472744	0.344428	-2.86507	3.52945e-09	5.98485e-08	gap
Pxdc1	10.2906	2.73444	1.91201	3.55318e-09	6.02121e-08	PX
Gm10619	0.142095	0.019187	2.88865	3.6344e-09	6.1549e-08	predicted
Sult2a3	0.0389378	0.479173	-3.6213	3.65923e-09	6.19297e-08	sulfotransferase
Ddit4l	55.2572	12.4323	2.15207	3.68999e-09	6.24101e-08	DNA-damage-inducible
Pfkl	123.649	57.3347	1.10877	3.84783e-09	6.5038e-08	phosphofructokinase,
Lrrc32	14.3415	5.83826	1.29658	3.85527e-09	6.51219e-08	leucine
Chil6	0.19743	0.011571	4.09276	3.88709e-09	6.56174e-08	chitinase-like
1700045H11Rik	0.0284787	0.488206	-4.09953	3.89198e-09	6.56578e-08	RIKEN
Dok1	8.17949	2.77804	1.55794	4.02645e-09	6.78828e-08	docking
Gm11844	0.263681	2.44409	-3.21243	4.07476e-09	6.86534e-08	predicted
Ppp1r18	8.62292	3.19453	1.43257	4.11134e-09	6.92256e-08	protein
Them6	54.4517	13.8046	1.97983	4.15113e-09	6.98508e-08	thioesterase
Ppm1d	22.4803	9.22114	1.28565	4.22589e-09	7.10634e-08	protein
Ggta1	9.18515	3.49309	1.3948	4.27807e-09	7.1895e-08	glycoprotein
Cdc42ep3	12.4634	5.12928	1.28087	4.28524e-09	7.19696e-08	CDC42
Sema3a	0.905582	0.188809	2.26192	4.35851e-09	7.31535e-08	sema
Abca7	9.59548	5.09067	0.914501	4.4146e-09	7.40217e-08	ATP-binding
Npb	7.01392	1.19168	2.55722	4.41585e-09	7.40217e-08	neuropeptide
Nuak1	14.5815	5.53576	1.39729	4.41901e-09	7.40276e-08	NUAK
Celsr3	0.544311	0.0685278	2.98967	4.47262e-09	7.48304e-08	cadherin,
C730034F03Rik	1.12366	0.474971	1.24229	4.47059e-09	7.48304e-08	RIKEN
Heg1	56.8201	13.581	2.06481	4.47614e-09	7.48418e-08	heart
Hal	0.60252	0.0487813	3.62661	4.48024e-09	7.4863e-08	histidine
Ptp4a2	375.459	111.776	1.74805	4.48509e-09	7.48964e-08	protein
Ms4a2	0.079566	0.760849	-3.25739	4.59292e-09	7.66e-08	membrane-spanning
Gm14680	4.68852	12.6478	-1.43168	4.5913e-09	7.66e-08	spermine
Cklf	4.2778	1.47345	1.53767	4.71179e-09	7.85328e-08	chemokine-like
Rcc2	35.6659	19.5654	0.866237	4.71616e-09	7.8556e-08	regulator
Ucp2	221.95	76.849	1.53014	4.75256e-09	7.91122e-08	uncoupling
Fut4	3.92775	0.798039	2.29917	4.89712e-09	8.14672e-08	fucosyltransferase
Phyhip	0.866587	5.20707	-2.58705	4.97963e-09	8.27876e-08	phytanoyl-CoA
Gm12992	1.89252	0.78552	1.26859	4.99106e-09	8.29253e-08	predicted
Cldn3	24.7818	6.91381	1.84173	5.01088e-09	8.32021e-08	claudin
Nfkbiz	7.35474	3.82823	0.941997	5.06244e-09	8.40053e-08	nuclear
Fam161b	3.90929	1.62972	1.26228	5.14581e-09	8.5335e-08	family
Nckipsd	35.6658	17.8296	1.00027	5.28712e-09	8.76231e-08	NCK
Ascl2	0.854196	0.0510117	4.06567	5.29071e-09	8.76276e-08	achaete-scute
Gjc1	5.97662	2.53361	1.23813	5.31792e-09	8.80229e-08	gap
Sgcb	11.6747	6.86737	0.765554	5.32783e-09	8.81316e-08	sarcoglycan,
Ryk	97.3247	31.8058	1.61352	5.38723e-09	8.90583e-08	receptor-like
Bmf	45.629	11.1183	2.03701	5.43369e-09	8.977e-08	BCL2
Cldn12	33.1372	55.2335	-0.737094	5.45999e-09	9.01479e-08	claudin
Rdh18-ps	0.151421	1.54729	-3.35311	5.49992e-09	9.07503e-08	retinol
Pcgf2	34.4823	17.4535	0.982343	5.53241e-09	9.12294e-08	polycomb
Gm8122	0.0420994	0.285245	-2.76033	5.63524e-09	9.28376e-08	predicted
Gm3336	9.36994	3.77171	1.31282	5.63698e-09	9.28376e-08	predicted
Sgcz	0.528006	0.0953261	2.46961	5.69405e-09	9.37189e-08	sarcoglycan
Rprml	0.370641	0.028664	3.69271	5.83875e-09	9.60405e-08	reprimo-like
Spx	0.698689	0.174761	1.99927	5.87887e-09	9.66401e-08	spexin
Ybx3	78.8375	35.1418	1.1657	5.9709e-09	9.80917e-08	Y
Dnajc9	24.9642	11.1131	1.1676	6.00431e-09	9.85792e-08	DnaJ
Kif23	2.63292	1.13826	1.20983	6.05921e-09	9.93567e-08	kinesin
Mgst2	2.74047	0.434996	2.65535	6.05595e-09	9.93567e-08	microsomal
Mgarp	0.847024	0.0586228	3.85287	6.07783e-09	9.96001e-08	mitochondria
Lrp1	67.9429	26.6642	1.34942	6.10555e-09	9.99921e-08	low
Arl4aos	0.496702	0.0645068	2.94486	6.10935e-09	9.99923e-08	ADP-ribosylation
Blnk	21.5269	5.7599	1.90203	6.12064e-09	1.00115e-07	B
Rpa1	41.4257	22.1809	0.901209	6.17519e-09	1.00944e-07	replication
Nek10	0.384844	0.00739197	5.70217	6.19363e-09	1.01183e-07	NIMA
Arhgap19	3.21865	0.923957	1.80056	6.26455e-09	1.02278e-07	Rho
Gm16311	0.0320757	0.412402	-3.6845	6.34065e-09	1.03457e-07	predicted
Hpse2	0.893915	0.0650942	3.77954	6.46415e-09	1.05406e-07	heparanase
Tspan12	73.0235	28.8097	1.34181	6.4693e-09	1.05425e-07	tetraspanin
Tnfaip8l3	0.0632505	0.3383	-2.41915	6.49979e-09	1.05857e-07	tumor
Lsm6	43.4641	13.7856	1.65666	6.51186e-09	1.05988e-07	LSM6
Ccdc69	3.38408	0.908443	1.8973	6.53485e-09	1.06296e-07	coiled-coil
8430408G22Rik	30.281	5.31285	2.51086	6.55162e-09	1.06503e-07	DEPP1
Gm4211	0.721411	0.136929	2.3974	6.57908e-09	1.06884e-07	predicted
Npr3	2.221	5.02607	-1.17822	6.58492e-09	1.06913e-07	natriuretic
Ypel5	49.2931	14.5451	1.76085	6.61831e-09	1.07389e-07	yippee
Aldh1l2	0.709267	2.09391	-1.5618	6.66968e-09	1.08107e-07	aldehyde
Gucy2f	0.015248	0.153272	-3.3294	6.67081e-09	1.08107e-07	guanylate
4930407G08Rik	0.915365	0.0967786	3.24159	6.67884e-09	1.08171e-07	RIKEN
Smchd1	30.8037	16.224	0.924973	6.68553e-09	1.08213e-07	SMC
Hlf	15.5704	54.9391	-1.81902	6.71729e-09	1.0866e-07	hepatic
Lyar	64.1288	16.4143	1.96602	6.80604e-09	1.10028e-07	Ly1
Prr5	9.29753	29.6809	-1.67462	6.85764e-09	1.10794e-07	proline
Hmx3	0.0154545	0.177174	-3.51907	6.89062e-09	1.11259e-07	H6
Krt8	164.856	63.809	1.36937	6.89806e-09	1.11311e-07	keratin
Kcnj16	124.461	289.553	-1.21814	6.9025e-09	1.11315e-07	potassium
Lpin2	180.835	56.0469	1.68997	6.91231e-09	1.11404e-07	lipin
C2cd4b	0.390275	0.0127264	4.9386	6.98112e-09	1.12445e-07	C2
Cblc	58.1021	21.7451	1.4179	6.99331e-09	1.12503e-07	Casitas
Gm10101	0.503856	0.148096	1.76648	6.98906e-09	1.12503e-07	predicted
Agap3	38.3698	21.4278	0.840484	7.05121e-09	1.13366e-07	ArfGAP
H2-Q2	4.53471	1.52635	1.57092	7.05979e-09	1.13434e-07	histocompatibility
Map3k6	9.51744	2.81314	1.75839	7.17395e-09	1.15199e-07	mitogen-activated
Akt1	168.675	101.805	0.728438	7.20188e-09	1.15577e-07	thymoma
Acbd7	1.35697	0.113585	3.57854	7.21396e-09	1.157e-07	acyl-Coenzyme
Reep2	2.28708	0.343219	2.73631	7.25863e-09	1.16346e-07	receptor
4930522L14Rik	4.54457	2.13418	1.09046	7.47542e-09	1.19748e-07	RIKEN
Kctd11	4.69883	2.37344	0.98532	7.56074e-09	1.20967e-07	potassium
Zfp931	19.6072	6.94447	1.49745	7.55617e-09	1.20967e-07	zinc
1110028F11Rik	0.849008	0.0553701	3.9386	7.58176e-09	1.2123e-07	RIKEN
Tbc1d8	11.3058	3.84871	1.55462	7.64382e-09	1.22104e-07	TBC1
Setbp1	7.0065	2.39195	1.55051	7.64567e-09	1.22104e-07	SET
Cables2	20.3375	9.31463	1.12657	7.65569e-09	1.2219e-07	CDK5
Map1s	10.3172	5.34582	0.948569	8.06092e-09	1.28579e-07	microtubule-associated
Myl12a	448.729	148.049	1.59977	8.20092e-09	1.30733e-07	myosin,
Ftl1	1068.46	3184.54	-1.57555	8.23347e-09	1.31173e-07	ferritin
Hrasls	0.190864	1.84514	-3.27311	8.24576e-09	1.31289e-07	HRAS-like
Dhx37	15.9816	10.5282	0.602155	8.28061e-09	1.31765e-07	DEAH
Srrm4	0.0159887	0.123889	-2.95393	8.33748e-09	1.3259e-07	serine/arginine
Cd59a	117.315	35.2177	1.73602	8.39863e-09	1.33481e-07	CD59a
Gm11752	15.1605	2.43148	2.64041	8.41992e-09	1.33739e-07	predicted
Evpl	16.4192	7.331	1.1633	8.47928e-09	1.34601e-07	envoplakin
Mansc4	4.35544	20.7225	-2.25031	8.49689e-09	1.34799e-07	MANSC
Trim25	20.0238	33.958	-0.762034	8.54842e-09	1.35372e-07	tripartite
Itm2a	3.85884	0.983558	1.97209	8.54179e-09	1.35372e-07	integral
Prr22	1.07719	0.425916	1.33863	8.54605e-09	1.35372e-07	proline
Scube3	2.16598	8.3729	-1.95071	8.60982e-09	1.36263e-07	signal
Cd9	331.118	67.0452	2.30414	8.63045e-09	1.36507e-07	CD9
BC016548	1.36444	0.0501223	4.76671	8.80384e-09	1.39166e-07	cDNA
Gm43303	0.950837	0.100974	3.23522	8.83755e-09	1.39615e-07	predicted
Hrnr	0.00412365	0.0282764	-2.77761	8.88642e-09	1.40303e-07	hornerin
Zdhhc18	42.6089	20.2995	1.06971	8.93221e-09	1.40942e-07	zinc
Camk4	0.113444	0.45782	-2.0128	8.98383e-09	1.41671e-07	calcium/calmodulin-dependent
Emp2	12.0555	4.36855	1.46447	8.99744e-09	1.41731e-07	epithelial
Cage1	1.70545	0.658559	1.37277	8.99839e-09	1.41731e-07	cancer
Fhl3	6.95132	3.55342	0.96808	9.11413e-09	1.43446e-07	four
Zkscan4	1.70755	0.424207	2.00909	9.11813e-09	1.43446e-07	zinc
Mirlet7c-2	13.6288	3.32678	2.03446	9.14688e-09	1.43812e-07	microRNA
Dna2	3.42419	6.0389	-0.818521	9.26072e-09	1.45515e-07	DNA
Sost	0.085829	0.530155	-2.62688	9.28971e-09	1.45884e-07	sclerostin
Fbxo16	2.68629	0.929265	1.53145	9.50192e-09	1.49128e-07	F-box
Ptges	123.714	22.9518	2.43032	9.6121e-09	1.50767e-07	prostaglandin
Hhipl1	0.533756	0.0657548	3.02101	9.65531e-09	1.51355e-07	hedgehog
Zfhx3	2.94035	1.04302	1.49523	9.68343e-09	1.51705e-07	zinc
Lmnb2	14.3331	8.08468	0.826087	9.74376e-09	1.5256e-07	lamin
Gpr84	0.0290544	0.379783	-3.70834	9.8541e-09	1.54196e-07	G
Ptgs1	62.3608	15.8064	1.98013	9.87791e-09	1.54476e-07	prostaglandin-endoperoxide
Gm3788	14.6734	4.09779	1.84029	9.88499e-09	1.54496e-07	predicted
Mir17hg	3.1211	1.45122	1.10479	9.97546e-09	1.55817e-07	Mir17
Ica1	16.6037	6.91139	1.26446	9.98513e-09	1.55876e-07	islet
Abhd14a	27.9611	55.8809	-0.998932	1.00613e-08	1.56972e-07	abhydrolase
Lrrc8b	4.68857	11.3181	-1.27142	1.01547e-08	1.58335e-07	leucine
Ccdc8	1.40879	0.356189	1.98374	1.02615e-08	1.59906e-07	coiled-coil
Arhgef26	5.57972	1.23655	2.17387	1.05831e-08	1.6482e-07	Rho
Magi3	13.1396	7.04342	0.899567	1.06775e-08	1.66191e-07	membrane
Rab3d	25.3648	9.74533	1.38005	1.08195e-08	1.68302e-07	RAB3D,
Zfp61	8.28611	4.75132	0.802367	1.08261e-08	1.68306e-07	zinc
Gm13838	1.42057	0.0817815	4.11855	1.08608e-08	1.68745e-07	predicted
Pfn1	354.688	162.507	1.12605	1.09154e-08	1.69494e-07	profilin
Slc12a2	31.3259	7.47707	2.06681	1.09248e-08	1.6954e-07	solute
Btbd10	12.8322	5.56795	1.20455	1.10031e-08	1.70655e-07	BTB
St6galnac4	3.77488	1.42468	1.40579	1.1096e-08	1.71995e-07	ST6
Gm14761	0.161144	1.5654	-3.28011	1.1136e-08	1.72513e-07	predicted
Gm5096	0.165122	1.81266	-3.4565	1.11753e-08	1.7302e-07	predicted
Gm5100	0.119467	0.851971	-2.83419	1.14895e-08	1.77781e-07	predicted
Armt1	17.5379	8.90253	0.978187	1.16628e-08	1.80356e-07	acidic
Figf	23.859	5.85976	2.02562	1.17234e-08	1.81187e-07	vascular
Fam210a	13.7633	36.3153	-1.39974	1.17321e-08	1.81215e-07	family
9330162012Rik	1.31047	0.426411	1.61977	1.17481e-08	1.81356e-07	cDNA
Zfp652	12.8614	6.25444	1.04009	1.1813e-08	1.82251e-07	zinc
Sfn	17.3573	4.14307	2.06677	1.18716e-08	1.83048e-07	stratifin
E130317F20Rik	1.33189	0.520934	1.3543	1.19199e-08	1.83684e-07	RIKEN
Apex2	4.99716	7.58678	-0.602378	1.19406e-08	1.83897e-07	apurinic/apyrimidinic
Rltpr	1.11602	0.424617	1.39413	1.19818e-08	1.84424e-07	capping
B3gnt3	4.84365	1.88255	1.36341	1.20763e-08	1.85769e-07	UDP-GlcNAc:betaGal
Sema6b	3.03887	1.19387	1.34789	1.2161e-08	1.86962e-07	sema
Gm37858	0.274377	0.023518	3.54432	1.21996e-08	1.87447e-07	predicted
Clcn5	14.3475	47.3306	-1.72197	1.22382e-08	1.87931e-07	chloride
Trim60	0.907925	0.192392	2.23853	1.22825e-08	1.88502e-07	tripartite
Pold1	15.1373	6.29635	1.26552	1.23956e-08	1.90126e-07	polymerase
Glrx	11.5516	24.9489	-1.11089	1.24547e-08	1.90842e-07	glutaredoxin
Gtpbp2	98.2677	59.4351	0.725403	1.24568e-08	1.90842e-07	GTP
Fam26e	1.81549	0.394438	2.20249	1.24776e-08	1.91051e-07	calcium
Vps72	42.6607	23.2038	0.878545	1.26433e-08	1.93475e-07	vacuolar
Ecscr	15.5722	5.65257	1.46199	1.26644e-08	1.93686e-07	endothelial
Irf1	35.7773	14.5718	1.29586	1.27057e-08	1.94204e-07	interferon
Atp2b4	3.52072	10.5857	-1.58818	1.28153e-08	1.95765e-07	ATPase,
Rpl29-ps2	0.996489	3.89605	-1.96708	1.28562e-08	1.96277e-07	ribosomal
Phc2	92.3485	33.6776	1.4553	1.28894e-08	1.9667e-07	polyhomeotic
Gm6169	4.16621	1.24724	1.73999	1.2978e-08	1.97908e-07	predicted
Ccdc109b	6.02471	1.03527	2.54088	1.3249e-08	2.01922e-07	mitochondrial
Abcc5	97.5168	34.8355	1.48509	1.33828e-08	2.03844e-07	ATP-binding
Sox5	4.75128	1.62733	1.54581	1.3441e-08	2.04612e-07	SRY
Gbx1	0.00890967	0.0798399	-3.16366	1.35893e-08	2.0675e-07	gastrulation
Renbp	34.1998	97.1388	-1.50606	1.3677e-08	2.07965e-07	renin
Serpinb9	20.6467	9.03548	1.19224	1.37813e-08	2.09429e-07	serine
Dennd2c	1.60486	0.664611	1.27186	1.3937e-08	2.11673e-07	DENN/MADD
Evi5	39.8121	93.5878	-1.23311	1.40323e-08	2.12998e-07	ecotropic
Crlf2	10.3259	5.58772	0.885941	1.42404e-08	2.16032e-07	cytokine
Plcd3	33.5008	12.6065	1.41002	1.43769e-08	2.17978e-07	phospholipase
Smc2os	0.624977	0.17728	1.81777	1.4402e-08	2.18233e-07	structural
1700003P14Rik	0.0577363	0.415702	-2.848	1.47289e-08	2.23058e-07	RIKEN
Agpat2	89.9062	29.2848	1.61827	1.51958e-08	2.29998e-07	1-acylglycerol-3-phosphate
Ugp2	56.1272	112.653	-1.00512	1.52998e-08	2.31438e-07	UDP-glucose
Hoxb7	124.997	37.6329	1.73183	1.57707e-08	2.38424e-07	homeobox
Zdhhc4	50.2593	28.7549	0.805584	1.60321e-08	2.42238e-07	zinc
St3gal6	62.212	32.4285	0.93993	1.61198e-08	2.43422e-07	ST3
Halr1	2.31756	21.713	-3.22787	1.61905e-08	2.44351e-07	Hoxa
Slco1a4	2.87952	1.09867	1.39006	1.62152e-08	2.44583e-07	solute
Prkaa1	17.2779	8.48825	1.02539	1.63647e-08	2.46697e-07	protein
Tspan15	23.889	8.81368	1.43853	1.63968e-08	2.4704e-07	tetraspanin
Zfp362	25.0634	13.6176	0.88011	1.64153e-08	2.47176e-07	zinc
B130024G19Rik	7.00716	3.62801	0.94965	1.67856e-08	2.52609e-07	RIKEN
4930512H18Rik	0.284669	0.0387818	2.87583	1.68194e-08	2.52972e-07	RIKEN
Sart3	54.1608	25.1158	1.10865	1.72213e-08	2.5887e-07	squamous
D430036J16Rik	0.387402	0.0737909	2.39232	1.72606e-08	2.59313e-07	RIKEN
Efnb2	21.6823	9.1838	1.23935	1.7645e-08	2.64937e-07	ephrin
Fam131a	4.67942	1.73158	1.43424	1.7837e-08	2.67666e-07	family
Adipor1	95.2592	60.2011	0.662068	1.79054e-08	2.6854e-07	adiponectin
Fgf11	3.87847	1.53014	1.34182	1.80758e-08	2.70942e-07	fibroblast
Ube2g2	101.109	39.9923	1.33812	1.81949e-08	2.72572e-07	ubiquitin-conjugating
Pla2g15	17.1158	4.55655	1.90932	1.82563e-08	2.73337e-07	phospholipase
Unc5c	1.2444	4.37749	-1.81465	1.83421e-08	2.74465e-07	unc-5
Gm38106	0.156616	0.0104728	3.90251	1.84013e-08	2.75195e-07	predicted
Nkx6-3	0.357176	0.0334179	3.41794	1.84659e-08	2.76004e-07	NK6
5730522E02Rik	0.0752889	0.377272	-2.32509	1.86705e-08	2.78904e-07	RIKEN
Mkx	2.0765	0.391876	2.40569	1.8742e-08	2.79813e-07	mohawk
Ptgs2os	0.124035	0.00920042	3.75291	1.87716e-08	2.80096e-07	prostaglandin-endoperoxide
Gnb1	167.205	90.9684	0.87818	1.89584e-08	2.82724e-07	guanine
Tnfrsf1a	153.405	74.6205	1.0397	1.9076e-08	2.84317e-07	tumor
Hist3h2ba	7.64172	1.62278	2.23543	1.91887e-08	2.85834e-07	histone
Amotl1	23.1181	8.7481	1.40198	1.92298e-08	2.86285e-07	angiomotin-like
Ogn	23.5677	7.55395	1.64151	1.9385e-08	2.88293e-07	osteoglycin
Fbxw15	0.185174	0.947789	-2.35568	1.93866e-08	2.88293e-07	F-box
Trib3	5.49336	0.977815	2.49005	1.96272e-08	2.91542e-07	tribbles
Kif7	0.986524	0.398278	1.30858	1.96264e-08	2.91542e-07	kinesin
Ipmk	45.9483	99.1569	-1.1097	1.96401e-08	2.9157e-07	inositol
RP23-8I8,4	0.248601	0.049623	2.32475	1.96594e-08	2.91692e-07	predicted
RP24-143K11,2	1.25083	0.531727	1.23413	2.00992e-08	2.9805e-07	RIKEN
Oxgr1	1.92922	11.2023	-2.53771	2.01803e-08	2.99083e-07	oxoglutarate
Rnf225	0.373664	0.0417113	3.16323	2.02197e-08	2.99499e-07	ring
Pcsk9	0.974454	5.89606	-2.59708	2.0254e-08	2.99839e-07	proprotein
Acot6	1.6848	6.22222	-1.88485	2.04012e-08	3.01848e-07	acyl-CoA
Tie1	23.5871	13.3115	0.825329	2.04576e-08	3.02513e-07	tyrosine
Gm17767	0.473468	2.35275	-2.313	2.05153e-08	3.03197e-07	predicted
Ip6k3	0.949196	0.27817	1.77074	2.0979e-08	3.09875e-07	inositol
Jup	195.288	121.795	0.681149	2.11045e-08	3.11554e-07	junction
Gm17732	0.582813	0.026447	4.46186	2.12828e-08	3.14011e-07	predicted
Scamp1	63.5761	33.0133	0.945437	2.13313e-08	3.1455e-07	secretory
Hkdc1	0.852385	3.54349	-2.05559	2.17026e-08	3.19756e-07	hexokinase
Efemp2	30.6127	9.81874	1.64052	2.17207e-08	3.19756e-07	epidermal
Gm5860	0.119477	0.745439	-2.64136	2.17096e-08	3.19756e-07	predicted
Sh3bgrl3	203.473	57.0749	1.83391	2.17651e-08	3.2023e-07	SH3
Adrb3	1.82149	0.0724491	4.65201	2.18424e-08	3.21188e-07	adrenergic
Rab1a	115.493	200.561	-0.796239	2.25971e-08	3.321e-07	RAB1A,
Mllt3	13.813	5.91834	1.22276	2.27004e-08	3.33061e-07	myeloid/lymphoid
Rassf9	4.53958	1.87491	1.27574	2.26864e-08	3.33061e-07	Ras
Gm18867	0.0238732	0.194396	-3.02553	2.26888e-08	3.33061e-07	predicted
Hrct1	3.47566	0.802523	2.11467	2.27178e-08	3.33131e-07	histidine
Doc2b	0.26591	0.0802156	1.72898	2.3125e-08	3.38913e-07	double
Tshz3	2.25966	0.608375	1.89307	2.32614e-08	3.40723e-07	teashirt
Pdgfb	20.5552	10.682	0.944317	2.33934e-08	3.42466e-07	platelet
Adgrg1	178.115	79.9984	1.15477	2.36407e-08	3.45894e-07	adhesion
Gm37742	0.0261729	0.230402	-3.13801	2.37753e-08	3.47672e-07	predicted
Sema4g	8.24402	29.1852	-1.82382	2.42753e-08	3.54786e-07	sema
Prune	23.9583	16.0705	0.576106	2.42956e-08	3.54886e-07	prune
Rab40b	11.8551	2.88228	2.04022	2.43618e-08	3.55656e-07	Rab40B,
Usp35	3.09749	1.42447	1.12067	2.44852e-08	3.57258e-07	ubiquitin
Acaa2	97.7174	227.606	-1.21985	2.45265e-08	3.57663e-07	acetyl-Coenzyme
Gm16316	0.0215682	0.11661	-2.43472	2.45445e-08	3.57727e-07	predicted
Gna12	35.2886	57.0644	-0.69339	2.46721e-08	3.5919e-07	guanine
Gm715	0.433543	0.0958054	2.178	2.46587e-08	3.5919e-07	predicted
Gm43843	0.322789	2.74852	-3.08999	2.51021e-08	3.65248e-07	predicted
Gabrb1	0.0441483	0.175265	-1.98911	2.54109e-08	3.69538e-07	gamma-aminobutyric
Myo3b	5.18713	1.56165	1.73186	2.54375e-08	3.69721e-07	myosin
Rab32	9.08751	5.26573	0.787252	2.58801e-08	3.75946e-07	RAB32,
Utrn	22.855	7.73471	1.56309	2.6121e-08	3.79236e-07	utrophin
Ogdhl	0.649596	4.43269	-2.77057	2.61537e-08	3.79392e-07	oxoglutarate
Wipf3	5.32672	1.37729	1.95142	2.61605e-08	3.79392e-07	WAS/WASL
Lca5l	1.20995	0.504892	1.2609	2.63553e-08	3.82007e-07	Leber
Gm9776	1.53578	0.828202	0.890914	2.64232e-08	3.82781e-07	predicted
9530056K15Rik	0.408519	0.126099	1.69585	2.66197e-08	3.85415e-07	RIKEN
Gm37805	1.15519	0.29771	1.95615	2.73558e-08	3.95856e-07	predicted
Dpysl5	0.647889	0.153432	2.07814	2.754e-08	3.98302e-07	dihydropyrimidinase-like
Tmem40	0.758614	0.114883	2.72319	2.7567e-08	3.98473e-07	transmembrane
Neil3	0.0396723	0.273828	-2.78707	2.76461e-08	3.99399e-07	nei
Nek8	24.7776	14.617	0.761392	2.77772e-08	4.01072e-07	NIMA
Gm38204	0.300108	2.28004	-2.9255	2.79326e-08	4.03095e-07	predicted
Map4k5	28.5578	11.3442	1.33193	2.81279e-08	4.05691e-07	mitogen-activated
Dgke	3.82358	1.94907	0.972135	2.81691e-08	4.06064e-07	diacylglycerol
Hist2h3c2	7.86445	1.08328	2.85993	2.81994e-08	4.06278e-07	histone
Zcchc18	1.32789	0.434131	1.61293	2.82384e-08	4.06618e-07	zinc
Slc7a2	1.20413	3.44209	-1.51529	2.86013e-08	4.11618e-07	solute
Rbpms	132.004	57.4338	1.20061	2.87647e-08	4.13743e-07	RNA
Pid1	10.2196	2.85782	1.83836	2.88424e-08	4.14635e-07	phosphotyrosine
Ereg	0.146596	0.00525993	4.80066	2.89779e-08	4.16356e-07	epiregulin
Col8a1	0.506945	2.59298	-2.35471	2.90451e-08	4.17094e-07	collagen,
Clec14a	10.9287	4.23619	1.36728	2.93709e-08	4.21542e-07	C-type
Gm16897	0.648317	0.208146	1.63911	2.94626e-08	4.22629e-07	predicted
Clstn2	1.31601	0.474712	1.47104	2.9563e-08	4.23838e-07	calsyntenin
Cdc25b	16.063	7.96835	1.01139	2.96055e-08	4.24217e-07	cell
Thsd1	1.77714	0.842448	1.0769	2.97624e-08	4.26069e-07	thrombospondin,
Gm14379	0.487093	0.17728	1.45816	2.97671e-08	4.26069e-07	predicted
Lrrc27	5.28021	1.73326	1.6071	3.02807e-08	4.33185e-07	leucine
Ddx27	45.3476	27.3319	0.73044	3.05124e-08	4.36263e-07	DEAD
Lrrc20	5.42617	1.30162	2.05963	3.05474e-08	4.36527e-07	leucine
Rgmb	13.8755	4.74173	1.54905	3.08038e-08	4.39951e-07	repulsive
Trim47	52.6764	25.1017	1.06937	3.12375e-08	4.45905e-07	tripartite
4932441J04Rik	0.962503	0.172253	2.48226	3.13132e-08	4.46742e-07	RIKEN
Hdac1	86.8341	61.404	0.499928	3.18824e-08	4.54617e-07	histone
Thra	167.178	83.1665	1.00731	3.20589e-08	4.56887e-07	thyroid
Wdr72	8.85947	30.0201	-1.76064	3.21969e-08	4.58605e-07	WD
Slc8a1	3.12997	33.2252	-3.40805	3.23755e-08	4.609e-07	solute
Gm1070	0.385863	0.0335776	3.52252	3.26127e-08	4.64026e-07	predicted
Atp6v1b2	131.583	362.81	-1.46324	3.27303e-08	4.65448e-07	ATPase,
F2rl1	31.4026	11.6948	1.42501	3.32053e-08	4.71949e-07	coagulation
Adgrl4	101.162	44.9996	1.16868	3.36403e-08	4.77874e-07	adhesion
9530077C05Rik	3.0197	0.855309	1.81989	3.36707e-08	4.78047e-07	RIKEN
Crnde	4.65845	1.32204	1.81709	3.38526e-08	4.80372e-07	colorectal
Klk1b27	0.0696538	0.700156	-3.3294	3.41119e-08	4.83791e-07	kallikrein
Tbc1d1	16.7747	46.1185	-1.45906	3.41435e-08	4.83979e-07	TBC1
Pgam2	13.4701	75.1453	-2.47992	3.45396e-08	4.89329e-07	phosphoglycerate
9430015G10Rik	13.211	5.24511	1.33269	3.46337e-08	4.90399e-07	RIKEN
Mcm5	2.71101	1.47982	0.873407	3.48103e-08	4.92635e-07	minichromosome
Gria2	0.0624421	0.00814462	2.9386	3.50232e-08	4.95382e-07	glutamate
Slc22a5	66.9715	220.866	-1.72155	3.54511e-08	5.01165e-07	solute
Rad18	2.44553	0.725555	1.75299	3.56719e-08	5.03785e-07	RAD18
Lor	1.83213	0.410907	2.15664	3.56747e-08	5.03785e-07	loricrin
Gm24597	0.281465	2.08284	-2.88752	3.5918e-08	5.0695e-07	predicted
Il4i1	25.1845	14.9149	0.755784	3.59555e-08	5.07208e-07	interleukin
Rasip1	10.3602	4.07241	1.3471	3.6429e-08	5.13612e-07	Ras
Reep5	78.5212	35.4714	1.14643	3.64795e-08	5.14049e-07	receptor
Efna1	55.3391	21.7322	1.34846	3.65781e-08	5.15163e-07	ephrin
Psma8	0.390692	0.0470256	3.05451	3.70125e-08	5.21003e-07	proteasome
Gpx8	36.2247	9.91142	1.86981	3.7059e-08	5.21378e-07	glutathione
Calcrl	17.3446	5.56404	1.64029	3.74563e-08	5.26687e-07	calcitonin
Naip5	1.20612	0.33518	1.84737	3.77422e-08	5.30424e-07	NLR
Misp	21.589	8.08504	1.41697	3.78505e-08	5.31662e-07	mitotic
Tmem62	18.3022	11.9463	0.615448	3.80471e-08	5.34139e-07	transmembrane
Eif1a	37.5233	18.7989	0.997137	3.82327e-08	5.36459e-07	eukaryotic
Gars	117.372	46.1798	1.34576	3.8335e-08	5.37322e-07	glycyl-tRNA
Gm9800	37.6159	22.7292	0.726794	3.83173e-08	5.37322e-07	predicted
Tmsb10	169.496	42.5218	1.99498	3.96554e-08	5.55534e-07	thymosin,
Mfsd1	71.4277	169.701	-1.24844	3.97036e-08	5.55913e-07	major
Itgb1	295.992	146.725	1.01244	4.0669e-08	5.69128e-07	integrin
Agrn	93.803	42.8877	1.12907	4.08358e-08	5.7116e-07	agrin
Gm17546	7.98636	2.57405	1.6335	4.1277e-08	5.77023e-07	predicted
Plec	22.5247	10.0778	1.16033	4.14876e-08	5.7966e-07	plectin
Rsph4a	0.0323427	0.109468	-1.75899	4.15442e-08	5.80143e-07	radial
Gm37320	0.343236	0.120311	1.51243	4.15781e-08	5.8031e-07	predicted
Col11a1	0.244383	0.0477173	2.35656	4.21116e-08	5.87445e-07	collagen,
Cd109	0.627888	0.242518	1.37242	4.21395e-08	5.87523e-07	CD109
Sertad3	8.50747	5.45502	0.641146	4.29986e-08	5.99022e-07	SERTA
Insl3	3.26192	1.12689	1.53337	4.30097e-08	5.99022e-07	insulin-like
Gm15498	0.825318	0.050053	4.04342	4.30895e-08	5.99816e-07	predicted
Gm43270	0.301057	0.886787	-1.55855	4.35218e-08	6.05514e-07	RIKEN
Fhl2	50.4454	16.6442	1.5997	4.4006e-08	6.11605e-07	four
Tas1r3	1.09694	0.405402	1.43606	4.39875e-08	6.11605e-07	taste
Ktn1	34.5332	15.8072	1.1274	4.42937e-08	6.15279e-07	kinectin
Pkm	305.454	136.348	1.16366	4.44421e-08	6.17014e-07	pyruvate
Armcx1	14.5783	5.72399	1.34873	4.45889e-08	6.18114e-07	armadillo
Apol8	0.188249	0.0144664	3.70186	4.46151e-08	6.18114e-07	apolipoprotein
6030445D17Rik	0.428386	0.136823	1.6466	4.45967e-08	6.18114e-07	RIKEN
Lrrtm2	0.0154023	0.0723979	-2.2328	4.45826e-08	6.18114e-07	leucine
Fut8	11.4267	27.0772	-1.24466	4.47708e-08	6.19945e-07	fucosyltransferase
Spint2	611.748	188.68	1.697	4.48975e-08	6.21373e-07	serine
Srr	18.2501	38.8245	-1.08906	4.5157e-08	6.24637e-07	serine
Hes7	0.648815	0.0800184	3.0194	4.53305e-08	6.26707e-07	hes
Maea	197.636	107.4	0.879851	4.53693e-08	6.26915e-07	macrophage
Ehmt2	125.78	80.6414	0.641312	4.60842e-08	6.36459e-07	euchromatic
Rasl10b	0.144871	0.67587	-2.22197	4.72174e-08	6.51768e-07	RAS-like,
Dpp7	38.0854	70.4644	-0.887656	4.73551e-08	6.53326e-07	dipeptidylpeptidase
Gm24789	1.95521	0.202581	3.27075	4.77574e-08	6.58532e-07	predicted
Mcidas	0.143482	0.00819899	4.12928	4.78475e-08	6.5943e-07	multiciliate
Mok	14.1912	6.67613	1.08791	4.78831e-08	6.59575e-07	MOK
Tspan9	174.883	84.3019	1.05275	4.83008e-08	6.64982e-07	tetraspanin
Mgat3	22.0405	48.4895	-1.13751	4.87271e-08	6.705e-07	mannoside
Atxn1	1.83898	4.45775	-1.27741	4.92685e-08	6.77596e-07	ataxin
Prnp	67.6415	149.054	-1.13985	4.94746e-08	6.80076e-07	prion
Ppp1r2	67.0127	33.3733	1.00574	4.98809e-08	6.85303e-07	protein
Spryd3	34.7134	19.0827	0.863228	4.99169e-08	6.85441e-07	SPRY
Runx2	1.64314	0.585844	1.48786	5.07366e-08	6.96334e-07	runt
Slc22a21	8.80538	3.76385	1.22618	5.15734e-08	7.07449e-07	solute
Anapc2	110.765	61.4132	0.850883	5.17502e-08	7.09505e-07	anaphase
Relb	10.0693	3.32858	1.59699	5.18888e-08	7.11036e-07	avian
Paqr5	98.4297	43.1335	1.19028	5.21301e-08	7.13971e-07	progestin
Eftud2	54.215	31.8085	0.769281	5.21885e-08	7.144e-07	elongation
Gm27343	23.4107	6.85472	1.772	5.28282e-08	7.22781e-07	predicted
Fut11	10.9068	4.8922	1.15667	5.29567e-08	7.24163e-07	fucosyltransferase
Klhl22	19.8201	31.9163	-0.687325	5.32513e-08	7.27813e-07	kelch-like
1700029J07Rik	10.2983	4.57321	1.17113	5.35286e-08	7.31225e-07	RIKEN
Pvrl2	33.341	13.8158	1.27098	5.36532e-08	7.32546e-07	nectin
Limk2	40.1321	21.9301	0.871844	5.38433e-08	7.34761e-07	LIM
Tm6sf2	2.9391	9.30009	-1.66187	5.42351e-08	7.39726e-07	transmembrane
Musk	0.163235	0.0355717	2.19814	5.4534e-08	7.43417e-07	muscle,
Baiap2	16.0103	44.8892	-1.48737	5.46161e-08	7.44152e-07	brain-specific
Tfap2a	4.89442	1.76969	1.46764	5.46814e-08	7.44656e-07	transcription
Klf11	21.0456	8.65671	1.28163	5.48632e-08	7.46746e-07	Kruppel-like
Bhmt	0.729389	8.84783	-3.60056	5.58475e-08	7.5975e-07	betaine-homocysteine
Ddx58	56.2668	21.3037	1.40118	5.59412e-08	7.60633e-07	DEAD
Gm8245	0.0770745	0.45266	-2.5541	5.64397e-08	7.67015e-07	predicted
Leprotl1	17.7824	11.1896	0.668295	5.71835e-08	7.76723e-07	leptin
Gm10766	5.65956	1.78477	1.66495	5.74367e-08	7.79761e-07	predicted
Nfkb2	12.1869	6.98476	0.803049	5.7918e-08	7.85889e-07	nuclear
Actn1	28.8481	11.0551	1.38377	5.89467e-08	7.99436e-07	actinin,
Zfp286	3.04196	0.731209	2.05665	5.97804e-08	8.10325e-07	zinc
Gm43034	1.01732	0.249392	2.02828	6.04079e-08	8.1841e-07	predicted
2900052L18Rik	12.4178	6.27598	0.984492	6.0629e-08	8.20984e-07	RIKEN
Gm43461	1.33667	0.498982	1.42159	6.08341e-08	8.23339e-07	predicted
Sgk3	5.05076	12.062	-1.25589	6.0941e-08	8.24361e-07	serum/glucocorticoid
Notch4	25.1244	15.9756	0.653222	6.11143e-08	8.25863e-07	notch
Zfp697	7.7704	20.1283	-1.37316	6.11147e-08	8.25863e-07	zinc
Lrch1	7.6389	4.08791	0.902001	6.22791e-08	8.41168e-07	leucine-rich
Dlg1	94.7216	44.4465	1.09162	6.41691e-08	8.6625e-07	discs
Mafg	49.2721	87.7239	-0.832198	6.49537e-08	8.76392e-07	v-maf
Meis2	31.0547	14.774	1.07175	6.50184e-08	8.76816e-07	Meis
Traf5	20.2038	7.44898	1.43951	6.52312e-08	8.79237e-07	TNF
Gm42555	0.344042	0.0348299	3.30419	6.54407e-08	8.8161e-07	predicted
Slc45a3	36.9132	19.1328	0.948088	6.5779e-08	8.85713e-07	solute
Tmem86b	7.35768	17.3364	-1.23648	6.68794e-08	9.00071e-07	transmembrane
Smad2	36.4355	18.5151	0.97664	6.71575e-08	9.02679e-07	SMAD
Ctnna1	161.956	90.4629	0.840199	6.7165e-08	9.02679e-07	catenin
Trim40	0.293878	0.0217152	3.75844	6.7176e-08	9.02679e-07	tripartite
Hepacam	0.14382	0.0210292	2.7738	6.74235e-08	9.05543e-07	hepatocyte
Samd14	14.0371	6.47566	1.11615	6.8019e-08	9.12934e-07	sterile
3830408C21Rik	0.914636	0.190353	2.26452	6.8043e-08	9.12934e-07	RIKEN
Errfi1	52.0442	262.667	-2.33542	6.85303e-08	9.19003e-07	ERBB
Cdrt4	0.560593	0.0467161	3.58496	6.91291e-08	9.26562e-07	CMT1A
Fam184a	3.124	13.9541	-2.15923	6.93009e-08	9.28392e-07	family
Otoa	1.55313	0.307956	2.33438	7.02412e-08	9.40511e-07	otoancorin
Gm19325	0.428605	0.105576	2.02137	7.03092e-08	9.40944e-07	predicted
Sema4a	57.1653	129.463	-1.17933	7.1484e-08	9.5618e-07	sema
Rnf215	43.3239	26.2783	0.721292	7.15491e-08	9.56565e-07	ring
Adamtsl5	3.45356	1.1831	1.54551	7.17685e-08	9.59011e-07	ADAMTS-like
Rcn3	35.124	10.0122	1.8107	7.26834e-08	9.70745e-07	reticulocalbin
Aar2	40.2202	17.6121	1.19136	7.29975e-08	9.74446e-07	AAR2
Selt	113.336	201.802	-0.832328	7.34636e-08	9.80172e-07	selenoprotein
Rgma	5.52692	1.94552	1.50632	7.35557e-08	9.80904e-07	repulsive
Eif4ebp1	38.0651	13.7302	1.47112	7.37364e-08	9.82817e-07	eukaryotic
Trim59	2.90689	0.85322	1.76849	7.42358e-08	9.88973e-07	tripartite
Pdzd4	1.28612	0.489881	1.39253	7.49007e-08	9.97326e-07	PDZ
Mxra8	49.7869	22.6806	1.13431	7.52455e-08	1.00141e-06	matrix-remodelling
Mpz	1.3864	0.272578	2.3466	7.58024e-08	1.0081e-06	myelin
Trnp1	2.47304	0.608293	2.02345	7.58246e-08	1.0081e-06	TMF1-regulated
Gm15884	1.55396	0.540292	1.52414	7.58832e-08	1.00837e-06	predicted
Stk25	88.8629	53.7878	0.724301	7.62503e-08	1.01274e-06	serine/threonine
Tubb5	101.246	44.5518	1.1843	7.65385e-08	1.01605e-06	tubulin,
Gm8765	0.0821534	0.795255	-3.27502	7.67882e-08	1.01885e-06	predicted
Trpm3	0.246074	1.18779	-2.27112	7.76853e-08	1.03024e-06	transient
Lgals4	36.2568	17.2066	1.07529	8.03089e-08	1.0645e-06	lectin,
Bcar3	66.0269	34.4685	0.937776	8.05013e-08	1.06651e-06	breast
9230102O04Rik	2.83691	0.904708	1.6488	8.13439e-08	1.07713e-06	RIKEN
Cdk2ap1	72.4368	26.9587	1.42597	8.18435e-08	1.0832e-06	CDK2
Cd5	0.352341	0.0921178	1.93542	8.29203e-08	1.0969e-06	CD5
Ptgfrn	9.50892	4.04176	1.2343	8.3113e-08	1.0989e-06	prostaglandin
Syce1l	0.566816	0.080511	2.81562	8.32233e-08	1.09981e-06	synaptonemal
Insrr	3.78634	20.8439	-2.46075	8.35934e-08	1.10359e-06	insulin
Clstn1	98.0726	57.5608	0.768764	8.35551e-08	1.10359e-06	calsyntenin
Loxl3	3.9184	1.77205	1.14484	8.48872e-08	1.12011e-06	lysyl
[truncated: 8,396 more rows]
