# Supplementary material for: Dissecting hypertonicity‐ and NFAT5‐dependent gene expression programs in mpkCCD cells
Source: Physiol Rep. 2026 Jun 19;14(12):e70976. doi: 10.14814/phy2.70976 (PMC13282263; doi:10.14814/phy2.70976)
Supplement: Supplementary file 9 — File S9. Gene groups corresponding to the Venn diagramm shown in Figure 7B. [file PHY2-14-e70976-s003.xlsx]

## Sheet: Figure 7B
Supplemental Excel file 9
Gene groups corresponding to the Venn diagramm shown in Figure 7B.
Genes exclusively upregulated in Scr_600 vs. Scr_300	Common upregulated genes	Genes exclusively upregulated in IM vs. CTX
Igfbp7	Slco4a1	Fam83a
Chdh	Akr1b3	Npy5r
Septin4	Afap1l1	Cldn11
Nadk2	Pax2	Gcnt3
Tmem238l	Plat	9130409J20Rik
Car5b	Arc	Gjb5
Rap1gap	Thbs1	Ppapdc1a
Plpp3	Crlf1	Crabp2
Cdkl1	Sgk1	Lrrn2
Sema7a	Gal3st1	Sptssb
Nqo1	Rasl11b	Prok2
Fam107a	Dnm3	Gjb4
Tns1	Cdh16	Aldh1a3
Slc6a19	Rnf183	Glt8d2
4930402H24Rik	Hspa1a	Ceacam19
Fxyd2	Cobll1	Pirt
Bicc1	Sec14l1	Cd163l1
Car2	Veph1	Cbln1
Cyp4a12a	Ampd3	Dio2
Lzts3	Fam53b	Ahrr
Itga1	Slc45a3	Wnt4
Mindy4	Spire2	Vcan
Inmt	Gper1	Efcab6
Cfap69	Phyhipl	B430119L08Rik
Papln	Eps8l1	Pabpn1l
Olfm4	Muc1	Foxf2
Rrad	Prkar2b	4933407L21Rik
Bex1	Sptb	Cuzd1
Ffar4	Ctnnal1	Fzd9
Kctd6	Foxa1	Slc9b2
Fhod3	Slc7a6	Npy1r
Mylk	Hs3st1	Cryba2
Mapk4	Pnpla6	Scn11a
Adgrg3	Lypd2	Fcgbp
Aqp1	Ltbp1	Ndrg4
Phactr2	Cd24a	Upk3b
Ext1	Uvrag	Upk3bl
Pdlim5	Slc25a48	Tnn
Tnfsf15	Them6	2700046A07Rik
Ugt8a	Muc20	Cck
Irgq	Jak3	Lrrc26
Oas3	Fry	Sh3gl3
Clstn3	Lpin2	Dmkn
Kcnj1	Gfod1	Otop1
Me1	Il17rb	Igfbp2
Ndst1	Ccnjl	Rasal1
Slc45a4	Clcnka	AA467197
Idh1	Gm42528	Rspo3
Pcx	Cldn4	Elf5
Kcnk1	Psca	Ano2
Furin	Fgd3	Ccl7
Plekha1	Ranbp3l	Cd200r3
Syne2	L1cam	Nr2e3
Cish	Prss35	Lamb3
Irs2	Scin	Scube2
Cds1	Tas1r3	Tal2
1810019D21Rik	Fmnl3	Cxcl3
Itgb6	Camk2b	Gm2694
Smtnl2	Hspa4l	1700026L06Rik
Selenoo	Ccl2	Slurp1
Rnasel	Crim1	Elmod1
Pik3c2a	Rbm20	Calml3
Kcnj16	Hsd17b11	A430027H14Rik
Sh3d19	Filip1l	Muc4
Plagl1	Fam20c	Vgll1
Ttc6	Gm12138	Nxpe5
Traf4	Soga1	Tbx3os2
Plxnb1	Tldc2	Gm42517
C3	Tiam1	Ptprh
Irgm2	Slc6a12	Nek10
Plscr2	Tgfbr3	Map6
AV356131	Lipe	Htr2b
Slc6a6	Mxra8	Tnfrsf19
Ppp2r3a	Ppcdc	Hpse
Gm7631	Mxd4	Sez6l
Aldh4a1	B4galt6	Platr6
Oas2	Rnf19b	Sbspon
H6pd	Oas1b	9530052E02Rik
2210404E10Rik	Lcn2	S100a6
Lipg	Epor	Cav3
Dhcr24	Neurl1b	Gsdmc4
Atp1b1	Wfs1	Cfap52
Ptms	Sh2d4a	Grem2
Wwc2	Shb	Nts
Spns2	Nyap1	Dmrtc1a
Snx9	Plekhh2	Cntn1
Ggt7	Litaf	A230065H16Rik
Jade1	Pik3r3	Lrrtm1
Mycn	Apon	Gsdmc3
Bex3	Megf9	Fgf7
Tacc2	Akr1b8	Fndc1
Zbp1	Apbb2	Fmn2
Atrn	Nrip3	Wdr95
Atp1a1	Pak6	Gm6878
Ghrhr	Orai2	Ccdc121
Shroom4	2700081O15Rik	Gm26748
Spon2	Cacna1g	Alx1
Lamb1	Irf9	Arhgdig
Man1a	Hspa1b	Igll1
Mast2	Smtn	Hhip
Arhgap24	Fam234a	Msln
Rnf24	Gm6736	Klk14
Myom3	Lynx1	Tnc
Pla2g6	Ncor2	Alox12b
2210406O10Rik	Bsnd	Wnt9b
Dock8	Foxq1	S100a7a
Abcc4	Aqp6	Gm10419
Shank2	Slc35g1	E330013P04Rik
Slc25a10	Lurap1	Zan
Dusp6	Pax8	Smpd3
Trim56	Ppp2r5b	Lypd3
4930512B01Rik	Ccl5	Hmga2
Usp46	Igsf5	Sorcs3
Slc17a1	Dvl1	1700003M02Rik
Nav2	Npy4r	Fgf15
Casp14	Oas1c	Ccdc154
Nuak2	Anxa9	9230112D13Rik
Dancr	Cpne8	Nptx2
Gm35610	Tspan33	Dlx3
D630039A03Rik	Bcam	Gm17028
Vps37c	Sh3bp4	Gm13056
Rere	Cacna1d	C2cd4b
Ttbk2	Sema3d	B230112J18Rik
Igtp	Gja5	Serpina3n
C4bp	Adgrf1	Gm15753
Hexim1	Serinc2	Kcna6
1700016C15Rik	Slc1a3	Ucp3
Wwc1	Hap1	Lhfpl3
Sbk1	Ehd4	Tmem158
4833438C02Rik	Gm567	Ereg
Bahcc1	Adcy6	Megf11
Acox2	St3gal1	Kcnd2
Ocel1	Adgrg1	Itga2
Vstm5	Tert	Gm14546
1700054A03Rik	Rassf6	BC016548
Gm11373	Klhl14	Riiad1
Rfk	Slc39a4	RP23-142A14,12
Cdc42bpg	Btg1	Slc14a1
H2-DMb2	Tle6	Gm12114
Gm2682	Slc5a3	Tmprss13
Cnmd	Tspan1	Wnt10b
Tulp3	Pomgnt1	Styk1
Phf3	Ampd2	Dlgap1
Bend5	Tapbp	Npy
Nr1h4	Xrcc1	Plet1
Arhgef12	Epn2	Rtn1
Tln2	Serpinb9	Gm28228
Afap1l2	Nipal3	Kcnk2
Grb14	Arrb1	RP24-195P20,2
Pip5k1b	Col11a2	Nfe2l3
Gpd1l	Dok3	Cyp2b19
Slco2a1	Krt23	Tmem100
Stard10	Eps8l2	Prox1os
Bicdl1	Scx	Trim29
Slc12a7	Ypel2	Gm15663
Trpv4	Map4k3	Nipal1
Zfp651	Gstm1	Ahnak2
Gm20544	Gbp2	Dtx1
Limd2	Mecom	Gm42586
Helz2	Ifit2	Adrb3
Itpr1	1600020E01Rik	Asphd2
2310014F06Rik	Ddx58	Aox3
Agap1	Ifit3	Zkscan16
Ppp1r10	Epn3	Gm10857
Zswim6	Ppm1d	Raet1e
2410004I01Rik	Sytl2	Gm42835
Gm4631	Zyx	Blk
Grin3b	Camkk2	Gjb3
H4c9	Dtnb	A530064N14Rik
Gaa	Tmem171	Cxcl1
Dsg2	Frat2	Glrb
Cnksr3	Slc8b1	Gm37516
Armc5	Tcf7l1	Spon1
Znfx1	Cryab	Fut2
Csad	Rbms3	Gm43652
Dock9	Dennd2d	Htr1d
Nedd9	Stat2	St8sia5
Mcf2l	Ptprr	Hacd4
Lax1	Gli3	Mdga1
Cpe	Ctxn1	Klf5
Spg7	Mroh4	Slc6a2
6430584L05Rik	Pitpnm2	RP23-307M24,1
Chpt1	Obscn	Pip5kl1
Map3k21	Lbp	Nptx1
Socs2	Fam3c	Tectb
Crebzf	Cul7	Nrgn
Usp20	Apol9b	Nbl1
Socs7	1700039E22Rik	Peg10
Kifc2	Samd4	Spink10
Tmco3	Isg15	Gm17732
App	Alcam	Emilin2
Atp11a	Gm10524	Ntng1
Large2	Maz	Aqp5
Casz1	Fbxo2	6530403H02Rik
5730471H19Rik	Serpinb6b	Rncr4
Fasn	Fam43a	Tubb3
Zfp646	Tmem120b	Egfros
Zfp628	C1ra	Trim71
Cnnm2	Abca2	Medag
Hdac6	Ptgs2	A930016O22Rik
Aacs	Lifr	Cadps
Sipa1l2	Esrp2	Slc8a3
Map3k11	Oit1	Rnf182
Cdan1	Arhgef16	Krt18
Tc2n	Gm43305	Ros1
Rbbp9	Fbxl19	Hspb1
Fgd4	Rilpl1	Gm26705
Gm50387	Cx3cl1	Celf3
Rom1	Rhof	P2ry14
Slc27a4	Blnk	Ccdc81
Ttyh3	Icosl	Adora1
Tgtp2	Tsc22d4	Avil
Hs6st1	Mrps6	Greb1
Gse1	Atg16l2	Fam174b
Zswim8	Gpsm1	Krt19
Gm33023	Rgl3	Fam167a
Ndrg3	Slc2a1	Col4a6
Llgl2	Hsph1	Irs3
Slc35b4	Lta	Platr22
Gm47662	Ip6k3	Gsdmcl2
Tmem252	Ahr	Ccdc42b
2610507B11Rik	Elf1	Tnfsf9
Tex52	Rusc2	Gdap1l1
Gmpr	Mfhas1	Ppl
Agpat3	Paqr5	Slc12a8
Mapt	Eva1b	Cthrc1
R3hdm2	Tgif2	Ostn
Man2a2	Fanca	Sult2b1
Kctd2	Scmh1	Elovl4
Mrpl45	A930004D18Rik	Gpr45
Dsg4	Junb	Slc14a2
Sqor	Dcaf11	Adamts20
Sowahb	Npas1	Gm37296
Kazn	Cic	Ptgs2os2
Adh7	Cadm1	Tex11
Trp53inp2	Trim47	Plet1os
Diaph2	Stap2	Pdgfrl
Adgrb1	Mycbpap	Gm13003
Pcnx3	Iscu	Gstt4
Mgat3	Slc9a5	Gm13051
Oas1g	Met	Gm6133
Rnf5	Hoxb4	Macc1
Sec23b	6330403L08Rik	Gm5533
P3h2	Prr22	Faim2
Dao	Kif3c	Agr2
Iba57	Tle4	Gm2670
Mavs	Lemd2	Rpl31-ps6
Atxn7l3	Fam160a1	Serpinb5
Apbb3	Klrg2	Tspan6
Akap4	Csf2ra	Fxyd4
Tmem120a	Epb41l4a	Cpvl
Gm43860	Trp53bp2	Wnt10a
Zfp236	Dag1	RP23-446E21,6
Kank1	Sbno2	5930412G12Rik
Cemip2	Gm37795	Ak8
Col4a1	Pou2f3	Mcidas
Mocos	Atp8b1	Tgm5
Col4a2	Wnt7b	Gm13838
Myo18a	Fxr2	Crisp3
4930511M06Rik	Rasgrp2	Gal3st3
Rnf145	Ppp1r3f	Ces2a
Prob1	Gpr137	Ccdc42
Lmo4	Plekhg3	Gpha2
Gpr153	Sphk1	Fam83e
Fam102a	Arhgef25	Fam171a2
Gbp3	Samd14	Chil6
Adam11	Steap1	Clca2
Sema4c	Nckipsd	Ube2ql1
Myo9a	Pgap1	Ascl2
C030006K11Rik	Scn4a	Tmod2
Pmepa1	Zcchc2	Gm15488
Gm14276	Asic1	Rhou
Inpp5j	Klhdc8a	Gm15498
Fads2	Adgra1	RP23-446E21,5
Tmem132a	Mprip	C2cd4a
Rab3ip	Myo5c	Sdcbp2
Gdf11	Zfp865	Tslp
Fndc3b	F730043M19Rik	Icam5
Nlgn2	Ptprj	BC030870
Zbtb18	Fosl2	Mfi2
Smap2	Hif1a	Lepr
Ndufa6	Chd5	Scube1
A730017L22Rik	Aktip	Olah
H2-DMb1	Socs3	Gm21430
Gm53	Plekhs1	Kcne4
Samd4b	Bspry	1700016K19Rik
Pip5k1c	Cyth1	1110028F11Rik
Eya1	Kank3	Bst1
Galr2	Hvcn1	Dnase1l2
Nr2f6	Nuak1	Optc
Slc6a19os	Csf1	Mir133a-2
Arhgef17	B330016D10Rik	Dhx58os
Mbd3	Ptprb	BC100451
Klf13	Ppfibp1	Grik2
Arap2	Alox12e	Gm38106
Mindy1	Cacnb3	Gm36953
Mast1	Matk	Gm13384
Rcan1	Tns3	Cdhr4
Greb1l	Mef2a	Myh3
Lgr4	Uba7	Serping1
Fam83h	Tmem59l	Cpa6
Hagh	Cd79b	Upk3a
Cebpd	Fhod1	Gm5834
Taok2	Tspan12	Scel
Fbxw17	Fxyd6	Mgarp
Mapk8ip1	Spata20	Angpt2
Gm6331	Rnf167	Cpne5
Sorcs2	Tonsl	Gdf7
Sec1	Gm14321	Gm13173
Zfp629	Atf6b	Apcdd1
Elovl6	Plod3	Grik4
Tprn	Galm	Banf2os
Trpv3	Mapk7	5730508B09Rik
Spsb1	Slc44a2	Tacstd2
Sh3tc2	Kdm7a	Gm12680
Fzd8	Triobp	Axin2
Gm5043	Hspa2	Gabrp
Arhgap32	Ptov1	Arl4d
Rac3	Mypop	Ankrd7
Arhgap9	Spint2	Fam105a
Nisch	Ints3	Coch
Gcnt1	Dclre1b	Ppp2r2c
Ahcyl2	Nav1	Vwf
Adipor2	Ajuba	Kcne2
Ninj1	Gpx2	Tm6sf1
D630033A02Rik	Itga3	Ankrd1
Nfrkb	Nfat5	Gm10561
Cyb5r3	Sumo3	Plxdc1
Otud3	Sema4b	Fgf18
Map3k10	Dmd	Anxa8
Tmem63b	Arhgef37	Hpse2
Whrn	Bok	A730017C20Rik
Thtpa	Rnf43	Gpnmb
Secisbp2	Rbm15b	Gprc5a
Map3k12	Ifit1bl1	Trim40
Pafah2	Ptp4a1	Nptxr
Keg1	Sort1	Car8
Bid	Mpp6	Scg2
Paqr7	Tmem62	Ptgs2os
Wdr81	Atp10b	Gm13154
Syn3	Slc39a6	Tmem30b
Scand1	Bpgm	Tubg2
Nat14	Zfp319	Ret
Tmem131l	Iffo2	Hist1h4j
Pkn3	Lrfn4	Gm15912
Tmem140	Ermp1	Defb25
Golm1	Lurap1l	Myrfl
Atg2a	Lgr6	Syt8
Comp	Asap1	Gm12146
Ptch1	Setd1a	Apol8
Gm16537	Trim21	Nkx1-2
Kcnk5	Nupr1	Tbx3
Tg	9330020H09Rik	Defb36
Fbxl22	D930048N14Rik	Rprml
Hoxa4	Erich1	Gm28172
Gm45250	4933415A04Rik	Piwil4
Mir22hg	Spaca6	Gm17171
Myo10	Pgs1	Gm14863
Elfn1	Aqp2	Gabre
Smoc1	Ifit1	Pkp1
Ldlrad4	Slc7a1	Ncmap
Cysltr1	Pde8b	AU021092
Chst7	Ehf	Adra2c
Kif13b	Ier5l	Layn
Hspb9	Caskin2	Gm13225
Cog1	Lrch1	Soga3
Rassf2	Gfap	Rnf39
Casd1	Plekhg4	Gm43800
Depdc5	Cdh24	Popdc2
Myl6b	Tmem184b	Cd59b
Cgnl1	Grk5	Nkpd1
Tceal9	Carns1	Zpbp2
Tnfsf10	Lrrc75a	Hal
Snx30	Phf20	Tbpl2
F2r	Pls3	Gm34294
Frmd8	Rab11b	Prrg1
Fat2	Specc1	Trpm1
Ap5b1	Gm38244	Egr2
Rhbdl1	C1s1	Rbbp8nl
Micall1	Amotl2	CAAA01219085,1
Gm47283	Thra	Wnt8b
Opa3	Csk	Sncg
Pinlyp	Krit1	Uncx
Dpp9	Gem	Fzd10
Trak2	Rpl13a	Gnao1
Dcxr	Rsad2	Ppp1r36
Plppr4	Hspb2	St6galnac5
Dzip1l	Cntrob	Cdrt4
Noa1	Omp	Gm42723
Ethe1	Nckap5l	Gadd45b
Kmt2b	Fblim1	Arhgdib
Sdc4	Rapgef3	Hcar1
Pde4c	Rnf225	Acbd7
Hsd17b4	Cdh5	Gm37435
Sema4d	Calcoco1	Fibin
Cep104	Git1	Phospho1
Pop5	Itgb3	Grhl1
Gm20324	Cdc42se1	Pth2r
Tent4a	Hipk1	Lrp8os3
Ipo13	Pear1	RP23-20L3,2
Dlg4	Mal	Gm16958
Kif12	Cacna1a	Spag5
Maf	Fa2h	Gm37858
Fam83g	Cpne2	RP23-238I17,5
Slc25a19	Mmgt2	Gm42696
Gm15411	Hmg20b	Kcnh3
Ssh1	Col4a5	Prtn3
Leng8	Flot1	Ttc39a
Mx1	Cdkn2a	Gm1070
Slco3a1	Tfdp2	4930528J11Rik
Tpgs1	Lbh	Cacna2d3
Rsrp1	Fut11	Txk
Lrrc1	Zfp950	2810407A14Rik
Tle2	Patz1	Gm30725
Crtc1	Arrdc2	Gm4869
Aars2	Il1r1	Tmem45a
Ano8	Fermt1	C130032M10Rik
Dock5	Slc31a2	Aloxe3
Carmil2	Hip1	Pkhd1l1
Mob3b	Nfkbid	Vwa7
Gripap1	Vgf	Slc38a11
Gm13594	Zmiz2	Dkkl1
Ttc22	Gas2l1	Endod1
Arid3b	Dap	Gm15749
Cyp4a12b	Gm7160	Mtus2
Fcho2	Agfg2	Gm43674
Ulk1	Ell	Gm38019
Mppe1	Specc1l	Gm10463
Rin3	Cd14	S100a14
Snx8	Slc4a7	Lypd6b
Dennd5a	Fgfr2	Grm4
Ifi47	Peli1	Mark1
Atxn7l2	Plxnb2	Cdrt4os1
Tedc1	Susd1	Haus4
Phactr4	Slc12a4	Gm26761
Csnk2a1-ps3	Prss16	Trp53i11
Cnot3	Zmynd8	Lonrf2
Eda	Pgp	Kirrel3
B4galt3	Lhfp	Hcrtr1
Zfp691	Mks1	Zscan18
Tcf25	Csrnp1	Nkx6-3
Sh2b1	Phldb1	Nxf2
Vgll4	Nr4a2	Bmp8b
Cp	Sema6b	Sycn
Npnt	Hdac7	Scn2b
Sult1d1	Ankrd44	Adora2a
Arid3a	Hcfc1r1	Slc16a3
Stra6	Atp9b	Emcn
E2f1	Megf8	Fgf12
Rnf44	Plb1	Cyp21a1
Heyl	Mex3a	Nnmt
Gm36936	Cd59a	Abcg1
Pomt1	Arl15	Casp16-ps
Prkcd	Cc2d1a	Rab11fip4os1
Iigp1	Gstm3	Ccdc3
Atxn2l	Cep131	Gm38056
Gm35585	Srgap3	Rcor2
Zfp579	Strip2	Gm26793
Adm	Tax1bp3	Hr
Ntn4	Rgmb	Gm42730
Hmgxb3	Surf6	Acta1
Samhd1	Nacad	Lgi1
Gm50107	Lrrc73	Hist1h4k
Dhcr7	Alkbh4	Elf3
Gm50431	Sptbn2	2700089I24Rik
Smpd1	Runx2	Hsp25-ps1
Szt2	Mllt3	Gm17396
Rhot2	Myom1	Ly6g6c
Mink1	Wasf3	Gm7241
Slc7a4	Myo3b	H60b
Camta2	Tmem101	1700041G16Rik
Atp8b5	Cdkn2b	Fam43b
Gm47938	Six5	Mtag2
C2cd2l	Epb41l1	Lox
Rhbdd3	Mbd6	Epha2
Gramd4	Gtpbp2	1700036G14Rik
Gm49980	Il17d	Smkr-ps
Dll4	Cramp1l	Gm11915
Gm46620	Map3k1	Gm16363
Pip4k2c	Acap3	Gm43223
4833439L19Rik	Gm5082	Gm7832
Lmbrd2	Tpm1	Gm5546
Sparc	Brpf1	Uox
Slc30a4	Smad2	Cldn15
Izumo1	Pgm2l1	4931409K22Rik
Was	Tsen54	Gm42555
Stradb	Mon2	Gtf2a1l
Fbxo47	Edrf1	4930523C07Rik
Slc22a23	Zbtb38	Upk2
Gm6548	Tigd3	Opn4
Plxna1	Lmo7	Psapl1
Fbxl15	Tfap2a	Gm12728
Tacc1	Dusp8	RP24-419M4,4
Plekhm1	Ccdc148	Anxa2
Tpcn1	Pald1	Gstm2
Oas1e	G6pdx	Gm6665
Yjefn3	Ifi27	Gm25535
Spr	Tmem131	Vtcn1
Hapln4	Dixdc1	Syk
Sting1	Rbpms	Ifitm1
Stard8	Capg	Ntf3
Gm47694	Phf6	Ccdc40
Zfp217	Hk1	Gm24789
Eme2	Dok4	Gm26843
Phf8	Abca7	2610203C20Rik
Gprc5c	Kifc3	Dazl
Apoe	Camk2n2	Tnfrsf8
Gm48050	Mlst8	Dnajb13
Niban3	Hoxb6	Gm960
Gm49747	Tbc1d8	C130060C02Rik
Zfp523	Zbtb48	Efcab9
Arhgef18	Lgals3bp	Kcnmb4
St3gal3	Proser2	Vopp1
Dsn1	Kansl2	4930407G08Rik
Mfsd11	Xbp1	AU022754
Sgf29	Rtp4	Xk
Baiap3	Cmpk2	Crygn
Tmem94	Gucy2g	Gm43303
Wbp2	Atxn7l1	Kcnj13
Angptl4	Ecscr	Gm26799
Zfp219	Prkx	Tnfrsf23
Cdc42bpb	Zbtb12	Jam2
Khdc4	Brd2	Larp6
Gli1	Mepce	Igdcc3
Tsc2	Zfp608	Gm37509
Fgfr3	Hoxb8	Tmtc2
Slc25a45	Nanos1	Dntt
BC024978	Cyhr1	Nav3
Pank2	Axin1	Foxa3
Gstm7	Irf7	Gm29292
Ttc13	Fam169a	Ccdc177
Spring1	Prr3	Vmn2r-ps54
Rab1b	Tmem127	Chst5
Cxcl10	Pde1c	1700125H20Rik
Nrip2	Gpr157	Lrriq1
Msn	Sharpin	Ckm
Arhgap42	Rab15	Trp63
Znrf2	Cln3	Gm16136
Gm30025	Socs5	Kcnip3
Malat1	Slc37a1	Cdh17
Cxxc5	P2rx2	Kif5c
Itgb2l	Psmd5	Gm8935
Cox14	5330438D12Rik	Olfr456
Ager	Slc5a5	4631405K08Rik
Fkrp	Tead3	Rasef
Tenm2	Dock1	A830073O21Rik
Spen	Atp2c2	Il18r1
Dcun1d2	Cant1	Slc2a6
Vps9d1	Smarca1	Gprc5b
Nhsl1	Cxcl5	Igfbp6
Ap5z1	Edar	Gpr15
Dio1	Nbeal1	Gm29187
Bsdc1	Efnb3	Cers3
Fbxl18	Zfp668	Aqp4
Zfp672	Izumo4	Fmo3
Tspan14	Spint1	Ephx1
Plk-ps1	Gsdmc2	Gm43719
Pls1	Pcdh19	Map1b
Itprip	Mafk	Gm21859
Clcn6	Trip10	Abo
Plppr3	Irf3	Gpr27
Gm45114	Mx2	Gm26804
Gm32358	Syt11	Cdh22
R3hdml	Lrrk1	Gm16287
Pank1	Tagap1	Gm11799
Vac14	Tssk6	Myzap
Lrrc45	Pofut2	Penk
Fbxo44	Ubtd1	Gm7265
Baz2b	Cd276	Cyp4f40
Bcr	Stk19	Tmsb4x
AU040320	Noxo1	Hist1h4m
Tgtp1	Cpd	Dner
Natd1	Rxrb	Gm26559
Rabep2	Fmnl2	Hhipl2
Etv6	Kctd13	Nhlrc4
Foxo4	Cldn8	Cdc6
Acp6	Acap1	Catsper4
Hic2	Gprasp1	Dclk1
Tmub2	Ccdc92	Gm37078
Map11	Pfn2	Mirlet7b
Slc5a1	Akna	Psma8
Rdh10	Loxl4	Rph3a
Zmym3	4930426D05Rik	Gm15997
Inpp5f	Rab40c	4931415C17Rik
Cdk5	Efna4	Gm13151
Ptprf	Trafd1	Gm26600
Lss	B230312C02Rik	Ctnnd2
Txlna	Ssbp4	Rprm
Plac8	Prmt2	Fam78b
Pgd	Zfyve27	Gm43684
Dmtn	Gm28529	Gm12260
Gm11946	B3glct	Terc
Exoc8	Isyna1	Tnfaip6
Mtmr10	Cst3	Gm26719
Gsk3a	Ciz1	1190003K10Rik
Palm3	C77080	Gm26805
Nectin2	Tsc22d3	Adam28
Ergic1	Agrn	Hhipl1
Cpeb4	Syvn1	Hes7
Rnaset2b	Ppp2r3d	Six1
Pelo	Bmf	2010109I03Rik
Stard3	Ifit3b	Gm37933
Crat	Tcirg1	Prrx1
Zfp384	Bloc1s3	Apobec3
Glis3	Cc2d1b	Gm12299
Faap20	Zfp362	Srpx2
Ppt2	Dqx1	Gm16251
Zfp335	Cd82	Hist1h2bb
Ift140	Srrt	Naip3
Sesn2	6330403K07Rik	Dmrtb1
Slc38a10	Fam189b	Pdgfa
Gm9522	Fes	Qrich2
Defb1	Ets1	Phgdh
Tmem259	Rc3h2	Celsr3
Gm15347	Tor4a	Ccl8
Kat2a	Psd	Gm14444
Sik2	Rab3a	Gm7041
Josd2	Nprl2	Tctex1d4
Wdr91	Plaur	Slc9a4
Il5ra	Ankrd9	Gm15287
Il7	B4galnt1	Onecut2
Ghdc	Nup210	Gm20508
9230114J08Rik	Pop7	Upk1b
Dlx4	Fut1	Myoc
Epb41	Clasrp	Vtn
N4bp1	Fscn2	Radil
Sfxn2	Irf2bp1	BC051077
Gm17971	Gm14322	Tinagl1
Add3	N4bp2os	Gm28727
Rassf3	Stx1a	Uchl1
Cyp4a30-ps	Tecpr1	Tmprss5
Scd1	Phc2	Mal2
Lgals7	Gm15491	Arl4aos
Ankrd13b	Npr1	Mir224
Trim39	Zfp428	Dsp
Ccn2	Mlxip	2010300C02Rik
Map2k7	Phldb3	Gria2
Gm43597	Tnfaip2	2610028E06Rik
Dctn1	Adgrf5	Foxf1
Slc40a1	E4f1	Hoxa11
Adgrl1	Lin37	Platr1
Syde2	Phc1	Htr4
D630045J12Rik	Gm8696	Aox1
Akt1s1	Wfikkn1	Arhgap40
Gm44939	Ormdl3	4930570G19Rik
Gm52981	Igf2bp1	Siah3
Map3k5	Efcab8	Epha7
Acvr2a	Chst12	Sema4f
Slc6a18	Lamb2	Grin1
Jmjd4	Frem2	4930562F07Rik
Gcnt2	Coa3	Rftn2
Als2	Aar2	Fam181b
Cyp4b1	Reep2	Gm38345
Ankrd16	Gata2	Gm7115
Homez	Meox2	Gm12530
Tanc2	Zfp108	Kcnmb4os2
Ncor1	Asb6	Gm26520
Pacsin2	Usp18	Sorcs1
Ggt6	Edc4	Gm5868
Hmox2	Cep95	Lrrc8e
Baiap2l2	Bst2	Rgs7
Letmd1	Pla2g4a	Rab9b
Gsdme	2410022M11Rik	Efemp1
Lmtk3	E030030I06Rik	Tmem240
Letm1	Tcf20	Chst10
Gm8783	Clec2l	Wnt11
Phf11d	Sh3kbp1	Gm10619
Gga3	Ccno	Nrcam
Entr1	Ubald1	4933423P22Rik
Scarf1	Glt28d2	Cacna1f
Tanc1	Zdhhc8	Anxa1
Gm11695	Dusp16	Htr6
Baz1b	Slc4a11	Fcna
Pclo	Rps6ka1	Napepld
Tmem104	Atp13a2	4930512H18Rik
Neurl4	Loxl3	Gm11682
Cdh13	Rasgef1b	Apela
Slc48a1	Crtc3	Gm26550
Slc39a9	Tada3	9230020A06Rik
Frmd4b	Apobr	Bhlha9
Tesk1	Slc46a2	Hist2h3c2
Gigyf1	Tarbp2	Cpne9
Kansl1	Mettl17	Gm9725
1810059H22Rik	Creld1	Phlda3
Cbx2	Ubl3	Sh2d5
Mcoln1	Slc25a47	Dpf1
Septin11	Abcg4	Tmem119
Iqgap2	Proser3	Ndn
B230206H07Rik	Scrib	BC030499
Ube2q1	Parp6	Snph
Rai1	Slc22a15	Sprr2a1
Brap	Wbp1	Frmpd4
H2ax	Cbr2	A530084C06Rik
Mir1291	2900052L18Rik	Fsd1
Sec22c	Ppip5k1	Gm16063
Slc36a1	Oasl2	Gm26870
Nrk	Ncdn	Ankdd1a
Srcap	Neat1	Negr1
Ap4m1	Map3k9	Crocc2
Enpp6	Unk	Krt14
Vps11	Cnp	Draxin
Tigd5	Scaf1	Ddit3
C1qtnf6	Hsf4	Gm43689
Camk2d	Pdlim7	Esr2
Gm21781	E130309D02Rik	Entpd3
Spef1	Ptk2	Sox30
Gm10252	Fiz1	Krt5
4732496C06Rik	Spag1	Aldoc
Gm43850	Msl1	Gm26610
Rffl	Bcat1	Syce1l
Gnas	Psen2	Defb28
Arhgef3	Camsap1	Gm37986
Atxn7		Gm26863
Gm43011		Fam71f2
Cdip1		Crabp1
Tlnrd1		RP24-419M4,3
Slc25a38		Gm14169
Pim3		Hist1h1t
Cptp		Gm5124
Gm43162		1700027F09Rik
Atp6v0e2		Gm23563
Pwwp3a		Gm10825
Prr14l		Gm17281
Lin7b		Pgf
Irgm1		Rep15
Tmem254a		Fxyd3
Sirt7		Plch2
Tmem61		Il3ra
E230013L22Rik		Adcy8
Gm8834		Chsy3
Rdh13		Samd13
Arhgap35		Mir6364
A430057M04Rik		Lcn12
Gm49654		Phactr1
Dennd2a		Dll3
Zfp316		Pwwp2b
Galns		Gm13293
Tepsin		Hepacam
Lactb		Gm26902
Aftph		Gm11749
Slc35a4		Foxe1
Gm14057		B9d1os
Vash1		Zg16
Gm9959		Plk5
Zbtb20		Gm15816
Ss18l1		Gm14327
Ubiad1		Foxl1
Chka		BC016579
Ikzf4		Rps4l
Snx25		Bean1
Med24		Rhpn2
Atp6v1g2		Rbfox3
Mypopos		Tenm3
Pkp4		Spag17
Gm35333		Mapk11
Hdac10		Gpc2
Sppl2b		Gm20732
Tmc6		Cryge
Kmt2d		Gm16024
Gm10425		Fer1l4
Nr6a1		Itgb4
Mllt11		AC147266,1
Gm18760		B230208H11Rik
Abl1		Npffr1
2900060N12Rik		Oca2
AC154477.1		Dnah10
Gm11730		BC051019
Coq10a		Gm17983
Tulp4		Slc4a5
Pdzk1ip1		Wnt9a
Trappc10		4921506M07Rik
Inpp4b		Gm26880
Ppp6r1		Synj2
2010320M18Rik		2300005B03Rik
Slc24a5		Pdia2
Wdfy3		Mos
Gm45188		Gm28050
Inppl1		2005-09-01
Mgat1		Tmem40
Esrrb		Pfkfb3
Hsd17b7		Camk1d
Pex6		Siglec15
Tmem189		Gm2830
Sdf2		Pga5
2310061I04Rik		RP24-67N3,4
Usp19		Gm10571
Ndst2		Oas1f
Zc3h4		Mir3079
Slc16a5		Gm14502
Nhlrc2		Krt15
Slx4		Prune2
Eddm3b		Asb16
Dtnbp1		Tmem63c
Tmem80		Pik3c2b
Gm8439		Gm7831
Gm20186		Fscn3
Cxxc1		Gm13002
Adgrl2		Gm42518
Ttbk1		Gm26592
Zfp251		Gm13418
Limd1		Tnfsf18
Gnaq		Kremen2
Fbxl6		Gm8213
Lin9		Sptbn5
Capn15		Dnmt3l
Grik5		Prrx2
Fem1a		Ctse
Ankrd10		Htr1b
Gm13204		Gm14100
Gm49146		Pla2g2f
Ep300		Gm13429
Snora31		Spocd1
Tmed1		Clca3a2
Nmrk1		Tnnt2
Btbd9		Gramd2
		1700001P01Rik
		Gm37352
		Mier3
		Pqlc3
		Gm20644
		Fstl4
		Slc17a7
		Il23r
		Gm43064
		Gm10801
		Gucy2e
		Ociad2
		Rgs11
		Ttll6
		Coro2a
		Gm43422
		Maff
		Mgst2
		Dnah6
		Gpr87
		Pnma2
		Gm38313
		Gm13219
		Wbp2nl
		Gm12243
		Ly6e
		Pla2g4f
		Scn1a
		Fam110a
		S100a3
		Sprr1a
		Gm11752
		RP24-157O12,2
		Pdgfra
		Hcar2
		Gm37559
		Fendrr
		Nxnl2
		Muc3a
		Slc7a15
		Npas3
		Gm26651
		Grin1os
		Krt4
		Clec11a
		Gm19620
		Gm26812
		Corin
		Stxbp1
		Gm17733
		Tbc1d2
		C1ql1
		Shisa2
		Gm12930
		1700026J14Rik
		Gm10364
		RP23-251M14,5
		Zscan10
		Ptprn2
		Frzb
		Zbtb8b
		4933425M03Rik
		Ptpn14
		Srrm3
		Adgrv1
		Ccdc60
		Gipr
		Bmp3
		Mapk8ip2
		9130008F23Rik
		Mir7025
		Gm13524
		Gm20627
		1700011A15Rik
		Aspn
		Gm14406
		Fam131c
		Tsx
		Mill1
		E330017L17Rik
		Gm14488
		Gprin2
		Gm22747
		Ifrd1
		Gm9913
		Rasl10a
		Zfhx4
		Gpr176
		Tmem200b
		Hoxd11
		Bdkrb1
		Gm8292
		Tnik
		RP23-312I2,7
		Gm43148
		Sprn
		Mid1ip1
		Hebp2
		Tekt5
		Npb
		Col2a1
		Mboat2
		Nccrp1
		Ank1
		Fkbp10
		Sapcd1
		Gm43086
		Gm16267
		Tbr1
		Morc2b
		Nespas
		Krt39
		2610105M22Rik
		Gm11662
		Atp8b3
		Snap25
		Slc37a2
		Rapgefl1
		Plxnc1
		Capn13
		Ccdc109b
		Acoxl
		Ttc39aos1
		Unc13d
		Lmx1a
		Rarb
		9130213A22Rik
		Wnt5a
		Cxcl2
		Cdon
		Mylk4
		Prrg3
		Poln
		Cldn23
		Tead4
		Fam69b
		Gm13974
		Acsbg1
		Slc25a24
		9530036M11Rik
		9630028B13Rik
		8430408G22Rik
		C630050I24Rik
		Pim1
		Gm11716
		Chac1
		Nxph3
		Pof1b
		Rasa4
		2900042K21Rik
		Gm10654
		Hid1
		Gm42903
		B230112G18Rik
		Fam189a2
		Hcn2
		Bnipl
		Gm10447
		Pcdh7
		Gata3
		Gm12681
		Palm2
		Trib3
		Ube2l6
		Gm28119
		Ascl3
		9330104G04Rik
		Hrh3
		Gm26698
		Gm38140
		4932441J04Rik
		Htr2a
		Gzmm
		6030460B20Rik
		Trim75
		4930432K21Rik
		Gm13420
		4632432E15Rik
		Tph2
		1810053B23Rik
		Skint7
		Sgcz
		C1qtnf9
		Gng2
		Tnni2
		Smarca5-ps
		4921507G05Rik
		Chst2
		Gm26512
		D830026I12Rik
		Gpr4
		Gm13630
		Gm25417
		Gm13005
		Btg4
		RP23-191I2,3
		Gsto2
		Tlr4
		Cnksr1
		Gm26894
		Pgm5
		RP23-418F10,1
		Gm12602
		Sprr2a3
		Cacnb1
		P3h4
		CAAA01147332,1
		Gm9968
		Stard13
		Gm38114
		Naip6
		Cfhr2
		Gm37307
		Gm3364
		Cyp2c55
		Gm9402
		Gm8705
		Vmo1
		Tcfl5
		Gm11110
		Igsf23
		Gm14424
		Ap3m2
		Ptrf
		Asns
		Gm26895
		Asb17
		Chga
		Prr19
		Ptges
		Gm29008
		Gm15687
		Mir31
		Gngt2
		1700086P04Rik
		Rspo1
		Aoc1
		Trim45
		Hs3st3a1
		Gm37240
		Prr7
		Nup210l
		Usp43
		Zfp534
		Map2
		Ccl11
		Gm11630
		Cacna1b
		Gm6445
		Gm28271
		Gm15579
		Tas2r141-ps4
		Adgrg6
		Adcy2
		Gins3
		Mir6391
		Kcnab3os
		Cnfn
		D630033O11Rik
		Mkx
		Gm37935
		Jph3
		Tspan13
		Epcam
		Gm26666
		Baalc
		Nr6a1os
		Gm4211
		Rin1
		Myh10
		Mthfd2
		Abca6
		D430036J16Rik
		Gm5356
		Mir23a
		Wbscr25
		Gm20726
		Tgif2-ps2
		Cel
		Hnrnph3
		Paqr4
		Iqck
		Klb
		Akap3
		Gm26645
		Esyt1
		Gsdmcl-ps
		Prox1
		Cplx1
		1700003G18Rik
		Ptger1
		Vsig1
		Gm26671
		S1pr3
		Il1f8
		Gm7893
		Tmprss11d
		Me2
		Itm2c
		Micall2
		Begain
		Bmpr1b
		Zfp583
		Gpr39
		9330159F19Rik
		Gm16701
		Gsn
		Gja1
		Fxyd7
		Nmnat2
		Ism1
		Necab2
		1700012L04Rik
		Tescl
		Tubb2b
		Col11a1
		2810405F15Rik
		Fbln7
		Gm27410
		AA414768
		Gm12923
		Tmem95
		4933427G23Rik
		Gm4788
		Marveld1
		Mpz
		Ltk
		Lpar5
		4931423N10Rik
		Gm20703
		Pglyrp1
		Barx2
		Sec14l5
		Gm16133
		Gm29083
		Otoa
		Mxra8os
		Gm12463
		Mras
		Gm17399
		Gm14573
		Stac2
		Mir6358
		Gm11934
		RP23-8I8,4
		Acpp
		Fam129b
		Nlrp9b
		RP24-243E15,4
		Cabp5
		Slc5a7
		RP23-4H17,2
		Itga2b
		Epha4
		Runx1
		Bcl6
		Scrn1
		RP23-430B14,2
		Nkd2
		Oprl1
		Gm37261
		Gm10617
		Diap3
		Gm27240
		Gm43134
		Bbc3
		Gck
		Gm34653
		Ppp1r3c
		S100a11
		Gm5914
		Bmp2
		Gm6611
		H60c
		Cd9
		Gm7665
		Cracr2b
		Gm38312
		Mall
		RP23-328I7,5
		Gm11545
		Gm22107
		Gm3052
		Fut4
		Iqsec3
		1190002N15Rik
		Hk1os
		Gm26725
		Gm4117
		Abcc8
		Ankrd37
		Ust
		Fam49a
		Lum
		Best1
		Higd1b
		Tmsb15b1
		Gm38391
		Tmem45b
		Kcnn3
		1110002E22Rik
		Hpx
		1110046J04Rik
		Gm5105
		Upk1a
		Zfp37
		Vsig2
		Tnfrsf11a
		Gm15918
		4933402P03Rik
		Hist1h3h
		Gm29282
		1700036A12Rik
		Pgk2
		Gm13229
		Gm10722
		Gm42809
		Gm16048
		Chst9
		Gm20705
		9930012K11Rik
		3830408C21Rik
		9230111E07Rik
		Sema3a
		Apitd1
		Gm20661
		Krt80
		Ddx4
		Neurl1a
		4930532G15Rik
		AI661453
		2810430I11Rik
		Lef1
		Rem1
		Cntn6
		Gm29707
		Sbk3
		RP24-317F6,7
		Gm26644
		Gm14418
		Pcdhb5
		Rxfp1
		Gm5915
		Rab11fip1
		Sim2
		Esam
		Rassf10
		Piwil2
		Gm13150
		Mir10b
		Gm13657
		Dpysl2
		Fam167b
		Trim60
		Hist3h2ba
		Cst6
		Lpar1
		Mir155hg
		Stx11
		H1fx
		Guca1a
		S100z
		Arid3c
		Tmem202
		Gm12522
		Gm43740
		Myoz2
		Wisp2
		Cdhr1
		Hoxb1
		Defb14
		Gm16064
		RP23-312I2,3
		Gm13541
		Gm14049
		Plxna3
		Myo1b
		Igfbp5
		Gm11205
		H2-M10,2
		Ano7
		Gm6556
		Hey1
		Chst8
		Cbarp
		Fcho1
		Fam26e
		Mrgprf
		Il1r2
		Lsmem1
		Gm7168
		Cdc7
		Musk
		Lrrc69
		Pcdhga2
		Samd12
		3222401L13Rik
		Mc4r
		Crip2
		Zfp365
		Krt77
		Tead2
		Hoxb9
		Gm12525
		Haglr
		Zfp541
		Gm26885
		Gm11951
		Fam57b
		Gprin1
		Gm31363
		4930447F24Rik
		Acer2
		Gm4707
		Adprhl1
		Gm715
		Wnt6
		Serpine1
		Gm16244
		Shisa9
		Gm8428
		Pou5f2
		Gm43489
		Serpina11
		Galnt15
		Mmp19
		9530053A07Rik
		1700123I01Rik
		Cxcl12
		Arhgef26
		Gja6
		Trank1
		Rasgrf2
		Hoxd1
		Gm13985
		Trpa1
		Il19
		Slc7a14
		Gm14163
		Gm7492
		Pla2g4c-ps
		Tfap2c
		Gm2914
		RP23-272K20,2
		C130036L24Rik
		Ankrd35
		Gm3830
		Gpr182
		Gm14137
		2310069B03Rik
		Tmbim1
		Mbp
		Gm9918
		Nkapl
		Garnl3
		Gm3912
		Spink12
		Col10a1
		Fxyd5
		1700102P08Rik
		Lor
		Mmp11
		6030408B16Rik
		Mmp3
		Opn1sw
		Ddit4l
		Tnni1
		Gm10129
		Slc24a4
		Gm25579
		Gm15697
		Gm2420
		Ly6d
		Gm28373
		Dapp1
		Megf6
		1110018N20Rik
		Spink8
		Angpt4
		8030451A03Rik
		Nkx6-2
		Lcat
		D830044I16Rik
		Gm26717
		Gm21960
		Lhfpl2
		Sox11
		2310074N15Rik
		Robo3
		Gm16045
		Ypel4
		Gm38099
		Gm16365
		Tnfsf8
		Gm43058
		Cxcl15
		Trhr2
		Gm43153
		Gm13074
		Ccdc54
		Gm8493
		Tspan17
		Gm13398
		Gm26574
		Rhd
		Glp2r
		RP23-74G1,5
		Arhgap20
		Gm15230
		4931429L15Rik
		Gm26834
		Gm43797
		Hnrnpr
		Creb3l4
		Cilp2
		RP24-441E15,4
		Plvap
		Gm14426
		A830035A12Rik
		Otp
		Dnajc5b
		4921513I03Rik
		Gm8091
		Spata32
		Slc25a54
		Gm3373
		Gm5210
		1700049E15Rik
		Gm42842
		Nkd1
		Hrct1
		St8sia2
		Gm26672
		Gm15268
		Fam49b
		Olfr1318
		A530072M11Rik
		Parm1
		Pdp1
		Gm13284
		Tmem30c
		Rhbdl2
		Gm15880
		Nradd
		RP24-127M20,11
		Gm6970
		B230359F08Rik
		Plcd1
		Rgs9
		Gm38399
		Gm13067
		Dnah11
		Gm13283
		9330161L09Rik
		RP23-149L20,1
		Odf3
		Cep112it
		AA986860
		Atp1b3
		Efhc1
		Fam101a
		Cby3
		Serpina1e
		C1qtnf4
		Gm43534
		G430095P16Rik
		Cnnm1
		Lypd1
		1110008P14Rik
		Lman1l
		Gm5103
		Gm37510
		Tex26
		Sele
		Gm26887
		4930535L15Rik
		Trib1
		Tnfrsf22
		Timp2
		Mta3
		Ch25h
		Gm4925
		Prss22
		Gm21451
		Gm3468
		G6b
		Capn12
		1700056E22Rik
		Gm43252
		Lhx3
		Gm19739
		Six2
		Wap
		Ntsr1
		Cldn19
		Atp2a3
		Dpysl5
		Ccdc63
		Grhl2
		2010015M23Rik
		Adam21
		RP23-210L10,2
		Boc
		Atf5
		Slc29a4
		Gm5493
		Clca1
		Rnf144b
		Wfikkn2
		Nap1l2
		Slc12a2
		Sfn
		Mpzl1
		Gm26517
		Heg1
		C230034O21Rik
		Tpd52l1
		Fam229a
		S100a4
		Shisa7
		Gm26529
		Lrrc20
		Gm26875
		Trim55
		Hist1h3g
		RP23-68N11,2
		Gm13337
		Gm17198
		Zfp286
		Cacna1c
		Zglp1
		Adgrb2
		Amhr2
		Gm10399
		Cdr2l
		Bmyc
		Dctd
		Ttc9b
		Gm26783
		Gm37887
		Mirlet7i
		4632411P08Rik
		Rpl27-ps1
		M5C1000I18Rik
		Atp6ap1l
		Prr16
		Efcab1
		Gm19705
		Psors1c2
		Igf1os
		Gm3650
		Ovgp1
		Gm13247
		RP23-359M3,5
		Rab40b
		Chil1
		Cd34
		Mpped2
		RP24-144C5,1
		Zfat
		Gm8104
		Mirlet7c-2
		Hsd11b1
		Chrnb1
		Ucn2
		Gm15719
		E230025N22Rik
		Gm4275
		Slc45a1
		Rfx8
		Gm37549
		Gm13626
		Gm29459
		Rpl18a-ps1
		Krt79
		Gm13136
		Gm43034
		Fam110b
		Cnbd2
		Figf
		Stag3
		Tmprss7
		1500002C15Rik
		Trnp1
		Gm5464
		Gm13523
		Muc13
		Gm19325
		Rab25
		Scn2a1
		1700011I03Rik
		Rtp1
		6330418K02Rik
		Gm43451
		4930467K11Rik
		Gm42644
		Tmc1
		4930500F10Rik
		Lyz1
		Dram1
		Gm11614
		Gm37768
		Lrrn4cl
		Pde1b
		Cldn7
		Tlr5
		Gm37339
		RP23-200M5,6
		Plp2
		Zkscan4
		Gpr161
		Reln
		Gm16083
		Gm9796
		Gm28386
		Bace2
		Lmo2
		Olfm1
		Gm684
		A330093E20Rik
		Vsig10
		Kif17
		Gm42503
		D830039M14Rik
		Krt78
		Gm5535
		Tpsab1
		Gm1305
		4931428L18Rik
		1700028P14Rik
		Gm37188
		Spx
		Actr3b
		Jakmip3
		Oprd1
		Gm7497
		Tmsb10
		Hmgn3
		RP23-298C3,14
		Hist1h3d
		Tmem173
		Meg3
		Csnk1e
		Btbd19
		Btg2
		Gm42797
		Tff2
		Myt1
		2010300F17Rik
		Tmem204
		Cry1
		Tjp3
		Spaca1
		Ccdc8
		Gm10517
		Gm9967
		Ptgs1
		Gm14066
		Fabp12
		Gm43263
		Gm29054
		1700066J03Rik
		Pou6f2
		Gm8801
		1700007K09Rik
		Olfr1372-ps1
		Ephb2
		Gm29585
		Trmt112-ps1
		Gm15541
		Sptbn4
		Gm10923
		Itm2a
		C4a
		Ncam1
		Zfp593
		Col7a1
		Adra2a
		Lyar
		Fam101b
		Lfng
		Gm11821
		Serpine2
		A3galt2
		9530051G07Rik
		Gm7809
		4930461C15Rik
		Il1rn
		Gm12052
		Gm13344
		Psmb11
		Ccdc129
		Kif26b
		Gm14409
		Gm37805
		Gm14403
		Capn5
		Wipf3
		Gm28455
		RP24-315D19,4
		Stfa2l1
		Hk2
		Capn1
		Amica1
		Tmem150b
		1700018A04Rik
		Pparg
		C1rb
		Irgc1
		Gm11670
		Vmn2r-ps3
		Gm11542
		Gm12092
		Gm8251
		Gm12348
		Zdhhc14
		Gm9812
		Trpv1
		Sgce
		Cep85
		Gm15813
		Gm7061
		Gm11266
		Gm5067
		Ccl1
		Crip1
		Gm17382
		Cd5
		Krt1
		Kcng3
		A430108G06Rik
		Serpina3c
		Gm37584
		Hecw2
		Gm11515
		Ankef1
		Mettl5os
		Hs3st3b1
		Gm5741
		Slc7a5
		Sidt1
		Lvrn
		Gm5400
		Ncan
		1700063D05Rik
		Gm14260
		Panx3
		Hspg2
		2010016I18Rik
		Abi3bp
		Gm15892
		Cab39l
		Cebpb
		Psat1
		Gm17315
		Fam117a
		Csrp1
		Lysmd2
		Fam212b
		4930553P18Rik
		Amy1
		Pxdc1
		Phactr3
		Gm10322
		1600023N17Rik
		Lig1
		Pla2g15
		Sepn1
		Tecta
		1700047I17Rik2
		Fbxo41
		Naip2
		Ophn1
		Kcns3
		Ctxn2
		Gm29541
		1700025F24Rik
		Raet1d
		Edn3
		Ccdc69
		Npdc1
		Lrrd1
		Ano4
		Rptn
		Gm16016
		Gm4219
		Tshz3
		Ckap4
		Gm14532
		1700022I11Rik
		Trip13
		A330041J22Rik
		Gm29257
		2510046G10Rik
		Smpd5
		Esyt3
		Henmt1
		Gm9889
		1700116B05Rik
		Gm15506
		Tuba1a
		Ccne1
		4933433G15Rik
		C130071C03Rik
		Gm15929
		Gm25428
		1110035H17Rik
		Pla2g4c
		Tril
		Catsperg1
		Cybrd1
		Mir27a
		Gm14480
		Gm9480
		Gm37033
		Ankrd2
		Tmtc1
		Igf1
		Cdca7
		Gpx8
		Artn
		A630077J23Rik
		Cldn17
		D5Ertd615e
		Clip3
		4930551L18Rik
		Tll2
		RP24-195P20,3
		RP23-49L8,4
		Ccl27b
		Ifit1bl2
		Mmd
		Mfsd6l
		Gm43595
		4833417C18Rik
		Rnf180
		Cnr1
		4930426I24Rik
		Vgll3
		Gm22781
		Fhdc1
		Gm43852
		Gm13470
		Gpc5
		RP24-171J16,3
		Twist1
		Gm11592
		Gm13977
		Ly6g6d
		Cdk3-ps
		Zbtb42
		Fam109b
		Plekha2
		St14
		Gm37856
		Sntg1
		Gm17641
		Naip5
		Krtcap3
		Gm43398
		Gm16731
		A230005M16Rik
		Mapk12
		Hoxa11os
		Siva1
		Cldn3
		4930405O22Rik
		Frmd3
		Gm3788
		1200007C13Rik
		Gm10640
		Gm7860
		Gm13371
		Gm13861
		Gm37748
		Pid1
		Atoh8
		RP24-238C11,4
		Pnmal2
		B3gnt7
		Sh3bgrl3
		Zfp82
		Gm15533
		Cyb5r1
		Gm12927
		Gm26532
		Hic1
		Gm43081
		Pcdhgb7
		Spin2c
		Hist1h1d
		Grap
		Gfpt2
		Slc25a2
		9530077C05Rik
		Jdp2
		Gjc2
		Slc44a1
		Smc2os
		Cdk17
		Crnde
		Ccdc64b
		Dock6
		Ptprn
		Rcn3
		Gm42790
		Gm40190
		Gm16741
		4930563M21Rik
		Gm21976
		Gm10645
		Gm29188
		Gm16101
		Pon1
		1700063O14Rik
		RP23-312I2,5
		Runx2os1
		Gm11534
		Gm37218
		Gm36981
		Gm22461
		Gm35025
		Gm16310
		Gm16332
		2210408F21Rik
		Gas7
		Arhgap19
		Hdgfrp3
		4933431K14Rik
		Arhgap8
		Sfrp5
		Gm15634
		Mtcl1
		Rapgef5
		Grhl3
		Pitpnm2os2
		Hist1h3e
		B230217O12Rik
		Ccdc89
		1700001G11Rik
		Gm43412
		E230020A03Rik
		Vamp5
		Gm15867
		Msrb3
		Sh3bgr
		Ajap1
		Ddit4
		Gfod2
		Gm14830
		Dbndd2
		Aire
		Zfp52
		Ccdc120
		Gm7363
		Gm1673
		Sema3f
		4930579G24Rik
		2810001G20Rik
		Gm22613
		Zcchc24
		RP23-445E20,7
		Fam65c
		Tsga10
		Gm27343
		Esrp1
		Gm43403
		Trim59
		Hoxd3
		RP23-355N5,6
		Hoxb5
		4933405L10Rik
		Trp53tg5
		Gm16135
		RP24-363O21,6
		Hist1h3f
		Gm10101
		Cd180
		Gm12524
		Thap8
		Zfp345
		RP24-490A22,4
[truncated: 4,118 more rows]
