# Supplementary material for: Dissecting hypertonicity‐ and NFAT5‐dependent gene expression programs in mpkCCD cells
Source: Physiol Rep. 2026 Jun 19;14(12):e70976. doi: 10.14814/phy2.70976 (PMC13282263; doi:10.14814/phy2.70976)
Supplement: Supplementary file 10 — File S10. RT‐qPCR primer sequences. [file PHY2-14-e70976-s007.xlsx]

## Sheet: RT-qPCR primers
Supplemental Excel file 10
Primer name	5'-3' Sequence
GAPDH S	GCATTGTGGAAGGGCTCATG
GAPDH AS	CAGGGATGATGTTCTGGGCA
FXYD2 S	CGTGGGCCTCCTCATCATTC
FXYD2 AS	CTGACTGTGCTGGGGTCTG
FXYD2A S	CACAGGAAGACCGTCGTGGA
FXYD2A AS	GATCAGGCCTCCTTTGCGGA
FXYD2B S	GCTCCTGCGTACCTCAGACA
FXYD2B AS	ATCAGGCCTCCTTTGCGGAC
LIFR S	CCACCGGACTGCTCCTTCAG
LIFR AS	TCCACGATGGCTGTCTCCAC
KCNJ16 S	TGTCTGGGCAGTCGTGTTGA
KCNJ16 AS	AGGGCATTCAGAGGAGTCCG
SLCO4A1 S	ATCGCAGGGCTCACTTTCAA
SLCO4A1 AS	CTCTGGAGCTGTTCTGTGGG
AQP2 S	GAACTCTCCCAGCAGAAAGC
AQP2 AS	CAAGTCTCTGTGCTCTGTGG
ADGRF1 S	GGCATCTCCCAACGGTGTCA
ADGRF1 AS	CACCCGTGTCTAGTCACCCT
CLDN8 S	ATGCCAATCCATCACGCTGA
CLDN8 AS	AGGCGTGTAGAGGGAAAGGA
